# Supplementary material for: Single-cell transcriptomic analysis reveals rich pituitary–Immune interactions under systemic inflammation
Source: PLoS Biol. 2023 Dec 18;21(12):e3002403. doi: 10.1371/journal.pbio.3002403 (PMC10727439; doi:10.1371/journal.pbio.3002403)
Supplement: S1 Data — (XLSX) [file pbio.3002403.s011.xlsx]

## Sheet: Fig 1D
	LPS 5mg/kg						LPS 0.5mg/kg
	0h			6h			0h			6h				12h			24h			48h
Bak1	1.05168	0.957786	0.990537	1.60342	1.51425	1.49724	1.00223	0.893183	1.10458	1.17738	1.3914	1.84143	1.65938	1.43191	1.56102	1.23895	1.2294	0.917888	1.58561	0.776619	0.865305	1.03141
Ripk1	1.01175	0.915457	1.07279	2.72837	2.37389	2.51751	1.02274	0.947726	1.02954	1.93935	1.75249	2.26099	2.21989	1.62156	1.49583	1.40813	1.01711	0.878997	1.05547	0.887159	1.04404	1.01368
Trp53	1.19713	0.904446	0.898421	2.04269	1.70385	1.70928	0.86725	0.957304	1.17545	1.48645	1.63971	1.94043	1.77975	1.72601	1.66934	1.58457	1.37156	1.07448	1.4481	1.16129	1.16842	1.1549
Il1b	0.884691	1.04243	1.07288	7.1715	5.87676	5.06055	0.69285	1.44811	0.85904	2.58358	3.16421	2.56607	3.82138	2.15156	1.85475	2.50175	3.06533	3.44838	4.6142	1.01386	1.06631	1.02201
Il6	1.12427	0.988225	0.8875	172.584	117.676	267.249	1.74094	0.731792	0.527263	3.81185	8.38873	5.65058	9.00338	2.22461	4.48187	2.23817	0.671011	2.35056	0.566662	1.16423	0.298789	0.642236
Nos2	1.37786	0.837516	0.784623	49.379	26.4926	50.1614	1.07373	0.94534	0.980928	5.48885	4.18954	7.32407	10.9998	2.11661	3.87914	2.25303	0.94021	0.980238	1.57634	0.704632	0.936829	0.917867
Ccl2	0.760776	0.942228	1.297	433.136	191.547	233.463	1.06835	1.34095	0.590699	7.06558	9.79415	19.5267	19.841	5.00782	9.18028	6.9428	2.16843	4.7533	3.30893	0.512346	0.297999	0.480894
Cxcl1	0.139845	0.235785	2.62437	305.758	98.0931	281.791	1.24168	0.967648	0.790667	14.5657	21.9798	27.2888		27.9344	44.314	11.4089	1.67401	2.0718	2.38215	0.498559	0.326623	0.439571
Cxcl10	0.939162	0.704895	1.35594	2780.11	1464.84	3059.67	1.05972	0.988809	0.951471	57.0663	163.984	171.633		11.6562	22.9898	16.1756	5.51081	6.82365	6.0945	0.835546	0.789372	0.722441
Stat3	1.1485	0.853727	0.997777	4.19173	3.24257	4.39204	0.871603	1.22634	0.902052	2.20854	1.80767	2.48703	2.49678	1.81673	2.10686	1.83699	1.1539	1.04989	1.09754	0.711574	0.864959	0.862226
Irf7	1.12397	0.800516	1.07552	54.6793	38.296	52.114	1.00561	1.025	0.969396	24.2004	16.9058	31.5099	32.6427	12.2777	18.4024	13.6737	6.57719	4.95975	8.65148	1.22791	1.1559	1.35986
Syn1	1.00968	1.00248	0.987838	0.544391	0.520487	0.476094	0.816424	0.980445	1.20313	0.51401	0.665913	0.828062	0.535512	0.872016	0.624522	0.707317	0.92177	0.805072	1.20268	1.13299	1.00145	0.789289

## Sheet: Fig 3D
		Saline-1	Saline-2	Saline-3	Saline-4	LPS-1	LPS-2	LPS-3	LPS-4
Cartpt	Pituitary	0.557549	0.0965883	0.11059	0.29962	2.28549	0.812712	1.15003	0.814228
	Heart	0.0623875	0.0040151	0.00032	0.00099	0.0162988	0.0171147	3.635e-05	0.0031803
	Liver	0.0487527	0.0027425	0.00279	0.00402	0.0487527	0.0027425	0.00279	0.00402
	Cortex	0.27181	0.228504	0.08268	0.07622	0.24101	0.197735	0.043329	0.0767041
	Midbrain	6.00575	4.29755	0.86386	1.07715	2.6326	3.78959	1.04907	0.736174
	Cerebellum	0.0127175	0.0111501	0.02197	0.00367	0.0949878	0.0736482	0.0037509	0.0058367
	Lung	0.0311625	1.928e-05	0.0004	0.00882	6.447e-06	0.0005937	0.0055173	0.0048319
	Spleen	0.0307678	2.652e-05	0.00011	0.00176	9.993e-06	0.0013423	0.0540571	0.0081918
	Kidney	0.275259	0.0007859	0.00013	0.0004	0.0039045	0.0067212	0.002195	0.0077629
	Adrenal gland	0.479175	0.135136	0.11596	0.22573	0.421698	0.138884	0.0970027	0.129079
	Fat	0.264207	0.0093622	4.6e-05	0.00152	0.0227005	0.0193602	0.0040891	0.0007102
	Muscle	1.19099	0.0287828	0.00024	0.00237	0.317734	0.675	0.0036085	0.0001696
	Small Intestine	0.0950395	0.048876	0.04875	0.04618	0.0147785	0.0892018	0.0700076	0.0370613
		Saline-1	Saline-2	LPS-1	LPS-2
Fgg	Pituitary	0.264414	0.296526	37.9372	39.5985
	Heart	0.00443366	0.0257997	0.104417	0.187241
	Liver	4134.78	1615.58	27636.4	8174.42
	Cortex	0.0162364	0.0987443	0.00975317	0.0389842
	Midbrain	0.0529014	0.0436275	0.0125909	0.0834471
	Cerebellum	0.0142217	0.0603264	0.00738054	0.0933253
	Lung	1.02135	0.869691	1.4016	10.1062
	Spleen	0.102413	0.0449713	0.116651	0.547677
	Kidney	2.87142	3.33155	1318.09	1561.24
	Adrenal gland	3.59893	0.643076	0.523142	1.72574
	Fat	1.05409	1.20214	0.27984	0.0640754
	Muscle	0.00917283	0.0232372	0.049314	0.0916601
	Small Intestine	0.0119945	0.102302	0.297347	8.93283
		Saline-1	Saline-2	LPS-1	LPS-2
Fndc4	Pituitary	2.20938	2.08709	3.08736	5.99622
	Heart	0.4876	0.86494	0.38772	0.51302
	Liver	6.11999	8.95055	6.44625	4.55419
	Cortex	9.84098	8.97111	7.33677	6.80296
	Midbrain	17.7548	17.8072	13.5691	12.1383
	Cerebellum	15.4472	17.7039	13.488	9.63276
	Lung	0.18752	0.21388	0.04658	0.06517
	Spleen	0.02087	0.04231	0.03267	0.03767
	Kidney	0.28106	0.51728	0.50424	0.31793
	Adrenal gland	0.56896	0.70648	1.26074	2.28323
	Fat	0.09947	0.45468	0.06417	0.03804
	Muscle	0.19672	0.2956	0.25059	0.26978
	Small Intestine	0.03167	0.02978	0.04095	0.03411
		Saline-1	Saline-2	LPS-1	LPS-2
Il1r2	Pituitary	0.26583	0.47941	6.63209	6.35879
	Heart	0.00408	0.009528	0.34699	0.315966
	Liver	0.03952	0.0690842	7.93272	3.25558
	Cortex	0.06169	0.0969923	0.10934	0.129245
	Midbrain	0.07204	0.138678	0.17296	0.20086
	Cerebellum	0.04534	0.0491561	0.08794	0.186531
	Lung	0.63922	0.890096	219.818	158.504
	Spleen	1.46495	1.25887	51.8591	7.41007
	Kidney	0.03647	0.103944	0.58818	0.778903
	Adrenal gland	0.04048	0.0774379	1.19553	1.88049
	Fat	0.16383	0.149099	2.49936	1.2461
	Muscle	0.04492	0.125613	0.22873	0.0415231
	Small Intestine	0.10294	2.01531	1.33468	0.257763
		Saline-1	Saline-2	LPS-1	LPS-2
Insl6	Pituitary	0.758567	0.485204	2.8146	0.531336
	Heart	0.0921061	0.0513472	0.106762	0.0657249
	Liver	0.132054	0.0698367	0.126861	0.0489358
	Cortex	0.033249	0.042398	0.0714784	0.0893504
	Midbrain	0.100896	0.0958538	0.161082	0.193123
	Cerebellum	0.0693694	0.0862801	0.139417	0.105223
	Lung	0.0340516	0.0141192	0.0179549	0.0159418
	Spleen	0.221708	0.076938	0.267601	0.250713
	Kidney	1.26864	0.462022	1.34884	0.877711
	Adrenal gland	0.110053	0.0580002	0.0576784	0.0291956
	Fat	64.9783	0.434767	0.107743	0.139861
	Muscle	0.487111	0.158058	0.123713	0.178298
	Small Intestine	1.40918	1.33499	1.44079	0.281958
		Saline-1	Saline-2	LPS-1	LPS-2
Isg15	Pituitary	1.56962	2.29522	19.8826	100.378
	Heart	0.63453	0.99945	15.4511	41.3611
	Liver	3.11325	1.73822	292.155	260.634
	Cortex	0.57529	1.15386	1.12019	4.7408
	Midbrain	0.48184	0.94805	1.02908	6.73391
	Cerebellum	0.3475	0.78753	0.82728	6.56597
	Lung	10.8175	13.7164	178.172	567.244
	Spleen	32.0966	15.3253	382.591	398.465
	Kidney	0.5032	0.6422	39.1022	115.552
	Adrenal gland	2.59548	2.34358	72.8316	191.54
	Fat	1.93473	0.85901	115.775	59.9783
	Muscle	0.07117	0.10847	0.521038	2.42381
	Small Intestine	24.1	15.3127	23.5227	65.4003
		Saline-1	Saline-2	LPS-1	LPS-2
Lbp	Pituitary	10.7767	12.8536	47.7036	29.2313
	Heart	4.61267	3.546	18.2854	13.1311
	Liver	71.286	14.5479	391.809	257.905
	Cortex	0.335815	0.934793	1.59836	4.44512
	Midbrain	4.01923	3.11407	4.84639	8.86712
	Cerebellum	4.97221	3.36754	3.68117	4.69253
	Lung	5.33776	5.24464	11.1497	8.96166
	Spleen	0.127686	0.062082	0.098112	0.134411
	Kidney	1.40463	1.6052	4.96024	8.21417
	Adrenal gland	3.99726	3.97374	7.98965	4.19212
	Fat	13.6649	15.342	30.9543	34.244
	Muscle	5.63239	1.72906	37.6499	9.63759
	Small Intestine	0.198935	0.0831311	1.26236	1.48153
		Saline-1	Saline-2	Saline-3	LPS-1	LPS-2	LPS-3
Lgals9	Pituitary	0.58632	0.55477	0.59821	64.0596	36.2902	25.1558
	Heart	0.568	1.17368	0.20889	11.559	7.80925	2.55081
	Liver	40.7165	86.6008	29.3235	108.27	127.933	68.7415
	Cortex	0.07819	0.08158	0.04869	1.16939	0.25027	0.13117
	Midbrain	0.23586	0.20149	0.07519	1.64448	0.42386	0.16175
	Cerebellum	0.14422	0.11258	0.0455	2.30255	0.37189	0.14085
	Lung	0.48149	0.7581	5.24385	6.9851	3.04868	17.771
	Spleen	0.31855	0.88822	8.66867	1.84592	2.5268	29.1958
	Kidney	0.16778	0.21311	0.08768	12.2495	5.86315	1.90082
	Adrenal gland	0.31129	0.8631	0.7927	15.4028	7.282	4.72871
	Fat	0.48318	0.39355	0.44276	13.1764	7.00629	26.1004
	Muscle	0.25447	0.71905	0.03419	9.0093	7.29412	0.1973
	Small Intestine	41.5483	79.4358	215.264	99.8327	238.34	271.245
		Saline-1	Saline-2	LPS-1	LPS-2
Lox	Pituitary	2.70487	0.89663	6.1249	9.78576
	Heart	1.43591	3.04185	4.61108	6.54948
	Liver	0.21875	0.33769	0.3824	0.64311
	Cortex	0.07407	0.03649	0.26706	0.15879
	Midbrain	0.21685	0.18875	0.68359	0.44443
	Cerebellum	0.19688	0.24693	0.62688	0.31892
	Lung	1.70455	2.33694	2.72664	10.1863
	Spleen	0.06227	0.18381	0.29111	0.59666
	Kidney	0.59936	1.15712	2.75862	4.43521
	Adrenal gland	0.17584	0.52156	0.75724	2.17119
	Fat	1.00941	0.8693	3.60805	5.32676
	Muscle	1.17603	12.1043	3.73969	26.46
	Small Intestine	0.07282	0.15262	0.21847	0.36229
		Saline-1	Saline-2	Saline-3	Saline-4	LPS-1	LPS-2	LPS-3	LPS-4
Nptx2	Pituitary	0.515052	0.778916	0.40525	0.21886	12.201	12.9749	5.90263	1.22466
	Heart	0.0092483	0.0071581	0.00072	0.00149	0.0186811	0.0184717	0.00238	0.00667
	Liver	0.0806153	0.0465742	0.0097	0.01107	0.0144295	0.0446851	0.00728	0.00505
	Cortex	12.3967	15.4977	3.43705	2.46737	3.84462	5.84144	1.60313	1.60815
	Midbrain	8.0548	7.78046	1.13584	1.24648	4.7377	5.50045	1.21079	1.31943
	Cerebellum	0.536727	0.272643	0.1819	0.06686	0.342535	0.871053	0.154724	0.0987196
	Lung	0.0063504	0.0162909	0.06921	0.0578	0.0054767	0.0050396	0.0789519	0.0271975
	Spleen	0.012941	0.0218489	0.1221	0.05595	0.0128275	0.0293657	0.0831329	0.116518
	Kidney	0.0329725	0.0265936	0.00505	0.00468	0.160812	0.401096	0.0412923	0.0128832
	Adrenal gland	0.0109053	0.0120074	0.00664	0.00659	0.0170433	0.0210186	0.0073296	0.0088636
	Fat		0.0413327	0.03376	0.03432		0.0264774	0.0614667	0.039998
	Muscle	0.0436197	0.038231	0.00075	0.00146	0.172396	0.0059401	0.0011721	0.0019321
	Small Intestine	0.0645527	0.0540442	0.07646	0.10146	0.0497169	0.180468	0.137678	0.0465505
		Saline-1	Saline-2	LPS-1	LPS-2
Nrtn	Pituitary	0.160628	0.15621	1.14683	0.732141
	Heart	0.788612	0.706239	0.476923	0.618999
	Liver	0.133034	0.0438613	0.0971052	0.1064
	Cortex	0.0716991	0.0366677	0.0520813	0.0698046
	Midbrain	0.123896	0.122598	0.189021	0.0989485
	Cerebellum	0.0641202	0.058546	0.0430758	0.0516767
	Lung	0.0290562	0.016214	0.0140301	0.008985
	Spleen	0.0149676	0.0101425	0.027425	0.0144479
	Kidney	0.669478	0.0940336	0.311478	0.17404
	Adrenal gland	0.078518	0.041933	0.0110934	0.0063949
	Fat	0.294494	0.0341537	0.0011653	0.0219383
	Muscle	0.221684	0.231856	0.266741	0.55975
	Small Intestine	0.0710035	0.132508	0.0725887	0.0468987
		Saline-1	Saline-2	LPS-1	LPS-2
Serpina3n	Pituitary	0.4245	0.83274	1674.69	2748.51
	Heart	1.16911	1.88097	55.0843	121.443
	Liver	139.059	43.1379	5767.97	5237.83
	Cortex	2.29086	2.13292	4.2949	18.3382
	Midbrain	5.5665	5.74404	13.3371	58.308
	Cerebellum	0.52668	0.56492	3.51229	15.3458
	Lung	78.4786	99.573	904.465	1748.18
	Spleen	19.0651	38.4136	174.322	142.85
	Kidney	0.14863	0.08737	3.93819	10.9077
	Adrenal gland	4.33454	4.77377	136.817	187.205
	Fat	37.1625	32.2936	2204.32	805.328
	Muscle	0.18506	0.1221	4.44231	3.27914
	Small Intestine	1.40266	2.50288	30.7883	71.1167
		Saline-1	Saline-2	Saline-3	Saline-4	LPS-1	LPS-2	LPS-3	LPS-4
Vgf	Pituitary	0.720126	0.401833	0.39545	1.8962	4.40304	2.89246	1.64245	2.21338
	Heart	0.0080294	0.010745	0.00196	0.00167	0.0341961	0.0289188	0.0111543	0.0071106
	Liver	0.0136938	0.0199502	0.00235	0.00516	0.0373108	0.0475753	0.0133223	0.0103962
	Cortex	11.5558	18.2632	3.4447	3.46088	7.21482	10.0516	1.83883	2.19114
	Midbrain	14.5144	14.653	2.51264	2.05205	5.9121	9.60905	1.77769	2.51648
	Cerebellum	1.81752	1.90832	0.5	0.22211	0.701232	1.74085	0.247583	0.243094
	Lung	0.0032723	0.0018629	0.01172	0.01102	0.0192323	0.0301149	0.0991858	0.0300035
	Spleen	0.001323	0.002055	0.03296	0.00444	0.0103978	0.0118693	0.223264	0.140264
	Kidney	0.0102654	0.0059055	0.00205	0.00041	0.0884	0.0881855	0.019014	0.0162291
	Adrenal gland	0.229465	0.0951569	0.16985	0.46529	1.14325	1.39966	0.604648	0.916757
	Fat	0.0958581	0.0141289	0.0046	0.00304	0.014633	0.0180317	0.0864521	0.0198113
	Muscle	0.0284495	0.0480717	0.00043	0.00132	0.0673083	0.240958	0.0033422	0.0012547
	Small Intestine	0.0020642	0.0023393	0.00793	0.01603	0.0814767	0.0661929	0.0313299	0.0150949

## Sheet: Fig 3G
	saline	0.5mg/kg	5mg/kg	50mg/kg
	656.93	1104.47	1291.17	3456.34
	463.011	1008.91	1097.66	1333.24
	388.488	896.324	1009.91	2463.11

## Sheet: Fig 3H
	0h	6h	12h	24h	48h
	335.386	236.848	270.09	116.94	93.1958
	68.2645	752.096	83.6982	236.848	7.71685
	293.834	856.571	74.2005	83.6982	153.743
	360.318	429.176
	268.903	492.098
	204.793	1546.34

## Sheet: Fig 3I
	sgRNA-LacZ	sgRNA-Nptx2
	2148.99	446.183
	1900.58	987.675
	880.899	617.265
	1601.29	738.464
	850.849	610.453
		1596.48
		392.895
		590.22
		617.465

## Sheet: Fig 3J
		Saline+Veh					Saline+rNPTX2					LPS+Veh					LPS+rNPTX2
	T cell	25.7	38.5	29.5	29.6	28.3	24.8	16.5	21.3	17.8	16.4	44.5	31.7	31.2	28.5	21.2	23.4	23.1	15.1	21.8
	B cell	63.77	56.85	46.29	62.97	59.96	52.89	57.66	46.21	57.36	64.57	25.67	28.77	32.63	31.42	34.46	14.75	10.47	8.81	19.88
	Neutrophil	6.74	8.78	21.98	5.41	8.77	3.07	4.86	13.54	7.92	5.23	42.36	53.29	43.25	48.03	46.84	54.57	61.39	63.44	59.07

## Sheet: Fig 3K
		sgRNA-LacZ					sgRNA-Nptx2
	T cell	27.4	18.5	21.4	13.9	21.2	21.7	23.8	21.2	31.4	22.6	30.1	23.1
	B cell	7.42	12.01	16.06	16.76	17.6	22.84	16.56	30.81	15.14	23.73	13.89	27.11
	Neutrophil	75.08	73.38	62.69	68.61	61.11	58.41	67.01	47.53	67.12	57.81	64.63	47.46

## Sheet: Fig 3L
	Veh	rNPTX2	sgRNA-LacZ	sgRNA-Nptx2
	1.65018	3.69966	10.1186	2.55736
	1.85228	5.86342	6.10991	4.0465
	1.32547	7.20091	3.90349	1.54268
	1.52864	2.97133	4.09368	4.43329
	1.35926		3.47216	2.43616
				4.65299
				1.75065

## Sheet: Fig 4E
		AtT-20-PBS			AtT-20-LPS
	Monocyte	1.10037	0.969427	0.930207	1.17956	1.36897	1.29468
	Neutrophil	1.01066	1.03028	0.959057	1.1306	1.30654	1.44814
	BMDM	0.913407	0.994547	1.09205	1.21231	1.24759	1.2046

## Sheet: Fig 4F
	0h	6h	12h	24h	48h
	0.23	1.07	0.73	0.94	0.53
	0.29	0.65	0.57	0.69	0.41
	0.22	0.56	0.86	0.52	0.42

[truncated: 19 more sheets: Fig 4G, Fig 5A, Fig 5B, Fig 5D, Fig 5E, Fig 5F, Fig 5G, Fig 5H, S8G Fig, S8H Fig, S8J Fig, S8K Fig, S9A Fig, S9B Fig, S9H Fig, S9I Fig, S9J Fig, S9K Fig, S9L Fig]
