# Supplementary material for: Single-cell transcriptomic analysis reveals rich pituitary–Immune interactions under systemic inflammation
Source: PLoS Biol. 2023 Dec 18;21(12):e3002403. doi: 10.1371/journal.pbio.3002403 (PMC10727439; doi:10.1371/journal.pbio.3002403)
Supplement: S1 Table — (CSV) [file pbio.3002403.s012.csv]

Symbel	Saline_1	Saline_2	Saline_3	LPS_1	LPS_2	LPS_3	sham_1	sham_2	sham_3	CLP_1	CLP_2	CLP_3
ENSMUSG00000106106.3	131354.3129	150418.3572	143342.4934	130057.5987	121926.0914	158615.3734	161809.5652	154339.4134	129128.2433	149264.0754	159113.3592	143741.8515
ENSMUSG00000020713.6	65131.13344	86833.58279	59769.59583	94923.43139	133373.7828	84220.93862	80095.25479	70846.48824	48021.03943	128987.8909	72143.89609	142861.591
ENSMUSG00000076258.1	56347.33939	47111.95692	55712.21285	44396.53194	40708.51316	48524.73425	51496.90534	49210.11218	53913.13784	38824.67044	57259.81064	38105.81354
ENSMUSG00000076281.1	14268.42513	9092.423297	16394.92748	7951.982523	8969.560596	12056.53621	9572.67505	9118.319219	14946.29348	10229.33133	13368.61591	6877.148433
ENSMUSG00000021342.14	5470.812416	6538.854131	3286.874699	9578.735923	13136.26341	5714.235543	6372.065976	5714.672841	4694.116985	11036.92077	6415.221866	13226.71059
ENSMUSG00000088609.1	7354.809966	6882.360146	8106.413681	6018.340428	5166.579459	6424.877155	7318.869631	6961.152642	7174.463807	5775.039889	6690.933951	5214.737554
ENSMUSG00000020660.6	3104.300396	6133.343955	2565.144827	7581.754518	14695.21563	4440.939492	5745.421917	4180.419092	2870.947539	10190.81058	5957.452845	9718.510845
ENSMUSG00000064351.1	2539.268045	2859.512203	1926.599629	2780.853252	3224.899513	2416.515633	2649.179256	2285.41793	2278.068975	3242.289411	3332.424817	3432.640909
ENSMUSG00000037742.14	2039.96447	2585.421054	2137.110271	2240.608016	2481.759285	2127.176492	2294.079812	1989.656435	2461.360613	2423.587724	2384.654005	2287.934523
ENSMUSG00000067786.16	1845.99946	2593.008659	2245.556109	2095.856392	2317.684781	2139.228969	2037.970711	1853.726221	2163.719264	2099.104667	2636.60009	1951.549349
ENSMUSG00000064367.1	2171.87059	2123.162483	1866.59891	1612.356642	1757.585657	2101.392037	1888.028914	1889.167789	2305.17096	2018.403055	2825.10532	1931.976408
ENSMUSG00000064370.1	1883.991843	2029.558163	1526.62416	1776.663498	2138.039576	1751.667878	1861.191525	1660.997327	1778.545071	2313.338983	2536.722994	2463.731356
ENSMUSG00000064368.1	1887.37253	2006.955172	1847.299608	1585.358103	1772.369697	2034.556242	1821.834251	1907.020395	2101.448199	2024.219485	2706.06158	2002.049825
ENSMUSG00000086324.8	2235.25155	1929.3904	2256.95924	1708.108304	1366.521441	1757.514641	2099.900768	2062.47246	2044.02039	1492.944852	1915.674544	1650.233612
ENSMUSG00000021268.17	1831.036434	1879.818419	2315.38941	1421.521167	2466.75799	1110.771256	2116.947527	1404.196681	1462.344532	1997.866761	2371.964769	849.841051
ENSMUSG00000027523.20	820.947061	2030.14262	1540.885161	1372.486218	2272.160576	1699.232011	1466.968739	1416.638338	1612.14203	2175.56421	2393.238653	756.04757
ENSMUSG00000092341.3	1587.7644	1289.818839	1357.646631	1434.790798	1156.673025	1969.480987	1515.944286	1438.708894	1887.478038	1400.766321	1913.525054	1291.822188
ENSMUSG00000064363.1	1422.570595	1581.672216	1390.652309	1330.449225	1481.862098	1384.491073	1446.696113	1315.491518	1506.739531	1649.20019	1868.272138	1581.622414
ENSMUSG00000035202.8	1320.711385	1139.960133	1343.684896	991.368076	798.789043	1044.984516	1228.455275	1219.728992	1253.67127	4527.480129	1158.679614	975.801665
ENSMUSG00000106279.1	957.013159	1733.646994	2425.290109	1108.119155	1184.610151	1584.248689	1618.492833	997.082701	1858.597345	1355.218162	1264.898933	776.102819
ENSMUSG00000105398.1	960.59062	1735.984829	2425.090975	1103.335145	1190.482025	1584.191942	1616.936414	994.326245	1858.622772	1355.294061	1263.994968	772.840883
ENSMUSG00000064339.1	1069.152102	1542.031486	1845.564113	1244.81624	972.95307	1391.94203	1668.192072	1054.585218	2041.368736	1183.212241	1711.200276	890.428413
ENSMUSG00000084535.1	1368.826977	1371.829436	1382.983952	1223.56465	1391.574352	1215.018958	1319.649716	1148.604529	1785.380329	1356.277067	1597.44487	1248.277586
ENSMUSG00000102070.1	1115.208363	1373.098427	985.38302	1471.101561	1642.405986	1194.007919	1224.983712	1073.629375	1137.16114	1530.766204	1778.176926	1853.617866
ENSMUSG00000028298.10	1099.770882	1252.977442	586.808011	1641.290796	2098.161991	944.66737	1164.289297	906.275434	811.484175	1945.988468	1652.757855	2248.47328
ENSMUSG00000064341.1	1224.677584	1352.24981	1040.320975	1186.750109	1580.389702	1441.683059	1114.107463	1119.782402	1069.508317	1416.548315	2046.637766	1603.65602
ENSMUSG00000064354.1	1076.873286	1328.180952	948.485725	1421.663388	1584.015764	1152.185626	1184.283085	1030.313795	1097.390129	1475.24548	1714.743705	1792.897446
ENSMUSG00000100862.1	1113.361805	1267.144381	902.539258	1370.942162	1612.067789	1164.319144	1160.395385	1008.139519	975.779877	1555.615403	1685.024355	1775.952558
ENSMUSG00000098462.1	1344.885501	1093.046457	1080.658151	1302.710252	987.980271	1801.955105	1234.762067	1119.768662	1398.100591	1292.002591	1610.447796	1081.521036
ENSMUSG00000076138.1	1093.58729	1411.641798	1173.532495	1237.339644	1381.436833	1038.54365	1363.077656	1134.407158	1326.267532	1380.782969	1283.475922	1421.019365
ENSMUSG00000064357.1	1074.95611	1221.120196	868.333997	1324.262703	1556.826938	1120.97778	1118.090673	971.08759	943.628407	1496.413562	1622.622561	1715.384376
ENSMUSG00000101249.1	1024.524804	1239.783996	802.614294	1245.897168	1487.304736	1020.06867	1120.492095	987.491201	966.595792	1481.862907	1405.716915	1695.018767
ENSMUSG00000099250.1	808.797181	1431.895966	2043.689402	895.070173	991.087467	1315.834395	1354.717734	832.025705	1522.732689	1138.958421	1039.017281	634.45236
ENSMUSG00000099021.1	805.513198	1430.935007	2041.72415	896.245823	986.425492	1315.871612	1354.188085	833.790408	1523.563803	1139.757943	1039.055716	634.675274
ENSMUSG00000040856.17	1069.184302	1182.42072	1177.843201	866.904309	1178.64983	1049.378966	1218.967419	1226.626333	1284.524839	1152.674368	1021.07557	1399.965084
ENSMUSG00000100131.1	1119.989893	1186.740772	1047.638377	1012.827788	1095.670294	1018.319403	1086.942138	995.958818	1155.190737	1191.851499	1443.675888	1114.865992
ENSMUSG00000027350.8	924.500129	1227.567309	724.98285	1330.667087	1499.454541	1020.687454	1109.154458	889.532975	953.499963	1321.459726	982.791988	1346.778013
ENSMUSG00000102349.1	1129.725265	1042.630208	1166.970959	1018.180005	881.113999	1379.208191	658.503037	1118.64829	1533.762524	1058.377934	841.849293	839.97802
ENSMUSG00000101111.1	905.859575	1020.004426	660.442315	1150.569564	1412.913119	870.482647	954.341077	773.308189	714.75334	1286.3585	1296.00858	1598.954001
ENSMUSG00000064358.1	904.013424	1016.102648	657.719819	1145.473482	1408.477125	865.820007	949.624665	771.229999	710.838063	1279.170723	1289.612568	1596.002498
ENSMUSG00000064356.3	882.000132	994.612909	740.104552	1034.776896	1190.31804	930.987768	910.958143	832.544414	788.37521	1194.165599	1351.722509	1392.436882
ENSMUSG00000050711.7	880.77344	1068.784172	670.87084	971.959592	1277.133711	836.855639	922.810292	807.541056	814.226069	1153.106736	1016.321589	1232.079105
ENSMUSG00000105788.1	650.883735	1153.945541	1623.744317	729.254477	685.619888	1036.411625	1093.487569	690.396005	1251.883979	940.731494	831.213506	486.727314
ENSMUSG00000105145.1	640.201594	1131.170737	1603.563577	717.97057	676.602776	1019.456398	1077.148134	679.809031	1230.928044	927.170846	814.960693	476.953052
ENSMUSG00000064369.1	790.912278	952.344386	743.558125	713.333592	791.484561	962.306874	833.345138	800.579305	893.637378	920.325078	1377.845704	900.86068
ENSMUSG00000064337.1	727.017273	912.547007	970.914864	846.478081	628.283758	918.775446	1091.246125	745.391605	1298.439179	757.606001	976.061516	734.303438
ENSMUSG00000065947.3	863.58753	883.491365	780.176244	669.222499	792.163232	776.368836	820.763878	768.497251	951.736141	887.216484	1087.010939	847.914102
ENSMUSG00000067736.2	862.424935	881.851323	778.150554	667.333704	790.300024	771.825373	821.606017	764.93422	950.248633	885.215468	1084.131193	846.977875
ENSMUSG00000064345.1	761.984196	827.26931	704.733653	773.653072	890.355592	765.786989	757.453133	648.833196	743.11688	847.87641	1183.272887	792.709989
ENSMUSG00000088246.1	1115.401162	988.402722	1207.824361	466.993902	691.842959	445.694566	571.142261	572.20734	1142.016893	423.734824	974.54908	815.860814
ENSMUSG00000034994.10	727.539009	866.836847	816.8309	675.471753	771.361149	759.004373	768.693187	702.164096	923.622456	798.854842	806.227899	771.69998
ENSMUSG00000024661.7	406.830395	488.84938	420.647888	726.749238	933.497995	567.80099	451.036689	462.431589	446.330277	666.280462	567.677695	728.957534
ENSMUSG00000022108.8	466.323224	542.606695	413.171291	616.585869	693.83693	467.275267	467.019753	429.540247	500.686746	595.792512	576.658535	615.62634
ENSMUSG00000021194.6	347.54458	425.183564	307.949592	524.235123	640.93184	422.77145	444.423135	436.20672	359.665276	665.703295	556.755511	654.379787
ENSMUSG00000023944.14	430.296321	555.563535	433.207421	444.838482	474.137291	449.970274	578.352922	434.413764	533.33695	455.34528	494.702646	396.170103
ENSMUSG00000037852.8	370.071177	480.2891	322.402356	490.174426	604.186403	455.352123	415.598362	393.816314	381.442981	559.924647	461.57834	551.652479
ENSMUSG00000060126.14	360.856673	471.742034	327.193419	476.792014	562.05796	413.949511	443.883156	394.230371	403.115125	531.61664	430.77417	572.789904
ENSMUSG00000090625.1	396.059091	511.485471	381.459701	411.996349	482.03486	406.186564	401.476104	378.105536	398.415296	497.127673	473.020364	444.998095
ENSMUSG00000104690.1	271.970735	506.717133	723.266313	297.307992	377.148127	469.543525	487.804178	298.500905	526.642676	382.090228	387.303442	244.311302
ENSMUSG00000032399.8	345.704237	440.685602	413.616468	387.010937	523.620483	340.406189	383.827148	342.759475	386.144495	426.993751	427.505198	486.318184
ENSMUSG00000021091.8	0.163396	0.353219	1.498406	1255.028446	1372.233147	876.994449	80.873562	93.567043	48.848478	300.454795	156.175286	506.768148
ENSMUSG00000029580.14	327.666049	433.317987	482.774836	449.16936	392.96324	452.379282	379.92293	256.557305	455.402665	299.611704	405.388552	263.291139
ENSMUSG00000092686.1	358.816399	404.738375	398.771875	328.37411	419.296908	408.293882	418.431161	385.631321	498.838824	347.817931	339.90086	276.977585
ENSMUSG00000020048.13	351.573667	417.888551	356.492374	368.05287	425.345403	355.413216	402.842752	358.607859	435.955426	417.222819	346.068418	297.054197
ENSMUSG00000028081.6	301.582882	378.994263	308.07488	391.340739	470.062676	312.326221	359.536841	316.128892	326.696054	422.287533	388.596368	490.298213
ENSMUSG00000097961.1	361.739396	375.509239	350.001727	330.21062	384.78583	301.356104	365.368325	313.961006	455.623346	374.324135	415.932336	321.945959
ENSMUSG00000026864.13	242.167421	286.72259	247.668238	616.990849	426.942406	298.753676	423.645615	243.653913	472.948903	309.805541	356.402234	285.721114
ENSMUSG00000003814.8	289.136901	371.496809	334.47645	363.530288	402.690338	322.729589	373.581514	326.574851	365.707992	370.277429	292.868708	285.034629
ENSMUSG00000076451.1	393.429036	405.944025	359.286446	288.723688	326.908019	287.65216	291.106002	275.208503	366.367293	378.28133	406.460501	295.009944
ENSMUSG00000097451.11	348.731606	468.188516	272.030426	367.632319	401.755825	215.768345	403.195366	233.87119	360.955164	385.7497	325.255726	228.078199
ENSMUSG00000060036.14	265.477412	411.826339	315.250183	351.86982	326.1489	140.050874	366.970466	307.87484	377.470877	278.606176	400.069283	466.463677
ENSMUSG00000096842.1	211.773065	279.024627	268.211295	315.795941	490.422161	289.884756	303.143319	249.418947	247.896727	333.44673	371.144097	587.963463
ENSMUSG00000027248.13	298.252228	357.229934	290.542488	330.939391	373.115735	308.861694	311.051459	307.121752	326.97552	368.352312	308.375446	305.447341
ENSMUSG00000004207.14	284.362148	360.292868	247.675064	310.200073	357.84853	310.631077	320.665207	300.368062	326.832256	368.891253	352.863554	340.815884
ENSMUSG00000084559.1	318.613849	317.989497	311.154186	319.677762	328.099488	250.667586	328.694789	280.45217	403.010435	324.588524	375.817569	300.411429
ENSMUSG00000060802.8	148.97679	214.055788	170.795151	630.386793	720.028927	365.915941	195.277466	213.062085	176.723934	307.673175	280.481423	333.840999
ENSMUSG00000031762.7	26.19696	16.802596	16.313282	635.03181	868.005001	586.319014	68.4199	133.359712	50.033989	271.656897	349.121895	623.042018
ENSMUSG00000002265.17	265.600535	349.826175	256.909473	198.254843	183.320956	190.586713	362.943043	250.104499	639.360149	386.717692	287.675483	249.982916
ENSMUSG00000020719.14	264.121993	288.440253	152.23599	384.155976	368.2608	272.718352	259.361819	221.592579	236.902803	351.667449	340.425052	415.105483
ENSMUSG00000026204.15	247.970284	301.916485	270.360412	265.009465	301.717393	296.481192	288.960301	278.775021	303.763168	320.391954	280.636647	328.28016
ENSMUSG00000074129.14	271.475213	266.59063	230.404287	297.8852	409.196159	198.32119	332.755354	273.721364	310.729301	278.010126	297.636936	311.408449
ENSMUSG00000025151.16	287.668091	359.390458	265.279985	253.706392	311.723194	280.87382	274.851339	230.146276	251.252829	301.107216	350.188319	276.052464
ENSMUSG00000019505.7	204.670664	259.977312	200.880394	372.014097	465.844346	250.642322	244.193227	227.690006	200.255287	320.442522	259.278238	390.037085
ENSMUSG00000074227.12	257.452228	309.742605	260.164783	269.577963	301.461209	254.082653	294.790786	272.810344	316.368304	310.191601	257.509942	283.568328
ENSMUSG00000098992.1	202.777994	292.384621	233.612445	303.425103	330.759994	214.567946	215.587785	218.698955	299.868428	338.307602	304.616278	396.528486
ENSMUSG00000026822.14	3.963631	13.205303	9.421201	902.353422	1107.009802	380.992056	37.230739	28.893826	17.158816	148.799288	137.953361	402.059723
ENSMUSG00000084691.1	312.10542	353.332833	181.810182	309.558662	345.99761	207.10579	271.585069	177.756625	230.503557	324.25179	208.996198	211.910018
ENSMUSG00000118642.1	282.779234	260.054001	348.233825	183.81364	209.954997	286.400212	233.104073	243.090938	352.094114	220.617641	244.680194	254.506901
ENSMUSG00000031320.9	138.501509	168.067451	215.927866	270.527796	343.049333	221.193534	285.707251	212.706048	254.256801	325.328956	284.889626	361.041059
ENSMUSG00000023175.15	243.437013	283.210731	211.034644	250.883872	305.924246	227.370435	240.30402	228.592475	246.155261	292.939357	264.20209	285.177122
ENSMUSG00000033161.10	201.904417	251.373124	209.155692	286.444237	319.322879	291.125116	243.334286	219.816564	269.17836	255.894109	262.366246	265.479265
ENSMUSG00000008682.13	194.947774	251.410357	199.203027	265.540531	365.308159	198.655919	243.138532	188.262516	263.127224	286.383047	267.763605	346.410076
ENSMUSG00000003970.9	229.568613	246.38114	186.512128	265.705457	336.776561	200.890239	236.952595	190.053535	208.807915	335.68804	260.859955	369.940026
ENSMUSG00000092746.2	163.312346	315.161308	449.440157	185.534849	232.38165	286.643819	299.458561	180.697461	325.173261	233.946654	237.324474	151.336302
ENSMUSG00000004980.16	256.154231	286.752558	183.313449	297.133215	383.596521	226.883221	236.398625	180.870708	211.832017	242.930523	216.422175	278.792709
ENSMUSG00000024608.11	188.044895	243.027135	193.263441	232.386171	325.626626	169.62279	248.799321	204.06503	217.512296	283.540299	305.238552	384.965172
ENSMUSG00000008348.9	189.712145	195.825634	128.868002	320.757785	366.081232	338.052153	206.350983	202.180233	220.847576	201.468329	352.030045	265.87751
ENSMUSG00000015656.17	182.428703	254.507323	116.564191	296.727159	240.3461	278.170992	428.834651	152.81023	364.966411	196.639073	230.078753	229.485499
ENSMUSG00000026185.8	239.376387	276.683525	226.015238	246.70269	275.33741	218.815887	235.451641	187.239834	328.036931	241.869314	283.096808	211.425835
ENSMUSG00000006333.14	203.604468	238.026547	184.440544	267.580011	373.038719	207.234541	238.106125	181.793193	197.36581	281.393127	313.087796	274.277146
ENSMUSG00000040412.17	248.494822	266.882768	216.595994	198.61947	211.619949	254.686277	240.040883	285.957799	284.506511	252.817607	247.994791	241.0337
ENSMUSG00000018339.11	170.264174	220.959248	174.608367	316.100314	412.362896	227.688865	223.859279	182.452362	172.664565	322.950701	188.750394	335.633729
ENSMUSG00000039278.10	227.677013	256.781771	154.232716	273.188676	299.064386	212.905815	243.498766	208.804129	205.131385	282.529198	239.55343	299.860156
ENSMUSG00000067274.10	185.487178	231.994917	215.402244	247.787497	321.802354	193.457454	220.454816	206.614188	229.541539	287.697169	225.947003	320.211845
ENSMUSG00000006651.8	242.576811	258.719377	192.077711	218.208915	253.620083	206.379609	226.644641	194.970854	239.389028	269.778412	262.225711	234.99173
ENSMUSG00000007892.8	168.136648	226.255175	170.132715	234.207705	299.300184	178.951997	198.603269	203.112921	210.218617	290.798541	243.33532	336.883624
ENSMUSG00000031765.8	27.356619	30.050207	26.758842	437.123191	545.830632	357.920586	44.790923	113.822805	44.552026	265.256922	311.936582	504.473179
ENSMUSG00000026223.15	190.071107	232.708917	182.163183	214.810956	280.601425	209.569968	214.999984	215.276331	217.872248	267.053129	234.83968	249.051214
ENSMUSG00000089989.10	186.61328	233.232418	197.975027	209.529438	278.230009	185.304086	227.541198	188.286987	206.502318	247.882239	246.604403	286.160711
ENSMUSG00000020585.4	180.573813	229.643666	174.401558	283.644761	318.845214	212.000232	184.514471	176.50513	186.437557	245.359301	226.275072	237.817729
ENSMUSG00000025130.11	193.805609	241.421555	226.557713	195.299133	226.602586	181.805101	235.523448	206.533077	245.834914	242.904639	201.786073	225.121235
ENSMUSG00000044285.8	152.181213	185.53307	157.386544	287.576178	361.195707	197.831133	195.570421	161.343045	160.510924	235.90371	200.303416	285.546262
ENSMUSG00000027120.6	182.109942	295.835499	153.391957	222.570848	261.523629	126.612402	206.897241	212.654267	179.300206	298.521849	153.631909	277.058558
ENSMUSG00000022283.15	149.645392	186.134021	191.124026	240.7956	279.816423	294.568799	170.384349	175.759158	217.808535	195.343811	226.658683	200.460716
ENSMUSG00000033061.15	160.773225	218.333249	128.012326	240.557723	333.264262	154.318396	204.681766	147.159505	126.750235	292.411378	174.070875	337.158571
ENSMUSG00000023236.7	155.156549	218.528652	102.178295	242.571868	341.972604	145.219971	169.270877	153.441129	132.67745	279.283098	204.209331	335.492707
ENSMUSG00000030695.16	199.672836	233.781551	193.489938	211.811861	235.620584	160.897354	184.341873	167.382427	192.652344	211.569617	254.125444	217.267359
ENSMUSG00000020368.15	184.490516	221.611087	180.756343	205.718473	226.624743	191.239032	209.15055	193.000027	219.873186	228.492242	197.913709	194.960994
ENSMUSG00000082536.1	201.669483	242.564067	200.846165	162.767288	252.074121	199.044055	215.449951	197.186417	185.117882	227.097639	175.784603	187.964853
ENSMUSG00000093264.1	208.32511	257.671556	231.02097	222.478534	184.951786	181.152697	179.373664	146.530219	198.336602	174.177377	207.608097	218.163153
ENSMUSG00000038393.14	75.991902	85.628891	46.241573	242.57218	283.572269	238.934509	122.076833	229.289416	116.83667	268.85873	323.103106	330.459074
ENSMUSG00000000740.12	165.537495	190.467979	153.160377	211.372317	265.854133	153.158068	128.156609	167.814898	174.280071	238.082707	214.942691	278.764836
ENSMUSG00000070802.5	199.934837	241.020352	204.377937	121.027336	134.143169	115.888795	255.49491	200.579481	309.61128	198.872185	171.912807	142.211937
ENSMUSG00000027447.6	138.239634	184.074705	99.671773	230.36536	338.777984	132.194559	157.902194	138.565233	111.268424	255.513346	184.284604	300.365722
ENSMUSG00000028495.14	158.480236	187.038508	148.670242	202.48776	245.606342	158.546939	170.164199	147.240304	168.86683	208.904068	207.142578	249.976849
ENSMUSG00000057841.5	134.184944	179.448508	145.976375	170.299836	252.089416	143.153561	179.467603	132.263812	166.576973	209.569638	232.599873	279.434351
ENSMUSG00000022892.11	194.443348	204.456905	187.835138	159.645408	184.962977	171.414425	158.860507	152.539472	227.384272	210.117468	201.284804	168.422323
ENSMUSG00000026335.16	152.242379	163.146527	162.548795	148.993386	161.42494	264.54323	148.021948	155.462823	236.187897	156.360631	288.227833	156.137403
ENSMUSG00000076036.1	166.707451	202.707163	140.700227	197.50443	235.694056	110.318542	187.315522	170.253155	133.700085	254.796078	151.388285	239.95715
ENSMUSG00000025579.14	190.200814	208.540485	161.764524	163.535283	164.452552	165.01007	207.051696	188.312156	202.649928	206.792198	170.343762	147.261327
ENSMUSG00000003363.15	206.124188	221.258833	175.135591	165.686326	199.476643	86.88217	110.765189	181.344786	194.285031	172.865614	220.991839	211.657465
ENSMUSG00000062825.15	169.581905	235.209733	178.601254	191.846198	228.558537	171.120677	157.827524	108.645307	171.680652	155.618357	190.787244	177.837428
ENSMUSG00000026238.14	158.328274	192.242353	166.945418	234.348581	235.458779	171.95376	155.724476	136.851448	168.53256	165.234762	176.027705	171.866006
ENSMUSG00000022587.14	93.262089	108.892706	69.402102	377.111452	445.774428	363.235996	106.295081	78.567139	100.345153	108.259539	136.865822	140.788854
ENSMUSG00000012848.15	137.125009	191.09757	136.349794	191.386244	246.527765	146.337775	150.395586	128.752434	149.420296	207.36713	193.649547	248.243121
ENSMUSG00000045394.9	153.757274	192.928156	134.444492	185.966481	225.555219	158.130199	164.723099	139.853376	167.278786	194.00802	182.844587	196.901494
ENSMUSG00000020849.13	166.856037	210.491873	158.715103	187.761066	210.201067	154.994	181.513485	135.714585	180.443206	172.058297	166.680703	161.130385
ENSMUSG00000084319.3	145.342392	193.733738	125.063597	188.233251	235.011453	183.351087	145.455482	160.965482	163.575853	220.016111	142.826972	181.580109
ENSMUSG00000093133.1	147.631701	180.338487	95.371599	201.07105	201.870626	101.339223	181.776199	145.697094	146.895321	282.254709	126.293433	260.342798
ENSMUSG00000022884.16	142.709918	156.381452	89.860337	215.566238	246.608441	165.859706	161.718418	133.598818	133.260215	188.262907	197.573192	226.863311
ENSMUSG00000011179.8	84.474561	109.51963	90.168861	245.599227	285.532196	304.780013	104.607195	87.98999	96.558032	186.971029	238.172584	214.397894
ENSMUSG00000031119.4	159.756528	182.494109	152.319069	186.39282	174.249973	182.878667	156.188571	157.004134	210.319531	177.952574	167.944114	132.183496
ENSMUSG00000064360.1	147.904416	147.82031	132.204164	173.902974	205.118878	141.801868	150.271652	130.611792	131.235604	187.047102	236.43815	246.549235
ENSMUSG00000020612.16	161.039608	181.564956	136.556887	147.947206	192.585763	181.70091	185.667503	136.860488	145.380079	179.090856	177.673098	198.090034
ENSMUSG00000029614.13	82.077256	205.827854	77.383403	198.254476	235.191575	151.868018	182.628504	83.961517	147.47366	207.675125	201.983592	249.570514
ENSMUSG00000004842.18	179.913911	122.236376	157.311434	145.341967	173.001282	127.326693	249.453225	138.172121	268.818599	145.489654	185.074075	123.758588
ENSMUSG00000039001.12	64.556161	150.302849	134.963948	182.661898	269.283937	131.405751	152.810397	127.71507	70.367391	211.338373	211.382731	304.565833
ENSMUSG00000015837.15	147.585068	166.396612	139.855498	173.507689	204.616669	155.03044	155.798148	142.466016	154.038959	209.9472	181.779296	178.782645
ENSMUSG00000042712.10	142.945336	181.845651	163.031389	181.783841	182.924273	127.084433	163.137503	140.65804	159.629977	193.67679	168.371266	199.526439
ENSMUSG00000025428.15	157.08533	195.884252	155.586551	149.334997	190.211382	154.633557	160.202736	140.644249	155.300788	180.438668	187.419344	175.187735
ENSMUSG00000008668.15	159.009894	135.550091	108.112241	208.692302	236.550166	97.227224	138.012025	128.97709	133.905404	186.683771	158.073833	289.580952
ENSMUSG00000031532.7	134.31748	166.987779	146.130607	190.480996	225.661483	162.56653	153.632103	105.228145	148.762597	179.616855	169.330619	183.223286
ENSMUSG00000100916.3	113.756348	138.082021	56.833007	207.560361	287.13763	101.0949	116.689538	106.982892	86.104783	264.324991	170.725432	308.364738
ENSMUSG00000071644.10	151.677527	182.414922	148.580539	164.251259	193.525684	124.782737	172.878407	147.120595	154.637684	194.845032	129.424501	185.82192
ENSMUSG00000098725.1	166.981402	161.584468	178.445584	142.326057	140.14292	131.688433	165.766441	151.050873	229.989042	149.428578	179.860523	148.61994
ENSMUSG00000063457.14	122.476069	162.463221	103.860766	171.176164	235.578065	134.084858	139.965054	112.833181	119.849417	201.65734	175.051109	266.644878
ENSMUSG00000098617.1	167.652665	161.58448	180.087669	141.867022	138.638227	131.868976	165.766441	151.085778	230.539631	149.428589	177.236793	148.135472
ENSMUSG00000043716.13	145.569494	158.177111	136.465472	182.137867	194.71163	145.125727	146.192546	123.778259	144.844116	187.769319	170.03358	203.487934
ENSMUSG00000101939.1	139.186326	142.229758	123.633953	167.604433	198.937665	128.3581	146.778991	121.054783	124.556677	179.498975	221.078983	239.399128
ENSMUSG00000036438.14	151.000797	199.196258	117.93985	145.538511	197.187834	126.708941	162.211678	108.181985	153.020766	189.928431	156.119322	206.754816
ENSMUSG00000093273.2	111.399251	192.220582	80.591535	219.109902	185.943999	80.493351	174.280268	143.958863	119.275331	256.329195	101.268982	246.252316
ENSMUSG00000034088.15	128.148166	152.412748	132.459219	168.924356	148.074518	112.017744	239.42209	126.746211	195.709777	180.81821	159.561016	158.572493
ENSMUSG00000000184.12	83.464468	244.155663	105.662318	187.417416	68.323833	82.437459	92.579764	172.474205	335.16184	181.914318	183.018408	137.398498
ENSMUSG00000030122.12	155.024586	246.534521	187.612084	101.562435	140.800717	99.110746	131.831163	131.126911	180.762969	149.638141	199.814375	139.299588
ENSMUSG00000102869.2	148.433603	169.699275	134.432288	148.021075	151.320078	139.880669	161.36881	148.542601	184.470806	164.569077	168.883884	140.699386
ENSMUSG00000022010.19	75.005642	89.929424	74.649514	316.172812	312.746768	179.128786	98.525566	71.979645	62.736333	201.546233	176.336457	199.744205
ENSMUSG00000060938.14	103.980973	135.781169	116.571838	172.223435	230.745036	118.975595	127.254221	123.419547	118.124441	187.672983	178.9195	242.096424
ENSMUSG00000023010.15	91.554391	152.468325	127.870125	250.359997	236.046026	228.138764	167.32217	134.082375	72.562687	106.94293	125.060901	156.577018
ENSMUSG00000022961.18	137.347562	150.337982	162.196027	188.389825	122.162384	165.777877	145.54781	147.352794	162.887296	146.883567	176.903587	135.470593
ENSMUSG00000021910.15	147.542232	181.928811	120.726165	126.836862	154.901791	197.745793	161.346844	114.117541	182.383894	140.389305	174.776121	131.954569
ENSMUSG00000025794.9	136.136411	176.598888	125.758955	149.161298	202.662196	133.308852	112.404768	131.212527	130.748483	160.743208	169.493089	204.768222
ENSMUSG00000079037.9	145.652746	168.967807	129.86186	136.4262	150.61716	139.065466	139.133935	133.578466	145.21727	173.237892	198.542664	162.784831
ENSMUSG00000007850.16	140.801504	163.143315	97.69847	206.314932	224.373909	133.120268	162.676386	111.102946	138.491063	159.615023	113.183815	158.697795
ENSMUSG00000057113.13	107.797436	185.949165	126.797603	174.827682	181.630563	132.270655	130.894304	130.033592	148.482128	168.316283	145.768596	176.35765
ENSMUSG00000032181.7	148.298406	171.781591	130.66276	124.871578	178.815626	142.285498	140.188195	125.37515	162.885911	168.132948	159.06079	153.463248
ENSMUSG00000027828.12	113.136455	146.745609	108.592576	171.942502	191.180722	143.425882	142.226866	135.991993	139.5269	176.387714	154.523724	180.473718
ENSMUSG00000083863.1	117.85273	147.819855	109.940001	158.175421	173.758867	128.599107	136.91355	123.420813	122.970535	169.146916	202.774163	200.683594
ENSMUSG00000020372.15	131.33659	149.748904	123.873988	155.63181	198.245518	115.789888	131.368333	118.788212	130.784164	166.498545	164.775734	203.896329
ENSMUSG00000040462.13	135.089678	158.271281	149.030697	137.849081	160.941219	146.459966	142.89518	133.445496	149.911993	165.219887	152.27512	152.412622
ENSMUSG00000019539.11	190.135395	177.596126	165.064147	133.988178	119.430759	172.410643	109.469477	113.288924	110.248355	194.636492	123.995764	169.585894
ENSMUSG00000030683.11	137.242106	175.917977	137.630686	121.998811	139.15074	140.836743	140.983411	136.3713	187.744056	157.327737	157.294503	134.998858
ENSMUSG00000032115.14	120.695312	141.46151	148.679772	164.59508	190.410864	123.290523	166.073523	129.605729	181.193969	160.872336	119.263187	117.882159
ENSMUSG00000030744.13	123.073658	146.246241	116.727669	145.983082	177.261222	125.658756	142.496063	123.512112	135.107635	168.447829	156.452628	197.495
ENSMUSG00000093674.7	100.518331	131.273571	108.780551	175.842128	214.225708	107.615507	123.390727	105.531702	115.645727	172.488685	158.240929	231.936382
ENSMUSG00000025393.12	147.180927	168.218549	130.260299	160.980957	159.302095	104.710976	152.688955	118.207055	136.27462	166.305654	140.44815	159.371392
ENSMUSG00000061232.16	63.689175	66.570616	55.156308	436.086707	428.335745	229.508435	64.667888	56.803303	70.821908	74.98791	87.905372	95.432317
ENSMUSG00000017404.12	122.388993	159.971715	140.747884	203.088197	208.215959	64.434269	64.499394	131.349641	70.785154	92.631734	199.998825	270.84953
ENSMUSG00000020483.14	152.969932	194.758857	171.727184	106.13259	109.024968	115.949563	157.36316	125.903956	179.132863	137.665691	158.947029	119.161887
ENSMUSG00000055302.5	133.381093	172.472559	138.709809	139.2108	159.953449	119.531424	169.405935	128.14514	166.560499	137.853148	121.280231	141.942093
ENSMUSG00000090137.8	101.962716	156.331653	103.973943	140.567369	199.293386	116.129925	120.592834	111.743633	114.097955	184.779079	142.434427	234.478976
ENSMUSG00000048076.14	129.261416	153.83959	118.647654	156.556704	181.519742	122.629883	142.034987	123.888306	136.133651	157.342441	133.59158	164.766976
ENSMUSG00000026553.17	153.941511	169.334069	109.094432	154.064118	140.734812	91.523896	183.519615	125.886433	143.756355	174.423243	126.524106	144.901456
ENSMUSG00000024308.15	89.734467	103.265069	62.97783	320.066889	302.204828	267.765096	94.899413	81.568278	97.20352	91.051037	111.244748	84.632123
ENSMUSG00000050708.16	127.762075	152.660639	99.690498	153.640723	175.007285	91.072836	136.56669	123.532721	108.029515	182.423897	130.771683	216.445531
ENSMUSG00000054452.10	168.944956	198.647806	157.179107	94.510657	118.248575	62.783835	149.033796	131.897147	135.694828	168.212152	170.076862	138.159854
ENSMUSG00000001472.17	128.298777	149.910661	116.491288	147.323896	165.0941	142.731694	142.093189	109.788251	132.425624	156.637505	140.885687	156.400179
ENSMUSG00000049517.8	86.060098	127.068486	102.859061	164.923739	205.475097	114.181687	83.950996	123.849979	124.59396	172.63217	152.54851	224.802768
ENSMUSG00000055447.19	53.18333	98.74747	86.177838	220.485663	274.71862	269.560277	57.707627	107.606102	78.239415	143.422445	141.282003	145.393241
ENSMUSG00000058558.12	108.080696	134.908683	108.49301	138.956095	162.223441	147.948452	129.55714	114.39549	118.699845	183.118643	154.651822	172.128727
ENSMUSG00000019817.18	126.607962	147.326447	146.554272	123.919948	108.561335	86.601706	157.287301	125.476805	190.528163	154.942608	184.330406	116.636539
ENSMUSG00000038274.13	108.427149	119.505956	100.811295	166.985767	199.101129	95.626731	110.905235	104.544933	120.605259	164.754427	150.496515	224.765113
ENSMUSG00000056851.14	147.587247	137.708209	103.123937	152.003081	181.861713	161.620281	106.436565	99.436258	163.256579	113.06031	158.673372	138.161296
ENSMUSG00000005610.17	99.430849	124.47543	127.08324	234.678361	137.177678	129.717944	117.855586	92.780774	122.112923	125.00074	135.552093	206.70008
ENSMUSG00000022037.15	105.633211	135.274378	82.054072	200.109782	227.592845	133.824914	111.552042	112.55177	100.65397	171.442399	121.504524	149.912694
ENSMUSG00000037706.17	136.713353	155.534324	136.926546	111.900595	114.059139	116.880727	145.035896	158.305993	168.177159	137.249926	137.90778	132.923008
ENSMUSG00000039218.17	157.139592	116.477507	101.537013	177.217932	149.415373	130.360181	135.778009	104.254005	214.705018	134.472427	127.726782	95.681267
ENSMUSG00000037266.18	75.228646	109.308505	46.692256	246.895895	261.839035	75.688209	107.966017	106.763723	82.014449	237.537756	60.011655	230.188423
ENSMUSG00000046434.16	108.561264	148.495419	111.06334	141.429629	166.831535	144.667944	109.309997	134.671024	113.152201	136.820551	167.113547	155.42696
ENSMUSG00000025351.14	100.609342	140.210456	109.090643	176.539252	211.842113	119.395433	127.282926	107.958303	91.428689	155.996437	112.655839	180.810315
ENSMUSG00000024425.4	117.085653	154.77669	115.587237	136.02892	159.325672	118.616038	133.137462	110.249456	124.537988	154.705861	140.134439	164.865397
ENSMUSG00000029810.15	100.862236	127.787334	83.492228	131.350316	213.754748	134.774551	116.718179	96.057334	106.655824	178.43947	146.009433	186.297406
ENSMUSG00000056553.14	138.826881	141.56466	121.744226	97.816373	134.344017	128.778277	114.491068	101.993337	160.290282	157.281912	167.869231	133.961535
ENSMUSG00000071076.6	100.866904	116.680515	87.303069	144.703343	176.286986	154.27241	127.261969	109.776733	135.919231	139.355959	143.26219	148.675108
ENSMUSG00000024576.14	105.345353	121.335226	70.91994	150.535458	158.37766	169.529993	102.676011	113.703536	131.407771	138.561123	169.063175	131.326963
ENSMUSG00000098371.1	100.84995	129.778486	94.809569	139.002889	183.341886	93.604419	116.829314	98.292777	108.050383	155.228589	145.615946	196.384418
ENSMUSG00000021270.13	106.535926	124.038505	127.923949	125.056772	138.481058	139.450238	195.260077	86.731973	184.341734	102.247143	132.524701	99.135679
ENSMUSG00000021546.18	146.827444	108.196368	112.288848	187.605469	167.867107	94.578691	122.549713	81.48613	86.052159	120.77762	195.701864	136.922471
ENSMUSG00000055065.7	139.372271	166.288582	82.327467	156.110633	164.389546	99.447856	148.483063	91.37856	145.505863	136.505866	112.44921	109.101444
ENSMUSG00000031422.16	108.736459	133.909275	78.627073	153.893729	195.116075	107.660254	138.733003	81.974524	115.365759	149.999895	131.152499	152.539275
ENSMUSG00000019818.15	110.803214	138.428475	107.430867	136.724909	152.796409	127.554497	128.773982	114.628373	127.922803	136.779055	135.58499	129.179049
ENSMUSG00000003429.11	102.122058	130.959797	119.620326	136.292626	159.809302	99.583281	105.785954	102.380404	108.160954	152.990653	142.415299	182.341114
ENSMUSG00000028692.14	112.78799	138.774181	100.278603	126.902891	163.514947	118.958796	118.678188	105.537255	112.794646	150.948614	132.634557	159.196559
ENSMUSG00000045983.16	114.586745	139.039325	111.447987	144.497924	148.103721	144.702173	129.093518	99.458805	148.426985	142.324266	107.230364	111.963626
ENSMUSG00000024740.10	121.526601	137.782936	112.093036	122.590541	139.627666	120.045518	129.4933	116.551509	129.710366	142.941305	142.909755	119.606833
ENSMUSG00000067873.11	116.706196	187.684105	114.421953	75.702703	80.414564	59.735644	215.702245	111.911599	225.430328	126.60105	111.958082	86.051925
ENSMUSG00000061904.12	115.858197	113.779598	99.837671	153.979702	183.2221	109.569623	102.869189	99.795491	119.714629	133.497193	131.249106	148.254514
ENSMUSG00000000787.12	71.315185	115.989773	95.450537	145.41251	173.239706	192.178261	71.312493	74.253964	136.721103	128.467953	180.346247	126.576498
ENSMUSG00000047126.17	118.231981	147.163418	124.694403	118.962421	115.078054	123.631192	150.004922	99.446072	182.821575	111.773141	120.728023	96.653282
ENSMUSG00000098274.7	97.566293	124.141836	90.439742	138.241861	178.997612	92.53146	113.142254	94.073754	105.449913	147.194556	136.877472	187.60121
ENSMUSG00000056429.4	112.099033	136.138636	109.592682	127.096337	141.872729	135.125071	122.767356	104.844228	127.343717	133.48622	128.231956	117.776062
ENSMUSG00000078812.10	103.830535	139.218722	115.08372	131.489352	173.712029	108.881605	131.679035	90.406324	129.742595	121.719223	111.530189	136.649122
ENSMUSG00000093315.1	151.655873	212.566582	156.40893	93.30849	76.346494	105.988481	183.249164	73.61394	160.775095	98.143835	105.639162	68.781454
ENSMUSG00000061477.4	86.918919	129.644947	98.414841	141.453025	155.464982	86.772787	88.519512	109.256875	119.807448	154.455791	124.533647	189.771134
ENSMUSG00000019877.10	105.074529	122.43062	99.954353	129.225513	134.796171	116.181631	110.069552	110.688811	135.417646	138.088019	144.956191	133.960055
ENSMUSG00000027422.15	110.726737	128.683534	115.056975	130.840523	127.939175	129.250188	148.049719	104.590615	164.97008	114.148715	108.154712	89.79525
ENSMUSG00000031447.7	114.222892	133.127928	105.934831	119.158824	140.336369	112.169694	115.885053	104.804784	118.042499	142.625836	129.870903	135.76218
ENSMUSG00000007891.16	98.145004	127.459563	94.473441	123.387353	155.032064	106.305511	119.168852	112.566002	112.741419	151.021911	117.638874	146.814266
ENSMUSG00000110040.1	94.753413	129.823493	90.582431	124.160158	153.284562	105.535665	127.148263	105.564555	113.078464	147.528768	124.785202	147.439674
ENSMUSG00000073411.12	39.706891	57.74023	40.236926	343.999598	351.877915	217.040431	57.158813	48.29633	55.597231	79.205992	85.301697	87.00286
ENSMUSG00000018293.4	112.753038	149.961288	115.198964	116.664017	126.631886	108.467245	145.167745	104.654136	129.015302	116.118861	106.492088	131.354617
ENSMUSG00000020088.10	92.045755	129.342241	103.704671	125.300168	142.942299	108.623921	126.867942	102.775014	148.617922	139.995255	111.284225	128.049151
ENSMUSG00000020315.18	120.192275	146.060908	110.722653	109.781283	109.459954	101.804411	129.447052	120.464083	145.641846	135.927456	126.071736	98.270883
ENSMUSG00000021134.17	91.023821	75.098341	40.849852	179.199678	231.471293	155.289558	69.121348	83.297069	55.204499	133.573702	154.960828	180.587437
ENSMUSG00000017119.19	95.350455	128.51776	104.45361	143.754388	124.693945	114.612821	136.133755	114.015525	145.51063	128.811618	98.603789	114.841217
ENSMUSG00000001175.16	109.455642	139.54085	127.381981	107.741102	113.414545	106.974618	152.141431	105.538914	152.013058	117.605691	106.846242	107.07633
ENSMUSG00000058655.9	108.079144	141.454234	108.3805	115.293848	127.499984	109.678624	122.279083	119.341502	130.065456	132.351368	110.932568	119.185587
ENSMUSG00000030161.8	95.074678	118.004082	98.2207	124.086898	127.659153	103.536328	121.7351	112.199013	123.183488	143.474028	128.25539	141.785515
ENSMUSG00000034855.13	0	0.129436	0.120829	546.745699	420.86355	451.527678	0.541797	0	0.43157	3.674463	12.370919	0.670459
ENSMUSG00000098973.1	144.871289	100.266179	153.216438	106.516834	104.349994	110.446552	110.636114	142.411792	124.673917	99.677112	135.734369	95.710998
ENSMUSG00000061787.15	77.758576	111.613284	84.29086	134.57991	167.117159	90.071334	112.963953	87.693916	97.913509	136.462644	131.886749	195.582889
ENSMUSG00000063511.11	99.711704	123.502642	72.713999	100.648971	197.930568	104.908913	123.542996	74.83536	91.096587	179.530593	116.489091	132.706455
ENSMUSG00000033685.13	98.988227	126.501555	99.750409	114.4417	136.240028	108.178527	123.740975	105.179617	114.962806	143.899188	100.050917	136.988036
ENSMUSG00000016559.14	73.512661	76.804681	56.932225	181.588839	192.464478	200.680909	64.937482	70.270452	73.800176	89.539797	187.675204	138.587251
ENSMUSG00000066809.1	72.243961	104.984923	104.834612	63.331227	176.662215	117.450767	117.971427	99.790667	82.347005	101.515162	146.535922	206.93934
ENSMUSG00000019923.14	84.963076	98.778301	78.356752	147.317371	164.372797	111.299712	110.866953	86.310988	115.364415	132.047897	113.16047	150.011032
ENSMUSG00000021248.9	102.893688	124.61798	105.549476	112.329941	132.915022	115.641313	110.982667	106.593247	114.17411	129.492409	117.078933	118.654795
ENSMUSG00000051855.15	132.071773	158.91429	112.894989	82.138956	100.140186	83.072889	141.328276	97.974614	127.283209	112.228411	123.380024	111.631782
ENSMUSG00000032042.11	95.832023	107.479156	89.879629	130.306724	151.513232	124.52221	111.406014	93.808938	110.991981	128.25117	103.784887	122.836805
ENSMUSG00000038615.17	88.382539	131.838381	106.167293	130.501077	123.980948	114.033587	131.714938	105.136518	127.209091	117.448965	92.394823	97.180599
ENSMUSG00000032458.6	95.679055	133.959983	108.924817	109.76279	123.6385	100.498526	126.924315	89.681744	132.380912	126.95037	98.526453	111.465103
ENSMUSG00000029713.15	121.02699	110.90539	88.553986	129.946741	113.119989	95.996641	123.52103	88.266273	123.09928	136.060591	97.7245	124.466238
ENSMUSG00000031144.15	120.544141	149.637683	116.779741	91.096251	77.731815	81.327915	104.299218	114.826039	136.570791	115.800963	127.045136	108.143815
ENSMUSG00000034892.8	84.245964	99.972882	77.362354	112.891721	168.429766	86.120577	99.155145	77.023649	99.251817	123.515177	120.80183	182.783413
ENSMUSG00000059070.16	78.265798	93.722772	76.648503	115.747744	164.868778	99.150307	97.199329	90.670831	88.586669	130.132131	122.29151	173.919196
ENSMUSG00000006932.17	100.792905	127.384475	88.259499	149.026633	131.310394	122.902702	101.575677	86.432387	86.074684	117.905764	109.898987	108.494542
ENSMUSG00000021025.8	33.809744	38.692855	31.089611	175.730466	153.29805	266.928408	43.225189	55.355782	50.58904	111.855304	267.432339	97.26683
ENSMUSG00000051853.10	90.51062	112.62428	96.066825	125.287812	121.511507	131.781923	107.033737	87.208228	136.757448	102.381982	116.023351	94.994348
ENSMUSG00000027620.16	120.451449	107.359774	69.840309	135.307294	145.765598	86.499318	107.9825	98.726843	101.192334	129.869695	95.820839	117.589544
ENSMUSG00000020571.13	106.701147	97.877469	103.106894	121.241447	130.288059	89.369396	99.053726	108.206874	129.7734	143.016938	94.062828	93.706403
ENSMUSG00000021577.14	104.715097	120.641001	100.318716	104.506497	114.148722	95.437806	105.698177	101.631029	123.030392	116.24176	114.649673	110.632978
ENSMUSG00000024012.18	120.765511	132.172995	147.248223	73.748762	80.749808	71.61257	118.240522	100.875314	121.300172	117.700381	117.259167	104.404941
ENSMUSG00000030795.18	87.237776	138.503054	67.797586	190.882906	154.453203	95.648552	120.107591	87.434651	78.23231	73.407248	70.480656	141.012127
ENSMUSG00000028757.4	101.484976	114.081146	93.184832	106.452928	123.033789	98.053491	105.984751	97.782404	118.198803	122.714387	108.413701	114.815578
ENSMUSG00000064349.1	110.658667	113.335396	78.705434	131.242828	108.867799	134.515798	112.030841	74.93573	85.18125	107.435032	135.976747	110.098592
ENSMUSG00000004040.16	47.926119	47.602602	40.144962	173.633237	150.496408	233.626678	72.206006	88.584112	79.138066	118.598461	142.190152	107.196732
ENSMUSG00000029561.17	11.681361	16.327124	11.721966	285.465219	397.55163	458.52679	17.174239	12.052347	18.729405	16.475344	28.771775	25.847489
ENSMUSG00000027712.13	121.4308	144.372632	112.336818	101.674437	110.072812	83.531893	106.716362	88.244346	106.970757	120.006283	99.284769	104.92527
ENSMUSG00000025809.15	104.799134	111.69306	97.259088	119.717181	119.005476	110.774711	102.53961	95.023694	111.867841	108.948575	117.932514	99.326308
ENSMUSG00000027642.15	129.585183	125.933499	98.970765	118.803469	120.561791	104.662682	127.394304	70.723688	76.806418	102.163852	95.755521	125.552321
ENSMUSG00000022094.15	33.879543	42.82886	43.78333	118.637342	194.261987	181.198743	65.959041	78.039805	93.801876	148.169803	161.855646	133.275444
ENSMUSG00000025016.11	86.423417	122.145044	91.981573	111.524057	113.540466	106.776195	114.088294	97.214456	117.550203	120.284171	103.971223	109.805645
ENSMUSG00000032562.13	97.717005	110.358653	91.709992	106.319396	141.952519	105.780607	98.56845	89.849031	93.271607	107.446753	118.035202	131.426232
ENSMUSG00000040128.9	79.160984	109.54744	98.119057	124.73029	110.175917	116.771057	112.574261	84.919806	131.471783	107.625978	112.155004	104.473061
ENSMUSG00000052837.7	8.5379	27.333072	124.396077	181.335803	150.952563	148.296106	23.888639	119.602444	30.474487	152.768908	198.341482	124.105482
ENSMUSG00000025132.13	96.962251	112.628708	91.922138	123.155918	141.843403	95.442301	113.581762	78.523775	109.266726	111.560779	94.500131	119.337365
ENSMUSG00000107176.1	73.014453	106.470553	93.583981	105.423039	138.947836	99.580008	90.32582	88.723113	85.145863	115.924013	122.967154	158.118868
ENSMUSG00000063870.12	110.815136	138.914573	118.621052	83.439218	77.672133	66.678057	160.004718	97.782675	173.064204	93.226153	74.080571	77.690405
ENSMUSG00000047675.15	70.623019	65.410139	97.512248	93.136573	168.686824	128.079086	105.475873	54.74143	53.125505	139.224644	74.66389	220.811596
ENSMUSG00000020467.15	51.251358	59.132825	41.49105	209.944496	256.404102	155.511277	92.135276	47.720833	52.283478	101.48177	64.491524	139.08821
ENSMUSG00000057530.14	131.41903	141.017071	119.423845	82.583299	93.123696	97.674963	107.431319	100.20087	139.118827	71.608668	123.143093	60.804895
ENSMUSG00000048578.11	103.82291	129.217331	108.714331	93.262299	93.005792	65.358272	138.447887	98.854195	144.111269	128.900378	72.219084	91.068974
ENSMUSG00000038648.5	90.423449	101.233155	77.180298	94.388988	100.779484	97.091701	115.297431	90.430252	147.571993	115.669683	138.032537	95.219672
ENSMUSG00000079111.3	87.003115	106.604159	101.056628	101.670984	107.628346	83.420062	122.443652	103.307429	146.159798	119.649769	80.012563	96.462636
ENSMUSG00000033487.14	78.512597	94.273279	77.293157	112.452495	147.213364	185.999925	96.663797	74.996527	121.292159	95.713641	90.886236	77.718665
ENSMUSG00000027419.9	70.473529	106.414625	92.273316	108.469308	160.618405	100.306153	91.647662	100.416725	90.728913	134.837497	91.084344	103.340635
ENSMUSG00000044533.15	88.62435	74.783618	92.246642	130.183386	134.357753	91.883859	69.860996	96.58067	91.579374	120.914324	117.077891	135.903221
ENSMUSG00000030062.7	97.626026	119.244069	105.464734	110.160991	107.860202	78.634299	110.97901	94.929872	111.7466	121.926794	100.740053	84.028071
ENSMUSG00000024121.13	78.787707	111.725366	87.839548	119.265293	141.39269	114.48565	93.891944	70.86354	83.550655	112.092696	108.030143	121.08185
ENSMUSG00000073702.11	96.456946	78.516969	60.484315	102.282276	185.110932	98.056067	110.678539	64.516973	76.007207	97.969516	128.530677	142.777451
ENSMUSG00000047187.9	94.818713	116.692172	86.954687	105.324597	124.002991	92.025164	107.099553	88.441379	97.078387	111.148479	103.585747	113.770927
ENSMUSG00000024393.14	102.849495	117.896448	94.726601	104.369002	112.229042	96.365356	124.01402	82.143225	140.75116	99.007915	88.257473	77.821187
ENSMUSG00000020358.17	87.53892	108.87779	86.529117	129.097701	146.026588	92.467144	114.008996	72.819828	109.153891	100.965479	85.646937	106.350156
ENSMUSG00000074800.4	82.443394	91.913884	77.842669	111.423066	129.907409	75.99471	97.034759	72.34099	87.568766	111.235548	119.65319	179.987164
ENSMUSG00000090733.6	79.612128	96.987898	71.228023	57.996076	168.21584	76.307508	85.682398	62.476479	91.515744	120.070231	126.636371	200.487689
ENSMUSG00000016534.15	53.43948	77.488311	65.344474	162.173363	167.251171	156.439731	85.826515	69.991223	77.750929	108.023907	85.503412	122.529029
ENSMUSG00000034563.16	101.92956	102.836442	97.235675	95.833318	111.330934	89.900113	96.671999	101.452695	114.482789	112.587907	109.39196	98.027965
ENSMUSG00000035640.18	108.097893	127.591011	120.310854	54.719804	74.4185	54.462787	123.385676	79.039378	179.95182	95.163629	123.046208	89.905558
ENSMUSG00000039105.6	66.620171	82.321687	52.037221	120.922186	171.091714	96.890225	89.446346	86.997319	77.758406	135.606232	99.806719	148.582083
ENSMUSG00000031111.16	123.064028	120.449855	81.473076	115.922365	90.475781	93.071553	101.799183	71.842187	117.276349	113.808791	99.458312	99.141737
ENSMUSG00000061315.14	86.584726	109.847001	93.436666	107.41545	132.443049	76.430472	96.762506	72.345638	111.281578	105.749772	103.300295	128.91095
ENSMUSG00000066357.6	141.791199	170.987745	116.949882	67.408851	82.354969	67.791682	116.037718	86.868849	119.804569	91.282673	89.719205	71.860944
ENSMUSG00000071415.6	80.331662	93.080996	79.043665	106.136136	133.407083	80.692655	87.198707	87.921245	94.123072	114.414292	126.368693	136.875943
ENSMUSG00000100801.1	66.034517	91.906273	71.344872	116.797662	106.234087	100.265043	154.806092	67.408815	133.12343	92.470482	116.674106	102.085252
ENSMUSG00000038467.15	57.662084	73.821546	55.168982	178.443759	207.228314	154.52893	69.581545	59.17102	67.64191	96.855816	74.168425	120.148721
ENSMUSG00000029478.16	114.166758	128.700867	98.063147	59.703467	97.126267	85.853534	132.046059	79.218578	151.143073	81.255926	109.701878	68.647447
ENSMUSG00000032802.8	41.433943	40.08906	50.671188	131.130231	115.676504	120.697303	116.424304	72.99126	153.269889	88.410766	157.304754	117.234699
ENSMUSG00000029390.13	84.634202	113.794968	95.60165	100.928686	119.495049	88.303542	107.920628	92.776216	101.194773	107.791466	86.7638	101.833858
ENSMUSG00000089736.2	100.358855	96.445735	61.457196	105.885343	122.777913	84.286187	83.92206	85.465987	92.85397	126.937313	110.751736	129.771784
ENSMUSG00000028618.11	92.393907	104.750177	77.399737	100.710253	121.834411	93.542794	92.934614	90.908418	90.19543	112.376916	99.440094	119.185265
ENSMUSG00000034243.17	93.76137	99.927693	94.556085	103.098677	98.856827	100.639752	111.43858	81.541781	134.723207	106.099701	83.141522	86.215084
ENSMUSG00000064340.1	117.603515	75.265074	64.827454	66.466386	70.336107	147.147473	66.164213	66.665612	62.545375	78.515727	291.014489	87.062331
ENSMUSG00000028639.14	87.783783	113.467106	98.29731	91.841944	125.942932	94.086417	90.681912	81.006775	100.126346	99.74684	96.774423	110.35053
ENSMUSG00000021939.8	83.14081	97.631303	72.398295	115.712649	140.368979	115.227755	83.815656	82.537532	75.911061	106.351981	105.878901	110.198705
ENSMUSG00000029064.15	81.8871	98.578516	94.692595	62.004772	100.564389	139.371177	80.142654	70.669916	182.615453	116.372695	98.658921	58.314022
ENSMUSG00000055436.18	78.454054	92.920441	83.803755	122.881453	135.565539	97.785483	100.04107	79.006428	100.407421	100.341784	84.014198	106.782555
ENSMUSG00000059291.15	74.184391	76.031659	89.944035	81.380204	149.107047	94.505406	71.774158	88.533744	68.697944	115.918762	123.340836	146.450476
ENSMUSG00000020484.19	61.448823	74.70761	67.835248	149.046124	143.889391	114.04917	84.829843	69.389068	87.265147	102.497845	93.686228	129.86298
ENSMUSG00000030057.15	81.224091	91.342724	78.758139	109.156638	108.561381	85.088338	94.782203	83.193968	96.972773	105.499668	105.887699	129.274888
ENSMUSG00000036371.6	83.761956	112.185141	90.685561	98.073188	118.943255	107.954718	89.665256	78.634966	103.286337	89.847684	100.83128	95.449077
ENSMUSG00000037072.15	80.050599	107.012922	72.952055	104.194665	126.480445	84.038474	81.126662	78.158105	67.702582	129.203147	101.096981	135.95791
ENSMUSG00000003380.11	69.159189	95.045245	72.915179	102.692372	136.914483	70.866092	91.421795	92.14968	92.945303	108.178504	91.535229	143.99815
ENSMUSG00000104222.1	92.436853	103.166131	88.868739	83.539954	89.217302	87.992092	100.73633	91.683582	123.254877	100.266817	115.715885	81.512451
ENSMUSG00000061306.16	57.577983	103.078363	106.721422	97.42794	141.733116	89.711248	95.556046	55.355014	97.333133	171.512367	76.624581	64.819218
ENSMUSG00000030058.17	82.660375	108.506339	81.147964	85.497057	108.925555	84.185452	101.409087	90.656781	99.731094	106.351302	100.446524	103.729183
ENSMUSG00000019370.10	115.560707	139.419674	116.689126	66.228977	72.211582	57.406965	126.895751	87.51542	127.804149	94.528733	69.669061	78.231769
ENSMUSG00000024975.13	95.932307	116.863555	84.864404	75.599405	81.745611	81.658769	117.546088	87.569566	128.20846	87.606356	119.58148	70.709162
ENSMUSG00000076236.1	78.677818	84.880922	68.826077	103.995467	118.073452	72.914864	90.833701	64.821041	83.225839	104.323494	111.475666	165.715926
ENSMUSG00000068823.10	78.838701	101.489775	84.318066	100.176277	109.622975	108.000365	97.43702	79.468988	110.24164	91.11852	95.594504	85.161416
ENSMUSG00000006373.10	97.472569	110.275935	84.986437	73.209791	87.105375	75.898225	96.777357	91.252389	99.726367	115.543364	106.084565	101.8434
ENSMUSG00000038900.17	80.545031	86.215274	74.239468	100.650522	129.419893	82.13374	93.574907	74.021793	83.176835	107.896034	91.945886	131.46783
ENSMUSG00000057863.6	71.448631	76.983952	72.760607	106.037976	145.406457	87.956709	87.810615	51.090859	68.977999	110.014895	105.784978	148.992197
ENSMUSG00000072235.6	92.44947	119.467486	86.004021	98.195	109.083383	67.641195	102.789149	61.541976	87.31487	101.862142	94.021631	105.551083
ENSMUSG00000029823.16	71.796555	108.664066	60.644907	102.188956	123.014835	113.125575	87.817731	79.590142	101.442999	98.757754	96.199869	82.363962
ENSMUSG00000095334.2	86.674725	115.047271	94.233313	79.56686	94.454711	87.140293	97.201732	84.399053	119.115062	100.591232	92.285921	73.757584
ENSMUSG00000025544.13	78.584929	102.166338	76.660601	97.47135	111.857731	93.551	95.78798	79.755907	98.932761	105.230117	87.175423	94.256362
ENSMUSG00000024261.6	98.642145	110.094756	87.900654	80.705948	87.829934	86.804119	98.857875	70.072584	119.421243	89.949156	106.813422	83.823929
ENSMUSG00000024327.16	77.62227	96.752936	72.499811	105.464269	129.613899	84.692525	73.658827	90.515469	97.036963	102.52245	83.45227	102.420534
ENSMUSG00000117338.1	81.606802	99.469314	73.628082	95.294093	112.118494	67.584217	88.257059	78.419699	96.002485	104.106366	87.314931	128.297743
ENSMUSG00000025823.9	93.091481	102.695356	101.401506	95.156055	93.576381	76.444738	104.821138	80.656065	118.203624	96.843749	82.389276	66.20998
ENSMUSG00000046610.15	66.885191	84.666564	62.6169	90.433367	120.230715	77.322463	81.549642	86.62102	86.640956	139.073696	103.340305	110.850837
ENSMUSG00000037805.15	67.553526	85.626104	81.033141	90.584789	141.24927	99.038348	93.964051	88.965111	82.355982	80.841645	94.351441	103.798222
ENSMUSG00000025290.17	93.494712	115.239541	50.677917	103.577973	117.797236	52.829245	64.765636	87.200002	110.105975	62.058807	55.468259	195.251403
ENSMUSG00000018501.17	91.615278	85.058048	68.832467	71.883139	71.443396	86.099691	95.423667	58.120134	166.951268	110.70119	117.196279	84.304094
ENSMUSG00000020894.16	96.594304	111.963155	74.539718	88.408054	106.190238	69.068039	91.025287	75.203956	89.999557	106.55444	82.389387	109.574999
ENSMUSG00000012428.9	3.217401	3.17281	3.623163	281.376746	254.493284	257.980025	15.151018	21.476892	10.770525	83.712758	69.138324	96.811891
ENSMUSG00000024248.14	87.537405	100.031524	78.489136	83.12176	101.341881	77.822638	75.509082	80.36479	90.85742	106.398602	97.344061	120.034663
ENSMUSG00000020577.17	92.112957	107.48247	87.742078	74.081507	83.901466	86.54718	94.401812	83.162317	88.667495	112.070337	96.384386	90.310661
ENSMUSG00000017707.9	67.846563	82.55233	60.451879	98.778075	104.172304	83.735892	90.048185	80.86	94.351978	114.948294	99.166658	115.669287
ENSMUSG00000024949.17	67.547711	82.164675	53.385492	101.335853	136.04184	95.576106	87.066371	71.729395	111.06927	84.232148	100.65737	98.227547
ENSMUSG00000007815.13	86.366326	110.069931	94.400061	85.922299	94.914616	67.577494	101.780937	76.647164	117.66754	94.445781	78.061946	80.241962
ENSMUSG00000030082.14	77.343551	91.935826	62.58142	109.542863	111.464106	87.182046	99.337557	75.709672	96.236862	96.387702	81.882271	98.21032
ENSMUSG00000030275.6	52.671059	68.766461	53.513904	148.297678	135.437379	188.339627	79.787995	59.808777	87.176436	75.529464	66.801054	70.450482
ENSMUSG00000026576.12	105.46445	136.571179	89.236078	72.453582	70.52675	63.073581	89.62732	68.082536	91.94688	84.119904	126.08595	85.779589
ENSMUSG00000031818.12	77.613049	91.633596	70.158159	90.263149	120.734207	74.087813	79.515384	69.109976	76.906857	98.61565	93.185736	138.110183
ENSMUSG00000037563.15	66.70094	80.108418	72.383383	98.721062	126.546894	74.776371	77.46158	68.338725	74.518701	106.567579	94.154709	139.599274
ENSMUSG00000036309.14	71.441244	97.108584	70.493434	95.94499	110.162861	70.290416	91.171695	80.86301	98.635205	98.258767	95.107426	98.16428
ENSMUSG00000081406.4	74.085661	97.856321	71.37541	96.58812	115.495894	67.353539	81.728929	67.104896	73.896629	103.346659	100.417032	121.034357
ENSMUSG00000041355.13	61.297832	83.591006	73.90665	111.705464	128.546624	67.157084	93.228438	68.087301	93.428058	99.771008	77.750831	111.490953
ENSMUSG00000089837.9	110.719822	117.871873	100.535076	54.856064	61.749812	68.880353	108.278995	77.805716	122.373753	80.626302	94.974526	70.482262
ENSMUSG00000029467.15	69.362374	88.2853	64.919938	90.604476	104.999883	103.62966	85.190371	80.57318	109.641231	90.24745	88.570748	88.173061
ENSMUSG00000076137.1	82.073867	97.536088	84.647755	90.314379	106.141878	72.393719	90.742167	82.958368	87.530093	90.331669	75.00291	100.460398
ENSMUSG00000030120.14	81.617731	105.075689	88.480789	81.382837	95.136824	69.846285	91.187127	75.031154	88.830698	99.735626	89.48888	93.916889
ENSMUSG00000032294.17	221.398652	80.316545	74.080974	58.46238	59.432687	60.854091	80.66995	53.181451	64.051009	147.922646	100.11375	53.649521
ENSMUSG00000029447.11	61.678	101.013007	50.569433	89.59441	120.929134	79.237936	115.868418	63.182646	90.099954	97.796646	80.241084	102.244284
ENSMUSG00000052146.16	79.567743	98.87112	50.914151	72.655059	139.350655	80.494894	55.376809	56.22981	87.556088	115.488546	64.343106	151.460657
ENSMUSG00000042750.7	74.00126	91.704252	62.117616	105.505162	133.954798	72.684904	79.970484	62.349482	64.269612	92.962757	93.307708	118.705173
ENSMUSG00000025647.16	41.28787	44.912859	39.011038	205.959222	255.154637	179.358074	38.345775	31.458844	38.137838	61.763311	53.987927	61.774272
ENSMUSG00000025935.10	78.65461	89.430344	71.507235	89.109771	97.916075	64.381961	98.269111	90.454433	95.377003	104.381063	79.06587	91.512311
ENSMUSG00000038708.10	80.978845	89.716472	70.723009	82.574438	90.120674	78.099045	99.820077	84.663358	106.980422	123.700008	74.87286	65.860113
ENSMUSG00000028270.12	2.354366	3.234109	2.773389	384.180803	300.79056	305.208633	3.69016	2.134579	2.407838	8.269701	18.020911	13.711921
ENSMUSG00000022477.13	48.877268	108.487395	88.641998	86.03515	94.56465	63.628668	99.634237	72.075605	74.055179	106.775092	104.95159	98.034482
ENSMUSG00000014867.9	70.17071	90.72899	77.644331	93.434159	106.226348	80.553902	99.314242	73.05442	91.261703	92.862339	78.018675	91.642284
ENSMUSG00000028484.16	88.068879	87.256243	80.959601	87.225789	90.032353	64.352845	97.686252	85.468751	116.920255	97.927525	72.661153	71.887627
ENSMUSG00000061032.9	72.762799	81.810513	79.21375	88.847061	102.437778	87.659397	90.744212	64.880385	113.810327	91.330541	91.345646	74.65905
ENSMUSG00000024222.17	38.569294	42.210111	37.682907	91.02647	99.5853	90.710905	70.580492	112.53337	102.814502	126.371533	115.627711	109.60313
ENSMUSG00000001424.14	82.119933	93.993542	73.10299	91.38322	96.035982	99.194507	91.982924	74.576929	82.035174	87.306133	90.81923	74.015832
ENSMUSG00000035325.16	80.352979	95.0914	59.679041	94.010512	99.179334	102.283432	103.572223	59.604363	102.498664	93.854339	73.380796	72.399371
ENSMUSG00000039630.10	86.633894	89.211764	71.778599	105.508615	110.538092	75.041447	95.991163	71.128441	93.910363	82.530446	69.345935	83.275863
ENSMUSG00000027273.13	82.449992	122.869078	89.748132	64.181683	82.915531	71.145057	66.657549	76.711396	76.679886	84.095824	99.376128	112.426076
ENSMUSG00000094955.2	40.381012	64.254998	67.002032	93.516006	135.316879	80.068035	84.140452	48.257703	49.150163	110.124669	91.877444	162.679515
ENSMUSG00000020149.17	65.601907	87.574665	81.974292	93.447732	93.778574	79.241002	89.032481	70.006687	91.376927	102.517165	81.231548	90.484448
ENSMUSG00000022421.19	99.338126	113.858615	86.034968	53.780383	62.518715	79.261578	90.073738	78.325198	95.691461	87.525121	105.427873	73.89782
ENSMUSG00000032076.20	85.081353	95.999206	81.471208	69.897834	70.012754	91.467513	78.377118	78.097999	106.221666	76.162433	120.234655	70.711161
ENSMUSG00000018707.13	82.541436	97.766237	86.780839	69.017774	77.560199	106.925436	94.048375	65.661249	112.977693	85.90686	83.245952	60.257712
ENSMUSG00000014959.12	71.500939	96.041729	74.995573	91.185869	98.936877	84.557129	90.245441	72.335663	90.708255	90.725575	82.369038	77.068244
ENSMUSG00000004535.12	67.224729	71.833948	56.44278	100.721031	108.28236	104.479952	85.578275	69.141666	103.007863	87.270256	85.974966	77.995727
ENSMUSG00000009927.9	64.256442	96.153597	58.742659	81.649631	121.102234	72.031242	79.702398	65.176025	76.122832	98.659139	82.09587	118.41195
ENSMUSG00000045962.16	68.402029	91.028904	64.710166	87.747145	87.142355	92.10128	93.485214	80.70881	111.240736	86.930027	91.024058	58.994763
ENSMUSG00000058297.16	105.006702	115.797323	99.050574	43.950756	51.049069	57.536287	104.161059	79.659346	116.821525	80.132184	105.042119	53.213556
ENSMUSG00000083563.1	78.093973	83.997708	62.65567	83.058662	99.870708	76.002229	82.120417	71.242615	66.607256	98.119426	104.074299	105.18892
ENSMUSG00000046364.14	33.511261	81.285615	66.500988	101.349081	143.569406	78.48703	79.84718	82.289172	105.508214	58.087841	57.995858	121.458445
ENSMUSG00000055430.4	77.070283	83.779501	84.057827	89.776732	100.334544	57.905821	83.856705	71.277579	91.984895	99.564542	73.956558	94.692125
ENSMUSG00000041841.8	60.454398	67.930076	68.305538	94.26274	113.01926	68.340278	78.944684	60.63817	84.722537	98.682523	84.721069	127.06387
ENSMUSG00000068735.14	71.561068	75.520031	67.542785	85.495726	101.718349	99.506997	73.455925	54.77496	73.083084	91.517636	111.931166	100.853559
ENSMUSG00000035530.13	51.056049	118.600289	50.966739	86.020452	115.068294	74.544267	65.333338	53.767706	53.84035	147.917512	82.437469	103.249127
ENSMUSG00000029472.13	71.245562	91.767496	64.438604	63.196089	99.978278	80.675687	99.134342	63.600537	76.209085	85.56685	104.989969	101.272664
ENSMUSG00000103088.1	75.968356	95.790603	83.028957	77.676918	87.144644	91.095841	80.785574	72.213268	89.618219	78.698439	96.479429	73.46231
ENSMUSG00000020212.14	39.202615	38.544729	42.69782	104.855341	108.947248	96.185549	81.910401	85.108227	74.994088	144.028684	87.564638	96.930648
ENSMUSG00000099227.1	34.037879	68.290152	46.604644	85.120152	98.879814	109.125747	48.464849	78.585862	101.585054	110.791436	123.598815	94.912006
ENSMUSG00000028936.15	88.567891	60.867595	67.78192	87.023575	61.364866	101.919333	54.893119	71.398196	78.245886	119.025062	56.763647	151.695173
ENSMUSG00000052727.6	92.658877	99.757298	113.632283	57.131552	51.788569	65.434187	104.599332	64.812551	151.118801	55.979665	89.805139	52.752081
ENSMUSG00000032328.12	73.300165	95.113568	72.184624	93.405801	97.997659	79.750342	83.032101	66.320719	89.807288	91.298182	74.172263	79.872648
ENSMUSG00000084899.1	76.399031	90.352074	74.031711	93.113587	92.557818	71.116416	87.194148	89.098364	81.903211	94.767778	71.039459	73.668526
ENSMUSG00000049313.8	64.140224	85.547967	63.234701	86.919187	90.815276	120.88392	73.656129	70.361962	83.155885	88.179798	85.556841	81.799101
ENSMUSG00000031748.16	99.275132	102.117947	84.667537	46.129676	54.184158	43.347603	121.216397	78.676406	120.945518	101.879505	82.178541	59.18222
ENSMUSG00000089509.1	94.96433	113.631622	97.904855	42.348509	51.689691	45.426369	110.452456	89.368934	128.864827	77.670603	75.410139	64.360897
ENSMUSG00000028268.14	6.250675	5.543569	6.417185	370.514655	274.867903	259.086217	8.658724	4.573281	9.005859	9.870536	16.730992	19.239514
ENSMUSG00000034586.14	61.402886	72.828042	65.186323	92.717885	108.48441	84.052201	84.241629	66.101921	103.252232	92.331964	73.385356	86.466783
ENSMUSG00000102918.1	80.381613	95.395417	86.535578	74.755079	84.606668	90.877358	78.170797	68.686931	90.238376	73.605695	96.956054	69.013957
ENSMUSG00000031996.17	71.961382	100.695964	78.298715	87.623565	76.47429	61.064247	92.009507	59.332231	90.585731	113.80544	87.123352	69.675852
ENSMUSG00000034707.7	73.533888	88.620858	74.252522	76.891564	82.019275	87.573182	79.537159	77.481729	93.530874	89.721791	83.618402	81.457549
ENSMUSG00000021282.17	66.340649	63.371863	49.432231	97.461612	119.424475	126.60435	65.11972	60.5714	78.108965	78.702952	88.354465	88.223944
ENSMUSG00000041084.8	68.249049	94.512945	68.283998	97.970535	105.57037	50.830463	84.456389	57.871692	81.73806	112.735228	54.545954	102.759006
ENSMUSG00000059195.10	82.180807	103.090905	84.31594	84.049244	94.248114	84.622866	75.28672	54.625125	76.633871	73.299864	86.931822	77.413178
ENSMUSG00000035242.15	76.841876	91.768547	59.356127	107.428592	115.960935	49.192154	69.793312	64.308564	69.889608	93.644251	72.868066	104.473025
ENSMUSG00000015165.16	78.776669	92.002339	86.017732	66.368395	85.225111	81.094147	86.257392	68.20094	87.950912	82.712917	78.517385	81.033709
ENSMUSG00000021728.8	56.822382	70.21529	52.467667	96.741757	103.944232	90.941134	76.419583	64.867936	82.270613	87.879217	87.422767	103.866601
ENSMUSG00000018567.14	67.621756	86.585396	76.842807	86.882237	101.947955	70.828329	76.524728	64.535395	58.764346	108.341944	71.931414	102.985119
ENSMUSG00000024853.10	79.100264	90.3297	74.401376	90.858291	84.061491	73.426797	86.467084	71.53149	85.397348	84.110262	75.019203	79.064307
ENSMUSG00000025362.6	59.937617	81.09955	68.20067	79.87598	105.680497	56.517475	66.870149	46.164431	65.621728	105.805556	87.845468	147.588463
ENSMUSG00000024083.16	86.37891	97.020873	77.706894	71.836883	74.012415	58.64138	94.857942	70.85188	103.239724	83.691278	78.714622	73.297781
ENSMUSG00000015932.8	68.609049	82.856022	58.889316	88.281241	108.091796	75.368074	72.318983	57.867037	73.051335	86.331952	95.598509	102.937012
ENSMUSG00000032324.11	71.820031	88.545671	70.441958	74.418914	92.581805	65.132301	77.15673	65.44923	73.059398	97.833353	98.176416	93.591222
ENSMUSG00000021477.9	56.050275	66.375481	44.204469	97.935156	140.919888	74.268271	63.00177	51.123198	55.573453	107.122189	77.058894	132.641101
ENSMUSG00000036323.14	70.451639	78.170181	74.723859	82.86014	89.498346	79.563992	84.001711	73.2605	90.362802	86.467839	77.301257	78.84552
ENSMUSG00000080058.2	61.29843	74.600164	54.292435	81.80953	107.675023	95.741939	77.160117	67.989327	89.993296	86.093418	72.920464	95.716909
ENSMUSG00000051695.6	73.496949	91.117036	71.872383	83.707978	96.019484	67.234784	96.634856	57.763677	86.664065	86.900293	72.233254	81.586942
ENSMUSG00000019087.13	76.051648	96.730279	70.038749	74.670584	89.1003	71.806359	71.51388	71.185402	79.093916	94.896365	90.03691	78.765218
ENSMUSG00000032097.10	78.468875	89.780784	71.073224	83.70226	82.872426	60.10372	96.938511	75.438233	99.787956	81.647684	60.471027	80.23128
ENSMUSG00000042625.16	76.816547	78.843076	66.824713	90.355313	111.289086	89.812658	64.628974	48.064188	74.964065	91.67149	83.68968	83.216457
ENSMUSG00000104802.1	74.721705	85.780255	76.937852	73.750489	84.008678	74.885439	82.255176	73.311792	83.491382	87.781592	79.029372	83.879879
ENSMUSG00000006930.15	50.726352	45.955409	45.944542	183.148436	221.727539	174.996686	41.360981	33.469489	38.324923	37.388137	40.518692	45.772037
ENSMUSG00000118124.1	74.48337	98.734234	67.937159	82.822143	73.442138	62.128321	101.160641	70.888303	93.742869	79.002042	74.243186	79.101861
ENSMUSG00000029426.8	58.016205	68.922462	54.600807	105.752181	114.479105	125.692463	61.14846	61.772475	62.132257	77.359493	84.623352	82.142436
ENSMUSG00000025508.13	62.542044	81.414742	65.131897	69.293087	102.04722	58.777097	83.825833	59.30898	89.247973	101.414001	69.287501	112.407
ENSMUSG00000037058.16	60.751453	87.072232	62.447816	95.166528	95.59811	64.113192	82.365156	59.93454	88.935347	96.727839	69.776199	90.384123
ENSMUSG00000104063.1	73.682697	91.011526	81.115826	72.252649	84.830842	87.228263	74.821424	67.519502	84.967115	74.336571	91.344221	69.174763
ENSMUSG00000116358.1	77.690525	101.064054	73.146637	84.153363	91.296997	60.544566	82.472214	48.879351	73.863273	88.717552	86.339311	83.174703
ENSMUSG00000046432.12	72.952916	94.902643	62.59539	76.218382	92.77464	54.21485	78.932737	60.559823	75.446791	88.321275	91.465494	102.86435
ENSMUSG00000028822.11	51.743497	56.528463	52.196668	108.744523	105.010234	72.241392	76.361003	72.197811	71.198023	96.088054	67.424655	121.00904
ENSMUSG00000025702.15	74.408428	71.3797	63.537605	70.641184	78.911336	63.758124	82.582422	94.253916	91.119045	95.563651	70.946202	91.584578
ENSMUSG00000018340.13	78.060779	89.071097	79.412732	99.426267	103.12179	102.662033	70.603116	52.945622	79.957606	65.223459	70.804903	56.4075
ENSMUSG00000028820.13	70.591812	74.617446	62.853082	103.899218	82.979106	65.513842	89.020213	51.495411	89.298878	67.849591	120.508345	68.139738
ENSMUSG00000022312.11	70.930411	85.36046	76.37426	70.366592	80.120134	66.900773	73.581651	72.475316	81.649878	83.1338	93.080019	91.860372
ENSMUSG00000089865.2	78.616098	88.84655	73.390354	69.643617	78.54952	72.194745	81.629185	74.223753	93.156979	84.300073	78.074467	71.002431
ENSMUSG00000001924.15	73.894028	91.435628	73.916002	93.833201	97.461874	80.165011	80.786035	59.92297	82.201651	77.167293	63.161957	69.506055
ENSMUSG00000049751.6	50.558075	80.244622	65.739846	99.592239	96.420371	76.595201	73.748214	58.596997	68.733481	101.473458	78.313085	93.242252
ENSMUSG00000035964.8	76.964343	83.33333	69.845505	69.848648	93.15654	66.532471	71.562236	70.070396	73.435558	97.328931	81.668008	87.159695
ENSMUSG00000022285.17	67.381834	83.58835	72.843258	84.42632	84.018785	102.012363	77.561939	58.952834	99.224993	69.543003	78.850785	60.734048
ENSMUSG00000057322.12	51.936003	42.480945	49.095307	91.922262	83.823455	37.037096	87.263634	59.425782	70.528495	108.849924	109.643149	146.436678
ENSMUSG00000064348.1	73.726954	61.487078	69.224385	87.482815	94.170439	84.897895	68.530589	58.779865	60.076447	69.888223	117.733185	91.10171
ENSMUSG00000033379.13	64.466824	95.899372	48.188353	87.567739	120.64201	61.839797	70.640522	57.118451	48.605237	108.269878	62.219917	107.471946
ENSMUSG00000103081.3	71.086722	88.194501	79.52876	71.25334	81.81314	84.999379	73.883579	67.879058	85.137006	71.68416	90.020167	67.2691
ENSMUSG00000010608.15	66.943327	81.550158	80.277782	79.254496	67.723065	93.900979	77.710251	60.845127	78.563021	76.020979	97.543467	72.055451
ENSMUSG00000067288.13	66.189803	68.209262	70.257758	74.512956	100.37636	62.83643	78.230483	73.510897	57.804425	79.852537	83.477735	114.842486
ENSMUSG00000027879.9	68.869732	87.912363	65.334215	70.799612	79.079357	77.461102	88.740857	82.448325	93.488912	73.050394	70.841801	71.64269
ENSMUSG00000005881.13	80.476477	81.684609	78.224314	65.954738	92.533303	65.320618	71.009234	64.610744	76.106493	89.278577	74.593484	88.783961
ENSMUSG00000060904.14	61.391122	80.632453	67.105889	82.301298	94.680386	74.938749	78.674951	62.551312	70.252643	87.987085	80.068539	86.549999
ENSMUSG00000022708.16	46.898791	117.706019	142.093942	59.885518	29.973344	36.49904	52.002266	119.836192	96.048085	98.481307	87.992227	39.195478
ENSMUSG00000043388.8	95.203087	105.435981	91.659904	50.248213	59.567307	64.08709	82.225737	68.65747	88.672895	73.631947	93.319114	53.327284
ENSMUSG00000103567.1	71.385682	87.67243	77.395165	70.526082	82.822924	84.325001	73.777693	67.159695	82.049083	72.654404	88.559468	67.606206
ENSMUSG00000102222.1	70.779004	88.277302	79.049285	71.15208	80.977318	85.288122	72.518153	67.092997	82.324697	71.82118	89.010031	67.141605
ENSMUSG00000028809.16	72.899826	77.18742	44.493818	89.407363	76.33075	108.161692	82.277468	56.257154	76.605906	71.23501	102.897976	67.533034
ENSMUSG00000031311.17	82.872343	78.782125	70.261894	83.784587	89.424363	71.605798	77.081975	60.855355	89.910444	73.951445	78.360535	67.985514
ENSMUSG00000024359.10	63.566575	76.46931	56.576647	89.360328	105.47148	95.027789	75.809598	59.810036	77.746331	72.476071	84.36752	68.122731
ENSMUSG00000022994.9	83.173144	104.285294	68.261795	60.423732	69.800539	43.13838	102.172816	68.33327	105.630405	86.534301	63.701526	67.126367
ENSMUSG00000002985.16	45.555175	69.921734	34.115133	74.801823	110.331564	56.999844	79.979842	65.783862	45.042059	102.380911	83.37341	153.956568
ENSMUSG00000014905.4	47.555247	74.341921	59.050368	114.41216	113.152589	50.970775	87.376758	58.303596	79.413971	98.024794	52.217839	85.961493
ENSMUSG00000032202.11	76.619107	109.929288	76.459041	59.444133	62.72464	56.116615	92.396775	64.636314	108.756583	74.575737	77.302493	60.827217
ENSMUSG00000102742.1	70.203139	86.493297	77.257754	69.57683	81.698979	84.196954	72.888212	66.11364	82.626306	72.130477	89.427478	66.988113
ENSMUSG00000006498.16	77.554022	88.917508	52.249464	70.236035	83.602791	89.96804	75.150415	56.348168	66.892181	94.721182	65.609746	97.756631
ENSMUSG00000066306.13	66.522231	82.707564	33.084173	69.002842	63.112107	53.293775	109.682659	81.491153	99.320379	85.322791	88.057634	86.282065
ENSMUSG00000020044.13	48.341139	48.018844	44.655341	109.68386	111.187696	135.149703	51.621641	60.998752	66.215963	68.231338	104.866722	68.704214
ENSMUSG00000004654.6	111.55567	85.96341	63.302009	54.02791	68.805037	49.809037	83.410965	63.237604	73.576738	95.194251	79.309818	87.148305
ENSMUSG00000064352.1	75.661492	87.791533	54.472879	73.566251	65.059031	71.150535	66.488339	70.270471	55.597064	96.468081	93.522848	104.689596
ENSMUSG00000030432.12	49.011142	79.900609	59.116162	78.965673	104.578248	69.033178	68.792934	61.736802	63.199481	87.150121	88.13568	104.598924
ENSMUSG00000020390.12	61.649404	68.835551	52.572303	86.39936	93.015416	45.758866	86.995159	74.955043	63.079654	124.075152	64.514857	91.910796
ENSMUSG00000022185.19	77.26203	89.136753	67.501853	83.263098	63.069901	54.582897	102.951901	75.144593	85.671169	67.886268	74.881477	71.438893
ENSMUSG00000107379.1	68.276657	89.475267	95.797685	72.898505	77.177868	76.225217	78.149693	58.893573	99.518529	71.876055	66.711205	57.565597
ENSMUSG00000019943.10	73.315597	110.426057	72.272312	73.323258	54.703206	56.167959	76.987226	78.622356	107.320455	68.697696	87.216975	53.140939
ENSMUSG00000021877.12	54.783174	69.804649	55.230893	107.766728	105.8392	95.998246	79.246819	48.63558	81.986225	83.983845	53.748432	75.011772
ENSMUSG00000025203.6	93.780069	127.16578	94.571822	52.790648	61.250502	60.129301	106.360717	45.777756	106.206094	54.085988	63.805784	45.464146
ENSMUSG00000007836.6	66.992952	82.547567	62.640894	77.798743	89.067853	74.604992	84.821533	63.476678	79.481433	69.695618	79.393855	77.622238
ENSMUSG00000103897.1	67.987347	85.642417	76.277908	69.70787	81.530288	83.934302	71.677861	64.8385	80.599767	70.917319	87.652125	66.079034
ENSMUSG00000058793.14	73.032292	75.50103	61.130716	61.530492	70.776752	74.002484	66.677412	81.302003	80.375364	90.514532	93.574541	78.33727
ENSMUSG00000103793.1	69.685345	86.083086	76.234327	68.473254	80.075818	81.97656	71.651553	65.196138	81.391778	69.735647	88.835162	66.147738
ENSMUSG00000102748.1	69.36084	85.102881	74.630278	74.100976	80.123167	85.422551	71.15213	65.107177	80.058332	68.507441	86.243508	64.167607
ENSMUSG00000028478.18	62.960598	72.029803	61.01477	83.048087	101.918651	64.356574	74.080369	61.449374	63.702472	89.470836	76.146235	91.280709
ENSMUSG00000079435.9	39.325674	65.80629	70.349364	91.783098	75.128605	45.781838	53.461259	58.926768	71.116944	92.712733	99.463183	135.390815
ENSMUSG00000037965.14	59.216268	72.573061	49.495671	136.450333	99.855664	107.407076	52.53063	71.551473	63.402112	66.430617	71.12794	48.203835
ENSMUSG00000079884.6	52.271748	67.153132	64.031171	83.003475	98.417591	73.977852	60.833726	81.368533	88.712574	85.079826	55.110926	86.149097
ENSMUSG00000034390.16	82.793879	82.992602	87.840491	46.598431	50.599986	75.206735	98.409264	69.798315	120.90158	58.020497	85.493171	37.307962
ENSMUSG00000041571.9	69.624561	87.327961	62.982088	85.619958	110.379411	67.359102	61.175745	49.164551	52.791284	83.866156	72.91638	92.123726
ENSMUSG00000035929.11	12.542515	14.725644	12.19188	243.815712	231.781427	256.718482	10.363533	15.311917	15.847419	22.510886	33.091889	25.332528
ENSMUSG00000103677.1	68.180182	84.926816	74.698518	68.565661	79.184989	81.484147	69.881536	62.64959	83.838377	68.841475	86.17039	65.626439
ENSMUSG00000073530.11	45.903786	66.242642	51.021156	81.361309	99.721005	138.766108	79.805563	61.477112	69.098615	83.678751	47.141131	69.070683
ENSMUSG00000026473.16	46.142867	50.974378	40.733097	75.715964	87.290824	101.143394	51.228547	70.742328	77.237499	93.943144	113.067768	84.936139
ENSMUSG00000020456.17	66.815943	106.124679	80.600042	59.262761	85.454899	52.953192	79.678432	55.176633	97.507431	68.149418	80.168198	60.697548
ENSMUSG00000024392.17	77.615086	87.73623	58.700359	74.075259	84.926891	77.613551	62.459802	58.717188	79.008851	80.8197	80.937393	69.562593
ENSMUSG00000016349.10	88.206866	113.322467	92.736335	54.399635	52.836925	51.963027	83.21117	64.824541	81.805957	72.483802	74.328244	61.598054
ENSMUSG00000056201.8	57.432271	74.405681	91.426379	79.789313	88.904748	57.584198	114.592231	48.703169	53.778323	63.409994	65.55746	95.870397
ENSMUSG00000024758.15	71.540579	93.452826	67.820271	69.224517	77.039527	50.676356	85.985292	63.638348	83.180958	88.040964	63.393429	76.513394
ENSMUSG00000029223.12	61.079698	79.390734	61.449023	74.582198	81.795784	65.886595	65.826617	66.652681	59.733684	89.796193	80.281288	103.285771
ENSMUSG00000020850.14	71.908647	83.426883	63.386128	66.731684	77.09943	85.420437	75.795611	59.182519	92.582193	71.905237	82.730465	58.832945
ENSMUSG00000032096.16	58.926148	81.47021	64.118602	74.56866	77.909266	71.061836	86.475068	61.576474	87.644052	78.101877	72.405537	72.241616
ENSMUSG00000084795.1	75.833145	104.335195	53.936776	89.807503	89.492902	36.612887	64.491025	80.116031	63.726003	133.621773	35.368969	58.871842
ENSMUSG00000006273.14	70.067336	84.598551	66.371952	72.067066	78.119328	62.072375	80.352517	58.411817	79.087153	72.437309	87.388288	74.793358
ENSMUSG00000103332.1	68.463539	83.219323	73.935774	67.733648	79.149856	80.416981	69.942845	63.491568	77.478289	69.55032	86.471729	65.753749
ENSMUSG00000103472.1	70.793162	85.648206	77.405717	65.982156	78.682361	80.922548	70.722884	62.309521	77.700057	68.963481	83.234363	63.174402
ENSMUSG00000045128.9	58.739331	62.722905	53.887316	88.212607	102.214752	57.482952	63.06106	49.246442	59.741581	93.807994	86.095468	109.119388
ENSMUSG00000104346.1	68.186144	84.361393	74.171012	68.118252	78.814293	78.880972	69.586799	62.438771	77.098052	68.786583	86.29387	65.398532
ENSMUSG00000031633.4	61.255873	84.213441	65.95021	75.021878	88.635355	61.347165	64.39036	66.471885	62.86854	83.043537	77.167834	89.876571
ENSMUSG00000032525.15	62.221895	64.035479	50.473856	79.136671	83.842561	92.455206	66.376396	70.622931	73.141447	75.411274	96.556531	65.830617
ENSMUSG00000034341.17	70.490126	79.305491	80.381004	69.201256	77.34979	68.366593	70.255726	61.059814	87.351657	73.621578	80.114479	62.166864
ENSMUSG00000016256.10	69.018349	84.460195	70.249722	77.808559	91.990183	73.622996	67.789306	66.708853	61.227636	81.053903	65.655293	66.75943
ENSMUSG00000027575.19	72.946465	70.147789	60.999635	67.449905	97.684152	63.536247	83.485929	53.109563	75.263115	94.314069	63.943367	72.954993
ENSMUSG00000038991.17	67.925097	81.463689	74.405209	66.757282	82.231145	53.963154	82.055548	64.934769	90.841041	79.018139	60.991035	70.235593
ENSMUSG00000032518.6	58.324178	68.55234	48.159467	68.383319	84.168023	53.825141	58.092122	94.488909	50.991293	82.274889	62.424195	145.136394
ENSMUSG00000015291.10	73.407117	88.571394	53.513631	79.244554	95.800843	61.504838	61.152589	61.701897	59.144704	89.008042	72.852931	78.451833
ENSMUSG00000027706.8	66.289525	77.981408	79.510775	65.88987	68.062434	61.084672	79.821335	67.506873	94.998402	71.856844	73.514412	66.32864
ENSMUSG00000051851.5	82.403609	99.978671	74.308062	64.752302	74.953058	60.37069	62.898192	51.457372	55.937367	81.395917	90.369489	71.930963
ENSMUSG00000059796.16	52.84038	73.403061	53.248749	75.398104	134.151941	76.800802	83.455894	52.354826	38.295424	82.118059	58.499839	89.533862
ENSMUSG00000023036.14	68.982442	85.648251	71.626307	61.99439	73.389824	78.466474	70.569796	63.470422	82.69711	66.301012	83.720946	63.004783
ENSMUSG00000079477.9	60.488465	76.218333	66.103976	80.226092	74.852073	77.186569	70.028941	55.580677	68.121004	83.902661	80.187038	76.613097
ENSMUSG00000029781.7	71.621948	84.255832	72.424113	55.985979	62.711783	69.287001	78.083616	69.965047	79.218966	82.02854	72.578547	68.939328
ENSMUSG00000060143.7	48.077828	63.732506	55.129229	76.759101	98.493778	51.695067	65.698897	58.944659	61.897043	81.24033	80.319533	123.502772
ENSMUSG00000039262.16	87.869566	77.628097	74.971025	56.639851	54.975116	66.641879	79.37606	67.342109	96.817856	71.089083	74.106434	55.788905
ENSMUSG00000040731.13	67.705175	73.428352	50.944394	68.507373	84.613519	82.573055	70.220059	58.295771	90.081789	64.550262	74.432862	77.109263
ENSMUSG00000104713.4	3.006546	3.728218	2.800819	309.652079	213.404005	268.801204	2.647396	2.408975	3.412907	5.496561	37.766489	7.964568
ENSMUSG00000034024.8	55.108366	74.479334	49.795775	77.98284	90.664481	64.132451	74.236148	65.100676	83.7868	76.659531	75.816824	71.899775
ENSMUSG00000041096.13	66.285208	70.207946	48.438208	89.68557	112.003141	59.441865	78.163943	47.638461	54.504972	83.325771	71.137188	77.390619
ENSMUSG00000025492.6	8.426579	21.18971	14.947297	245.288683	291.085005	113.206665	16.635327	19.709477	20.070898	36.858279	25.96499	44.748779
ENSMUSG00000001576.15	70.470001	91.844686	74.107425	62.20782	70.679437	69.476064	72.192345	63.336592	76.138859	66.674418	73.774305	66.890417
ENSMUSG00000023367.14	43.730782	64.245916	52.539334	83.314909	90.288984	59.289405	76.113523	70.5677	61.484576	77.372884	75.37869	103.219489
ENSMUSG00000091228.1	55.439025	73.342757	61.353805	82.591968	104.571736	53.392167	70.466945	54.967442	54.712846	75.433589	68.118618	101.187407
ENSMUSG00000037487.7	47.25995	52.907354	46.495963	88.927995	94.492145	96.770802	55.95693	65.172513	70.899067	87.054509	78.233103	70.967342
ENSMUSG00000116275.1	58.865421	71.982542	53.88043	75.776806	80.76237	67.282186	73.678358	60.573279	76.564827	78.967542	78.942172	76.997447
ENSMUSG00000028759.13	56.599627	80.2252	60.588613	67.275078	89.318326	46.643138	71.209514	62.586611	77.80301	85.1299	72.77351	83.522707
ENSMUSG00000006699.17	64.040124	81.37083	56.207858	81.322867	92.862043	60.903903	76.3371	56.965438	75.027521	71.330643	67.442325	68.785329
ENSMUSG00000020599.13	27.105514	49.770856	26.077849	91.797699	134.730154	121.00961	55.123997	55.912759	49.10008	67.024088	88.519187	85.915996
ENSMUSG00000030738.11	52.560858	67.908032	58.368032	75.746948	88.899021	84.240274	76.344164	69.378614	76.335724	69.501443	68.560753	64.19321
ENSMUSG00000087943.1	65.112677	77.855124	86.940995	68.301451	55.052967	56.242992	70.926495	77.8593	94.352127	69.420616	74.7432	54.424004
ENSMUSG00000005514.14	35.894004	43.58913	46.092829	83.5957	97.997534	80.987489	68.508169	93.610038	108.836736	77.232616	49.735441	63.077469
ENSMUSG00000064215.13	32.918585	57.457406	40.807985	168.318669	223.834975	87.115332	36.188146	31.851962	27.780531	47.605491	38.747047	55.651495
ENSMUSG00000042613.9	82.161261	75.879353	75.928694	52.235846	56.736684	50.248634	67.708715	71.642028	92.460212	75.85374	77.794037	68.48225
ENSMUSG00000037815.7	71.139246	83.509952	65.72229	78.93004	68.917481	66.737738	77.47918	54.052429	92.605643	65.757985	64.755561	57.445268
ENSMUSG00000110458.1	81.800714	56.993783	49.735479	63.428502	66.867801	82.75525	84.874109	59.266154	126.481786	63.431627	44.460848	66.589403
ENSMUSG00000027184.14	70.522046	87.12669	73.241273	74.71631	68.2225	51.30413	95.882672	49.729099	97.28781	75.410796	49.986275	53.157781
ENSMUSG00000025982.13	72.36469	71.907607	54.869436	75.78455	76.078596	75.160645	61.730128	51.310206	75.126811	80.658115	90.626615	60.670184
ENSMUSG00000031010.17	67.731097	61.112496	63.290511	48.2029	58.901556	82.737346	81.23111	65.086857	116.41124	73.923173	67.273785	55.276067
ENSMUSG00000043962.16	34.053594	44.383001	91.020426	69.121071	66.645058	59.527673	84.608862	80.962296	61.292327	97.585126	63.609384	84.294009
ENSMUSG00000015094.16	71.140208	66.775576	55.775225	74.556368	90.04934	59.802484	70.744857	48.368081	59.865342	81.531779	74.350207	82.983541
ENSMUSG00000027857.10	26.723678	70.832924	33.384493	126.382795	87.914818	73.876388	87.302428	62.973544	49.932897	85.170192	39.696938	90.468194
ENSMUSG00000032594.11	53.270718	72.77649	55.559392	78.888893	76.972322	55.517364	51.785418	69.933907	75.915584	81.525811	79.193605	82.166742
ENSMUSG00000025967.16	52.538287	71.254233	55.567387	69.997068	93.088512	52.732698	64.522382	58.610646	61.201057	81.159093	67.501946	105.211976
ENSMUSG00000087215.1	73.264168	94.835993	63.156436	64.504024	80.381577	36.440637	77.865562	73.129188	87.474188	87.297854	48.221735	45.998509
ENSMUSG00000021660.14	54.340245	64.573249	55.496227	81.805659	105.536827	56.436113	60.554695	52.859486	57.967634	80.425725	67.146071	93.853824
ENSMUSG00000016921.14	54.566333	67.664006	37.951056	86.492537	108.031676	73.756976	59.327235	57.092011	49.585587	79.573618	76.302565	78.052016
ENSMUSG00000027546.15	64.599851	73.587283	63.368523	64.061683	62.555955	92.532012	64.023037	50.900573	74.98818	80.463397	63.752316	72.642887
ENSMUSG00000064373.12	61.668397	59.025645	49.03048	39.747386	53.784027	40.996926	74.027743	87.335489	68.549872	115.071826	90.840312	86.220894
ENSMUSG00000026393.10	36.164671	44.532269	31.636373	81.101565	87.370194	90.371148	56.168936	76.760365	58.385153	89.847598	93.767612	80.104526
ENSMUSG00000030659.14	60.891314	70.189806	60.40721	62.008458	79.591518	64.804757	66.760176	66.853994	67.534557	88.316612	63.8652	74.637566
ENSMUSG00000003437.14	55.221432	75.565482	54.490429	79.469004	92.141632	74.550606	64.451542	53.935562	58.306439	83.166621	68.252705	65.889688
ENSMUSG00000026234.12	55.10685	65.539698	51.583554	75.816206	83.964398	84.424049	59.103895	62.134052	72.808305	66.832394	71.752712	75.228633
ENSMUSG00000034723.11	74.83242	85.238229	69.339674	55.405066	62.59055	56.278843	73.690562	62.98055	85.716547	67.014624	74.698346	55.229628
ENSMUSG00000030513.14	79.801531	83.109465	74.36976	43.459364	48.804835	62.752292	76.061796	63.705459	72.545933	72.591813	83.38435	60.786386
ENSMUSG00000029992.14	58.335596	89.298697	68.086358	68.777846	64.572253	51.777644	82.807117	63.605257	91.769905	79.13946	45.275977	57.359363
ENSMUSG00000030341.17	35.725663	36.554727	29.815102	98.830686	114.331525	104.031958	45.333086	57.89278	51.027208	77.530491	87.004443	82.202273
ENSMUSG00000020427.11	26.189477	30.810486	18.697156	111.640305	151.566886	93.091952	36.958911	49.187415	36.389287	99.540673	62.988036	103.158759
ENSMUSG00000021913.8	48.629488	56.491003	57.31227	72.133336	84.492365	90.4621	65.024426	61.994606	68.16338	80.718781	63.13257	70.368158
ENSMUSG00000041891.16	58.212767	79.111259	71.201588	70.438454	75.340218	47.36457	88.461853	59.926399	77.999882	78.244103	47.353081	64.356157
ENSMUSG00000029152.13	50.151774	69.65064	47.644113	88.055523	86.543472	65.673821	73.749461	52.103288	61.753805	62.004987	76.688441	83.913543
ENSMUSG00000028161.17	59.914593	68.98087	75.583025	70.015447	69.000799	86.190048	59.051192	55.018954	72.738303	54.883991	94.992256	50.475614
ENSMUSG00000026615.14	64.004401	77.878206	80.43736	67.232525	59.827654	59.473501	81.801054	52.213965	84.025178	68.913373	62.042924	56.895907
ENSMUSG00000031353.13	52.402708	57.08419	51.880372	85.484128	76.158464	65.784292	67.033638	55.467123	60.131177	81.324479	79.217998	79.987837
ENSMUSG00000005779.12	51.051791	62.174693	49.889655	86.018674	102.337888	59.013301	65.438815	48.087737	60.93882	73.161571	63.709415	89.512075
ENSMUSG00000034160.13	85.662994	94.161445	61.812855	56.886972	73.910065	36.665071	85.009628	51.134034	78.161888	84.716218	48.282898	53.438088
ENSMUSG00000008140.18	65.541785	79.100162	61.093253	68.37387	76.473051	62.231511	61.898411	64.727056	67.664259	75.073434	63.5278	63.972244
ENSMUSG00000099112.1	65.49949	59.429295	71.190346	66.784565	74.546985	72.076512	58.217298	58.822273	88.142522	68.755881	60.465185	63.134567
ENSMUSG00000026219.14	49.043145	68.386645	65.033104	62.269816	60.816851	86.271477	90.546509	51.585703	86.412267	62.69481	60.39063	62.816201
ENSMUSG00000050148.9	67.695391	84.25229	69.291375	54.472152	55.684659	49.061096	86.474825	57.965257	95.038348	66.451516	62.902251	55.375159
ENSMUSG00000030654.9	54.519534	62.854672	51.144187	77.411349	86.061859	79.136508	62.546467	55.486841	63.68491	76.190969	57.975005	77.110367
ENSMUSG00000063015.12	60.605436	74.295976	63.847323	59.720565	59.701313	58.885418	68.515131	79.834311	74.055859	69.270816	57.666264	77.634584
ENSMUSG00000085824.7	48.973954	65.876192	28.667576	80.252128	105.784931	47.940155	57.753989	45.055318	41.493408	93.424572	76.232365	112.17834
ENSMUSG00000053113.3	6.625432	7.999427	13.920334	131.896285	140.661853	131.924643	12.599808	31.506888	12.239036	109.962956	127.669973	76.506756
ENSMUSG00000060591.9	23.067907	27.024247	24.941896	153.647701	172.558819	82.555563	40.026953	32.625707	30.295145	59.84504	52.732138	104.105733
ENSMUSG00000006998.16	59.856605	76.869798	57.896061	65.901886	79.633946	61.638363	67.211619	56.882632	75.997416	70.262296	66.588289	64.400983
ENSMUSG00000033880.11	21.850332	24.920819	23.730076	195.899824	199.84659	169.720228	22.413462	23.947088	21.234527	29.720267	37.588842	30.251207
ENSMUSG00000005198.15	62.43101	67.517221	55.443601	68.089951	72.018053	68.36307	74.961329	65.323323	88.345783	67.669324	52.752021	56.841613
ENSMUSG00000006575.14	77.725433	81.948789	50.627146	62.202082	83.276711	51.270304	68.763729	52.379796	64.062547	79.30013	61.175867	66.121487
ENSMUSG00000102440.1	63.037177	77.342518	67.188073	60.359119	69.219541	70.183729	63.549909	57.191811	72.018697	63.151968	77.274245	57.149449
ENSMUSG00000007564.15	54.665406	71.367027	57.022987	69.356031	82.621266	69.816854	64.439964	52.386299	61.736007	71.262074	70.587378	72.288869
ENSMUSG00000062933.7	59.998497	73.658438	42.472901	76.289714	99.161495	46.770204	55.657616	43.235535	54.525405	69.444686	74.377763	101.663169
ENSMUSG00000039236.18	24.65083	30.839673	28.24178	148.371577	155.024781	177.953033	33.742076	30.846093	30.858716	44.401121	38.601021	53.367058
ENSMUSG00000033955.13	34.50092	50.101783	38.860817	79.571941	82.055369	127.182309	46.46336	55.80526	72.836474	75.54164	69.431631	64.06183
ENSMUSG00000102627.1	80.20824	87.104322	55.210731	48.01243	64.168769	51.89872	71.752998	61.619024	65.242089	78.073744	60.550254	71.951225
ENSMUSG00000029405.16	57.337457	63.13622	64.850426	67.876647	80.789583	92.914325	70.221863	51.191733	67.833723	67.668721	54.141981	57.690858
ENSMUSG00000074896.3	3.412782	3.825764	3.605886	246.000726	219.855467	296.459889	2.477823	1.187241	4.296014	2.367928	6.73977	2.809386
ENSMUSG00000039542.16	62.732906	69.340311	76.447856	40.085555	40.267006	57.035195	75.908193	64.850884	123.273578	65.289347	71.132712	44.63512
ENSMUSG00000018326.9	45.418228	69.167385	53.939764	74.046158	84.846808	62.932986	69.224097	50.344355	74.420082	67.965178	71.071076	67.451726
ENSMUSG00000054766.13	62.13054	74.351592	69.803756	65.90924	63.464414	56.290072	78.92495	52.082438	92.559205	56.148147	61.37685	57.698653
ENSMUSG00000039740.6	57.178841	73.936858	59.893127	69.716193	76.69581	50.508931	75.121076	50.459691	82.256053	68.141594	63.943455	62.254391
ENSMUSG00000032116.18	58.506408	64.638695	54.121818	78.209463	74.816546	76.445437	81.028401	43.857438	82.655848	65.503546	46.124193	63.980867
ENSMUSG00000038976.12	42.853928	49.669187	42.15583	83.666146	86.146579	71.705003	65.840356	57.853388	71.360246	83.70605	62.362744	71.195514
ENSMUSG00000036766.12	59.516815	77.351334	58.913371	55.47755	68.482189	58.370376	64.736543	61.173168	67.817147	76.300731	77.058439	62.600191
ENSMUSG00000042726.14	29.594835	40.195856	19.022978	130.03638	147.068762	213.411153	32.397485	24.592254	40.79951	40.936442	27.138532	42.477028
ENSMUSG00000010110.17	45.51333	66.306249	57.361785	78.977712	90.944873	43.72706	69.832726	60.06684	83.028512	74.334988	43.469809	73.770082
ENSMUSG00000019302.16	70.913554	75.57781	61.230025	54.174701	62.200536	65.008948	64.193187	60.023696	70.028288	75.12732	73.025793	55.064037
ENSMUSG00000042406.8	36.284363	45.383503	33.177497	105.176473	122.24416	79.417313	54.795626	38.517837	41.387274	79.229366	63.013089	87.095389
ENSMUSG00000032599.12	26.422626	39.478577	19.106867	87.640768	111.836721	63.140087	46.133489	51.31895	40.619999	82.892902	66.582453	150.528135
ENSMUSG00000081895.3	51.128785	67.127519	52.06636	72.174036	80.563266	60.343422	67.018997	49.189468	53.162733	86.2363	69.918003	76.486806
ENSMUSG00000021756.12	33.310936	41.694966	36.7098	92.910347	88.710491	121.960959	50.672117	49.18527	61.663852	64.980448	78.050479	63.943359
ENSMUSG00000063316.13	60.89383	52.411339	47.843241	72.322485	75.103619	49.912458	65.63248	55.035443	63.874896	66.639525	86.143767	87.425228
ENSMUSG00000062270.14	50.085114	60.853349	52.253439	77.762303	72.695679	64.81137	74.798843	52.42973	65.597558	70.511859	69.519113	70.680497
ENSMUSG00000037111.9	54.223351	61.605956	51.206553	71.81403	58.900789	58.591191	67.905167	70.078092	95.851179	77.206964	53.658587	60.515575
ENSMUSG00000027893.14	62.580969	81.296074	50.055983	61.120559	58.322774	71.009594	60.662354	57.35159	70.217886	75.425788	69.824119	58.105821
ENSMUSG00000112241.1	54.552411	69.797906	52.595984	59.261989	68.05978	43.715957	61.089861	63.584654	68.100706	78.528535	75.626272	80.506347
ENSMUSG00000032575.16	48.722699	53.831132	44.554879	94.886488	113.015169	49.742558	63.062402	40.658778	53.530485	75.960491	45.529801	89.158728
ENSMUSG00000049470.13	63.181821	57.512404	53.301358	55.508851	65.495767	71.503004	66.584956	57.908418	78.56639	71.35001	78.016422	52.480814
ENSMUSG00000103144.1	58.975557	73.842075	64.936454	58.334058	69.324652	70.918157	60.612744	55.056176	66.188929	62.201993	74.304494	56.538929
ENSMUSG00000024085.13	64.612875	68.311964	50.696257	55.450844	61.17565	68.464092	69.409873	54.87429	87.833536	65.254513	70.007921	54.999571
ENSMUSG00000026764.15	66.576824	80.989805	72.208432	48.507372	49.835777	54.088274	74.572787	55.272916	82.979142	63.626989	76.565482	45.400295
ENSMUSG00000002778.14	63.06185	66.542311	63.365281	56.262694	66.219349	52.587265	66.110908	61.744317	65.838083	78.201299	53.081787	75.32364
ENSMUSG00000019432.15	55.614187	85.797475	35.094655	108.749513	80.729986	48.224799	89.76041	40.117527	49.637209	63.932043	52.157103	58.369604
ENSMUSG00000004394.12	59.202855	76.403791	56.530469	57.614839	72.69823	48.760361	60.389391	60.255337	67.913953	74.910261	62.626187	70.30228
ENSMUSG00000018451.7	79.928265	105.585309	68.601707	50.794345	57.295638	51.303213	59.054119	56.135968	55.446371	71.111351	61.795868	49.951427
ENSMUSG00000041697.8	49.179693	66.93437	49.258506	71.145726	78.096915	43.31087	66.50521	41.792242	61.213485	74.021495	59.646045	105.587008
ENSMUSG00000029287.14	34.62701	42.137497	32.538232	69.745442	81.092642	75.259535	47.716072	71.092077	61.282556	83.118935	89.128219	78.549042
ENSMUSG00000029076.14	54.10517	65.516848	55.182224	72.177694	75.25771	55.777575	56.914228	54.984876	53.509162	66.980237	88.143458	67.054882
ENSMUSG00000054364.5	43.768803	50.281405	35.287895	81.29959	92.710657	77.417204	51.971912	45.874398	53.20224	72.7717	90.651784	69.970744
ENSMUSG00000022443.17	48.691944	64.727197	62.127895	63.847941	67.814768	83.303822	68.008579	48.927669	79.034433	60.249009	66.232143	51.96623
ENSMUSG00000041740.16	58.138443	71.955719	56.555411	65.978722	76.908083	55.416688	70.386784	58.495509	57.1976	74.030038	60.820715	58.570943
ENSMUSG00000037235.13	58.031446	63.353292	46.055658	62.403177	66.775491	47.720972	71.000807	57.931334	93.448132	60.369817	67.674602	68.214478
ENSMUSG00000051391.9	58.777906	73.398016	63.162903	62.521351	68.020715	62.542986	89.518057	45.915511	80.694352	55.581885	49.538093	52.571877
ENSMUSG00000067787.10	52.846285	102.813547	79.347809	27.474513	36.279558	57.32166	86.000898	29.347557	107.479739	82.831636	36.6966	62.916567
ENSMUSG00000036427.5	63.828106	80.277638	65.933075	53.353784	60.744816	49.927485	63.927104	55.999887	70.323574	70.436362	66.367541	59.964631
ENSMUSG00000091337.3	56.891275	77.521871	65.12303	63.005107	71.167271	48.854432	62.293431	49.79488	57.864281	76.820863	60.173143	71.168845
ENSMUSG00000116048.1	58.243375	68.720789	53.866881	65.330135	72.168421	51.475874	71.900087	55.082068	78.680335	63.783059	58.30649	62.911239
ENSMUSG00000022180.7	23.594724	31.330523	23.946826	73.40788	79.78006	72.713277	49.684694	87.6462	58.660375	93.579053	77.213326	88.517518
ENSMUSG00000063882.12	51.552765	55.992537	50.982562	66.811564	89.500169	45.073682	56.975812	53.071067	61.449894	77.795442	62.388706	88.151503
ENSMUSG00000072966.11	81.191743	72.391475	64.301354	42.869589	41.724192	55.214586	87.770965	53.922265	62.65503	80.476046	60.525417	56.625929
ENSMUSG00000022174.8	53.170743	68.671092	55.265958	62.874704	77.494067	44.470413	61.624515	59.209728	55.879487	75.000783	60.876703	84.76318
ENSMUSG00000032199.13	60.3125	70.039016	58.872905	67.465567	75.545889	61.563438	59.616116	53.652505	56.785815	63.974794	66.627678	64.793387
ENSMUSG00000024335.20	57.528065	64.633547	47.704999	83.27655	76.649684	56.865104	56.841756	61.305751	57.624661	69.766077	56.473059	70.187173
ENSMUSG00000026924.17	52.294038	68.378454	43.30622	56.631238	83.30943	61.499494	60.487723	61.21342	94.200986	78.671123	50.436326	48.348635
ENSMUSG00000052707.8	56.65264	54.361245	82.38129	61.614179	45.788081	57.495117	72.221797	48.586718	96.989534	58.669642	73.427396	50.561362
ENSMUSG00000071650.6	55.700822	74.798869	56.785548	58.906985	74.21416	53.165079	63.160081	44.265035	79.27959	68.6273	63.3859	66.263549
ENSMUSG00000033629.6	70.130592	75.135857	57.912972	55.976107	58.374991	45.762646	88.214461	48.927138	94.984637	59.846547	51.532248	51.270601
ENSMUSG00000106037.1	50.25556	61.932585	48.545861	74.771837	97.899792	49.217678	54.437424	51.066427	50.294038	77.714368	61.595352	79.823336
ENSMUSG00000029030.14	63.242656	75.665675	58.028996	55.790828	62.620956	44.950193	62.089902	65.808997	56.34593	80.837754	70.648885	61.179248
ENSMUSG00000071659.4	58.922849	74.372541	53.100077	63.493483	63.546572	48.452565	78.63812	56.842089	81.591135	65.00138	54.042772	59.039194
ENSMUSG00000034120.18	46.190499	61.863064	43.435296	92.184228	109.7255	50.674301	65.398763	46.910199	60.677481	78.079121	38.275517	62.986513
ENSMUSG00000038014.7	60.226648	76.768969	55.962151	57.558729	58.406983	52.83284	67.360519	64.279424	75.138561	70.092265	62.154167	55.509213
ENSMUSG00000091421.3	59.79291	71.865907	62.793775	66.289861	59.933873	73.573251	66.74126	45.273969	79.804455	53.312585	66.87753	49.314974
ENSMUSG00000060261.15	74.501381	102.869566	72.339874	43.862295	46.525962	27.017007	75.319197	68.8232	97.895824	59.393955	47.154962	39.820077
ENSMUSG00000035227.7	49.699862	63.426678	56.281718	82.367377	82.179046	44.240658	62.114214	52.948735	70.016497	73.332661	44.139075	73.43195
ENSMUSG00000020321.16	52.683742	63.56601	50.076592	64.500174	93.641932	51.551752	52.885369	45.687424	56.585397	74.281206	64.315024	83.841029
ENSMUSG00000020460.15	75.647825	40.724892	33.894694	50.962606	146.316507	38.734954	43.291587	51.439045	39.02025	54.710217	54.369354	123.884838
ENSMUSG00000086583.3	48.118958	63.130874	55.078762	65.470488	77.378811	51.931016	60.085512	51.804521	57.792636	71.577869	71.496369	78.58859
ENSMUSG00000028452.7	53.323825	69.36151	60.842735	68.514726	73.132943	62.930794	65.531495	51.534681	73.989925	64.881792	52.216778	56.050334
ENSMUSG00000013236.17	84.968841	102.846942	74.885438	31.940176	72.672032	55.116309	60.741609	42.163568	67.907549	75.130077	44.689074	38.868296
ENSMUSG00000022136.8	51.47061	64.734966	52.152905	74.672551	71.161658	61.646634	68.245083	50.441657	69.415763	75.455723	53.178439	58.234153
ENSMUSG00000058569.8	41.899343	61.041453	45.012976	73.092758	94.126027	65.325635	62.688301	50.061272	53.897992	66.73996	55.922111	80.915707
ENSMUSG00000040385.7	62.940168	71.189872	59.705027	58.92489	63.646661	45.997417	71.448056	57.006227	71.396497	66.360291	55.153454	65.421432
ENSMUSG00000117822.1	57.16848	69.433835	59.715877	60.126062	66.001122	59.462119	60.311147	53.201232	67.12654	67.336483	60.416698	68.836181
ENSMUSG00000021506.7	86.256635	77.41287	89.409156	36.027369	47.309144	38.530275	98.514609	58.410603	95.262778	43.434595	40.147676	38.170341
ENSMUSG00000006728.12	58.592325	75.97924	53.936269	71.079767	84.783307	40.419989	64.593619	47.007469	49.956863	80.037783	47.535461	74.956338
ENSMUSG00000102428.1	56.958466	70.392099	64.091249	56.59156	65.489506	66.986003	58.627608	54.432914	75.881208	57.084247	70.5916	51.523297
ENSMUSG00000039168.15	39.21138	56.232068	39.989816	88.422365	107.494619	92.602322	44.640492	42.934338	44.31114	66.970814	55.56282	69.605846
ENSMUSG00000103037.1	58.956859	72.48119	62.388058	57.589585	66.426695	68.643329	58.443388	52.006952	65.490593	57.886734	71.822762	54.323716
ENSMUSG00000080242.5	50.99101	60.733502	51.102722	74.538702	87.800107	64.299279	58.028257	43.959741	54.165477	64.67205	65.561298	69.824863
ENSMUSG00000103585.1	56.252052	70.416345	62.723144	57.317133	68.565829	67.154357	58.283524	53.780905	67.205172	57.78707	71.117916	54.027665
ENSMUSG00000024474.7	53.521777	62.593778	50.123033	73.595961	80.423284	54.180962	63.410604	58.063128	69.693103	60.871585	56.000389	62.136573
ENSMUSG00000070544.6	53.058065	60.830613	71.798457	53.557736	53.852084	46.859368	76.380796	62.896831	99.393023	66.368143	47.643287	51.801127
ENSMUSG00000056050.13	61.187466	76.619579	63.921953	54.670586	52.986055	50.745934	80.188236	56.747976	79.283265	64.964979	54.173986	48.704
ENSMUSG00000047139.9	35.830994	46.346318	32.105783	120.146464	118.032636	73.960246	42.103435	26.856628	32.055952	78.166879	70.050583	67.699945
ENSMUSG00000032966.14	57.735077	71.40376	56.831975	62.572065	75.743254	45.724052	66.184017	48.986583	49.936599	73.039272	62.245587	71.889167
ENSMUSG00000005533.10	46.697657	39.605663	44.493646	52.584086	55.540676	71.723667	62.101588	68.231151	95.356942	74.610342	79.631846	51.679276
ENSMUSG00000017009.3	30.076646	35.014004	31.861478	109.008081	115.588773	157.271598	35.257984	33.675181	41.716609	44.418668	65.651533	42.642224
ENSMUSG00000034158.9	38.536784	44.308144	39.899242	61.223154	68.422654	81.314341	49.733303	59.689921	68.538544	69.411595	91.329802	68.964668
ENSMUSG00000089715.12	64.964354	70.239231	86.857286	37.591328	42.341791	30.254413	73.848424	71.932756	105.138001	66.657522	53.489666	36.681184
ENSMUSG00000024423.6	51.2589	67.095168	50.568958	69.444913	87.227132	59.922813	52.04267	57.945694	69.93673	62.009252	52.577146	59.343233
ENSMUSG00000098269.1	55.195232	61.370393	43.734266	82.390836	83.860758	58.660758	53.571245	37.10686	52.296126	79.429978	56.481408	74.264635
ENSMUSG00000021111.15	78.077579	61.152129	51.549878	74.07056	64.95584	35.064981	90.337315	33.824913	80.459533	62.466341	37.498465	68.619742
ENSMUSG00000035885.5	53.482807	57.82788	48.534265	56.484686	80.68888	49.969272	55.392785	42.699277	53.357249	74.493436	63.453938	101.662967
ENSMUSG00000068882.13	47.661563	66.625591	46.614072	72.602208	90.622468	54.166417	63.031753	43.236379	58.101887	62.604696	65.536235	66.905513
ENSMUSG00000014602.15	73.052263	100.327782	73.208623	36.065768	43.694148	39.884735	65.169157	53.880587	76.915441	68.77085	60.279653	46.223304
ENSMUSG00000021587.5	61.358342	70.786899	57.356757	64.32234	65.340206	72.336443	51.169457	53.899273	62.710778	59.519128	64.010738	53.102283
ENSMUSG00000027067.16	55.142816	62.440801	42.93964	60.375183	80.976767	67.97565	52.864528	52.459443	64.330649	59.169601	78.458252	58.716317
ENSMUSG00000015120.15	66.249536	56.46435	49.203127	77.78863	73.4073	59.222722	57.549867	40.553318	61.142206	58.52486	70.889611	64.293635
ENSMUSG00000026833.18	63.001677	74.692786	53.735191	59.363709	73.617647	54.443754	46.405154	51.451558	61.054174	71.091939	57.310457	68.845994
ENSMUSG00000031770.16	39.151707	56.343975	43.196359	74.219744	82.227572	51.054432	47.197256	53.760672	52.361541	88.598822	72.996568	72.988419
ENSMUSG00000036275.13	57.686949	68.177003	51.082904	61.885459	66.645569	68.261545	56.721881	55.336353	62.518734	61.525585	66.36434	57.785749
ENSMUSG00000083405.1	38.82713	39.840096	35.779823	58.299896	71.185895	79.396343	52.355477	55.010843	73.590415	69.506458	88.379879	71.525946
ENSMUSG00000024127.15	65.128389	84.547289	54.180098	60.388843	48.029815	50.615688	56.893764	56.308336	63.619473	74.533153	65.160178	52.421482
ENSMUSG00000003660.10	57.228385	66.510175	54.359191	58.936157	61.53604	61.820958	69.553549	48.127458	73.784597	58.760676	72.357128	48.643537
ENSMUSG00000052974.8	64.712643	70.609795	63.889385	23.017116	33.882348	30.494321	67.4217	70.587116	68.74891	91.014169	83.272675	60.953737
ENSMUSG00000045193.13	53.178532	53.497238	33.890532	74.8258	105.65301	70.196677	29.568861	43.902105	28.255453	70.460208	63.596608	100.907228
ENSMUSG00000034377.10	71.376435	78.335041	65.958686	41.583672	38.053702	50.315206	76.596644	50.28801	95.197727	59.82409	71.498472	28.883589
ENSMUSG00000021156.17	56.85754	90.503047	41.883267	58.305504	77.157727	45.2498	60.07885	50.364564	81.52383	60.445342	52.337053	52.824692
ENSMUSG00000009291.13	55.542569	32.360394	45.193587	62.571414	110.964453	57.671542	61.210146	52.530254	67.305924	57.743675	65.622873	58.623793
ENSMUSG00000025261.18	52.067377	74.749603	46.087488	66.905782	55.242019	75.360404	51.722469	59.989487	63.947866	64.632408	64.910974	51.552094
ENSMUSG00000102976.6	49.320517	71.503992	44.408399	62.633134	63.429769	56.758721	60.520575	51.452601	69.7054	63.219917	69.580597	64.413853
ENSMUSG00000061436.15	40.476614	60.312577	49.916254	67.614547	66.386722	84.922881	41.599294	47.472836	81.574335	70.377285	60.755235	55.123894
ENSMUSG00000021819.11	52.102817	56.715709	40.448709	70.720008	86.316457	55.512482	77.484148	52.847167	66.148583	61.887787	52.078869	54.14183
ENSMUSG00000020857.11	41.344864	59.979483	49.543293	71.326532	88.699679	50.919116	60.344129	44.618912	46.928339	62.184539	59.507026	88.909668
ENSMUSG00000079523.8	56.188103	64.675679	65.664654	65.988956	86.507316	52.28954	52.055477	43.784531	45.889136	64.580428	61.596972	63.659931
ENSMUSG00000006676.16	56.414037	57.686419	36.467969	70.629854	74.394912	57.762311	65.586372	54.993779	54.460735	66.999553	66.035111	60.692299
ENSMUSG00000031778.13	46.190759	39.298084	33.802072	94.976134	78.099069	85.899283	59.057699	44.054997	75.522383	57.107385	58.728127	48.976994
ENSMUSG00000060227.15	56.405783	56.621407	53.132999	55.972948	67.518717	57.609978	55.05616	61.87843	67.111137	67.385411	62.358832	60.480471
ENSMUSG00000022234.15	53.79574	68.988272	49.674526	67.287634	66.430462	55.498738	60.328453	55.028715	68.165839	63.497533	53.706653	58.451312
ENSMUSG00000040725.13	55.689173	66.227873	63.800132	38.472123	56.309294	58.481746	69.773104	57.221629	82.162324	56.429011	63.370051	52.394045
ENSMUSG00000013921.15	56.779972	77.692726	65.991568	50.006663	52.784322	34.113106	63.460509	56.96172	100.736026	63.654421	59.465921	37.880204
ENSMUSG00000069769.13	56.412211	61.351577	45.29927	56.876266	82.039474	61.929383	51.90094	48.312102	48.647396	72.031129	72.963775	61.654992
ENSMUSG00000068039.13	44.773532	66.524865	51.789276	73.787574	80.630835	58.270739	44.071344	45.479643	55.668798	70.293137	58.881588	68.584455
ENSMUSG00000018765.5	55.825607	66.136109	47.229095	64.911397	72.693462	47.205407	86.098718	46.955326	69.099437	62.287197	39.431711	59.50288
ENSMUSG00000046668.9	62.369747	87.787067	88.734295	34.176478	44.893913	20.896657	98.142886	45.011465	98.659517	56.362035	42.163158	36.305675
ENSMUSG00000039367.11	74.838471	69.426036	44.555962	69.521613	64.186069	44.438021	70.873944	36.207724	63.985217	60.534937	55.346648	61.295435
ENSMUSG00000098364.1	63.549367	46.231375	42.511193	59.451394	56.066524	46.661413	46.589797	98.108869	63.327594	58.006	67.069519	67.06147
ENSMUSG00000105835.1	52.652757	58.213428	46.926135	60.08883	71.832647	39.360604	54.158856	46.687755	65.614842	75.546776	64.953275	78.12785
ENSMUSG00000059981.12	43.631736	82.95625	62.50881	49.460824	54.542152	34.565265	83.077938	47.044955	74.424021	89.037535	40.924661	51.024787
ENSMUSG00000001783.3	56.853655	60.31886	55.112247	58.407473	66.849956	56.252254	57.264004	54.146507	64.299643	64.175923	59.205052	60.296066
ENSMUSG00000079641.3	42.054654	44.949765	44.419528	74.440444	93.124253	48.419657	43.893264	38.047314	56.948945	67.119913	68.555743	90.940233
ENSMUSG00000019428.16	54.795522	65.470857	48.604221	67.273076	85.918064	55.372968	54.785308	38.210328	51.670723	70.864355	53.375488	65.893282
ENSMUSG00000020423.6	26.725675	52.02247	116.027622	55.101348	53.639239	43.796056	49.074979	70.586903	56.087914	66.767652	55.024698	66.059274
ENSMUSG00000027223.15	87.162158	96.887756	84.022778	34.412815	39.638622	42.644231	56.228852	53.87014	62.248586	51.499216	62.161095	39.724234
ENSMUSG00000030852.18	15.246227	21.239357	26.755134	68.712149	49.778606	92.070227	55.26621	40.791797	41.914921	71.673946	171.631395	55.339141
ENSMUSG00000092595.2	52.524649	63.342032	46.703816	68.739658	84.726482	55.243682	49.619677	48.909839	53.87027	67.044664	53.411998	65.478714
ENSMUSG00000025867.8	95.432989	97.779485	99.082109	31.200316	36.093292	37.424867	59.489739	43.80135	83.10504	41.064453	58.744532	25.877898
ENSMUSG00000031007.2	53.094645	67.488509	49.350215	59.634026	70.141181	57.703312	48.995875	52.440029	55.316537	67.112918	67.153844	60.334157
ENSMUSG00000001440.5	58.070085	76.556535	61.923865	58.982921	60.995545	46.261649	68.688286	49.207052	77.070175	55.50617	46.161027	47.760815
ENSMUSG00000038170.15	56.736551	70.285629	60.872913	63.339897	56.337577	59.311646	75.42447	40.44097	82.711868	55.009992	43.840473	42.165814
ENSMUSG00000102828.5	58.755928	66.338748	59.004468	55.923439	65.408093	67.307292	53.164268	47.942062	61.499516	53.174949	69.944666	47.918426
ENSMUSG00000035864.14	59.294115	44.523815	45.739782	45.331994	50.679132	44.50314	64.387228	67.699045	77.404402	66.290011	81.617413	57.977003
ENSMUSG00000036606.17	70.327989	69.218846	67.403844	44.023479	50.644284	36.200498	56.494846	55.582122	81.248685	70.726172	52.719151	49.33136
ENSMUSG00000024163.17	49.845836	59.34685	42.085051	70.34781	65.760495	74.370646	51.378045	51.906192	46.907315	81.716796	60.489323	49.737503
ENSMUSG00000022016.17	39.282558	50.818007	38.373828	69.460638	75.083501	63.239031	53.070245	45.226125	67.885594	54.113443	80.994861	66.11856
ENSMUSG00000015488.14	50.145344	54.879259	48.687231	75.551033	68.811553	68.52557	61.094592	52.50178	56.212672	58.485103	47.243969	60.749392
ENSMUSG00000002052.6	50.072335	60.455325	49.316719	63.829575	64.309185	61.552506	67.0272	46.649237	71.842939	57.620471	58.445734	50.970768
ENSMUSG00000031029.6	52.755426	62.952951	56.590961	53.525414	59.682723	47.165264	64.209554	52.781818	70.919392	61.385385	57.658403	62.108553
ENSMUSG00000086537.7	53.922793	57.777395	63.77276	43.753153	48.177984	47.64148	67.09705	59.969839	65.201722	71.107395	67.534056	54.78447
ENSMUSG00000049339.16	56.681186	70.387246	52.430816	51.380256	57.376819	43.381879	64.610868	55.800489	73.166423	62.31856	59.332399	53.489041
ENSMUSG00000109061.1	60.041378	59.171908	38.850267	60.15549	69.82523	49.344015	54.568067	49.780707	57.14046	67.551878	63.418754	69.349616
ENSMUSG00000026797.16	61.010169	71.574019	58.592843	54.68256	55.380911	58.681006	59.299636	45.140671	66.511529	56.333274	61.324329	47.222608
ENSMUSG00000052534.15	68.012465	77.020283	80.145692	38.775261	33.150853	44.980167	57.517851	54.632603	79.518424	55.151049	65.719502	39.768177
ENSMUSG00000024002.18	21.597302	56.579657	64.033374	56.020321	31.991196	70.343417	71.46854	55.094847	92.067935	53.574964	83.099891	38.210531
ENSMUSG00000010663.5	64.173278	76.147046	72.28018	31.126986	40.218044	33.221303	71.392316	63.13134	67.374201	60.581679	65.768228	47.943789
ENSMUSG00000002748.7	54.294917	74.23654	52.599518	51.626273	53.559097	57.569198	80.982505	43.864362	77.889621	61.26095	38.166957	47.157485
ENSMUSG00000005469.10	64.098004	79.461345	55.463046	46.014598	57.931512	41.116606	65.349812	50.365277	63.106117	62.679606	52.956011	53.687746
ENSMUSG00000057522.15	52.15006	61.409951	48.558336	63.785267	68.187327	57.128832	58.326632	49.75995	63.417602	64.656224	49.998708	54.41191
ENSMUSG00000020780.15	45.869706	60.994373	50.200316	62.63116	69.650807	48.520961	59.904896	49.602149	65.871142	65.660266	54.982291	57.700373
ENSMUSG00000009079.16	61.548407	63.928641	49.341298	60.062864	77.608382	51.255861	54.233359	37.066005	58.936736	67.003167	59.243143	51.195309
ENSMUSG00000027566.15	36.080171	48.498773	38.139447	77.270126	96.269087	70.709331	55.375071	40.091223	46.554575	64.202273	52.070719	65.672137
ENSMUSG00000016252.7	31.758239	59.904365	47.663333	50.033146	88.85269	46.236264	41.020629	56.16266	44.094156	64.987598	58.407897	101.500754
ENSMUSG00000046721.11	42.367854	61.515405	43.988322	58.659644	70.630293	48.735374	60.019004	49.952247	47.846715	65.03994	68.769529	72.064134
ENSMUSG00000028960.20	51.746056	65.126599	63.157018	49.820779	56.53627	45.451727	58.179208	62.32616	78.209731	58.077122	51.593916	49.054
ENSMUSG00000001525.10	52.353552	70.491855	53.511307	57.095729	60.682646	42.595605	62.367366	54.461072	67.680205	53.197907	58.231991	56.143147
ENSMUSG00000049354.8	58.556036	68.296822	55.798031	47.888531	58.779253	55.687503	58.148491	52.757687	65.738038	58.405249	58.028856	49.803432
ENSMUSG00000033184.14	52.279017	67.191995	50.63947	52.494639	60.622867	53.505565	60.008374	51.822678	64.863678	59.818338	63.219236	50.683722
ENSMUSG00000025066.10	52.56322	68.811735	51.944151	52.951737	65.469168	43.746551	72.089545	51.49139	66.426723	60.542329	44.365183	55.567278
ENSMUSG00000021871.19	17.699519	20.115653	13.240693	134.669252	136.140684	124.764106	32.704475	27.8804	30.457342	56.283015	26.791056	64.272532
ENSMUSG00000019796.12	53.129043	65.364608	51.20026	54.926126	67.606233	65.183279	54.021617	44.621239	59.820657	53.544739	64.283385	50.858121
ENSMUSG00000027907.4	52.264809	47.823561	37.152631	90.199071	110.035384	61.65482	39.269216	35.366697	38.770201	49.971075	46.758522	74.874901
ENSMUSG00000020964.14	51.767729	68.061457	52.190495	47.985134	58.053206	58.745431	59.295493	59.211788	68.538387	58.092285	48.32682	53.663002
ENSMUSG00000071265.10	68.698875	75.327025	71.216433	37.271319	41.081618	34.484235	93.789649	48.663713	97.353737	42.880107	37.29607	35.738281
ENSMUSG00000029176.13	45.096927	56.132591	34.06145	52.479823	74.598565	57.884808	57.709731	54.18825	55.076926	72.233727	58.105953	65.40835
ENSMUSG00000006740.14	53.626736	58.887358	54.602097	62.864357	56.597322	53.051571	62.444613	51.206963	70.133467	54.480983	57.106812	47.456969
ENSMUSG00000021218.10	47.323788	62.145411	54.492597	55.557128	57.011804	49.90523	56.634738	57.731459	69.487755	59.689919	55.554038	56.183054
ENSMUSG00000047547.14	45.055802	59.532734	51.880958	64.668298	71.746502	53.009004	57.738347	44.85674	56.498127	60.488364	54.585565	61.434211
ENSMUSG00000062762.17	37.249371	52.763924	47.253557	58.729962	63.070317	51.999108	50.958321	68.884753	56.489468	80.438079	48.097743	64.558677
ENSMUSG00000019179.10	58.356996	48.913517	58.53789	57.363234	76.302122	43.621626	41.389939	42.685285	56.569163	68.50127	58.360487	69.769708
ENSMUSG00000032437.10	39.716127	48.462268	40.551116	58.225633	62.783163	47.198623	56.169377	59.277465	68.058853	76.501717	61.358159	62.004592
ENSMUSG00000026664.7	50.117404	56.916485	38.196638	65.953309	75.334208	62.53724	41.319999	54.689467	48.893587	65.275946	55.536025	64.960917
ENSMUSG00000029432.12	50.42808	58.013498	43.662689	49.819909	61.310422	49.457149	53.053518	62.722267	48.281783	78.321688	59.268967	65.050159
ENSMUSG00000055053.18	72.967972	84.778936	77.21358	31.905114	34.065927	24.753956	76.308069	44.991098	107.13119	47.637	44.831457	32.01245
ENSMUSG00000037364.12	43.210676	58.906673	29.952949	83.158378	80.894421	50.463382	54.66985	40.662669	46.753172	79.487881	47.746192	62.036929
ENSMUSG00000056076.13	45.428275	57.145613	58.924956	57.825826	65.144388	53.350558	62.925106	41.406271	78.72225	53.112889	56.127676	47.332981
ENSMUSG00000006299.13	45.781281	55.017206	47.492002	69.400065	73.873864	39.284029	59.643747	44.194352	65.049645	67.839079	45.014528	64.381738
ENSMUSG00000043733.14	49.766586	62.846487	45.806858	48.006022	56.989363	55.976119	59.989348	51.441944	69.148468	62.352837	61.735636	52.907536
ENSMUSG00000074748.3	48.233581	54.132863	59.888529	53.755226	53.157392	52.042131	58.409638	50.642151	78.70208	50.505703	66.752329	50.210025
ENSMUSG00000066036.14	37.714244	43.34015	51.931851	86.296748	85.487424	63.880226	40.487503	61.22466	76.273688	31.276675	52.708056	45.339552
ENSMUSG00000022636.13	53.243264	62.034327	52.111947	45.920973	47.252719	54.953925	63.976873	53.055141	74.962687	60.710024	61.792911	45.521529
ENSMUSG00000051166.10	40.94676	79.768444	65.831599	46.439171	35.240938	54.902758	63.769029	34.748936	79.487001	29.135525	91.382399	53.04273
ENSMUSG00000030934.9	41.439187	53.956581	44.954205	63.897728	69.839377	31.856522	60.752572	48.797273	59.724332	80.531492	41.588433	77.045946
ENSMUSG00000013593.12	37.024452	51.429255	38.743824	58.307562	78.954957	43.49335	45.592228	47.706715	51.999834	99.147636	46.697553	75.0074
ENSMUSG00000022139.17	54.953986	71.508749	56.953877	60.988237	52.872518	65.012234	72.276771	42.511897	43.755005	63.330656	57.849449	31.776418
ENSMUSG00000053510.12	56.128076	64.24859	51.756394	57.490209	60.300665	50.782719	63.329221	49.813581	60.439849	59.992065	51.348408	47.528004
ENSMUSG00000027162.7	56.540485	69.554386	51.697709	52.284462	51.960015	51.835334	58.759816	48.013076	67.192276	56.133456	59.248891	49.563022
ENSMUSG00000024991.8	51.212513	56.795474	58.640697	57.73556	60.741538	55.090851	58.579954	46.451303	68.768721	57.350368	54.130437	47.104265
ENSMUSG00000084349.3	47.08486	57.035908	51.760328	57.399316	58.120348	50.698648	54.386633	44.314171	57.77394	59.46081	64.209163	70.002975
ENSMUSG00000045302.13	51.363482	45.140141	36.635439	73.085985	100.567809	62.926603	67.008487	29.110924	48.141396	52.96808	40.240012	64.660913
ENSMUSG00000058546.8	40.081771	53.722579	39.284769	62.65261	76.806887	49.533057	49.180346	44.643209	51.719117	62.531912	60.966881	80.457909
ENSMUSG00000029838.11	53.403633	61.824974	49.142898	57.127914	59.974261	46.983847	44.661742	50.893234	53.180542	70.924182	61.115747	61.781442
ENSMUSG00000003316.14	50.870336	60.329207	58.628742	42.988881	46.854767	48.789152	59.376353	53.110108	79.583958	54.464937	69.589457	46.075138
ENSMUSG00000028745.18	49.321576	63.50292	56.567397	49.590069	62.091898	51.805969	53.159941	47.714166	56.908267	57.756961	65.825003	56.105332
ENSMUSG00000023169.15	52.215428	52.588227	46.308586	45.407687	55.760159	62.700834	59.074934	45.998621	77.282782	54.983959	65.068851	52.920457
ENSMUSG00000001911.16	70.474925	85.527359	77.952009	27.956531	42.242305	61.724717	57.334237	42.551986	90.789416	45.455439	47.079107	20.974159
ENSMUSG00000025266.11	49.149049	59.713163	45.177694	58.743472	59.720209	56.114047	63.032707	51.351279	67.994827	55.377883	50.781456	52.769151
ENSMUSG00000039007.10	52.519672	61.705388	41.954767	59.437	70.936552	49.713282	51.47971	41.258867	51.356213	66.929957	57.372285	65.003927
ENSMUSG00000028756.12	57.157112	52.1483	49.252734	45.263427	53.189037	47.739768	49.929061	59.646991	55.682757	64.171289	65.439304	69.183097
ENSMUSG00000025162.18	40.200806	55.85464	39.265121	64.587258	80.134723	60.561698	48.848538	46.611824	48.464632	63.145077	56.869708	60.353408
ENSMUSG00000018417.14	41.62789	56.136103	38.949444	52.280275	57.4352	59.28929	45.187329	59.930312	54.906511	73.376373	72.89739	52.400945
ENSMUSG00000009575.14	69.101526	76.171066	55.9572	34.526651	38.454144	34.356767	61.798081	52.164062	72.476238	80.6191	44.865189	43.43411
ENSMUSG00000103749.1	49.358515	62.119195	54.40817	53.829231	60.713347	61.790641	53.305815	46.654587	58.970135	50.732199	62.772973	48.831186
ENSMUSG00000029407.10	46.299431	63.733817	44.634227	66.720276	65.691638	53.194339	60.040747	42.462142	59.135482	60.342185	47.650093	52.901394
ENSMUSG00000040952.16	46.130145	52.154345	46.923867	60.799003	74.482893	55.552893	52.5792	44.948069	44.44743	45.443914	61.358027	76.110413
ENSMUSG00000035621.13	36.726009	40.985416	53.323227	58.955141	70.598296	68.863518	45.022848	37.45479	60.078411	57.604195	75.230683	55.932952
ENSMUSG00000070733.13	65.813824	45.624086	37.645923	75.070002	42.999557	51.17425	47.439833	84.215119	71.325937	50.332466	50.029331	38.711318
ENSMUSG00000031392.18	48.151018	73.507971	51.859211	41.80802	64.447707	41.456366	57.839215	48.388678	58.13828	57.106642	68.812967	48.768025
ENSMUSG00000040225.15	59.357306	62.405352	56.249682	50.648401	49.86982	62.677706	60.568197	50.488298	53.950851	41.567651	55.637292	56.42749
ENSMUSG00000029775.14	55.604188	79.894881	61.789507	49.326596	44.973643	50.380405	62.422863	50.366907	75.369925	50.280101	43.54925	34.771069
ENSMUSG00000044627.11	49.391069	65.314952	45.631512	61.301116	78.743453	52.179822	48.751294	41.397162	17.366718	68.167091	55.079803	75.00809
ENSMUSG00000003534.17	65.127	79.090616	55.203946	48.174341	44.788369	34.777392	75.02731	46.955386	86.261594	42.520363	40.249193	39.425894
ENSMUSG00000038502.17	49.336558	71.156686	44.224085	57.443478	61.122706	27.523161	66.191044	38.026951	61.862129	69.00233	47.41015	63.522103
ENSMUSG00000032637.15	48.229025	47.021875	37.464765	68.17625	77.993072	61.925939	55.679807	41.094567	49.170295	62.765545	51.867224	55.205243
ENSMUSG00000020225.10	35.855297	44.512744	45.114481	65.364431	69.807703	64.066381	50.885779	46.038619	51.063384	71.985811	52.774306	56.610999
ENSMUSG00000029185.14	54.988193	73.214379	53.875534	43.140869	46.528451	44.297782	58.706709	53.906853	55.597505	67.935991	49.104612	52.184571
ENSMUSG00000090841.2	59.253087	44.338135	49.714678	75.817239	84.4327	17.081942	31.440356	30.261985	47.281385	64.671181	65.740461	82.160886
ENSMUSG00000020340.16	61.241742	73.096677	57.609021	47.004672	48.76285	49.284509	60.196436	41.133151	71.859007	53.65792	47.705371	40.620043
ENSMUSG00000027177.14	40.345703	46.506351	35.44839	65.240263	56.194634	70.495259	49.403605	45.013958	55.34704	57.707113	66.809598	63.29121
ENSMUSG00000033004.16	55.557415	72.852419	57.450623	69.781344	63.719813	54.569317	68.594615	38.591556	59.731259	31.310118	44.410685	35.117109
ENSMUSG00000031791.8	60.601557	76.809568	63.388624	44.736053	39.588333	27.317881	68.640248	53.64469	64.555134	70.712102	34.641646	46.911403
ENSMUSG00000038418.7	3.739373	22.884729	132.128101	59.079914	42.064948	77.355525	20.050902	102.633675	18.066307	35.367951	96.731495	40.368289
ENSMUSG00000020863.15	62.473834	72.614568	44.466664	47.517366	55.167742	33.970265	68.0045	44.884568	52.727513	53.757394	50.417154	64.374884
ENSMUSG00000105814.1	44.756349	67.212337	44.618221	46.3408	57.919922	62.002145	69.52645	58.96126	58.339246	46.118882	44.669593	49.138021
ENSMUSG00000039221.10	26.324504	52.668147	43.616496	66.248855	102.331708	28.260985	47.03027	34.103137	47.76403	68.361071	40.854689	91.169859
ENSMUSG00000006304.14	43.847501	56.48128	47.997286	65.17264	66.981854	51.945822	56.078744	36.351297	59.785132	55.655878	51.041603	56.159239
ENSMUSG00000003068.17	63.73535	57.579529	51.791691	61.637188	57.649636	41.171766	55.666969	46.183352	52.307712	59.550342	56.074269	42.838928
ENSMUSG00000053317.11	31.156092	52.939841	33.305862	72.374326	95.137944	42.433965	47.831489	35.813617	36.248343	62.902291	47.029295	88.656269
ENSMUSG00000033287.16	45.282259	46.203272	43.235474	48.02881	62.502993	49.921762	59.557934	70.172056	54.892455	58.823766	49.27724	57.370262
ENSMUSG00000028249.15	44.72318	60.036472	46.308865	62.653623	64.307651	63.538646	53.320305	37.777491	58.118708	49.689504	45.95017	58.581404
ENSMUSG00000043991.5	55.555822	68.535863	80.392067	33.902241	31.088428	32.548207	66.395084	54.678982	87.409776	47.955155	47.136232	39.231966
ENSMUSG00000000538.18	59.088267	71.019062	56.905592	37.223191	55.248145	52.574688	59.484824	50.797487	47.763308	53.08681	64.706099	36.108337
ENSMUSG00000013787.15	49.772923	60.536624	49.407005	48.3875	57.851012	42.64096	62.423272	49.084769	70.339799	59.826974	49.148195	44.022137
ENSMUSG00000014077.13	47.474478	65.754868	50.91569	47.838156	54.285059	52.056197	55.195963	46.833823	61.078323	53.45796	54.476436	53.717022
ENSMUSG00000040652.16	55.236864	63.126781	47.162253	46.057489	60.916524	44.611103	49.806414	50.96688	51.030314	65.243683	49.482338	59.148936
ENSMUSG00000084590.1	55.219013	65.924355	32.806685	63.146225	65.10764	36.990493	57.083777	44.508941	69.362989	59.229238	52.031502	41.281013
ENSMUSG00000031441.15	45.389087	46.809868	42.421414	69.085325	63.215042	64.438708	52.04054	43.868837	62.276023	49.285177	55.293112	48.482336
ENSMUSG00000053931.11	35.074226	38.580042	29.0837	99.530406	93.345246	86.418229	36.399049	22.213529	36.452519	49.682843	62.286219	53.315696
ENSMUSG00000108793.1	56.1498	57.047078	59.953134	39.557706	45.209016	43.885997	49.256889	41.847146	66.079281	60.772825	65.960012	54.962398
ENSMUSG00000035521.13	45.03539	66.233316	38.172466	60.223762	68.66931	43.010631	53.961989	41.945234	54.340089	57.032061	56.247218	55.685243
ENSMUSG00000044308.17	48.642698	51.208664	53.47001	46.508065	47.618211	55.296269	49.727297	66.404328	67.226964	64.879541	53.891408	35.650494
ENSMUSG00000017421.18	46.842484	57.958574	41.996227	74.899905	66.480423	55.845753	50.130424	49.543423	31.073038	61.028871	49.625957	54.511825
ENSMUSG00000019734.16	38.859259	48.048012	29.92716	73.002518	89.397871	65.664408	47.354624	43.410534	47.367217	56.46581	44.161	55.742737
ENSMUSG00000028023.16	56.095474	67.157855	49.513201	52.310428	44.387654	33.552267	80.939877	50.953218	68.071457	46.632547	38.993864	50.375864
ENSMUSG00000029135.10	20.662249	23.824037	70.51385	76.059076	70.219793	73.526408	20.172703	42.669337	31.57022	84.464105	76.760334	47.494306
ENSMUSG00000094410.8	44.953974	55.399781	40.560017	54.713036	54.721308	55.09585	54.550537	45.561695	60.194815	57.491458	61.572268	52.898734
ENSMUSG00000053477.17	42.170214	41.081077	88.285939	37.744059	46.575248	63.622631	47.309296	55.984816	60.174564	53.812367	52.318473	48.300698
ENSMUSG00000093989.1	47.794124	57.147349	58.887949	61.162576	73.033098	44.060631	39.640401	36.293508	44.182457	72.176797	52.485919	49.443848
ENSMUSG00000002014.12	35.447689	53.366794	42.372132	55.643583	76.831072	45.660636	41.5294	41.500274	39.554703	68.030548	47.69811	88.247249
ENSMUSG00000057738.14	43.084302	63.995029	47.496823	55.865983	50.780858	39.546859	59.762504	41.346425	72.300566	49.967028	58.899723	52.64612
ENSMUSG00000052397.8	45.186931	42.722452	35.710951	65.296873	78.433608	73.036832	43.661823	34.702376	43.834763	51.263891	67.990904	53.550401
ENSMUSG00000055681.14	43.828515	64.62726	37.417266	69.719321	69.889435	37.879885	50.741955	42.795806	34.164569	63.926101	45.579675	74.796566
ENSMUSG00000020593.16	36.765307	41.084157	39.783943	49.341498	61.411676	41.98475	42.409431	62.610766	62.203473	74.45688	81.93427	40.734907
ENSMUSG00000007659.18	20.206168	22.88867	18.422778	72.306428	71.361983	79.872807	29.1213	63.98275	40.964308	70.656151	79.580275	64.942223
ENSMUSG00000047907.11	35.455319	47.687736	40.554721	38.240135	55.022998	71.387285	38.386444	62.158633	63.723477	56.126318	76.018451	48.342839
ENSMUSG00000062997.6	37.894065	41.96009	39.490396	60.45083	83.144698	40.865569	42.985889	38.137425	41.022945	68.646379	56.985839	81.425786
ENSMUSG00000020198.8	47.101464	60.083887	46.869972	53.203314	50.647806	41.276142	58.409141	50.533807	70.391444	53.189755	55.023989	45.402248
ENSMUSG00000033863.2	31.855381	36.392669	35.167692	46.911134	52.109736	72.800288	40.470786	56.216173	57.958196	55.133956	96.190316	50.550509
ENSMUSG00000054808.15	57.109165	63.942222	56.330652	47.200209	47.85101	44.135413	59.911576	40.583952	67.822532	48.958461	57.608457	40.129076
ENSMUSG00000022200.8	40.922171	49.76463	37.83544	59.541812	65.402781	58.216372	54.8959	43.178821	53.597749	56.576417	56.308253	54.43036
ENSMUSG00000020745.15	49.593611	60.008082	47.779422	51.818392	51.67805	46.771188	60.364203	45.455371	64.353109	54.644526	49.317084	46.444279
ENSMUSG00000029657.15	34.945109	55.711011	54.810097	35.535609	35.564401	29.855281	125.021139	37.665631	99.575532	47.2956	38.2954	33.850069
ENSMUSG00000031808.7	61.832776	67.184871	65.751415	37.625799	50.810974	36.653389	49.370637	39.639938	66.438024	52.150365	65.761222	34.629167
ENSMUSG00000003458.12	44.614527	55.715127	47.73498	46.66444	56.815065	56.614209	54.984042	44.723297	59.220214	49.972135	60.23409	50.439241
ENSMUSG00000110669.1	56.050612	58.752907	35.678831	49.714907	37.240423	51.820369	43.797145	41.845085	81.557738	44.280405	103.224414	23.713817
ENSMUSG00000001794.13	47.816386	61.290092	43.063019	59.580828	65.617932	49.72708	48.115394	33.894206	44.871648	54.608988	48.052702	70.511984
ENSMUSG00000019590.16	36.592912	48.260133	43.85998	50.271644	68.392048	58.585173	41.938061	37.656078	53.007481	59.018183	67.069103	62.068314
ENSMUSG00000023456.16	58.014447	73.49663	56.688219	47.335262	52.692101	35.252427	51.967507	37.888278	51.084782	57.505764	50.84071	53.7956
ENSMUSG00000004897.16	52.589773	65.285711	52.717875	48.040106	71.642301	42.189295	53.224343	47.668287	47.586405	45.584	58.870038	41.028089
ENSMUSG00000029328.15	49.98934	53.776566	30.350945	69.076776	95.395535	51.533315	36.628327	41.336178	24.326599	49.329166	52.279757	72.215866
ENSMUSG00000005873.6	53.532471	67.522978	53.176732	39.904102	49.081328	44.984694	51.411266	48.029093	57.19235	62.678673	52.994622	45.615294
ENSMUSG00000010095.13	27.287579	24.049816	24.621586	67.251456	67.403409	64.740854	41.803896	49.774506	37.358415	66.227013	62.151792	93.397762
ENSMUSG00000036966.15	44.710419	53.270069	42.201702	52.987979	58.29435	44.294075	53.156852	50.013424	58.413507	61.479465	52.593828	54.467915
ENSMUSG00000025153.9	40.282664	45.713016	38.973182	46.40356	55.682501	60.904255	49.72371	53.78589	70.257545	61.737784	51.961779	49.555255
ENSMUSG00000076441.9	31.737189	35.259926	37.240824	29.950357	35.225876	29.619317	72.810722	69.516073	114.301658	66.621588	58.250321	44.397156
ENSMUSG00000039530.17	53.908839	62.220097	42.503366	52.782615	54.44516	44.115633	46.271936	45.038438	44.61715	57.921989	61.279661	59.340479
ENSMUSG00000090862.3	60.479792	69.591886	33.523989	85.826128	25.802911	14.796867	60.559087	58.168256	62.238455	63.254833	20.120136	68.169184
ENSMUSG00000104953.1	53.035705	77.486085	45.594868	63.112183	56.302256	31.067209	60.198975	32.491468	43.09984	63.165428	36.235095	60.653375
ENSMUSG00000041459.15	45.985065	59.361345	28.973993	54.436567	63.454897	67.38447	34.931189	55.483096	33.814877	61.4201	55.588167	61.180191
ENSMUSG00000024594.9	50.198171	63.713015	44.572307	49.505286	53.503704	47.107423	59.414986	46.137155	57.41187	57.70961	41.16468	50.781717
ENSMUSG00000031167.16	26.766496	46.251025	36.781933	64.065251	79.56331	52.34415	38.865702	43.011854	33.674778	46.45958	54.320961	99.051093
ENSMUSG00000060992.9	44.95456	61.59818	51.796628	48.864761	60.719636	37.647691	60.651332	44.450304	51.162512	59.811004	42.312849	57.139456
ENSMUSG00000049775.16	43.036246	48.683227	35.259575	69.183138	82.392694	40.09695	43.213292	33.497857	34.513702	52.387183	56.661098	82.069581
ENSMUSG00000029106.14	56.445131	51.805154	67.026398	42.346591	47.182234	43.070737	59.187638	47.848678	65.548174	58.094202	48.586518	33.749346
ENSMUSG00000031078.15	46.510498	52.291782	35.873266	55.861622	62.513812	53.640432	60.269131	41.118937	51.796347	58.924461	46.899328	55.034224
ENSMUSG00000038324.13	44.347376	55.508924	40.988582	54.369055	60.837576	39.587882	56.291159	41.810562	67.158172	59.097273	47.327178	53.136136
ENSMUSG00000070934.6	39.5111	56.23003	35.017911	57.920043	69.996687	46.162437	61.364781	42.264623	51.123814	52.530893	51.332719	56.93917
ENSMUSG00000039953.13	41.336047	67.419698	57.475722	42.12477	44.77467	50.109978	57.428355	37.167953	58.950759	56.223707	70.262676	36.95121
ENSMUSG00000009035.15	44.154078	55.869812	44.881985	57.716898	68.602594	85.662721	51.149204	39.468462	54.283648	45.348577	39.137802	33.823133
ENSMUSG00000039347.7	51.011081	63.839611	50.128906	41.043578	53.249612	38.187597	50.269039	47.355917	46.414633	60.409224	58.744061	59.334339
ENSMUSG00000030007.8	45.393309	58.119525	49.997096	53.376535	57.834559	43.812236	61.081275	40.370221	57.596288	55.294349	43.906152	53.142144
ENSMUSG00000034566.10	39.49272	54.847061	40.097998	53.484644	75.219172	34.579249	43.998064	41.677706	37.409582	63.394478	65.382224	70.172919
ENSMUSG00000026701.15	40.826812	76.038352	44.184125	35.65105	39.083742	30.450738	45.778044	45.477338	42.657147	67.230963	73.828994	77.655766
ENSMUSG00000005161.15	58.487908	59.305463	43.252902	48.158753	59.305568	41.913955	46.659092	35.945861	55.782907	55.287015	53.167089	60.764836
ENSMUSG00000085396.7	61.718844	61.988326	40.473278	64.011281	48.595506	66.200736	50.553543	41.47542	28.857052	49.616799	60.933461	43.512145
ENSMUSG00000003617.16	12.082591	14.598838	14.022318	150.476252	149.531545	106.777591	12.808705	9.667481	16.774621	42.298179	44.37245	44.205218
ENSMUSG00000040118.15	49.161823	56.618773	41.118314	38.566103	44.307516	58.502813	51.399592	45.312691	55.689134	49.021545	69.466547	58.246066
ENSMUSG00000042650.3	45.886807	51.312937	57.837482	43.557583	46.263837	49.388801	56.094419	53.623001	74.643201	47.424542	52.651469	38.131675
ENSMUSG00000028869.13	28.306032	30.638066	19.780153	71.844192	102.956541	85.505571	34.478889	37.379085	22.912483	52.399807	60.65429	69.421451
ENSMUSG00000022577.17	35.70157	62.819795	38.288339	47.337614	61.467222	29.176015	46.244745	38.847268	56.778661	70.233782	67.835956	61.211861
ENSMUSG00000117694.1	50.527189	60.808586	44.261326	51.836124	53.068224	45.874213	56.977616	39.867765	58.207153	51.228325	55.036654	48.176398
ENSMUSG00000027429.16	42.194167	42.050003	46.137358	67.460817	49.482478	55.786108	55.164849	36.786999	67.38081	67.015688	23.932622	62.060665
ENSMUSG00000020946.13	49.192173	51.124528	39.789689	52.475775	54.66463	43.390767	56.67931	44.905994	48.858641	52.957522	57.757952	63.572854
ENSMUSG00000030754.9	42.934733	53.08158	41.742283	55.846578	58.384252	48.101119	56.727986	42.377124	55.003457	60.114279	49.651477	51.147685
ENSMUSG00000001289.12	46.396828	52.081413	42.532161	49.62107	67.426288	36.805264	49.535154	37.821998	44.622347	52.671604	60.33771	74.231056
ENSMUSG00000037331.15	43.932914	50.621589	51.301456	54.980533	54.690383	78.395817	49.187765	39.829979	67.01031	41.655214	45.600525	36.751592
ENSMUSG00000075700.9	45.711236	55.074945	45.766755	59.369427	64.048398	57.941908	53.332948	42.07851	54.336429	52.977572	38.972226	44.342972
ENSMUSG00000023150.14	46.550682	60.889697	39.298078	51.509431	54.977434	33.56611	65.652765	39.396078	64.340327	62.523507	42.401623	52.332699
ENSMUSG00000022199.12	56.317232	62.297787	41.3068	38.798275	42.567144	33.293055	58.431177	41.619301	56.98066	55.62383	63.074359	63.07683
ENSMUSG00000047215.14	35.11127	52.410716	37.39961	57.938178	73.656575	35.834003	47.504764	40.810302	41.106747	56.694077	58.569208	74.516884
ENSMUSG00000057554.13	28.60932	36.949478	25.474101	78.908291	89.287806	102.724709	34.147718	31.438805	34.716486	50.98441	47.622671	50.320259
ENSMUSG00000022201.16	46.27195	58.641733	42.918053	48.558411	46.009615	36.879381	93.068759	36.047784	60.961217	50.184041	46.039441	45.571842
ENSMUSG00000037894.13	43.386562	60.50454	46.245881	62.8013	60.273997	45.722722	51.326392	39.745099	42.465192	56.883135	42.759536	58.938367
ENSMUSG00000041645.14	40.860886	43.315286	39.741217	69.660367	52.869501	82.320818	47.645121	38.160246	53.377775	43.601092	56.604917	42.234538
ENSMUSG00000033436.13	43.397189	52.301685	35.287457	54.055946	57.43961	37.452822	53.737517	51.887929	59.660306	55.748242	56.112214	52.657952
ENSMUSG00000013160.7	44.541921	52.818796	37.166305	55.624962	59.287251	43.775346	51.627738	43.406605	50.810191	61.037989	51.187253	58.109273
ENSMUSG00000092386.1	48.022346	54.225688	45.499108	54.505114	50.431807	50.231784	57.876058	41.872928	55.213401	55.514932	49.317139	46.382032
ENSMUSG00000071054.12	51.6156	58.353964	47.902179	55.709499	49.354033	41.495201	60.767883	46.556425	55.974483	51.218728	44.963408	45.157895
ENSMUSG00000057230.14	49.93161	48.369838	55.484555	42.135109	32.27448	49.138109	67.957423	40.560198	62.294724	35.005083	79.176712	46.652139
ENSMUSG00000115783.1	38.682516	54.409484	58.792493	34.470115	37.472635	58.115352	42.423012	41.253912	83.405837	43.09729	69.310063	47.499064
ENSMUSG00000011257.19	54.707868	55.424215	62.964644	39.143858	41.384965	54.008806	48.923854	49.530331	57.358873	52.471452	44.148093	48.007759
ENSMUSG00000029621.14	47.971369	54.773243	40.84034	51.44965	63.531005	46.696454	47.066532	41.823431	47.706892	58.287889	39.773472	66.033261
ENSMUSG00000070348.5	59.55532	77.314647	56.993816	43.88694	44.28779	34.411086	64.448715	37.357737	70.316186	47.266205	35.065479	34.996466
ENSMUSG00000025232.8	54.979912	60.17085	44.601001	47.36762	53.145438	42.814142	50.559714	42.419564	49.984795	64.315972	46.224196	46.370715
ENSMUSG00000041328.16	40.166401	51.194077	37.362193	59.129654	65.538235	49.215621	43.960889	43.16588	49.613451	56.357004	53.504157	52.69934
ENSMUSG00000105098.1	52.923826	51.053475	47.87112	45.762116	46.295786	53.016159	43.135048	36.024599	66.287343	32.471249	79.653637	46.922536
ENSMUSG00000021484.8	43.342951	55.912413	46.036899	42.143934	63.360264	45.888185	59.255243	46.675936	58.425792	55.209366	34.963354	48.757518
ENSMUSG00000053436.15	31.371198	38.519767	27.395889	64.761142	74.833994	88.195957	38.956912	37.238258	46.565292	41.441929	55.819867	54.691979
ENSMUSG00000019132.11	40.791663	48.043396	33.018602	63.181234	62.851789	56.757834	51.401772	39.874483	49.165715	54.944294	46.603881	52.878076
ENSMUSG00000022710.17	43.611468	55.475199	40.162798	53.402988	54.560691	49.357308	56.673026	35.94369	63.055959	41.470921	63.944693	41.344611
ENSMUSG00000024921.17	45.220692	58.903279	49.776812	46.492399	40.3525	36.809158	67.337478	45.067244	57.241755	58.816979	48.451098	44.38481
ENSMUSG00000034993.7	63.981232	80.527009	68.330111	21.771641	27.434157	24.649318	65.720531	41.473293	66.168691	52.17885	47.27473	39.042694
ENSMUSG00000030759.16	41.441202	64.824381	40.680541	51.470336	49.766095	37.452085	71.265868	42.855627	56.431033	55.267143	46.238592	40.1432
ENSMUSG00000018379.17	34.813857	42.336764	29.943419	69.097122	65.052082	62.712731	43.896904	40.31953	38.43663	59.791062	46.641572	64.753815
ENSMUSG00000032265.14	41.698696	54.110807	75.024353	44.527511	40.807876	59.72037	57.24033	40.829192	67.96676	43.994193	35.637739	35.74994
ENSMUSG00000117841.1	45.029041	54.154618	43.920979	46.999795	59.074001	38.829459	59.606514	52.040157	54.829059	44.119271	48.749409	49.085265
ENSMUSG00000022841.15	58.724529	46.352354	52.695647	55.260482	62.821274	46.863961	42.03535	29.523212	37.846698	66.188563	36.544926	61.495316
ENSMUSG00000027012.15	46.474766	60.086764	48.708406	48.250887	50.972666	39.828708	53.46499	49.39594	52.107142	60.252503	41.534529	44.736608
ENSMUSG00000048154.17	45.780383	51.567758	46.592243	42.497482	45.216072	43.068722	55.27346	48.583785	74.833839	59.042569	46.613878	36.393887
ENSMUSG00000028832.11	67.086715	75.544017	47.985113	40.217738	46.024032	41.325398	43.91864	28.585329	41.17571	49.629959	66.588588	46.625065
ENSMUSG00000080921.4	39.665715	42.43552	45.072081	51.816114	87.045981	44.165162	35.504937	28.364842	44.289074	48.120206	50.318123	77.85761
ENSMUSG00000024079.4	19.324516	20.786242	17.470835	113.677449	109.400767	180.690624	16.215344	23.836686	22.444377	21.405545	27.407031	21.967489
ENSMUSG00000000568.15	43.308958	73.499044	52.346904	38.938331	48.662324	44.836618	34.427367	57.058008	42.741134	54.077243	43.636041	60.29893
ENSMUSG00000030824.17	78.116129	54.940176	38.185694	34.340622	49.595758	38.622369	40.01621	45.792284	61.358758	46.29578	49.791835	56.763375
ENSMUSG00000032604.16	38.370455	54.571705	27.95382	67.103821	54.548294	45.80476	48.034972	36.278067	38.435728	70.581575	51.801105	59.689974
ENSMUSG00000023043.7	35.504492	39.19232	34.87163	68.02993	64.36664	46.916597	54.093288	40.360171	44.145215	60.774811	42.54147	62.257076
ENSMUSG00000022336.3	39.712509	49.899767	42.520282	57.049195	63.457636	46.392817	44.536295	37.313105	52.214759	49.17381	51.199347	59.568574
ENSMUSG00000035569.17	51.92175	56.097497	38.146065	39.164151	46.367543	63.275733	54.327727	36.21606	51.662123	51.676737	62.747748	41.206886
ENSMUSG00000110104.1	18.334758	21.340794	17.33591	110.350042	124.69907	60.967308	31.892733	24.742639	24.022299	41.737734	40.320744	76.566037
ENSMUSG00000020458.16	55.935641	60.278211	43.146165	45.248548	43.593931	36.413014	45.885616	44.358503	48.408021	58.911962	52.565618	56.618528
ENSMUSG00000021178.9	36.957944	48.451432	47.654512	50.159268	56.29854	38.625012	48.292425	50.710886	56.094227	47.922087	52.501665	57.470706
ENSMUSG00000034135.15	45.947515	45.554809	31.449944	49.319257	49.901459	70.758099	51.596751	37.906431	53.073602	45.883245	65.969837	43.341535
ENSMUSG00000101645.1	48.807	55.296535	41.322187	52.352777	46.740877	46.686555	56.429835	41.884241	61.05801	50.877019	47.64824	41.057704
ENSMUSG00000050875.11	46.860108	57.078726	34.598415	44.792472	69.225263	52.027409	48.235652	35.93282	42.38973	57.811992	42.811885	58.284623
ENSMUSG00000045973.18	40.078425	46.254038	32.402747	50.500645	40.53107	51.335231	42.73533	47.654903	59.709962	55.438636	65.923652	57.387256
ENSMUSG00000053877.12	43.838304	42.454154	52.17171	59.685193	38.482221	70.974789	56.477707	51.031104	52.378396	51.561351	35.945524	34.62534
ENSMUSG00000028656.14	48.264779	53.908707	47.201494	54.698526	63.244489	46.025593	48.893887	37.351362	56.695029	52.066832	41.504857	39.593044
ENSMUSG00000022564.7	33.021093	45.231508	27.972303	69.328424	76.907179	62.846383	41.91492	36.073004	33.943924	57.343903	43.57291	60.892727
ENSMUSG00000056004.16	36.804944	39.503413	36.063932	56.237677	51.568337	64.508033	51.43462	40.087242	51.247194	45.92473	58.478476	56.679322
ENSMUSG00000027002.13	48.73066	56.402895	44.764215	48.176567	48.981457	43.199694	54.075753	40.423973	56.226624	54.756429	48.401719	44.310084
ENSMUSG00000024587.10	35.690701	44.136716	32.971454	68.983132	67.692181	53.363319	52.512163	35.450905	45.57507	49.689078	45.374911	56.666976
ENSMUSG00000020917.17	46.653415	63.396643	42.093112	44.687641	49.091521	43.84101	53.428645	41.835738	54.278205	47.150523	56.990726	44.27646
ENSMUSG00000098652.1	45.128601	52.254889	55.949538	49.022808	33.419674	36.810025	72.571202	50.623934	73.690678	50.236199	32.236911	35.528043
ENSMUSG00000005034.15	49.061267	58.459186	43.619641	45.645263	49.182854	47.136475	47.700726	40.370616	49.384963	51.468637	55.466546	49.817203
ENSMUSG00000028333.10	38.698811	52.46981	38.276801	48.470959	65.333451	40.800661	53.5564	45.834399	52.646429	49.138623	47.826272	53.997558
ENSMUSG00000055322.16	60.789629	52.494425	42.941351	53.349231	32.772303	27.590097	27.477163	39.749119	41.952023	62.981575	85.060122	59.809677
ENSMUSG00000032353.9	43.355854	52.607468	37.204551	47.939487	61.852667	40.353983	51.703498	43.947744	37.866004	65.042013	41.684744	63.39841
ENSMUSG00000073079.6	48.508116	33.175185	60.921481	70.34202	32.978958	27.920842	74.841279	45.464085	32.131353	32.129161	69.436813	58.769059
ENSMUSG00000096210.2	67.453306	62.452528	53.739647	38.326787	48.580438	37.529821	51.291128	43.052824	44.686777	48.337847	41.694794	48.347895
ENSMUSG00000019986.17	44.611891	47.32355	43.999771	53.14368	53.743884	45.047251	54.303715	42.093346	70.171972	51.308455	38.556437	41.05713
ENSMUSG00000025381.3	37.935587	47.481159	40.099049	42.869285	54.246575	52.287037	42.681096	42.074062	43.369302	71.006627	44.510407	66.784169
ENSMUSG00000035011.15	59.492887	50.329342	42.26281	61.234288	69.019007	32.080451	60.038932	61.22346	54.895168	34.503634	29.254436	30.808433
ENSMUSG00000040785.19	80.680884	49.543081	60.763108	19.53571	38.832172	23.438959	60.70525	51.857401	77.41848	33.510427	40.034278	48.298505
ENSMUSG00000070319.6	40.39395	51.342973	39.811437	57.147843	66.169932	38.68308	47.636817	45.131214	52.129769	43.559137	49.689829	52.8148
ENSMUSG00000031835.16	52.434125	44.143022	35.28027	42.697829	53.465396	49.705046	48.563998	47.140094	52.700808	66.595743	47.366939	43.868971
ENSMUSG00000028211.11	37.217318	57.69831	34.741648	47.241935	49.679217	53.192354	46.027589	48.970956	44.357221	57.562798	56.89413	50.072932
ENSMUSG00000024811.11	44.355951	53.03353	39.305289	51.760529	52.073688	46.19161	57.43712	40.681232	61.811407	52.186927	42.547483	42.002549
ENSMUSG00000072825.11	44.928842	56.477705	44.48958	43.966045	46.965615	43.906327	69.128918	37.477151	72.203245	46.728106	37.165439	39.609918
ENSMUSG00000034902.17	54.006389	64.255553	50.450864	36.849547	39.255852	34.539867	46.553757	45.275823	66.509445	50.065448	52.47407	42.74788
ENSMUSG00000043384.15	55.509183	61.738704	27.122163	49.037221	54.40685	26.734126	85.875091	41.304733	77.57722	30.885187	48.510647	23.854121
ENSMUSG00000028416.13	58.656765	63.697668	54.633461	47.67107	46.213068	38.355681	44.795194	36.433606	52.41138	45.04392	51.288592	43.14284
ENSMUSG00000031751.14	40.178308	52.683914	43.90269	45.594788	53.213769	42.738851	54.887564	45.535587	59.925197	48.124485	51.085053	44.110841
ENSMUSG00000023004.8	41.890306	55.161085	43.58202	53.394705	60.977877	38.8917	54.133495	35.424903	44.314107	49.745846	51.386215	53.024463
ENSMUSG00000030102.11	39.474786	60.922785	39.233292	33.195673	44.116337	46.180876	49.929914	37.292881	63.974066	65.723685	62.85955	38.640288
ENSMUSG00000032382.14	34.216895	39.588048	29.160316	59.89072	64.922838	37.469043	54.35117	47.108133	56.835888	63.615366	39.018862	54.465929
ENSMUSG00000001127.12	42.419644	35.847069	31.232694	54.075341	54.795659	40.210699	60.940022	44.635051	48.966014	49.309029	68.643246	49.06967
ENSMUSG00000102543.5	44.892501	55.521859	49.201056	43.034635	50.045151	51.67409	46.901709	42.207719	53.672444	44.49109	56.200928	42.261468
ENSMUSG00000081603.1	44.468679	47.520514	40.731035	55.137534	61.850696	44.577279	38.321245	45.85034	45.982746	58.963095	41.424457	55.15987
ENSMUSG00000002222.14	42.160313	53.194519	40.386211	41.129583	45.776565	37.314123	53.431371	51.45487	57.166061	62.478615	49.298959	45.641283
ENSMUSG00000097391.8	51.875816	95.946468	33.836827	36.174364	49.985475	20.89811	51.391608	33.031503	103.437899	55.854838	29.186449	17.734916
ENSMUSG00000022194.15	49.859951	46.66574	58.439568	46.277489	68.614961	37.88222	41.764358	39.254626	49.178848	38.424589	44.333838	58.441802
ENSMUSG00000020052.9	36.597657	53.697323	41.789116	54.22988	67.302611	31.034302	43.307045	52.690074	44.247763	63.849983	36.385557	53.785579
ENSMUSG00000034101.14	49.360234	56.649485	41.469965	46.161094	40.786963	44.980775	52.66691	42.499673	60.649211	51.740381	48.208364	43.69643
ENSMUSG00000039615.9	47.714965	54.76313	43.701101	49.766321	63.000236	32.340088	46.235512	40.446957	40.892833	57.839688	42.865839	58.985161
ENSMUSG00000028851.6	44.981701	51.635367	47.4188	47.028816	49.631731	40.420241	58.255471	42.101338	55.648231	50.345529	44.899676	45.620875
ENSMUSG00000071172.13	41.347772	51.696051	31.217635	63.825436	61.762016	43.571233	53.098717	38.799731	56.671674	44.766554	39.151891	51.343963
ENSMUSG00000022403.15	41.407998	60.196164	50.574472	43.391919	43.126859	37.355317	67.558262	39.124769	67.781324	49.090519	38.445941	38.548015
ENSMUSG00000043004.13	56.797124	66.177688	56.586307	35.053291	33.622123	38.328043	52.238193	40.545298	60.906787	51.708014	46.043501	37.188997
ENSMUSG00000020440.13	38.284491	51.173372	32.888571	52.328995	60.056624	36.563731	57.312264	52.267796	48.103607	50.999723	42.186027	52.659106
ENSMUSG00000047731.17	26.668151	40.9821	25.829983	54.393567	58.907242	66.459155	32.873959	44.069105	44.234469	63.742023	58.552287	57.704914
ENSMUSG00000039852.17	47.647111	36.912888	45.954334	36.043426	33.906256	43.953695	58.671458	48.416078	64.446756	57.664609	70.81682	29.745686
ENSMUSG00000022680.14	36.267178	50.42155	47.992319	36.9755	52.43214	36.783179	56.87913	45.020727	60.133621	48.358358	47.696606	54.488185
ENSMUSG00000027593.15	39.011923	48.377547	37.849732	52.739806	67.69926	45.889643	56.730314	45.593236	62.601157	51.334735	49.941572	15.454001
ENSMUSG00000039067.5	42.030322	49.462072	42.45899	55.459658	59.590407	50.841628	43.983765	33.433012	51.217653	48.931966	50.638391	44.962767
ENSMUSG00000040078.9	28.158677	48.763129	41.58031	54.608722	57.379825	43.571649	66.642079	37.678236	62.622922	48.440769	40.813067	42.535133
ENSMUSG00000106847.1	51.729376	54.827293	48.592571	33.971157	40.214128	34.098754	56.273436	44.173287	70.640608	50.570531	48.253722	39.274281
ENSMUSG00000007458.14	39.946898	52.452227	46.048499	51.153844	53.794663	44.19095	44.898988	39.988199	55.353956	49.030681	45.353734	50.305683
ENSMUSG00000075701.9	33.155191	45.779458	31.822176	60.869095	75.233154	34.748739	44.434289	36.223802	36.387176	63.632245	44.170237	65.784546
ENSMUSG00000035152.14	46.239051	52.911695	45.944031	46.075557	46.14871	42.733364	56.058273	36.376603	66.528806	48.663585	43.917902	40.17665
ENSMUSG00000030282.14	37.715568	46.061411	35.418146	49.000161	61.732417	34.461241	54.002291	44.003065	50.933044	61.185366	36.73727	60.308785
ENSMUSG00000038406.17	50.069969	37.115583	43.659768	55.323459	55.791974	50.724173	56.450906	44.129481	62.120209	37.802665	33.344096	44.504711
ENSMUSG00000040746.15	38.878314	47.73627	41.88279	52.599457	56.54549	39.63504	44.719964	40.090083	40.290909	56.115742	55.614036	56.255639
ENSMUSG00000003402.14	33.003057	44.897403	36.365192	55.589028	60.77624	46.650332	47.044866	51.083918	56.338745	51.981647	37.359446	48.595066
ENSMUSG00000020869.8	38.650095	42.277902	44.222212	56.921719	62.920039	51.763305	51.416829	45.356229	50.990822	40.9741	41.031319	43.107487
ENSMUSG00000034845.6	55.27137	63.835401	45.1063	27.354007	27.585218	24.89264	56.353656	44.34646	59.461323	57.418857	55.328784	52.567942
ENSMUSG00000019969.14	37.398262	55.15307	41.691702	48.313303	43.999739	51.611737	48.611923	44.073553	52.439387	56.700749	47.379277	42.115891
ENSMUSG00000024743.16	39.744436	65.788241	58.509843	25.287693	31.376294	65.171284	42.163909	47.541037	50.077659	48.227814	62.40555	32.974572
ENSMUSG00000079362.5	3.042388	4.040555	2.860255	196.642623	133.81023	182.867615	2.536196	2.427753	3.592269	5.59829	23.432022	8.013908
ENSMUSG00000020311.17	52.916871	55.192931	38.711476	36.887785	41.632716	46.918213	44.641409	39.045748	49.193351	53.614461	57.338301	52.507737
ENSMUSG00000016541.10	47.674135	58.080079	48.749207	39.925081	50.153603	39.299775	48.531218	40.515639	46.738127	59.107093	44.640603	44.823307
ENSMUSG00000098842.1	38.243263	47.538001	33.773785	56.250925	63.614583	49.444167	45.997225	27.012736	42.783141	50.768374	45.40103	67.265156
ENSMUSG00000113948.1	38.328202	47.736195	34.010737	51.480697	57.9644	43.578436	42.73744	37.479729	41.734363	58.660793	53.827032	60.279726
ENSMUSG00000053841.15	37.819473	53.316014	35.223058	51.262299	62.066365	40.905797	59.345813	38.53872	50.039289	56.077615	40.626368	42.530147
ENSMUSG00000007670.10	45.212001	53.435305	40.066016	46.907757	47.51194	41.695772	58.01026	45.356368	66.501845	46.372282	36.595432	39.062987
ENSMUSG00000024360.8	39.653861	42.297854	36.436634	55.534585	61.919445	61.87173	41.790663	37.856777	50.238785	46.912033	46.884111	45.153
ENSMUSG00000003435.9	36.657853	42.241548	35.48634	65.522271	50.722214	45.537512	58.447435	34.827382	48.164651	66.032757	42.35086	40.512171
ENSMUSG00000032621.8	45.726783	54.927037	52.540453	49.260124	41.371668	45.100221	53.338574	44.437765	47.249101	48.121158	44.625517	39.619419
ENSMUSG00000037608.16	39.917178	44.501177	33.791659	47.90564	50.164636	61.578348	45.268046	44.106987	49.019779	47.170269	55.90397	46.984971
ENSMUSG00000035203.16	44.243844	48.19177	42.889035	45.839388	43.302226	38.862363	51.382897	38.987696	57.40207	51.477714	54.95356	48.519297
ENSMUSG00000013622.15	40.713279	53.080467	44.347	54.150579	54.765104	38.554709	41.002828	45.579257	42.379289	62.46709	35.754037	53.210463
ENSMUSG00000025980.14	46.427053	54.087803	43.348018	52.253443	57.618492	30.039167	56.204207	37.682481	52.231969	51.141084	38.265865	46.260701
ENSMUSG00000041203.9	39.834268	54.820131	37.486414	50.930134	67.003357	42.513973	50.711524	31.551295	43.059037	46.955786	47.575821	52.994167
ENSMUSG00000066543.8	37.277587	46.804561	34.834001	51.352987	56.912903	41.889638	46.083385	37.495742	41.361163	58.914944	53.225495	58.94854
ENSMUSG00000027189.16	45.582761	51.909025	43.929962	45.629406	48.473754	47.41549	50.325032	40.708466	58.541918	45.282377	47.761741	39.459873
ENSMUSG00000037373.12	39.177784	58.180447	38.103188	40.723955	50.867708	42.643602	49.665253	40.011405	59.709711	48.51284	44.880719	52.435507
ENSMUSG00000062006.12	42.417827	56.670632	24.25855	56.904938	95.698374	18.079011	48.697215	17.906116	22.4057	63.579575	49.646684	68.052937
ENSMUSG00000078126.4	36.629298	46.043326	37.386741	51.663103	63.098052	35.225322	39.868001	38.251612	42.098221	53.696572	49.892609	70.391494
ENSMUSG00000031065.14	48.277975	48.998783	41.139887	46.987369	55.887074	28.750395	55.878309	48.257604	54.339131	45.15924	39.068919	51.406177
ENSMUSG00000003226.7	41.704803	45.579575	46.018883	51.645916	48.051659	48.809898	54.269627	35.26325	66.773235	46.115652	39.472773	39.300854
ENSMUSG00000068040.10	55.741206	49.335544	48.401695	40.02317	49.217885	45.296807	72.918375	42.19234	43.056635	43.231331	36.681432	36.660849
ENSMUSG00000036646.13	50.935719	53.698168	52.36572	34.74281	47.406963	41.473108	55.929089	44.766438	48.371115	51.667543	44.526499	36.440791
ENSMUSG00000008475.13	34.631982	39.88908	33.776634	60.894586	69.828673	49.347114	46.104027	38.205244	42.359496	52.356624	38.316917	56.507429
ENSMUSG00000038612.16	28.725347	39.64726	31.191019	60.426033	59.542496	55.037832	40.171882	35.322119	45.183852	57.816367	58.932632	49.640236
ENSMUSG00000066687.5	19.419442	28.760381	30.277291	49.993055	47.237732	52.07034	38.487431	57.969473	62.931818	63.334716	65.570869	45.505018
ENSMUSG00000044783.16	41.45564	39.04288	34.762008	58.589088	53.641022	28.663669	54.095098	48.208542	56.429533	52.620091	37.63581	56.36677
ENSMUSG00000078566.8	28.595491	34.492345	22.311802	58.662825	66.131577	55.195881	32.475032	41.781956	34.600814	60.648251	60.896613	65.524156
ENSMUSG00000027288.16	47.034553	45.733274	36.490089	40.63102	54.893208	60.957178	55.256575	36.695469	63.450499	47.13002	39.483027	33.391563
ENSMUSG00000029878.6	68.466666	74.885838	46.04297	31.629308	23.412905	28.671915	77.380192	50.072768	53.98959	43.993719	38.91769	23.61815
ENSMUSG00000035847.15	42.589666	55.661447	45.70083	40.469389	42.496471	39.729011	55.83423	41.559326	56.823243	52.58404	46.51009	40.125385
ENSMUSG00000032580.12	42.289897	58.38539	39.85491	49.304805	59.815513	33.784365	56.825166	40.554523	48.372701	52.669444	26.237025	51.40865
ENSMUSG00000024610.15	19.167629	36.508703	35.157859	83.966831	72.229258	53.640492	35.724504	35.013727	48.571421	44.380857	56.369433	38.764386
ENSMUSG00000084516.1	22.998131	50.21474	33.31632	58.648175	52.480278	49.134508	32.219022	45.234561	45.796383	53.291642	69.151816	46.707238
ENSMUSG00000031284.16	35.165449	31.539198	40.769582	47.682372	57.388698	62.44432	34.419462	56.076651	57.989855	54.333968	47.991649	33.309884
ENSMUSG00000084106.4	40.290603	47.036041	37.21101	49.85172	58.925462	37.432146	48.7076	39.432452	39.399369	46.494613	49.037751	65.200117
ENSMUSG00000027808.8	34.614589	49.900217	46.947685	58.861319	52.983952	32.303231	57.477529	39.758878	58.375558	55.226124	25.566418	45.883576
ENSMUSG00000079108.6	46.056243	60.528173	50.724789	43.467888	65.571669	35.578944	64.047126	31.617286	44.74909	44.055882	32.917702	38.447629
ENSMUSG00000020671.9	41.0547	50.70682	38.742791	52.604464	51.730272	45.077243	46.100511	41.311777	51.724881	47.180398	49.638262	41.540627
ENSMUSG00000024066.9	5.549371	7.83112	6.530341	141.497046	126.762478	143.046819	18.343961	18.011483	12.693624	27.917118	11.940949	36.936975
ENSMUSG00000023186.14	20.581499	24.245969	16.087607	83.967666	75.545895	102.691052	37.588007	30.228814	34.391511	45.167066	34.383248	51.905317
ENSMUSG00000022536.14	33.147625	43.716034	30.696661	48.70668	58.249826	47.845602	47.096698	37.855102	52.226056	48.436727	56.499016	52.260998
ENSMUSG00000047238.4	40.31326	58.839483	38.010034	47.41471	52.261768	31.022307	54.461738	32.471389	41.801289	56.039543	46.672611	57.309919
ENSMUSG00000023055.10	39.692402	48.626293	29.783415	54.623527	51.77507	37.985697	41.627352	47.741165	51.276347	60.274557	42.673365	50.157214
ENSMUSG00000030245.10	38.993386	46.016517	43.27667	41.538715	45.69306	45.709018	55.316031	44.302942	65.899419	46.710777	42.319107	40.123693
ENSMUSG00000071533.11	39.33389	47.848733	40.645872	44.214717	53.338832	48.725508	50.504036	40.834408	55.005932	46.848322	43.715941	44.761558
ENSMUSG00000046447.3	43.793155	54.247052	55.413302	43.545509	42.899015	37.048735	56.07412	32.877597	66.245022	44.322442	43.528113	35.769721
ENSMUSG00000030681.18	23.157871	28.456107	20.801533	93.585679	103.315103	93.946376	31.494479	20.061315	27.959798	33.305226	42.231773	37.441512
ENSMUSG00000021917.16	38.289278	43.807181	33.297581	50.962449	67.327018	32.701175	49.215132	32.206333	36.721976	61.297862	38.21775	71.007239
ENSMUSG00000002546.17	40.236534	55.476652	36.845019	41.332477	48.7222	40.865626	42.563132	42.984	56.585337	48.226144	54.396105	46.749871
ENSMUSG00000072704.6	76.780416	53.343665	40.789775	42.019445	39.852359	40.811846	50.327375	37.243177	51.250076	46.971319	39.403909	35.803247
ENSMUSG00000026775.9	41.642287	49.693576	45.089863	50.041862	45.483751	49.57707	53.726221	38.134866	55.959652	45.384102	36.425115	43.296443
ENSMUSG00000020715.9	32.90394	39.083691	28.045446	52.171728	56.807173	42.360003	36.339635	49.741211	42.628213	65.192861	52.879978	56.121888
ENSMUSG00000039234.11	33.600369	46.001425	43.460406	49.895212	55.531462	33.674538	50.599587	42.552054	57.644361	54.249225	38.724433	48.226317
ENSMUSG00000064347.1	56.539084	30.274099	42.205677	44.337091	46.363507	46.007815	39.50084	33.492093	28.105263	49.8455	93.424122	43.946391
ENSMUSG00000026034.17	25.041519	40.704996	25.881574	56.883948	63.41852	44.094911	45.423737	41.723617	35.549366	66.930446	43.716174	64.582873
ENSMUSG00000064350.1	39.757856	48.873743	33.074624	54.493656	41.256674	42.164237	62.340694	40.156602	47.077957	51.446805	47.802716	45.243957
ENSMUSG00000014177.10	39.254665	50.921565	39.579278	50.736935	49.271119	31.748315	45.028925	38.13296	39.915589	67.714264	35.042192	66.122213
ENSMUSG00000031229.16	79.22773	51.928907	34.067727	23.973759	27.052784	39.227494	52.257583	51.929272	72.359221	46.094587	48.522514	26.700823
ENSMUSG00000030605.15	44.407225	55.253144	53.116294	29.748949	38.33635	38.147353	46.2281	60.651206	43.634455	57.823287	40.206076	45.566759
ENSMUSG00000002625.10	52.825053	47.472274	24.592472	72.74862	67.937785	33.417992	42.247771	23.54407	30.831074	71.284646	41.198738	44.872312
ENSMUSG00000026821.16	20.48749	19.985945	12.737056	76.469486	59.327605	90.280742	24.038582	35.316091	32.176096	61.91234	71.241724	48.966426
ENSMUSG00000105504.4	0.828853	0.676582	0.664958	183.261385	129.507203	163.723444	0.81321	0.980091	0.764647	20.456919	31.533201	19.329396
ENSMUSG00000006005.18	48.293251	49.86702	44.391178	47.472394	44.810614	51.459859	50.701258	41.886465	60.122749	40.228547	39.383335	33.854428
ENSMUSG00000030435.16	33.26509	62.367358	38.307842	50.497502	57.256487	43.287792	44.940421	40.068288	43.251898	57.578964	44.903326	36.594954
ENSMUSG00000021072.12	39.60051	55.525309	38.073988	49.097829	52.81995	47.789395	44.174284	40.607897	46.67713	47.415405	41.687978	48.55367
ENSMUSG00000020361.13	45.715622	62.668726	46.527554	44.750228	47.646256	32.229049	61.005045	37.27333	63.90801	46.591287	32.784669	30.907434
ENSMUSG00000018593.13	43.975397	60.303473	33.20345	38.915744	44.68107	32.896919	47.442831	38.0414	51.661977	53.91035	56.220606	50.096714
ENSMUSG00000063229.15	27.208673	36.840222	28.769481	59.201739	75.952782	53.049652	50.839068	26.607388	41.988071	43.686958	47.639221	58.981603
ENSMUSG00000004843.7	45.612873	50.568539	39.392353	46.470007	55.222079	45.831215	47.006117	40.609769	39.039029	47.165414	50.788317	42.478449
ENSMUSG00000028760.16	46.247417	60.500356	42.205794	37.489072	44.452964	52.557397	58.034535	47.869556	31.993891	44.411317	47.8813	36.50947
ENSMUSG00000032050.18	45.460367	58.369935	47.680023	40.036242	39.078376	40.705826	52.167328	42.720245	61.45098	46.126159	41.238454	34.494152
ENSMUSG00000067925.4	52.717449	65.76064	43.89786	32.419018	42.534403	27.791302	48.282983	46.594246	44.288468	48.847219	47.473765	48.679013
ENSMUSG00000029364.15	45.184552	51.1049	44.256258	47.059867	51.310439	53.356323	44.427768	35.451196	53.044997	44.23641	43.639511	36.007786
ENSMUSG00000005566.14	48.168921	56.376514	36.95537	46.084563	60.343878	30.466206	54.583614	36.664823	52.170843	47.14302	36.71562	43.051433
ENSMUSG00000028426.10	44.256345	59.838856	37.762823	44.154667	46.280155	41.508705	59.373937	38.432153	54.966021	42.978133	43.328611	35.692395
ENSMUSG00000037242.8	7.736049	15.503015	12.854168	103.911538	97.511314	146.113285	14.712808	18.658264	14.63391	28.364212	52.608551	35.82345
ENSMUSG00000034781.5	45.464536	52.76591	52.752454	38.880918	40.81351	32.79036	53.552765	41.786621	61.119877	46.561465	43.211784	38.703293
ENSMUSG00000027332.11	44.28128	50.420642	28.805551	46.669935	55.549795	36.047684	40.083876	45.368255	35.988721	58.268516	50.51243	56.217745
ENSMUSG00000006736.9	42.770516	50.635295	43.129406	55.445996	49.71931	45.574057	43.796521	35.383189	51.133763	48.306333	38.405975	43.896081
ENSMUSG00000054277.8	35.549647	41.046907	29.708885	54.287825	61.735013	44.927804	41.417034	39.100947	43.340586	57.591772	45.960027	53.520495
ENSMUSG00000029752.12	26.933882	34.92463	29.522194	56.585414	69.042557	59.68036	39.057623	40.553763	40.445378	49.891065	46.317108	55.022158
ENSMUSG00000019929.16	26.909231	39.582367	32.693952	62.985971	70.880921	37.385808	36.854938	35.653517	38.752176	55.504558	46.626782	64.142386
ENSMUSG00000040253.15	9.753737	10.83961	8.151789	153.053564	118.251392	152.155484	10.749622	10.043096	13.216278	17.296832	29.100615	14.317169
ENSMUSG00000031232.17	45.08721	53.688594	48.481808	45.185623	43.778152	30.665891	61.929885	43.479434	57.46812	49.989647	29.131437	37.885938
ENSMUSG00000054428.12	39.931466	51.677207	37.752238	39.366902	64.545579	26.849298	37.330214	31.171289	38.530826	55.488496	56.191597	67.408086
ENSMUSG00000018770.9	34.79718	47.828403	32.992045	52.504503	79.742244	31.798778	40.599549	27.322235	36.789666	48.985202	44.505662	68.082598
ENSMUSG00000045482.16	46.212165	54.392218	32.756439	46.339817	45.557656	47.559656	59.641146	39.196435	53.600382	38.603997	38.102344	43.771538
ENSMUSG00000019768.16	51.984881	51.482975	46.539837	41.011598	40.49038	44.195245	32.61523	42.359113	46.004705	45.666777	57.206116	46.159476
ENSMUSG00000026353.9	41.426089	47.495853	41.890711	46.316504	48.799313	39.514682	52.151843	40.343174	55.616127	47.805742	41.6041	42.666038
ENSMUSG00000002524.17	39.31449	50.876683	40.674149	59.003859	60.564655	38.675279	43.218819	37.588732	29.194465	56.083773	44.665369	45.66257
ENSMUSG00000047905.10	34.633408	43.163483	35.732655	45.171638	60.234609	44.084259	33.748498	43.277613	45.141242	45.339225	50.881625	64.075331
ENSMUSG00000020777.16	35.313022	38.946351	32.009467	45.897515	55.656536	47.291519	43.588662	43.470411	46.962411	53.132993	48.810734	54.156521
ENSMUSG00000081453.1	41.43534	48.754172	43.262807	43.09347	50.044214	38.840457	44.267018	44.948135	50.566467	47.707169	46.060458	45.956446
ENSMUSG00000062070.12	39.026176	50.649757	35.257962	56.285065	58.67216	46.251558	42.26247	35.571549	44.227451	44.94748	43.21961	48.550838
ENSMUSG00000021610.8	36.138027	45.759185	42.867739	52.840181	66.139713	46.710964	40.018591	35.455754	37.892275	47.854219	44.852083	48.318961
ENSMUSG00000018965.11	34.347523	52.739404	40.372552	53.488864	57.053971	29.931046	47.530792	32.046121	44.929192	57.025567	46.0285	49.247382
ENSMUSG00000061848.5	30.57008	45.192178	35.452583	47.594289	52.687777	34.156838	48.649872	34.606675	40.722734	54.81843	48.340489	71.48016
ENSMUSG00000037820.15	16.207255	27.271833	22.692439	84.023206	74.548842	101.307784	38.617583	30.337815	32.014095	40.501474	40.636975	35.499912
ENSMUSG00000050071.8	43.421125	52.18164	36.705369	43.816011	65.599191	39.152512	32.91022	39.962753	53.999677	41.955726	34.780502	58.704578
ENSMUSG00000028530.14	39.451465	37.784477	34.263319	50.639586	54.375762	61.878635	43.178	32.23889	47.227676	46.58384	53.066986	42.417526
ENSMUSG00000059495.14	28.076027	31.589515	27.671534	61.457096	50.42258	67.648622	39.316998	39.489255	45.927967	49.860271	56.916802	44.303262
ENSMUSG00000020076.7	44.426226	37.762124	40.121404	41.38219	63.123192	46.003973	35.997448	34.167552	50.536203	47.939655	40.036477	61.007204
ENSMUSG00000036752.4	41.05276	52.018327	35.598774	50.376004	62.712789	36.741007	51.530685	32.112246	43.849863	42.65105	42.30039	51.292347
ENSMUSG00000040687.16	50.607284	51.333325	37.86339	35.678743	53.622916	26.498769	63.181722	37.604051	70.865364	49.1937	34.029199	31.744085
ENSMUSG00000020530.14	31.933688	40.943269	26.787707	50.242098	50.301148	52.153003	47.639276	45.341688	48.450068	47.305846	49.760041	51.019129
ENSMUSG00000020326.7	35.502779	42.972515	38.723884	46.426483	47.485129	36.393564	43.263973	48.07264	49.75339	55.62003	51.305785	46.161576
ENSMUSG00000046879.7	6.623676	12.954951	6.932542	166.249989	142.362233	135.736408	5.642566	4.963923	11.699185	16.324942	21.256416	10.879932
ENSMUSG00000090467.3	34.464838	38.79622	36.816891	45.990727	56.276195	31.221759	38.138685	35.335891	39.027428	44.871955	53.666737	86.94773
ENSMUSG00000054408.9	32.745646	46.31548	36.709127	57.685808	62.062451	44.557068	45.755332	38.334849	44.732744	50.184041	36.179093	46.049195
ENSMUSG00000029103.16	42.530347	48.392053	33.836247	46.870907	59.284784	44.838659	43.27251	35.79182	36.596413	52.288544	45.011291	52.538763
ENSMUSG00000025223.15	54.234765	55.934004	50.226807	36.554688	50.831445	18.235299	54.509724	38.728009	59.259609	41.538487	36.829395	43.931489
ENSMUSG00000029304.14	42.275354	48.648186	26.303622	43.764872	66.015536	33.684983	35.383255	33.12827	30.390366	58.74215	47.085393	75.301074
ENSMUSG00000038507.6	16.23836	14.504775	10.314994	127.076124	136.244301	152.24165	13.918985	11.344416	10.951371	11.364099	16.993373	19.379219
ENSMUSG00000039100.10	38.876429	47.319544	34.982341	41.765289	49.839658	45.59977	51.71053	39.972076	48.477222	49.580393	48.415394	43.550553
ENSMUSG00000026678.10	52.029775	53.138269	38.520999	38.488787	43.167263	37.359815	47.760714	39.036188	54.479664	41.499291	47.750029	45.747178
ENSMUSG00000001270.9	64.354415	72.144106	54.407273	26.809058	39.459914	26.21088	45.788697	30.414422	41.340297	39.307157	60.227311	38.448579
ENSMUSG00000036241.3	39.487389	47.652184	40.804385	42.57592	48.107483	45.075689	41.708621	45.785026	43.704484	44.494957	52.731162	46.556976
ENSMUSG00000047036.8	50.000981	51.70969	25.170577	45.375451	42.302224	50.23849	41.192646	33.669826	35.177343	39.788959	71.596737	52.126939
ENSMUSG00000025738.8	49.742349	61.661214	47.303781	38.28	40.318939	24.092535	51.140389	43.607662	50.543242	55.630496	30.792864	45.102034
ENSMUSG00000103034.1	29.488897	45.771552	28.830799	59.901039	73.945148	38.505084	36.211342	37.222661	35.551773	53.510025	37.293611	61.440245
ENSMUSG00000041417.15	43.074584	43.163693	36.759731	46.967939	45.222293	45.708596	49.502844	39.982846	61.707641	40.352128	52.955216	32.067433
ENSMUSG00000092329.1	38.015656	45.983793	30.850557	44.735323	49.434243	42.008782	49.565997	43.470631	53.299399	54.746601	39.257367	46.091296
ENSMUSG00000019188.16	39.987895	36.330839	31.150048	50.261149	76.290617	44.622391	42.597903	44.077346	36.128325	51.73296	39.77708	44.01566
ENSMUSG00000031708.17	48.478902	69.999718	45.960785	36.51593	19.581731	46.07626	47.365772	35.739851	43.890313	37.294785	48.704201	57.279903
ENSMUSG00000026466.16	35.410182	33.313269	32.38559	62.580367	68.342473	84.307936	35.758355	32.816727	33.974647	37.093008	44.828321	35.938003
ENSMUSG00000025509.15	20.576045	21.708159	13.379837	55.618975	73.57273	69.477266	27.493418	48.910014	32.791987	56.267213	51.090052	65.564334
ENSMUSG00000114251.1	42.319881	55.03324	43.108843	39.802923	44.248908	40.02427	37.618699	40.336297	50.530362	52.73418	39.548058	51.080047
ENSMUSG00000026434.12	38.898614	38.110037	34.991741	43.226572	62.345751	54.98344	40.164233	39.728402	46.397853	41.702997	51.540242	43.909807
ENSMUSG00000022043.19	50.723603	53.915625	37.279044	47.778756	48.866312	34.512165	46.365767	36.631089	45.75655	42.989728	42.392378	47.717846
ENSMUSG00000035173.14	47.123644	52.83306	40.383867	44.337364	43.053414	39.049034	49.963641	40.07169	58.914794	46.207625	36.074675	35.719398
ENSMUSG00000028675.12	34.723652	44.730222	30.346659	57.941727	57.201771	42.061281	47.855174	34.942766	42.807948	44.051596	46.450852	50.062425
ENSMUSG00000092232.1	45.189313	52.890769	42.882256	45.017048	55.624993	35.613231	35.892356	34.571052	39.73199	48.719888	53.198644	43.72115
ENSMUSG00000019852.7	42.814544	49.431604	44.376205	33.899356	33.100862	42.254239	51.50402	43.795553	59.671424	48.820685	48.756838	34.210091
ENSMUSG00000033059.7	44.159342	58.734757	53.35067	32.955116	40.06464	26.955404	51.656647	39.332083	54.547197	46.690314	42.189235	41.717245
ENSMUSG00000016319.3	37.098627	50.744495	45.023416	42.930321	57.324243	31.46851	43.296589	33.700953	39.792278	48.668813	44.966823	56.764519
ENSMUSG00000118462.1	30.853737	37.664886	15.585805	56.339077	77.852498	27.437802	31.748135	28.995391	23.441934	71.726876	46.467138	83.595563
ENSMUSG00000064366.1	55.565644	26.613549	47.690888	36.94764	19.8018	65.25145	43.502379	50.014947	56.791807	33.75381	61.981717	33.246695
ENSMUSG00000110275.1	35.172937	46.336083	34.105859	48.510828	57.693576	32.322644	38.184331	36.653403	42.530585	50.316933	43.587528	65.436182
ENSMUSG00000058838.9	34.552247	43.330089	38.026373	47.987526	52.37336	40.656575	39.254443	30.924923	35.588155	56.705713	50.733146	60.631873
ENSMUSG00000061981.14	27.114461	26.268196	15.07186	78.425746	95.457644	69.706086	33.920736	20.114033	28.831398	38.568683	33.711767	62.904318
ENSMUSG00000061111.8	37.050409	49.370709	38.990995	46.784046	57.984734	35.039047	38.981767	35.809066	40.927049	51.742205	41.553915	55.370154
ENSMUSG00000100220.1	38.888232	57.925093	42.308249	44.402643	39.453717	26.062184	61.03017	48.103225	51.688427	51.408177	25.838408	41.665704
ENSMUSG00000039661.14	39.425385	45.082763	49.918289	31.233817	38.238593	33.878748	40.279144	48.63959	41.957157	61.171896	50.895999	47.588539
ENSMUSG00000059713.12	42.266106	47.630332	37.22353	31.798656	44.661186	33.971322	41.876102	42.625968	50.850333	62.991239	47.181718	44.914788
ENSMUSG00000026276.20	35.488997	54.846998	35.319931	44.779392	37.392996	29.339101	53.965007	35.349292	50.181072	53.035976	60.913479	37.065986
ENSMUSG00000024283.15	39.381561	48.116034	32.598205	48.75081	52.002376	50.633573	51.570593	36.754916	46.859279	41.775864	42.598903	36.352428
ENSMUSG00000050812.18	45.045793	40.303893	48.305081	33.188755	58.326507	55.164859	37.577822	45.32535	60.390709	25.521228	54.914271	23.303098
ENSMUSG00000025035.9	51.733484	42.303564	47.524762	36.921381	51.47243	36.86707	46.726506	38.774327	51.217991	52.59776	48.200664	23.004182
ENSMUSG00000026499.5	43.340958	48.42479	42.180945	42.866274	43.645058	38.569991	54.005059	38.533791	58.870007	40.055373	38.011971	38.798281
ENSMUSG00000020708.12	38.377537	55.798974	33.00522	48.142058	51.784484	30.463622	44.895469	42.973882	51.658058	42.742565	40.848674	46.583164
ENSMUSG00000022031.6	39.842188	50.446965	39.814689	41.269674	43.773779	36.133532	50.340036	42.312887	52.551463	47.966078	37.715145	44.252967
ENSMUSG00000028248.15	42.40105	47.873932	33.961484	54.96654	41.061872	37.819636	43.123396	41.483921	49.205829	53.650062	47.57516	33.072237
ENSMUSG00000027091.14	32.618463	45.948178	39.956081	50.044767	50.900672	47.313262	52.544967	31.149178	49.098225	48.571865	38.061315	39.943486
ENSMUSG00000112498.1	36.752929	40.475245	46.088677	41.489069	49.820773	57.327419	32.051175	44.096349	42.88173	46.614637	40.584138	47.869206
ENSMUSG00000067924.4	53.023303	64.72223	44.992848	30.227149	42.38366	26.161279	43.887194	43.075727	42.001798	46.585835	44.188236	44.036437
ENSMUSG00000036390.8	26.526776	30.741022	27.806778	51.122055	73.020458	43.407977	34.723422	27.317044	35.869878	66.658892	52.627918	55.408402
ENSMUSG00000040033.16	8.204807	18.153429	11.399713	103.078288	114.930214	131.243365	12.422517	15.025403	12.296322	21.463291	48.212603	28.154714
ENSMUSG00000001105.15	37.620128	51.025118	38.862508	40.850045	56.095295	27.657223	37.405249	45.045249	39.88778	59.549133	31.554441	58.611925
ENSMUSG00000017756.9	23.954667	22.715205	17.628815	52.954622	44.30327	119.400195	16.833361	38.588157	38.266743	54.322103	32.735557	62.423881
ENSMUSG00000096544.2	39.212767	37.549706	55.323225	41.632231	39.566065	34.212948	54.929765	45.985202	29.618491	56.471486	33.992167	55.631183
ENSMUSG00000025268.15	42.365473	69.606046	59.468863	30.528783	34.139694	23.758176	46.649962	36.265134	48.286745	54.01588	33.770714	45.140365
ENSMUSG00000060373.15	30.624672	44.741119	29.996264	76.019998	48.715467	51.608773	45.473938	26.589079	40.768176	65.460719	33.783669	30.033261
ENSMUSG00000024096.17	31.229536	45.28633	43.142337	39.484833	42.340422	36.725657	42.282609	47.940203	57.278223	47.996149	50.139819	39.954907
ENSMUSG00000039126.10	45.881451	44.724571	48.712487	21.455105	19.925281	83.055641	21.849302	28.732734	60.415164	62.218356	65.382475	21.279943
ENSMUSG00000080406.1	48.111036	64.758419	82.914721	34.970915	13.329507	17.671707	59.829343	29.027978	83.611414	33.100553	34.030547	22.271666
ENSMUSG00000031948.14	31.969984	41.630468	33.941706	62.310496	66.031694	63.823454	34.864071	31.425501	36.127353	41.730337	32.908976	46.751434
ENSMUSG00000026878.17	33.788304	60.656205	45.232054	39.72964	50.119969	40.087013	46.344663	31.464287	45.518165	44.385078	41.444795	44.277867
ENSMUSG00000060935.6	36.093448	53.130027	50.50932	40.387044	38.803398	29.904902	60.126784	39.424827	60.234163	46.080946	31.839342	36.346909
ENSMUSG00000072940.5	35.291238	37.277581	31.014551	40.498309	50.177419	41.120257	28.767489	38.244559	49.837215	47.884186	48.354214	74.333573
ENSMUSG00000026511.7	33.651592	48.960307	33.36436	47.386924	61.111093	37.965137	39.172216	36.035161	40.775826	51.107198	35.840162	57.325708
ENSMUSG00000024038.17	35.073104	51.180739	35.726465	36.398159	50.591106	33.573419	51.916786	36.732814	40.151927	46.0354	51.500099	53.756465
ENSMUSG00000026554.15	40.197138	42.91346	45.442383	39.688443	41.871767	33.88602	36.031325	51.828573	58.798022	50.287591	36.725432	44.783547
ENSMUSG00000022995.16	52.943385	57.308227	48.906375	31.013189	36.463443	38.470039	49.991067	33.162588	69.748436	35.55128	44.573915	23.614075
ENSMUSG00000018677.9	42.028475	58.761001	39.047378	35.131052	48.875102	30.378373	51.385704	38.22187	39.134419	53.286068	47.233273	37.971931
ENSMUSG00000033943.15	46.295938	48.423185	44.079945	45.332154	32.098807	38.607171	45.241691	38.720601	61.806062	49.135837	43.330936	28.180434
ENSMUSG00000011958.17	42.454018	43.895494	36.131252	51.543532	55.436162	40.062895	39.597601	33.801004	39.037173	49.012852	43.543264	46.447316
ENSMUSG00000038375.15	42.441702	48.849116	45.168346	36.637143	45.530887	37.457034	40.440926	50.079283	58.363721	40.086586	43.470305	32.357213
ENSMUSG00000037236.16	45.953272	41.350102	40.559096	40.954543	45.352498	41.094211	46.085922	36.584487	47.714916	41.171221	42.806415	51.19428
ENSMUSG00000076431.4	47.778196	50.854172	49.105343	30.512292	32.293154	34.202255	49.678401	37.693828	59.262868	34.616833	61.372533	33.448868
ENSMUSG00000010277.7	34.910037	51.159445	37.329509	51.015651	51.925285	49.394957	41.083358	32.527381	48.404569	46.057047	37.95174	38.971847
ENSMUSG00000027894.14	49.100423	60.097163	53.73307	18.666666	25.608643	26.047706	45.175926	45.352639	60.783136	46.273588	57.569706	31.806663
ENSMUSG00000098974.1	42.410845	52.11176	31.289105	54.863943	59.884621	33.650057	33.776839	34.575069	42.725492	52.669123	29.654433	52.514319
ENSMUSG00000021745.14	55.150962	58.415613	37.830996	34.242221	37.111039	58.706125	38.770798	40.700196	23.574531	36.67745	64.345387	34.527649
ENSMUSG00000044068.7	33.73892	41.497122	28.76594	51.788523	52.530069	44.581834	45.239722	40.316847	38.166877	47.077663	49.845004	46.475011
ENSMUSG00000106561.1	40.750342	53.141481	42.894154	49.529519	44.092018	20.047208	54.775207	30.667123	42.210162	46.048743	44.451732	51.385175
ENSMUSG00000025369.15	49.645136	61.233926	42.551676	40.817438	43.068901	31.98891	47.930308	37.408328	47.630483	45.380482	35.77154	36.002064
ENSMUSG00000060450.14	44.34843	44.649167	29.213652	57.975343	51.000333	52.908056	40.21944	27.909643	37.667536	34.019534	60.324739	39.132432
ENSMUSG00000055204.15	48.881192	52.389045	45.264612	48.658001	37.813242	32.803202	53.176996	31.68102	53.836279	43.088116	40.55554	31.192224
ENSMUSG00000016554.9	38.153431	46.076798	32.451338	44.780921	60.527079	51.889347	38.801591	33.545033	48.534026	45.190758	32.64801	46.499956
ENSMUSG00000028465.16	39.829884	46.740875	38.019539	43.055816	45.369002	40.293044	49.422395	35.314533	67.092863	44.351911	33.234141	35.992838
ENSMUSG00000030704.14	36.527399	41.143001	40.337739	54.854888	48.713723	44.664867	45.128369	31.768964	48.24267	42.964172	43.016371	41.105481
ENSMUSG00000089704.9	36.790926	43.713643	29.349281	42.916645	47.884389	40.664225	47.824315	42.038472	51.396229	53.294307	37.926892	44.608874
ENSMUSG00000031502.11	28.22431	34.767528	30.635243	59.343023	60.24325	59.039816	36.843303	39.892692	43.525044	46.346799	42.94407	36.351438
ENSMUSG00000053094.15	36.409919	38.03641	37.523164	53.43295	58.41421	40.838309	44.321499	35.185708	42.154773	47.608705	38.332057	45.701245
ENSMUSG00000034290.9	41.166515	49.942778	37.810806	37.798318	41.036914	42.627717	45.93487	39.983672	50.639347	45.255262	45.795497	39.20469
ENSMUSG00000029068.16	28.881713	42.50276	21.009645	63.073479	62.806963	47.771865	37.871422	26.442357	31.060797	53.672382	36.095839	65.573683
ENSMUSG00000047459.14	37.521813	50.839865	36.179719	39.49617	57.006122	29.705592	45.260726	33.364954	41.296787	52.934441	36.112325	56.877829
ENSMUSG00000068290.11	36.925828	44.86683	37.326802	42.291708	47.964132	39.122828	37.51261	36.894978	43.25908	50.906299	43.121208	56.364054
ENSMUSG00000092981.1	27.579373	44.465823	32.76354	59.085268	67.849366	35.710193	29.147791	40.172313	20.416294	62.447987	41.585523	55.062065
ENSMUSG00000032011.5	49.225691	63.126468	36.349439	38.178123	46.086049	35.567856	31.455627	29.066127	35.540007	49.42868	59.526203	42.028358
ENSMUSG00000023473.13	52.664612	51.533188	33.546298	35.985719	44.187503	41.713158	57.039511	34.209504	51.138089	49.050381	33.735686	30.714186
ENSMUSG00000102836.1	42.651017	44.592544	44.048294	37.575634	49.466706	55.500341	44.365624	32.083568	43.095188	35.09603	47.055564	39.934973
ENSMUSG00000100755.1	33.140167	38.983016	38.364138	46.771749	61.630862	38.335883	34.879226	38.395349	38.125622	45.338122	39.258831	62.152422
ENSMUSG00000026987.16	50.40476	54.544945	39.89629	36.379653	31.633371	46.674048	33.866737	38.206144	46.295035	47.327673	54.856875	35.085051
ENSMUSG00000003031.14	41.554884	54.370906	41.910497	42.072643	42.203504	21.488458	52.541515	41.87741	53.683498	51.158153	28.217723	44.065529
ENSMUSG00000056692.13	27.375932	34.789782	37.736091	55.874387	57.115171	63.95122	45.386542	29.941466	43.129691	39.978071	41.292946	38.479942
ENSMUSG00000041453.12	20.034166	47.154609	20.297339	54.188585	72.892622	30.425956	38.98703	26.383643	25.045972	57.581588	47.534525	74.104352
ENSMUSG00000044221.14	40.747004	45.488979	34.612429	44.111865	49.970085	37.206042	43.717711	37.287978	46.185256	50.389546	40.682751	44.127371
ENSMUSG00000020705.6	43.586343	46.237567	29.779554	51.26841	48.559088	48.302462	46.032994	33.274231	48.291573	40.7156	39.189732	38.814769
ENSMUSG00000068739.13	33.217114	38.9596	38.296831	53.876895	59.221461	43.901815	36.794581	31.720992	42.565974	46.053136	36.26796	52.385551
ENSMUSG00000106344.1	37.648482	33.904245	17.637076	32.466367	51.810084	34.547393	47.762923	52.343458	33.201267	69.269699	46.737464	55.72937
ENSMUSG00000032009.8	42.511242	55.418754	41.871171	31.438714	29.046159	42.537032	45.488083	40.494667	58.785744	45.537691	45.841029	33.79076
ENSMUSG00000098798.1	39.59977	43.136622	29.997959	51.362581	65.048071	41.37993	42.045687	24.135327	38.452946	45.3105	36.449813	55.251135
ENSMUSG00000057036.7	31.364199	43.368355	36.823142	43.499865	54.175864	36.120577	37.521766	25.369578	38.537576	54.305655	42.684862	67.962583
ENSMUSG00000028954.11	28.90002	32.884752	28.468793	58.245144	58.983992	67.641426	37.723263	35.793944	37.695535	46.095414	41.297428	37.867313
ENSMUSG00000044408.7	32.98791	40.546914	27.024807	40.92969	46.756719	29.597353	44.052788	44.696192	43.104622	61.585381	44.294063	55.897217
ENSMUSG00000038539.15	31.82929	43.832287	31.133803	59.687033	57.567025	40.725375	41.748306	33.066711	36.820868	55.00556	30.639655	49.387292
ENSMUSG00000028788.14	43.728687	53.152997	45.98026	40.994619	32.260899	38.923089	41.694294	38.263858	50.244151	34.331226	49.26352	42.363916
ENSMUSG00000020297.10	52.143803	64.308059	45.548917	32.371899	36.44628	40.087379	38.338902	30.885007	38.415702	37.236031	58.034592	37.342821
ENSMUSG00000027206.13	29.652687	38.82242	32.041751	55.659011	50.782227	50.159047	40.246137	36.779953	40.255755	45.735716	47.584747	43.334567
ENSMUSG00000021288.19	47.922343	58.820686	33.436422	40.674451	48.08506	31.580393	55.777543	30.772316	47.15882	38.107845	35.809087	42.612374
ENSMUSG00000002015.5	36.764471	52.510278	35.198011	38.226073	58.105878	37.904794	44.514936	37.941031	40.383009	45.591249	39.588129	43.953833
ENSMUSG00000084131.1	45.990147	22.733669	56.826202	34.824303	61.693505	49.508163	28.784015	34.417825	38.926432	59.996354	39.207234	37.662516
ENSMUSG00000009894.15	36.086997	47.616915	35.709968	48.202409	55.172389	22.384754	53.235042	31.838342	41.006212	59.705037	36.872359	42.582468
ENSMUSG00000037351.9	37.060682	51.118461	31.54658	44.932279	61.283175	48.783691	38.008327	29.302373	46.566837	39.363957	33.955744	48.142485
ENSMUSG00000081051.4	30.216551	36.185064	33.990993	41.872899	56.313612	38.468442	39.234599	32.505159	39.509241	42.50177	53.892524	65.308095
ENSMUSG00000009090.17	39.040895	40.4621	31.21811	42.308307	51.71299	37.229934	46.745633	43.333783	54.857219	41.265065	45.686337	36.09125
ENSMUSG00000062444.15	44.345475	57.677827	51.936687	29.156209	31.732513	29.396996	52.666533	35.565316	59.194645	41.225969	40.684172	36.08943
ENSMUSG00000070493.3	36.772651	40.633412	37.545848	44.376921	54.441382	33.584555	43.361029	30.93067	39.811805	44.612085	44.027047	59.404173
ENSMUSG00000040297.12	38.601922	33.29131	28.309027	31.002902	56.573482	53.295214	35.719208	40.666718	44.020229	41.772371	66.310221	39.901348
ENSMUSG00000070923.4	40.542966	52.083456	48.361856	39.048285	36.762646	29.450173	54.271142	38.149048	62.424868	41.374909	33.355615	33.559589
ENSMUSG00000035199.6	39.185936	48.961624	37.953554	50.851323	56.56667	38.783202	40.241163	30.654486	33.718176	47.554775	37.814742	45.894576
ENSMUSG00000062611.4	32.305623	45.99273	32.302749	42.570568	53.868629	35.636898	37.806079	32.314111	40.226187	55.336675	42.861844	56.589873
ENSMUSG00000021196.14	29.200493	37.601955	18.005552	69.934662	54.654438	60.790548	28.357239	26.104734	36.243833	39.551774	67.323482	40.034152
ENSMUSG00000002455.14	34.887733	42.685009	34.199111	46.968115	46.742104	41.992655	35.856236	45.875392	46.78528	47.342192	36.408097	48.008316
ENSMUSG00000025613.13	35.417127	45.282569	31.417745	53.0906	54.283514	41.154075	43.985019	32.127638	45.136566	44.417592	37.088526	44.327013
ENSMUSG00000020886.17	46.524848	52.990195	31.673843	38.2175	40.103134	32.545613	56.090103	36.527042	64.649082	46.186079	33.797332	28.097818
ENSMUSG00000024914.16	38.438389	51.212915	36.307183	42.166451	44.814775	26.410729	44.916396	34.284784	34.980072	53.306851	43.377035	56.871264
ENSMUSG00000040681.16	36.826675	49.009254	35.844389	50.192593	51.446023	29.93225	45.524758	35.58396	44.799228	48.074057	31.600411	47.821315
ENSMUSG00000071072.12	33.509969	44.292785	36.895905	53.482004	49.503448	38.654162	50.388761	36.242226	55.189121	40.877722	35.974273	31.557201
ENSMUSG00000112449.1	35.707508	42.497627	40.443751	45.998898	49.054979	36.818345	43.140389	39.76244	54.371065	49.398473	37.194889	31.9648
ENSMUSG00000105338.1	7.91794	15.175076	8.322465	138.489176	105.150938	129.205635	11.920668	14.688629	12.386145	17.782785	30.622422	14.658132
ENSMUSG00000034269.12	44.620803	51.935922	41.979998	35.846505	46.268947	37.244928	46.88792	32.841061	43.262044	47.209264	39.6436	38.273199
ENSMUSG00000099764.1	30.620864	40.785227	32.618929	43.87323	54.043778	35.122901	37.087554	31.922108	41.625412	48.639463	47.417112	62.093062
ENSMUSG00000032875.8	39.729014	66.888436	46.338445	29.440791	38.198378	37.443437	42.364528	36.82091	51.791814	42.874834	40.545709	33.404109
ENSMUSG00000081094.4	34.678491	47.978257	42.543948	32.954726	66.19013	42.621884	48.630181	35.082894	39.908835	47.108975	28.735837	39.321199
ENSMUSG00000064452.1	59.124538	56.637266	48.474582	37.252837	18.78542	34.536777	57.159088	41.886045	54.688627	29.699951	33.138576	34.365441
ENSMUSG00000069072.9	33.970052	42.180396	36.265458	43.547375	43.295055	53.661864	42.1759	35.417295	50.034803	42.746941	45.505797	36.777976
ENSMUSG00000074238.6	40.872458	45.254467	34.242379	35.753792	43.513279	41.248501	42.9537	34.728555	48.404453	42.879433	56.000483	39.322785
ENSMUSG00000042520.16	47.596632	49.588491	39.160365	44.320669	34.929793	48.703264	39.378919	39.95915	43.078856	40.095446	44.318608	33.744617
ENSMUSG00000029004.15	44.797049	50.475379	44.904451	35.084312	34.600243	26.982627	47.02655	42.170784	64.771904	44.360581	36.428213	32.94044
ENSMUSG00000039485.8	46.732629	51.314703	39.067151	40.764164	45.767634	32.960147	50.630599	34.297817	49.247947	44.278724	28.994831	40.439605
ENSMUSG00000049086.8	30.369613	42.41945	26.402387	48.141379	55.62793	40.377714	57.767978	30.773174	49.808374	40.620994	40.350447	41.730998
ENSMUSG00000049659.15	37.512163	41.963922	39.822091	42.360518	47.840682	61.009862	43.738002	33.281423	49.858363	35.955237	39.792401	30.677634
ENSMUSG00000030890.16	40.568498	52.603859	33.442131	39.12535	57.302371	31.63251	38.852171	32.672347	37.145927	51.321552	45.670006	43.064477
ENSMUSG00000025220.8	36.636224	45.886039	31.937597	38.661018	36.756135	50.518967	39.826678	26.500658	38.791154	33.968765	73.978039	49.490908
ENSMUSG00000043411.15	37.209669	52.260116	30.234963	35.802327	50.603083	28.242616	56.173156	29.092283	42.375438	58.709963	32.361126	49.085785
ENSMUSG00000058709.11	29.828732	40.807232	33.746549	46.446277	49.593695	43.44479	40.505445	45.350413	40.595909	51.588811	35.833461	44.216209
ENSMUSG00000024097.11	29.050964	39.429237	29.705362	65.462151	69.480826	36.479684	43.942	27.211556	35.955135	51.155056	23.518167	49.491528
ENSMUSG00000024870.6	39.753961	49.861497	38.47583	38.584585	48.000715	38.420133	40.476376	32.147606	38.977222	47.743455	42.640033	45.777539
ENSMUSG00000031812.16	21.508614	23.50055	18.571624	59.000466	66.57286	54.741522	26.390088	32.277519	23.816252	52.081806	58.51347	63.21264
ENSMUSG00000042675.15	28.477492	37.664035	21.833884	50.613214	57.294507	22.911072	43.285766	36.275555	29.92137	67.438235	38.880076	65.285296
ENSMUSG00000011114.18	27.2699	34.930053	20.247333	59.117171	76.613943	69.106847	34.005012	25.529144	30.369904	41.242845	34.990859	46.105167
ENSMUSG00000045294.11	32.981427	52.293405	43.037885	40.219712	48.440547	53.920259	29.629593	29.371918	31.770966	43.067189	53.408265	40.159639
ENSMUSG00000026229.17	40.932766	45.828956	41.735372	36.534772	39.807974	42.106701	37.041393	39.16196	49.258595	45.276221	48.212332	32.211066
ENSMUSG00000060657.8	37.617619	48.116682	48.18177	37.371194	35.103499	26.023039	55.860121	44.472922	58.431306	51.695413	26.005261	28.684756
ENSMUSG00000032997.16	35.70682	40.537266	31.788914	45.411205	52.635487	38.643647	45.456769	34.929388	50.375477	47.171318	34.917313	39.77852
ENSMUSG00000038762.15	32.891188	44.027459	36.576784	42.855842	49.344159	43.791232	41.349292	38.095596	52.371031	44.322865	36.84154	34.614595
ENSMUSG00000047888.10	36.145087	53.633005	42.854483	31.844198	23.146935	36.286209	48.904851	43.550222	73.846722	46.885644	37.362535	22.22218
ENSMUSG00000100078.1	35.060318	43.245953	36.154957	36.558007	46.68475	33.025069	38.565818	37.153204	62.308416	41.818967	39.699205	45.026581
ENSMUSG00000035673.10	5.688581	7.041999	4.074401	71.310566	83.486847	92.565331	8.618149	26.270506	14.620911	49.652337	81.684896	50.022518
ENSMUSG00000017221.14	34.328093	40.880068	34.795404	40.929117	57.196584	42.430932	45.209491	34.247016	40.1066	36.236827	41.213861	46.086952
ENSMUSG00000027220.2	51.899169	63.673479	53.375369	25.655422	31.279898	25.235258	49.961722	32.107073	49.71624	38.041983	43.306027	29.171807
ENSMUSG00000020300.14	35.35883	36.590526	30.051971	50.985392	49.220458	54.944511	31.000922	20.353376	25.462752	46.266766	79.27909	33.737368
ENSMUSG00000025745.12	41.01407	51.556952	37.815262	39.304168	41.055592	33.282095	43.414014	38.942558	45.342702	46.652525	36.80805	37.989381
ENSMUSG00000031731.16	48.748534	40.832122	31.424219	32.944851	46.763363	32.131575	41.009654	45.258455	68.113297	36.598143	42.78264	26.434366
ENSMUSG00000060743.12	45.625805	53.685097	35.598606	45.394867	62.514072	15.879505	36.326714	27.204193	36.735107	43.927378	34.323377	55.797459
ENSMUSG00000096145.2	40.390135	51.988076	37.924832	37.745311	46.116491	30.508866	45.27809	33.050889	36.862415	51.578547	31.134618	49.878838
ENSMUSG00000026790.19	61.090181	59.334891	35.517757	34.823262	36.621478	29.898298	45.688084	28.321253	54.332728	42.307486	31.431978	33.069887
ENSMUSG00000031328.16	40.374089	46.083404	38.112513	41.398499	47.458691	49.730337	33.364476	29.065017	37.910829	41.46913	52.251834	34.992556
ENSMUSG00000042682.9	33.606332	40.342998	31.918227	50.426371	59.049634	32.104443	40.703153	29.522875	33.825279	52.172633	35.157965	53.195068
ENSMUSG00000034708.12	33.95061	37.404826	25.107057	72.278132	59.201274	69.269043	33.771188	27.838383	33.492276	42.028735	25.46138	32.172209
ENSMUSG00000031839.7	32.328907	44.664718	35.369226	49.150599	57.98028	31.060623	41.631336	33.689961	33.081449	46.731745	37.893114	48.091564
ENSMUSG00000009585.18	7.559261	10.824829	4.883328	99.573266	88.007271	94.275839	16.42929	22.638103	23.004327	39.038662	49.469935	35.955946
ENSMUSG00000052040.10	25.615608	28.311549	39.687029	42.335838	40.201157	56.429336	27.105616	46.371618	56.57329	37.281631	58.715151	32.876369
ENSMUSG00000022641.15	26.066912	31.296626	26.760006	42.366067	42.567667	60.792024	34.450241	41.856005	45.646637	46.189117	52.086209	41.39413
ENSMUSG00000025139.14	33.463979	42.3835	33.244653	37.42774	44.997218	38.898926	45.868892	37.333482	45.158135	44.636436	43.610462	44.270949
ENSMUSG00000011752.7	44.474256	53.838101	36.942441	39.475625	42.852703	32.030458	42.818442	34.142649	40.382568	44.644608	36.252704	43.392303
ENSMUSG00000006673.14	41.426001	44.234372	32.848778	36.952453	30.691492	49.225342	42.565964	39.697304	41.729042	45.830201	40.638214	45.225488
ENSMUSG00000021427.10	33.891479	44.148308	37.88851	42.189879	45.58322	34.719619	43.388167	36.557517	44.017215	47.223881	36.647403	43.696334
ENSMUSG00000024953.17	37.000639	44.263525	37.193544	37.737962	63.634928	29.733282	35.375752	29.567788	34.387503	42.311236	41.175718	57.489952
ENSMUSG00000031701.6	34.571997	42.289162	28.396604	46.395255	49.047065	52.944015	38.154091	31.339649	41.282484	40.482903	44.50772	40.360278
ENSMUSG00000076372.2	56.9057	43.613549	44.074199	34.958619	29.750721	25.990626	33.861093	35.197788	57.439189	53.601876	49.305916	24.926692
ENSMUSG00000068732.5	35.099898	48.110642	39.440277	42.95218	46.686145	36.868512	43.259909	35.015417	44.236527	42.345571	36.846643	38.718651
ENSMUSG00000034593.16	32.598555	37.141686	31.001409	23.116046	29.924079	52.018324	33.668451	57.438207	42.077556	45.963707	65.807894	38.790394
ENSMUSG00000025724.12	35.347646	46.938331	31.849015	39.587805	45.511728	28.816183	39.351451	35.42723	36.642875	56.85705	44.080717	49.060923
ENSMUSG00000001419.17	35.906481	36.770278	29.028081	34.465479	36.750328	34.657876	48.638213	36.519062	39.610169	53.450096	56.422964	47.169969
ENSMUSG00000040481.17	33.785826	43.574575	38.424077	33.336861	36.548044	37.939319	41.507308	38.726281	64.829845	33.628869	48.494581	38.579918
ENSMUSG00000054387.13	60.854458	68.458708	22.680497	41.176329	26.19673	53.754529	40.791283	20.666048	40.686506	30.10053	35.770591	48.094915
ENSMUSG00000026341.16	31.080421	39.883575	30.031859	41.461107	45.318767	43.020812	47.648837	39.369076	42.947415	51.584005	40.544111	36.315619
ENSMUSG00000063358.17	34.932509	56.036326	32.743529	47.739032	39.351793	42.252639	37.9358	28.156374	38.669621	39.663611	51.559038	39.969778
ENSMUSG00000037012.18	42.224578	53.878285	48.489283	35.455054	42.347248	43.974814	44.814037	34.791844	51.764518	31.64444	36.210055	23.216329
ENSMUSG00000032259.8	41.262349	48.044453	49.123434	22.381378	32.741001	21.382605	44.63189	41.625704	61.03452	49.948692	49.992234	26.593788
ENSMUSG00000033953.10	39.17745	44.813907	34.196476	42.837406	45.830042	38.017514	44.489112	33.535263	47.420735	41.489815	36.821651	40.102921
ENSMUSG00000037822.12	40.751941	39.159617	33.292262	56.628761	40.533553	30.1562	33.79517	40.114574	47.153273	42.972759	43.382072	40.669318
ENSMUSG00000001441.13	39.184519	44.744184	38.216933	36.841017	38.47198	30.073821	46.426545	40.743888	58.750851	44.772383	39.095981	31.235583
ENSMUSG00000014355.10	40.012249	45.192008	34.868622	38.559599	39.167837	38.705493	44.701136	33.904433	49.642466	43.322096	44.957743	35.194428
ENSMUSG00000053754.14	45.779297	42.487978	44.715925	39.925845	33.978556	40.725552	46.16212	31.823213	47.73615	46.681898	39.262845	28.819983
ENSMUSG00000080859.1	32.724244	40.675534	30.40722	40.740545	51.259937	31.985006	37.862858	34.222185	38.812025	48.935196	43.770722	55.897655
ENSMUSG00000040479.12	62.563168	63.258825	41.46888	28.928689	32.608656	27.959041	44.823662	33.834972	45.436378	36.506509	39.091571	30.610467
ENSMUSG00000023845.7	35.790295	42.797466	35.548422	39.07613	37.531809	45.212538	41.214	37.873854	49.763783	43.945852	41.069044	37.155962
ENSMUSG00000063077.15	47.872767	48.770945	47.853525	29.574148	32.778302	19.769636	47.751787	37.032385	61.61783	31.398124	50.730321	31.397014
ENSMUSG00000030701.17	37.542502	48.860694	46.258778	31.314182	47.82369	34.230585	48.054639	32.126421	44.02445	52.447866	17.37954	46.236514
ENSMUSG00000030688.15	31.695586	42.300065	37.277733	37.55557	41.2523	37.306441	43.578819	40.735818	45.132947	50.705976	38.188145	40.496809
ENSMUSG00000032527.13	44.356241	45.530298	41.248145	31.392118	37.641461	34.261622	33.504145	44.921842	41.144725	47.836761	41.840013	42.170075
ENSMUSG00000040459.11	32.999547	45.692095	23.588641	45.659771	65.43751	34.500526	35.085858	27.177252	26.470788	54.670321	43.499597	50.721349
ENSMUSG00000067851.11	44.569773	50.510999	41.47749	39.606721	35.304097	32.399731	44.51501	38.16116	51.880413	40.961825	36.043303	29.645602
ENSMUSG00000020641.16	2.567688	3.416379	2.453212	76.531679	74.839011	304.16621	2.766864	2.182606	3.293115	2.820199	6.898172	3.02032
ENSMUSG00000036104.12	30.027511	40.49078	31.95807	43.190537	46.235379	47.779496	39.96932	32.886556	41.169337	40.210188	41.241166	49.541235
ENSMUSG00000050017.11	35.239118	41.467244	38.264317	38.198614	42.495316	41.96744	41.535616	38.283296	46.19337	42.357217	39.037112	39.422015
ENSMUSG00000056629.16	24.598745	44.880116	33.324615	37.830944	55.884557	30.750297	45.227751	28.675817	45.25327	48.099794	40.21035	48.303644
ENSMUSG00000029146.14	30.031077	39.746774	23.350493	61.74672	56.812469	42.063757	32.13529	31.647954	35.449059	44.883934	36.091723	48.704878
ENSMUSG00000050565.16	30.617604	34.403011	28.119221	51.992647	62.583816	72.175851	38.848393	27.902882	35.394034	39.744234	31.287646	29.534048
ENSMUSG00000033916.5	34.204441	40.239933	29.81007	47.650454	53.66055	37.825934	34.634293	32.075912	29.234519	43.160006	41.695634	58.410173
ENSMUSG00000040249.15	38.031483	49.508243	60.613343	27.458779	29.715665	46.415541	40.23177	32.957361	49.107217	44.818608	33.147002	30.427072
ENSMUSG00000034187.18	46.367524	50.960388	46.396219	27.822394	35.28655	25.726957	54.950427	38.020512	58.811224	42.734621	26.001735	29.070724
ENSMUSG00000025607.15	43.051908	50.095193	43.206466	30.581039	35.12585	32.683147	40.847903	36.258125	42.779755	41.60919	45.832458	38.831441
ENSMUSG00000060989.8	38.107316	44.959426	35.686903	47.576941	47.161531	44.307445	34.977125	34.679661	35.627299	39.525218	43.290712	34.871711
ENSMUSG00000020069.16	34.878654	36.340816	32.097945	39.329185	48.979275	37.585989	46.272829	34.600096	36.639598	43.608335	45.362003	44.992033
ENSMUSG00000059119.9	33.601292	46.739871	30.856436	39.409752	45.628594	30.767177	45.857979	32.605843	51.075247	42.315738	36.533833	45.280821
ENSMUSG00000025283.15	13.981709	27.862943	14.722138	79.946299	73.647139	51.010177	22.071597	21.990853	20.040945	47.304587	49.658311	58.403862
ENSMUSG00000022914.17	36.109686	49.448983	39.498515	30.549217	36.09923	39.905209	44.306445	28.610715	64.459082	48.041615	32.663488	30.737583
ENSMUSG00000028419.5	35.108483	49.371153	32.859831	51.040561	61.92585	34.789183	34.198014	28.29662	39.851223	45.734311	25.682365	41.229601
ENSMUSG00000031314.18	24.050756	27.062166	23.114421	50.065587	58.164583	52.329428	41.152688	35.750375	49.072392	47.742603	30.644975	40.90878
ENSMUSG00000029578.15	36.575497	35.766761	30.276627	38.168136	52.629834	40.303047	36.390091	37.715849	46.899318	46.982989	35.776489	42.548752
ENSMUSG00000107023.2	36.894484	41.751153	36.786554	38.691242	43.094969	47.952599	39.219042	37.321182	52.631139	38.624716	36.236646	30.592176
ENSMUSG00000030357.10	42.147811	58.885956	42.24623	31.397197	25.409847	23.193026	61.423583	29.440072	55.399421	40.168721	38.746536	30.974498
ENSMUSG00000069045.11	33.247855	35.994921	33.954104	50.941807	43.261289	44.224922	36.928617	32.251532	39.844658	41.044266	49.344995	38.31837
ENSMUSG00000006818.5	24.275343	30.117228	28.089848	55.97335	60.728806	51.687767	28.380167	19.391011	32.472354	33.204451	81.06449	33.753358
ENSMUSG00000028572.13	38.433759	41.55604	29.070895	47.367928	43.152871	39.098476	41.621616	32.140268	42.84458	46.695654	35.368569	41.620534
ENSMUSG00000070729.5	35.045658	24.025929	17.948633	44.874587	65.171425	64.022781	38.938397	19.754236	24.279909	41.593756	41.876894	60.524855
ENSMUSG00000031428.11	43.019957	41.084733	31.129245	35.637724	54.882998	33.212825	36.929329	33.245021	38.165204	47.577996	43.844356	39.212803
ENSMUSG00000012117.13	37.397817	41.885328	39.263098	46.11199	47.736941	25.743968	48.14238	32.082077	50.260294	47.230918	28.231263	33.751174
ENSMUSG00000058443.5	32.431828	39.785763	29.241023	39.231567	51.205794	29.949546	37.818794	33.805821	38.262016	49.33715	41.813384	54.899742
ENSMUSG00000035247.16	31.993867	34.80006	33.809966	36.847679	44.400171	43.800774	49.277311	33.442103	51.190081	38.653509	43.908691	35.599934
ENSMUSG00000025190.13	28.724392	42.718271	30.926352	40.54585	45.189747	42.06039	43.570608	30.58858	52.554379	35.782461	44.337167	39.649531
ENSMUSG00000039501.14	18.69131	19.897222	22.387213	70.573399	70.986645	151.701697	22.745504	15.1078	31.125435	19.949031	19.800684	13.608623
ENSMUSG00000024268.16	37.720387	40.189542	50.398269	20.393656	36.940414	27.534664	45.978343	38.947412	58.097078	39.345032	42.779816	38.209523
ENSMUSG00000007880.16	45.685714	48.403115	48.055105	32.479205	26.656102	27.633587	52.624748	39.020483	65.408585	35.062053	27.082551	27.648284
ENSMUSG00000025007.13	38.212635	46.949791	37.256489	40.58309	41.502145	40.135129	47.700216	33.692304	43.363814	43.431816	29.868145	32.663668
ENSMUSG00000039285.12	22.071808	27.297542	26.046682	52.748385	51.413532	86.47884	40.112076	30.180006	36.112728	40.067037	37.304925	25.49055
ENSMUSG00000027589.14	29.713137	39.932054	24.608424	45.761461	44.759317	30.529388	39.345511	47.808528	38.175754	45.938331	39.20992	49.385734
ENSMUSG00000042506.15	35.662554	40.574126	31.266752	39.23551	42.03135	38.005583	40.39707	36.443497	45.725227	42.191768	42.646457	40.578743
ENSMUSG00000043801.7	38.432666	41.673456	28.344329	45.241884	51.48623	26.951193	41.150983	30.231896	35.346586	44.904783	36.042013	54.199738
ENSMUSG00000024940.11	44.621552	51.667292	36.301717	34.629916	34.862605	31.718776	45.510263	32.1433	44.80981	47.405751	31.783617	38.532917
ENSMUSG00000026277.14	36.26593	44.895474	29.346784	42.533161	46.0409	33.848731	40.766296	33.807366	35.354983	47.660428	37.504285	45.868297
ENSMUSG00000031066.10	38.270388	45.401512	35.855139	40.267883	42.436417	32.170623	42.072461	30.975705	47.128758	47.359162	33.629952	37.791258
ENSMUSG00000034245.10	46.483448	51.793542	34.541376	37.276029	44.570529	27.582745	38.057485	34.451997	39.075901	46.82169	33.539753	38.997114
ENSMUSG00000079012.11	0	0.042224	0	106.329672	147.822938	100.981696	4.773195	6.43644	0.563231	21.553787	20.406515	64.244613
ENSMUSG00000025178.9	24.372299	23.96963	19.882135	57.059788	58.190785	65.665841	30.847752	27.390514	37.177357	36.320224	55.091264	36.833743
ENSMUSG00000022228.14	38.75365	41.053388	30.201884	47.322399	45.087888	27.066252	43.793675	35.468283	45.579321	50.339305	30.086999	37.775628
ENSMUSG00000001366.14	30.674494	32.726794	24.018061	46.077253	42.455008	26.937346	39.977921	51.057201	36.239242	57.757526	33.53631	50.976482
ENSMUSG00000093661.1	33.857794	40.125158	44.585279	41.274795	35.193796	32.102033	42.848858	38.830719	51.989053	49.013272	31.358166	30.913436
ENSMUSG00000075706.10	30.861584	40.800721	34.147316	39.300639	46.940831	30.333776	36.980704	32.83238	28.699127	57.440474	40.056296	53.642599
ENSMUSG00000032745.18	36.971213	43.384565	39.069811	40.440917	39.960927	33.117202	41.393649	33.490887	46.138827	43.502736	38.744527	35.332177
ENSMUSG00000045799.6	37.191508	36.568494	33.74847	43.930712	67.479	36.314656	54.681964	26.754916	31.546078	28.27773	38.746621	35.755316
ENSMUSG00000032855.6	48.453084	41.86006	37.722378	37.680517	32.048476	24.722946	47.441489	30.621695	41.879281	42.324736	45.989689	39.628171
ENSMUSG00000003131.7	34.758092	39.027925	57.284694	32.836255	32.061625	30.116293	37.860375	30.334574	60.842387	34.80895	36.807848	43.128916
ENSMUSG00000027999.15	27.244371	29.766929	24.237289	46.743877	63.784574	43.100262	36.025868	36.110715	28.518278	48.103081	31.460081	54.722564
ENSMUSG00000011960.12	18.87903	45.320259	43.319633	45.133623	49.05161	30.86319	49.826481	30.851433	54.170289	35.79742	31.533959	34.973122
ENSMUSG00000020680.15	26.34401	35.574004	32.268075	48.214421	54.237536	49.973425	45.082051	32.891895	39.271029	38.313707	29.075205	37.794495
ENSMUSG00000028980.14	12.517603	17.088641	16.467173	64.716734	85.757891	75.269245	21.679713	30.939387	26.047101	45.635435	28.472016	44.346475
ENSMUSG00000040268.17	27.329417	32.451467	15.461941	44.872754	52.16231	46.238738	26.187246	46.659023	39.975585	56.600711	41.086231	39.635676
ENSMUSG00000098281.1	32.768497	39.950145	28.853129	49.24452	56.921868	35.423019	39.730861	24.83352	35.263367	40.990565	34.665259	49.851424
ENSMUSG00000058254.12	34.612121	41.56511	35.367345	35.069142	52.900113	37.792695	34.704105	31.534668	36.357593	38.448482	49.427661	40.642479
ENSMUSG00000038095.15	45.158468	38.898108	29.282155	47.75485	31.282656	37.763896	31.84258	44.520948	38.826616	41.582044	47.001224	34.223721
ENSMUSG00000024966.9	32.449418	47.211172	35.657874	39.552816	39.321713	25.121543	63.120234	29.299209	57.850679	37.474447	31.243235	29.708993
ENSMUSG00000104559.1	31.208847	36.910052	36.059212	32.376596	37.438884	38.322082	36.625266	43.227744	44.785962	47.007398	42.523637	41.470815
ENSMUSG00000014195.16	39.690371	37.960631	29.98478	44.327529	43.48288	31.299174	37.110349	35.06856	48.192905	38.658588	41.273102	40.670955
ENSMUSG00000074398.5	17.128885	18.085829	8.91997	48.116195	53.980227	47.584686	24.577416	47.067431	28.571822	45.032997	64.247636	64.40062
ENSMUSG00000032336.17	33.867628	46.845137	35.769945	34.921436	43.603004	38.331228	37.037277	31.07931	36.678551	47.061224	33.546864	48.953414
ENSMUSG00000029053.16	23.452865	29.352133	21.473161	26.300403	36.498886	30.054721	34.086817	52.740324	52.969962	70.536251	44.675688	45.550662
ENSMUSG00000107659.1	27.409302	43.488951	25.190512	47.928231	57.23749	38.34249	38.020462	31.120288	40.974448	45.070897	29.075339	43.668254
ENSMUSG00000028382.15	42.269722	41.726523	35.390804	38.250131	33.166798	48.239517	39.70253	31.074354	52.561713	38.031461	36.623215	30.3495
ENSMUSG00000031824.15	44.018191	51.544408	43.103354	27.396098	31.180266	21.935785	53.685447	38.332215	54.335426	39.202875	32.357699	30.075005
ENSMUSG00000017631.19	45.237662	61.413266	39.135155	15.88309	24.525779	23.876051	36.896933	30.598326	33.862663	53.845998	66.355268	35.525589
ENSMUSG00000065037.1	29.311383	42.969175	60.004472	36.977374	30.235806	40.412787	44.771463	29.707316	46.186895	33.675336	49.957221	22.930938
ENSMUSG00000025855.13	42.202631	51.394996	42.436524	32.826701	37.590718	27.933177	49.766031	28.231726	44.849543	39.426864	37.830114	32.591829
ENSMUSG00000038301.15	8.138711	15.984439	12.370854	67.061655	66.811794	82.180004	16.542434	36.030869	19.74852	43.939476	48.98841	49.19669
ENSMUSG00000020027.18	19.718912	21.818057	15.730579	51.117742	55.561589	51.658641	17.887446	27.186689	40.148614	41.220252	85.104554	39.596813
ENSMUSG00000018899.16	13.343771	15.918367	3.797991	132.414274	93.504512	85.249435	13.286969	11.324925	11.26851	32.458014	38.403533	15.457391
ENSMUSG00000031865.16	48.883189	38.462666	37.687978	37.412221	41.041769	26.631987	51.121796	33.173277	42.953959	58.221189	31.220127	19.294385
ENSMUSG00000024571.15	33.323087	47.560771	22.485607	40.202646	51.473187	37.040958	40.053609	37.383906	30.143774	44.627455	42.158199	39.489916
ENSMUSG00000082035.1	29.139588	37.007161	28.252871	44.914239	50.441215	33.113076	35.545557	29.315776	31.160231	47.175877	42.819415	56.78313
ENSMUSG00000028967.10	7.538096	12.663418	10.931225	65.516963	71.238749	65.964083	14.57851	25.659753	16.340512	47.257182	79.719334	48.211916
ENSMUSG00000054619.7	36.92306	39.707284	30.806367	36.924444	36.232105	23.989387	39.902906	38.692511	50.50384	56.583602	28.914714	46.435356
ENSMUSG00000022761.12	35.908379	41.063957	31.289685	41.236161	56.610916	44.464849	40.550139	32.455773	38.302314	42.824636	28.272454	32.392819
ENSMUSG00000049940.7	34.902881	45.631062	43.83403	31.111532	36.065916	28.882183	47.253786	33.763264	51.279532	41.786982	36.763881	34.029329
ENSMUSG00000004285.12	36.366841	38.408859	30.504526	49.385088	57.476424	29.145066	34.830405	25.677349	28.49052	45.372439	32.618534	56.885023
ENSMUSG00000013698.12	44.947586	54.169578	40.865176	31.305088	31.669656	26.450099	47.989888	28.214904	40.344606	40.624934	40.666657	37.889083
ENSMUSG00000021109.13	26.942723	34.776546	25.819727	52.178288	47.638504	69.892325	34.609277	28.17934	35.587089	32.027966	48.432624	28.77338
ENSMUSG00000041720.14	37.000968	43.453564	39.170449	33.498564	42.852362	42.756375	35.756208	29.784478	50.041497	32.744479	45.64904	31.885715
ENSMUSG00000022619.5	41.061154	52.153073	41.739015	29.714126	32.632237	24.247328	46.802682	36.856949	56.238386	42.236073	32.146372	28.626303
ENSMUSG00000027597.15	16.245513	19.407323	21.267387	52.289095	64.099025	47.524237	33.117305	31.102434	30.515424	57.400545	28.772396	62.670845
ENSMUSG00000095690.2	35.936857	42.399373	34.911215	31.282027	53.050691	43.990228	31.600402	24.162159	37.811529	38.841994	47.083967	43.287295
ENSMUSG00000027506.15	37.456478	37.291111	25.955503	34.040386	36.694353	70.031784	34.064659	28.779597	41.617755	36.161747	44.5845	37.666327
ENSMUSG00000060519.11	25.799638	30.400662	33.486733	62.837534	59.414904	106.32797	32.775021	26.65145	42.762337	18.483222	12.189152	12.914125
ENSMUSG00000054072.12	0.579456	0.794897	1.690017	194.973883	132.719606	117.873945	2.045215	1.061725	0.998189	1.56357	7.571476	2.081726
ENSMUSG00000034210.14	34.639313	41.116451	31.378254	39.523314	44.752238	42.862798	40.695059	33.246021	51.147257	39.489875	33.356073	31.564951
ENSMUSG00000029686.15	37.696246	43.055146	23.699286	34.551069	45.553435	32.34836	43.552965	30.938963	53.827938	37.682707	42.781983	38.018384
ENSMUSG00000031799.10	30.202924	35.950616	39.72697	52.368489	51.993939	44.115439	36.61029	25.394357	34.288097	39.345981	36.859922	36.760957
ENSMUSG00000038717.8	28.301788	39.99693	25.166921	40.669158	56.977438	28.498659	33.413729	29.059371	31.019298	43.312716	42.672152	64.393808
ENSMUSG00000024098.6	40.684821	52.371837	42.929041	35.202165	35.335154	33.846773	37.376534	30.842217	43.590873	40.652153	42.153669	28.468413
ENSMUSG00000035545.13	45.752259	42.762939	21.838426	50.588395	53.527691	33.297989	34.120405	23.476469	26.193174	45.328792	38.665163	47.656215
ENSMUSG00000030663.12	33.819428	38.099421	21.667176	37.369163	61.483511	42.402597	32.632294	29.415646	39.358744	41.638297	28.974682	55.799339
ENSMUSG00000001017.15	29.239379	33.923447	30.258928	38.535262	57.69069	34.061375	44.788451	32.231721	41.369835	39.074283	37.159833	44.234011
ENSMUSG00000041560.12	31.880023	35.925325	35.250392	38.17427	45.714539	38.901349	32.978262	36.988247	38.994301	40.688575	43.609924	43.441179
ENSMUSG00000037624.15	39.576807	57.194169	58.62023	19.397569	21.034145	18.249433	47.488109	42.986744	56.712274	32.620097	44.910076	23.624202
ENSMUSG00000038650.15	28.340705	38.424784	26.693556	47.127035	62.097954	36.805856	35.643867	27.265409	34.183386	43.93444	31.189008	50.61345
ENSMUSG00000081855.4	28.69437	35.260775	28.653125	47.215205	53.415166	31.962689	33.792953	27.097673	31.078665	45.546611	39.712331	59.66683
ENSMUSG00000067147.7	29.992584	38.606852	31.122167	44.062828	49.204944	32.693487	31.859416	32.436169	31.593788	45.557942	42.623532	52.179138
ENSMUSG00000047514.6	36.399669	44.414509	37.757889	35.355606	36.815803	26.697979	48.111023	35.671709	54.809816	35.697658	34.065699	35.941058
ENSMUSG00000069014.4	36.507194	43.097506	32.724826	46.044796	45.992105	42.665963	33.724144	33.316406	35.583297	34.948124	41.836934	35.210299
ENSMUSG00000032320.7	37.180719	45.093342	28.605612	43.29377	45.94746	36.825443	33.682763	31.340792	30.536676	45.792633	41.542751	41.431354
ENSMUSG00000099927.1	29.781051	39.045043	30.58299	43.643548	49.711646	32.048035	31.45538	32.259053	31.414071	45.228435	42.506763	52.972334
ENSMUSG00000021771.14	37.237691	42.011524	35.029654	41.358829	43.576091	30.339971	32.063146	32.666362	34.29684	48.548021	37.379828	46.102649
ENSMUSG00000033021.16	33.610157	47.05395	31.75006	38.733275	44.403255	23.906511	40.130875	33.970302	31.720071	48.656032	32.477911	54.042921
ENSMUSG00000026249.10	37.010568	44.755131	35.494052	37.259928	38.315629	30.041478	36.465334	35.068133	38.169055	42.976781	47.10932	37.752142
ENSMUSG00000045411.16	23.682982	36.272325	20.577233	37.994853	55.988321	30.269677	30.495929	45.255065	43.551277	51.09603	33.507726	51.459732
ENSMUSG00000029924.12	31.703396	36.594437	30.360617	50.255088	36.652251	40.874684	33.469786	31.364888	45.180817	44.700563	37.902845	41.043482
ENSMUSG00000042699.11	34.969718	45.317495	31.837082	51.310432	51.429104	31.838973	40.757531	26.034781	40.975952	38.711712	40.012406	26.493521
ENSMUSG00000025876.15	35.961635	46.69778	32.773093	34.703917	39.813879	35.788026	37.675996	33.346791	37.487608	41.632192	44.720167	39.033496
ENSMUSG00000027540.13	27.618617	31.894733	28.513615	48.009434	47.365727	49.854789	31.555961	24.975948	37.916251	41.803242	55.124956	34.989095
ENSMUSG00000009470.17	39.885012	47.759533	36.923304	40.042115	28.742036	27.505504	45.806199	27.520972	48.217829	46.348249	32.547887	37.117357
ENSMUSG00000046897.17	35.090297	43.049918	30.793007	38.704082	47.56825	45.266256	29.576707	25.761022	40.142866	41.341006	35.298903	45.600466
ENSMUSG00000068240.5	27.909826	40.709319	30.115388	36.182592	53.411224	26.799397	37.892116	28.346977	35.763209	45.073243	34.446008	61.355677
ENSMUSG00000046785.8	34.067504	43.897175	32.841786	38.429667	40.181934	31.488484	44.684818	34.506052	45.25757	40.312322	35.798799	36.248653
ENSMUSG00000005312.15	36.832771	46.037296	34.99687	41.47632	36.329574	31.042318	51.682343	30.49525	46.643782	40.642325	30.040409	31.380735
ENSMUSG00000025781.14	22.777887	29.265454	30.610478	45.011443	51.265482	31.584309	39.61444	30.69916	36.470535	46.329709	42.529296	51.39543
ENSMUSG00000018672.15	33.003202	47.419949	44.251266	26.744053	43.082122	24.082948	55.072968	33.897041	28.84381	52.446317	25.211981	43.383014
ENSMUSG00000037428.14	4.322682	9.668947	8.966862	72.847195	81.855369	84.229099	21.23312	21.669922	20.728894	28.964604	37.769553	65.16517
ENSMUSG00000027367.16	39.567994	43.852212	36.033422	32.892472	35.086856	35.469029	36.84349	37.78522	44.176878	38.053427	43.106717	34.442772
ENSMUSG00000024687.11	35.238679	44.549627	36.637845	38.048562	43.857594	31.850491	41.784903	32.956547	40.259827	42.950745	33.307542	35.853852
ENSMUSG00000020900.15	49.572775	61.834679	48.940675	20.330975	23.472842	22.90645	44.711799	32.492869	46.632061	40.671606	39.919543	25.664967
ENSMUSG00000002102.15	30.491746	38.771449	35.434831	33.191721	47.329785	29.953954	40.535502	35.761342	38.414696	45.506518	38.630907	43.0616
ENSMUSG00000099329.2	32.545231	36.406821	28.33996	55.501343	59.183544	67.301292	28.72984	25.296954	33.066468	29.452564	34.770912	26.203191
ENSMUSG00000030682.4	34.410056	45.436931	37.01298	42.52234	42.725973	28.700342	34.044323	29.991544	30.304283	44.695303	46.134045	40.801754
ENSMUSG00000041133.11	35.569486	39.801329	29.85783	33.807415	40.08099	42.744815	38.647065	31.175393	44.840008	42.734652	42.328133	35.131605
ENSMUSG00000028964.14	32.587148	49.108783	29.839772	33.887874	44.826599	32.076364	35.88464	33.958386	29.448739	48.100252	38.724268	48.071688
ENSMUSG00000045039.9	37.622016	47.329987	35.828136	35.170468	35.56532	34.701878	38.435138	41.307393	47.917454	38.624581	32.865434	31.09283
ENSMUSG00000030298.10	30.618193	38.941175	32.61193	39.271588	51.229541	32.472709	37.703062	32.226242	36.623999	44.714839	35.328379	44.527345
ENSMUSG00000025337.10	24.735904	26.94603	24.599105	55.575409	59.908358	39.160042	36.747033	28.505109	32.018222	43.528616	36.247538	48.004041
ENSMUSG00000053332.13	39.101842	33.702958	28.320473	47.223503	56.299749	25.504986	25.336389	27.780014	21.701724	42.162832	52.730397	56.061471
ENSMUSG00000024941.9	31.203175	46.757371	28.027228	32.286052	38.690957	33.791133	44.687135	39.23877	32.29337	44.407567	35.182935	49.303708
ENSMUSG00000038074.16	22.690302	29.756786	17.720185	52.918267	51.456654	36.49729	29.403911	31.818403	29.325939	52.533644	43.745798	57.260676
ENSMUSG00000064365.1	40.918265	29.378619	32.058718	23.378929	20.560331	54.763677	42.635827	40.378395	50.902478	38.713376	40.646364	40.743965
ENSMUSG00000037049.9	39.068501	48.673369	37.176774	31.024654	38.48492	27.582627	40.609865	35.119949	47.437033	40.896414	35.408757	33.300932
ENSMUSG00000027006.13	38.263411	36.544678	27.509973	40.61488	52.285374	34.682963	32.406325	30.857514	36.970213	42.080657	38.692413	43.757486
ENSMUSG00000018669.14	34.894082	42.901728	36.354897	36.175521	40.3323	30.657022	31.711906	35.128232	36.117323	53.00178	33.030435	44.205825
ENSMUSG00000034165.16	37.121842	35.843954	29.399952	42.528314	43.352474	36.44705	44.901068	34.543018	46.09359	36.972092	29.567174	37.707261
ENSMUSG00000114003.1	44.031596	52.337544	38.691682	44.72509	25.96126	33.816192	24.577991	33.704013	49.343795	37.948881	23.750711	45.332546
ENSMUSG00000053565.10	28.505545	40.561324	31.279191	37.000768	55.5613	25.890261	32.902094	23.136275	33.561171	51.735286	42.58275	51.41594
ENSMUSG00000004263.15	40.414818	45.236889	33.2346	37.556607	38.35124	26.206201	47.35534	31.773448	54.367595	40.19727	30.688691	28.497365
ENSMUSG00000025630.8	33.006434	40.594252	28.561051	49.023027	50.934174	36.382383	28.520066	26.010001	28.947017	44.573014	40.618203	46.296986
ENSMUSG00000069372.3	15.434207	23.852649	16.603358	52.331917	57.889754	34.758818	22.429953	32.550797	20.307987	63.371571	57.448118	55.90323
ENSMUSG00000095762.1	27.496411	42.810022	24.679079	56.727865	52.753659	38.214913	42.153319	27.192848	32.101378	11.742198	43.266158	53.605716
ENSMUSG00000046687.6	21.183837	29.564304	26.678533	18.249241	30.509054	22.788723	49.323254	43.937817	92.931157	45.858498	38.631516	32.991591
ENSMUSG00000068742.11	23.808579	22.144687	22.738853	39.501888	49.755902	60.330985	21.23788	33.251862	30.010779	41.416299	59.897839	48.245264
ENSMUSG00000019210.10	30.457799	33.748855	35.914488	37.739391	52.60912	28.385773	28.370958	28.983852	32.785292	47.056783	47.314191	48.567776
ENSMUSG00000018425.18	32.308004	37.963661	26.379738	44.179037	43.728559	35.656714	36.38086	35.882873	43.236353	41.309719	35.674167	39.050742
ENSMUSG00000022822.16	35.511638	42.89073	43.073622	37.780542	29.647991	26.899482	54.088525	30.543159	55.207552	43.12163	27.623666	25.268459
ENSMUSG00000032504.15	35.045012	39.902254	31.169956	36.154166	42.403573	40.331712	41.767619	29.278812	43.781317	38.425294	39.653114	33.611926
ENSMUSG00000030861.15	34.013398	33.972777	27.276724	43.756399	46.144202	37.23136	34.443497	38.326782	38.092282	39.610581	36.369948	42.190037
ENSMUSG00000038366.15	51.075826	69.995092	55.499168	16.705962	24.666878	10.306216	57.161389	28.241997	66.922958	19.248837	23.932395	27.611376
ENSMUSG00000038538.17	34.172208	47.121925	48.939491	32.999602	30.236088	28.79438	37.306548	36.66181	54.57567	39.559759	32.91329	28.071828
ENSMUSG00000034168.7	35.929876	39.112002	38.191249	36.416522	31.196167	30.718555	41.462991	33.414471	58.381773	38.587754	40.349282	27.503095
ENSMUSG00000020265.16	35.651077	44.250953	30.898272	29.336617	39.581039	26.909358	33.547358	34.143513	37.517423	44.340018	41.468542	53.355516
ENSMUSG00000024513.16	27.716553	37.398166	28.585806	45.26974	49.53474	42.013541	37.125196	31.479866	37.53143	37.103966	36.579028	40.637542
ENSMUSG00000021303.14	41.979502	47.330906	44.969886	23.339841	29.718548	24.68727	49.759031	26.279899	52.701066	41.292226	35.657066	33.084391
ENSMUSG00000016253.12	41.308152	43.906571	29.67626	33.581932	43.263143	33.472343	33.932132	37.215576	32.192921	41.960406	43.250866	36.730176
ENSMUSG00000036333.11	38.681927	41.706421	49.07237	18.042807	27.937071	38.356048	44.887173	34.064803	37.071542	39.686982	45.755448	35.052607
ENSMUSG00000054008.9	31.89651	36.90779	30.54955	35.555998	36.806093	55.252063	34.427204	33.070856	31.886043	37.656637	45.406414	40.530066
ENSMUSG00000057897.14	27.791149	52.915544	30.159004	58.457135	32.094295	31.736182	32.875315	39.850006	43.955555	44.96153	24.319667	30.744744
ENSMUSG00000031545.6	23.974479	29.357655	31.425666	41.877396	53.974955	40.924053	41.246581	36.537472	38.173849	40.312374	32.833197	39.129242
ENSMUSG00000044147.8	35.893941	46.343816	31.27674	37.10454	42.898768	31.451868	47.530697	38.559082	49.78628	26.95504	33.77197	28.12881
ENSMUSG00000036644.15	23.059392	34.156186	25.851316	37.675287	50.977801	48.987599	29.733956	35.459457	30.869164	44.915604	33.611252	54.31147
ENSMUSG00000017843.14	37.98443	48.092803	38.080444	34.089568	38.774821	36.428934	24.863549	41.080498	38.768346	27.723497	47.368409	36.278605
ENSMUSG00000030629.15	33.616702	49.923237	21.436444	36.668895	48.713678	26.068734	51.233313	31.270771	28.644517	52.268975	29.82191	39.831959
ENSMUSG00000006169.20	29.254256	36.969192	28.951365	44.179601	46.574989	39.094237	40.761243	30.834852	40.187628	40.620784	32.71604	39.292521
ENSMUSG00000052934.14	17.792413	21.185189	17.110771	40.580191	53.95999	39.575014	23.538943	51.612975	20.707068	62.318099	42.929201	57.98741
ENSMUSG00000003072.15	29.43215	39.989565	32.139478	37.534322	52.031878	32.918913	35.908601	40.917758	29.899927	31.173934	35.259693	51.688028
ENSMUSG00000039361.11	23.664409	47.423778	20.076842	50.931446	61.125382	47.157612	32.484343	28.733683	15.893991	41.482976	49.380754	30.335076
ENSMUSG00000020402.11	35.691516	43.506659	31.560294	30.457597	39.483845	20.364632	42.738696	34.224419	40.778224	45.773113	41.796832	42.187927
ENSMUSG00000031703.8	37.58154	48.920623	38.107783	30.678056	39.457046	31.402397	35.434169	32.441384	39.609229	40.854799	37.810301	36.079317
ENSMUSG00000070327.14	11.920754	15.373474	10.385028	102.576527	86.480745	164.193362	12.746269	6.968025	13.283532	9.367435	8.180409	6.858521
ENSMUSG00000027315.13	29.378858	36.171406	27.639191	51.595793	54.494423	51.737877	34.928335	28.638265	37.843777	30.752521	33.650172	30.995123
ENSMUSG00000038733.14	33.86435	33.402212	29.857577	41.648555	43.865243	41.323765	36.763978	31.956056	38.764662	39.555902	37.385242	39.28957
ENSMUSG00000006435.16	46.63195	52.883499	41.957241	35.062929	32.068438	29.813209	40.567666	27.850143	47.397369	32.670252	32.721362	27.744441
ENSMUSG00000017390.15	25.536222	29.371445	22.898302	38.468851	44.904699	28.505519	31.707185	31.205154	37.736516	57.541226	41.197048	57.962349
ENSMUSG00000033047.5	33.217953	45.21277	34.890668	34.478898	41.825375	31.910965	37.166202	32.485134	42.39485	37.855332	36.007134	39.578491
ENSMUSG00000021124.13	35.106093	41.457468	32.072585	40.197883	50.196697	31.93359	37.957749	26.593841	40.61801	38.303258	31.286915	41.249559
ENSMUSG00000020647.10	22.568289	40.303323	33.043355	26.72502	31.852294	25.864411	38.242505	49.482307	53.956211	40.23656	53.352388	31.30774
ENSMUSG00000107478.1	39.083078	44.807524	32.852588	34.09559	39.464694	25.978578	45.124131	30.057417	52.296826	40.390976	30.638986	32.005644
ENSMUSG00000029673.17	41.928287	31.47785	45.370164	28.015013	42.835377	58.731445	28.649202	23.555255	49.321351	19.041456	48.340278	29.269728
ENSMUSG00000031246.14	35.828406	48.706225	39.858431	37.521504	37.475228	30.530542	36.037669	33.707058	39.383671	37.563473	36.990517	32.676118
ENSMUSG00000024294.14	31.270781	40.555891	32.723689	22.242001	26.508116	23.697794	45.76955	60.982508	49.707166	42.137582	39.75575	30.87834
ENSMUSG00000019977.16	26.600742	27.1055	25.666687	50.896631	48.755418	36.576991	37.22533	30.393992	38.984332	45.548756	43.745855	34.701769
ENSMUSG00000032393.15	37.960747	54.963231	35.006643	31.287253	31.623231	32.685807	43.534705	34.650367	43.413263	41.864605	33.079244	26.132898
ENSMUSG00000000826.16	29.14653	35.528136	25.247802	49.900515	46.672583	37.451711	43.849484	25.977435	37.87502	38.035061	42.826073	33.674983
ENSMUSG00000052681.8	30.086406	33.948854	22.870948	49.877567	55.413749	47.41796	31.631195	25.064112	28.656908	35.579029	43.001847	42.578864
ENSMUSG00000022365.6	30.727253	38.719869	25.929861	41.567986	48.952952	36.30141	36.571999	29.326927	35.029634	38.451424	42.654921	41.841697
ENSMUSG00000043279.9	25.436109	29.681001	22.156232	49.472741	47.847976	80.754601	30.899663	25.339527	34.520992	35.715508	31.737717	31.783258
ENSMUSG00000045038.14	42.305519	48.577534	54.957407	25.817726	24.341318	34.608731	30.804533	28.151318	46.697737	26.271149	58.806655	23.601392
ENSMUSG00000056820.7	35.334571	46.488543	28.623879	38.432321	43.234927	30.57122	35.302159	28.007375	40.02682	39.42289	38.968365	40.242211
ENSMUSG00000091549.1	14.316645	14.785877	12.563945	90.070742	94.636394	134.493692	11.64335	11.801831	12.596837	16.08825	17.859999	13.541883
ENSMUSG00000031059.9	30.541104	38.071111	31.995117	37.147329	46.959832	26.593122	40.225098	29.832893	31.030485	42.578466	39.940308	49.229492
ENSMUSG00000058756.13	54.082167	56.156984	42.993352	23.132902	26.435123	26.688676	41.344864	29.218251	36.314368	33.644595	43.308678	30.795651
ENSMUSG00000015243.4	25.14109	32.505431	22.248511	43.459481	44.088011	52.876925	33.568357	37.95159	40.466297	40.252508	37.576952	33.736251
ENSMUSG00000026442.14	35.248597	41.796541	33.671825	39.218967	40.119216	43.374811	34.199861	29.313122	40.359393	43.350117	36.604023	26.605756
ENSMUSG00000029255.8	32.067399	54.183234	37.893315	25.484271	28.329427	24.970136	31.104826	32.300288	45.765572	48.040484	42.821986	40.81736
ENSMUSG00000024767.11	33.102333	47.406188	30.576378	33.828296	38.554958	36.129884	37.803004	34.803704	43.221207	34.945507	37.764397	35.5491
ENSMUSG00000033295.14	38.637552	43.009243	38.316687	27.893442	32.311045	34.253007	40.350063	31.616019	47.916122	38.366878	42.140654	28.648377
ENSMUSG00000006024.13	25.680229	29.522705	28.043504	46.146909	54.546703	38.967666	34.705821	31.76773	35.390602	42.544509	33.945747	42.09157
ENSMUSG00000027951.16	25.719426	21.099223	20.134145	60.355891	77.399218	88.630297	24.211741	18.814822	28.273971	30.848904	22.878649	24.884899
ENSMUSG00000020994.5	36.115685	36.748622	24.729486	43.493982	54.285434	28.663041	39.363981	28.995893	36.971171	39.327605	34.069575	40.081538
ENSMUSG00000031393.16	31.446496	33.576354	31.288791	37.118224	41.604498	41.811738	32.766767	31.149082	44.480865	34.623836	47.814689	35.122423
ENSMUSG00000083327.1	34.02709	41.476283	32.863335	41.470665	39.82566	30.50296	42.96058	31.649949	43.093597	37.829582	33.095224	33.957216
ENSMUSG00000032349.13	29.171858	35.430764	26.402938	41.467537	41.49053	34.536992	39.218943	32.644967	41.218496	44.201457	34.682079	42.281798
ENSMUSG00000028309.14	31.763375	44.665718	36.245649	38.153729	38.034554	23.090827	42.968155	33.090534	49.923658	41.929645	31.735183	31.114118
ENSMUSG00000024665.8	40.925017	64.120858	51.445839	12.470562	15.597006	20.380213	45.612487	38.906284	46.206019	36.98725	45.38229	24.42606
ENSMUSG00000039159.16	28.279411	59.620332	47.403849	38.13625	25.660486	29.418732	39.572739	25.579585	36.65758	49.676435	23.626083	38.613113
ENSMUSG00000042379.8	21.701042	24.660468	18.064404	39.54089	63.56394	33.607575	23.7422	25.155636	27.365608	39.542879	53.185507	72.059671
ENSMUSG00000026131.20	24.243072	26.589904	20.096484	40.471035	39.432764	49.603144	38.602748	39.148717	65.503475	38.281517	29.89487	30.313781
ENSMUSG00000018042.18	34.484372	44.231374	32.938803	29.18808	36.867194	32.08719	38.044289	37.034428	35.736853	39.969765	39.697715	41.631547
ENSMUSG00000021130.8	25.143422	30.251972	26.548626	32.278743	44.600526	40.614588	41.078655	36.796637	42.938653	46.965899	31.211154	43.433484
ENSMUSG00000015755.16	30.046884	30.413979	31.493242	37.327285	45.234715	45.950566	37.823099	30.484089	44.983945	35.676119	37.06317	35.311799
ENSMUSG00000093076.1	34.408502	44.972413	32.312517	39.220531	40.456263	23.283668	36.476835	33.1907	31.946761	44.166037	32.982997	48.386649
ENSMUSG00000019368.13	25.12319	33.460399	25.508266	32.621441	28.243419	40.349856	34.904478	53.097158	42.619762	52.434383	42.575134	30.766031
ENSMUSG00000020594.14	29.539797	33.045003	26.001812	43.903548	39.309995	37.255438	46.261098	26.359997	43.770126	48.15737	34.609189	33.26094
ENSMUSG00000040407.18	33.415595	34.646613	37.689409	33.687846	30.18906	30.569974	43.965277	36.038338	47.84201	40.222882	42.405368	30.56979
ENSMUSG00000028837.8	35.292543	38.714344	22.811229	48.275426	58.306906	35.31287	32.122898	23.456778	26.293953	36.475128	33.685643	50.490199
ENSMUSG00000036155.13	40.596327	43.24018	34.511314	27.579307	28.256599	41.503962	33.793828	28.966254	41.348047	41.002054	44.809584	35.619111
ENSMUSG00000040859.14	23.465832	15.245708	22.875728	21.600675	63.398169	44.848984	47.088994	46.438936	24.33586	45.703499	40.57924	45.396599
ENSMUSG00000048330.14	22.006045	25.435134	20.376528	39.680728	56.312033	50.779105	27.827341	28.846065	29.866644	45.64636	41.534894	52.595985
ENSMUSG00000021279.5	42.759839	42.831141	31.960862	32.666783	36.955666	36.585424	40.764104	32.021694	43.337472	38.459927	33.203883	29.167487
ENSMUSG00000016427.7	22.246133	36.263981	25.574328	39.887251	57.731987	29.60673	30.88401	22.314765	30.839596	42.178592	35.36822	67.607135
ENSMUSG00000039461.12	30.151168	44.184068	34.244457	34.844409	49.178872	23.975058	34.914093	35.796734	38.321237	42.714895	23.666433	48.383386
ENSMUSG00000002948.19	35.330578	42.182176	27.918633	39.339033	43.277369	30.286072	38.754572	29.835711	40.30385	38.193442	38.015566	36.728838
ENSMUSG00000020250.10	27.004192	24.856845	28.721071	53.802792	52.555875	45.770409	32.090034	25.595111	32.184	32.266007	47.140249	38.168606
ENSMUSG00000004789.10	32.38407	46.952487	31.704702	43.381444	44.36875	36.079265	42.869967	28.537754	37.830592	21.971384	43.032614	30.85083
ENSMUSG00000014313.15	24.059849	36.152153	24.732737	35.367984	50.052662	35.342726	28.766313	25.928949	27.407693	38.203635	40.471153	72.446596
ENSMUSG00000032557.13	32.430547	39.801091	30.39224	47.260081	50.041879	26.315155	44.083018	28.690991	35.272624	41.886006	25.83779	36.386108
ENSMUSG00000024357.10	40.309529	46.417611	37.955744	36.024152	39.414549	30.658472	27.639016	39.098877	35.963371	37.23915	32.364578	35.256766
ENSMUSG00000033940.8	35.973971	40.550206	31.656233	37.785517	47.972761	24.508781	31.981222	34.419161	31.128807	44.83053	31.436716	45.918303
ENSMUSG00000001729.14	37.271183	42.323738	37.840906	35.867224	37.392715	28.358493	39.106866	31.988686	37.750509	36.120952	37.237657	36.894103
ENSMUSG00000109336.1	28.968807	35.75281	37.742623	36.416297	46.543246	38.674968	33.877609	30.763243	41.386742	41.560291	32.446722	33.566772
ENSMUSG00000014956.15	28.410968	41.903846	31.693366	39.744983	39.663054	28.309412	44.948687	34.846661	45.692602	38.24651	31.266668	32.750474
ENSMUSG00000001687.15	31.224577	40.459642	27.965511	37.649654	34.317026	39.523419	38.964539	29.664259	42.13131	41.249434	39.862351	34.32395
ENSMUSG00000004319.15	40.960233	40.669489	35.182517	30.756994	26.880753	24.805434	41.138727	31.204545	48.079254	40.575977	41.504117	35.440449
ENSMUSG00000055762.16	24.942661	33.414608	25.103608	34.140279	27.906839	29.407172	45.772808	48.148749	50.623879	34.186163	35.278934	48.105896
ENSMUSG00000027677.17	33.942127	26.25019	38.315694	46.699893	44.947383	45.213213	31.288244	32.245874	32.122294	43.873946	25.291621	36.637546
ENSMUSG00000099106.1	49.069289	37.661055	50.874585	16.269577	12.147351	32.189173	49.910156	39.881734	82.391215	31.550538	22.67794	11.955456
ENSMUSG00000082454.3	32.957464	34.242153	20.796484	44.437965	48.333528	40.192691	35.682535	21.869535	28.471139	44.935002	43.595458	40.892624
ENSMUSG00000018848.4	27.735421	32.140382	25.671617	60.912809	49.809678	50.993099	33.277928	30.010869	28.452941	28.277109	32.647139	36.143881
ENSMUSG00000086216.1	41.16482	36.786204	39.210366	26.909483	35.722005	32.786767	45.374199	33.901703	51.920532	34.026354	28.68069	29.508199
ENSMUSG00000030096.8	39.526577	40.287553	34.32536	30.564465	37.974525	34.170412	34.366829	32.774273	36.518053	38.723502	46.591708	30.095701
ENSMUSG00000056537.11	29.851029	34.559801	26.303257	37.809303	37.850839	49.67492	34.466301	29.671697	42.083468	33.359016	47.193013	33.078144
ENSMUSG00000071337.11	28.757441	43.913311	21.213866	43.216973	24.823493	24.113834	28.841433	37.515471	62.027403	66.16512	21.89793	33.117169
ENSMUSG00000044786.6	9.466976	8.227469	11.184524	56.640948	51.485754	65.37949	23.870151	22.498137	13.011242	41.721744	97.139505	34.481976
ENSMUSG00000069565.12	32.318652	40.526723	32.331527	43.826825	36.451313	34.340479	44.290775	31.377668	42.899804	41.021232	27.124775	28.558313
ENSMUSG00000090000.2	35.845983	40.675556	29.913328	33.756269	44.242829	26.443403	34.621973	33.998831	34.567481	41.474499	32.293766	46.952621
ENSMUSG00000024515.13	32.764995	35.748525	30.732778	32.913894	33.389594	38.903193	40.296533	34.880553	43.876646	36.266518	42.032105	32.872536
ENSMUSG00000022314.10	35.129879	37.943297	26.037786	37.364412	43.137277	30.895616	37.708966	34.482604	36.72211	40.980102	37.447668	36.611109
ENSMUSG00000023048.13	25.405703	39.206559	27.968351	36.095051	42.955312	35.384329	43.67498	36.380812	41.573627	37.951501	25.355127	42.285931
ENSMUSG00000060671.12	32.598089	45.104132	30.785432	31.74322	28.418296	26.353404	53.214114	31.346806	57.145973	39.240201	26.002301	32.194709
ENSMUSG00000024073.16	33.753545	38.125143	38.334809	35.165632	21.537582	29.725682	56.272439	32.194568	50.21315	48.326586	30.568568	19.882417
ENSMUSG00000040945.13	55.596302	44.886618	29.43471	28.852085	32.625769	21.43472	52.713711	28.544724	39.577385	28.807544	43.45121	28.022681
ENSMUSG00000001847.14	29.962169	39.626527	25.801753	39.821847	44.639059	33.117482	37.357545	29.299005	35.76916	41.814681	36.279316	40.439711
ENSMUSG00000033475.15	28.83758	41.519359	32.521532	44.334685	52.813285	23.904599	32.074061	30.823854	26.253675	36.08506	35.830459	48.904948
ENSMUSG00000015087.14	36.51676	50.838127	30.022816	32.509792	34.814729	24.79035	41.216615	28.830063	41.186813	41.944216	34.316059	36.760674
ENSMUSG00000022048.8	36.407767	50.832923	50.691011	21.304875	21.825115	18.449942	51.420035	33.211155	66.160908	30.791709	29.006622	23.441793
ENSMUSG00000021242.9	31.291814	40.817873	24.294255	42.877752	51.474016	33.871412	28.237946	26.702702	26.548155	44.56522	33.31281	49.395386
ENSMUSG00000002028.13	33.322084	39.775945	33.995266	35.755488	32.4671	39.027304	41.685903	28.789014	46.998637	40.352013	34.131016	26.976189
ENSMUSG00000008153.12	36.985351	48.634643	44.791228	30.23917	29.016768	32.211247	35.055843	30.268206	38.187352	37.960966	41.662617	28.224361
ENSMUSG00000078429.9	27.534239	36.391236	22.601984	41.440371	39.14939	31.197795	31.610471	36.770319	31.12682	47.309291	45.049242	42.946497
ENSMUSG00000026123.11	36.8855	44.339945	34.546181	33.373273	35.652712	28.958871	41.739531	28.190452	40.451032	40.788842	34.885685	33.253093
ENSMUSG00000000711.3	34.650359	40.259455	31.674382	32.754553	35.692243	27.8132	42.18618	35.086454	43.871818	38.734107	34.866336	35.415342
ENSMUSG00000030409.16	52.030393	38.31653	42.49977	25.994692	28.297784	25.992316	44.140292	33.155999	43.855041	36.563725	37.015526	25.062485
ENSMUSG00000049288.4	19.04439	24.529258	16.517415	61.022342	60.403816	79.574372	25.662316	19.762337	25.966131	30.820099	29.05892	40.427884
ENSMUSG00000059263.9	35.984579	42.551698	29.92358	33.677954	35.113755	33.764931	40.405211	31.115484	48.845035	35.506474	32.985575	32.864064
ENSMUSG00000055319.8	27.536009	32.557108	25.946683	37.871791	44.276065	38.848887	40.767531	32.711488	45.046093	41.29711	28.146812	37.639919
ENSMUSG00000080885.1	28.232898	36.445638	27.032443	32.548345	49.900789	26.034581	35.390236	31.134619	35.071127	43.323301	37.569826	49.882212
ENSMUSG00000037499.9	30.745027	43.460286	26.851874	38.409576	48.001799	27.580795	30.323029	28.582472	26.131217	44.854319	37.728417	49.648546
ENSMUSG00000113149.1	28.455954	34.015463	28.536148	43.519246	51.821423	31.622996	31.733825	26.961966	31.989019	42.243529	32.515641	48.776166
ENSMUSG00000017466.9	33.4676	38.586592	32.912126	27.421878	38.404068	33.031838	35.44404	31.733904	41.198904	39.755064	40.399413	39.462203
ENSMUSG00000030421.9	37.621192	33.653372	26.174323	32.945557	41.61025	35.546301	33.2169	31.664373	36.370863	39.307565	47.551777	35.936151
ENSMUSG00000032485.14	35.971211	51.407239	43.096524	22.035689	27.999867	34.832288	37.216844	30.883038	52.24357	35.278252	28.407499	32.218266
ENSMUSG00000024290.9	33.336318	37.730065	43.262665	34.156468	32.597047	22.346808	43.193959	31.179173	51.546678	36.364837	33.986691	31.571745
ENSMUSG00000023952.13	30.903331	36.522375	24.424813	49.316816	54.815998	39.531244	29.829162	18.784201	28.392038	51.161354	23.673713	43.883123
ENSMUSG00000020152.7	29.263395	38.688136	39.242155	36.736996	36.654862	37.027047	41.92819	28.593462	51.269386	33.952351	31.520822	26.175872
ENSMUSG00000028469.15	41.675895	45.550402	27.917315	36.300294	39.551188	30.361828	34.02529	32.926568	36.316776	37.949627	34.382016	32.722325
ENSMUSG00000039686.14	38.912705	40.08399	27.874888	32.095328	37.214028	31.156725	37.513678	30.783685	40.503412	44.845131	36.940383	31.638646
ENSMUSG00000047844.3	28.64126	45.138385	35.806556	40.535582	43.138142	22.954845	35.684282	24.031997	32.517355	44.973205	40.978328	34.766748
ENSMUSG00000034403.16	38.415419	42.437039	31.968382	31.358811	38.614275	24.268958	43.233695	29.349371	41.409844	39.504378	34.22736	34.37457
ENSMUSG00000056116.18	11.350447	20.558669	18.665076	97.609893	93.770143	83.127657	13.190806	15.251024	15.978848	23.895225	15.800578	19.952471
ENSMUSG00000028137.9	48.790817	50.356552	31.776774	33.222021	35.919463	26.788289	32.238845	31.61629	36.180714	42.640394	27.177337	31.650417
ENSMUSG00000021190.14	25.826075	32.770831	18.792347	49.862666	54.688964	35.457084	31.595039	28.071729	21.13963	43.016506	32.652165	54.240422
ENSMUSG00000013663.7	29.722257	42.036001	33.093473	32.882454	31.109534	26.990738	41.297671	26.482803	51.42906	36.776881	47.48419	28.727102
ENSMUSG00000022973.18	39.119948	63.411496	24.949415	18.986322	33.775633	23.332381	43.156895	31.24304	46.45997	28.28503	43.935306	31.211515
ENSMUSG00000021377.15	28.275834	32.733572	28.690515	39.872455	44.922153	46.356543	29.651237	33.862587	42.142253	35.58072	35.761469	29.677089
ENSMUSG00000019975.12	33.749677	47.908679	37.661115	24.241399	35.999786	26.193814	46.045613	32.499697	50.637074	29.168644	23.064636	40.169879
ENSMUSG00000027455.16	45.994829	25.77501	44.341916	61.653642	41.142301	20.297858	31.343885	42.487525	33.543271	28.57222	22.76238	29.411361
ENSMUSG00000070101.1	49.26929	46.820598	67.141459	16.967541	8.982524	12.985123	64.242522	32.141643	85.043019	17.15079	14.495501	11.786009
ENSMUSG00000021238.11	29.220488	33.240524	26.577525	32.414951	36.754345	34.093803	36.373822	35.742562	38.781911	42.386435	39.596215	41.70677
ENSMUSG00000020893.17	23.820698	20.887478	36.392327	36.499016	36.07939	52.794718	24.993029	30.642531	40.759782	40.129603	46.802494	36.900864
ENSMUSG00000024109.18	59.864866	38.788675	37.406572	19.675	17.180749	36.448814	40.638403	25.631708	38.491265	33.894922	47.270049	31.335698
ENSMUSG00000051149.15	37.589517	40.736723	33.408316	33.277414	38.344318	37.191691	37.407057	28.899976	40.628003	35.116961	32.336364	31.623994
ENSMUSG00000024404.7	34.322216	34.746383	27.64685	35.192857	42.9695	54.523264	29.473218	31.033823	29.530112	36.680959	41.625267	28.776039
ENSMUSG00000033423.16	26.083998	49.344143	31.710077	31.443634	37.709294	22.512661	37.85082	37.998366	38.440039	47.868023	30.335214	35.004756
ENSMUSG00000032216.15	37.290865	50.101817	33.400791	30.255975	32.694771	23.669772	42.149024	28.616683	46.470116	39.625478	31.677083	30.276431
ENSMUSG00000042133.16	34.845618	36.878291	40.531027	31.03814	36.005944	29.056316	41.62696	39.081467	43.364606	31.750627	32.862123	28.770073
ENSMUSG00000036053.17	20.486767	25.492123	16.12466	58.791553	57.684953	81.916849	23.000191	20.142521	23.231678	25.965416	35.54658	37.188087
ENSMUSG00000009630.10	23.668143	26.662692	21.047746	46.732879	56.573262	45.994839	26.931778	25.371044	27.086986	41.292392	39.17939	44.866897
ENSMUSG00000024019.18	31.295001	31.647683	21.400176	55.775315	55.146669	56.798262	28.692492	19.982037	37.048281	29.809733	28.759004	28.38821
ENSMUSG00000068923.14	30.481997	30.032408	28.722861	35.558716	41.302989	39.119856	33.019695	36.095956	37.389288	36.155116	41.085953	35.703657
ENSMUSG00000039952.15	32.835664	41.698012	32.577283	31.596021	34.413954	30.127887	40.48219	30.195683	48.414565	37.643975	34.619696	30.048203
ENSMUSG00000026965.12	30.115566	40.469094	29.572263	33.360934	40.170736	27.851933	41.659823	32.371815	39.17048	41.68758	31.552177	36.517962
ENSMUSG00000015143.15	35.815375	35.74852	31.33987	26.230051	34.614938	29.12361	37.500482	35.222643	41.127419	48.021553	42.557168	27.068236
ENSMUSG00000024387.13	26.872267	37.113951	32.386443	34.655298	46.783947	28.457732	40.246751	32.407847	37.97624	40.684038	31.161652	35.595296
ENSMUSG00000032253.13	33.818989	36.873078	35.061156	32.357415	39.800253	32.245435	40.058863	38.077703	46.598958	31.79117	35.088926	22.524086
ENSMUSG00000004610.4	33.175537	44.761191	37.951408	34.767039	39.061436	23.926062	33.699292	25.218839	34.045087	39.720571	31.344612	46.374953
ENSMUSG00000022175.9	28.344567	38.092574	25.201621	38.920938	44.470434	40.585188	36.785979	27.612191	38.945922	37.830588	34.934353	31.918072
ENSMUSG00000054648.8	22.911483	25.033289	28.240608	31.993347	46.834755	52.351808	31.969903	41.003695	34.482304	33.516655	43.204392	32.020486
ENSMUSG00000063524.13	39.811599	47.079912	34.070344	30.72409	36.619714	27.717144	33.297082	31.052166	39.561311	39.598828	33.791571	30.194144
ENSMUSG00000026104.14	8.244023	8.425687	10.461411	125.465943	93.957314	109.781893	9.542158	8.73451	11.235156	12.468978	11.673963	13.060977
ENSMUSG00000025451.15	36.50407	37.027934	37.475661	35.558068	30.288362	28.079494	43.246673	29.746201	54.684989	34.57624	28.425065	27.363334
ENSMUSG00000093752.1	36.136507	40.222436	32.080772	35.88807	37.190309	33.193761	37.908814	29.544686	39.369719	37.571346	31.924123	31.824668
ENSMUSG00000036699.12	37.440425	53.644539	36.188684	27.220331	41.531092	27.342254	37.647608	24.461569	28.715317	39.998574	35.834252	32.661749
ENSMUSG00000024277.14	29.435707	41.904717	38.24965	31.785234	33.645692	24.342986	37.643025	30.155252	42.528365	33.781125	42.838213	36.367983
ENSMUSG00000024431.15	44.483952	37.74369	36.59018	23.855212	23.819732	26.966257	51.614363	32.047507	71.790784	22.259265	28.915951	22.447941
ENSMUSG00000029571.14	38.764255	33.74123	34.364699	35.342358	37.551509	30.650939	35.329339	30.570989	40.332739	40.869181	34.497724	30.371039
ENSMUSG00000059890.16	26.696538	41.145834	37.823493	30.852022	29.727487	26.895687	31.328993	39.744295	33.829804	49.653846	32.947755	41.44733
ENSMUSG00000030779.16	30.049594	28.598773	31.971898	40.044638	31.022244	30.29644	44.629909	30.279837	50.288007	31.274151	36.147308	37.076784
ENSMUSG00000117310.2	20.996256	34.00912	24.12862	42.141274	49.134819	41.232943	31.362953	25.290859	36.822529	39.413202	40.666727	36.36697
ENSMUSG00000052915.14	36.792885	43.459381	42.021412	30.12792	37.047682	20.396004	47.028809	31.129001	50.194698	33.62861	20.097468	29.343171
ENSMUSG00000025410.10	32.240223	35.549602	25.561359	33.813062	49.407091	31.73029	30.588019	31.453698	31.590424	41.311718	34.409441	43.467894
ENSMUSG00000036550.16	41.86368	43.482245	26.281027	33.365548	35.939885	31.748255	35.859289	31.824508	39.26222	41.931851	36.147739	23.226821
ENSMUSG00000068267.5	37.016235	40.506753	35.203397	31.484079	40.06378	37.421546	28.635253	32.926936	36.890377	32.66558	36.159485	31.796523
ENSMUSG00000029169.11	26.230537	37.792512	26.768345	43.713867	42.539152	32.451883	39.71156	26.892709	33.800473	37.797135	37.027611	35.836279
ENSMUSG00000029422.15	30.59444	31.503566	30.465814	45.423299	45.385731	29.978605	29.779964	31.40063	35.868109	42.985608	25.046404	42.10097
ENSMUSG00000028410.13	38.707543	38.451647	31.088255	46.373118	38.683102	32.991555	48.123976	21.60501	33.978871	31.699219	26.838237	31.71242
ENSMUSG00000031299.10	36.053569	36.246822	26.1449	38.021418	41.155961	31.646238	33.661407	31.797928	41.2172	34.80627	32.32779	36.533434
ENSMUSG00000028423.15	36.905735	35.559548	27.275676	34.737022	45.505127	31.191534	37.039187	27.086534	35.99087	32.014389	34.257852	41.984355
ENSMUSG00000018286.6	29.55156	34.30994	28.823182	42.972452	45.985317	29.643518	24.807092	30.736035	36.390855	37.692627	32.772101	45.817616
ENSMUSG00000035851.14	32.495966	31.484255	26.312613	39.760005	47.347664	31.19794	24.242139	33.661422	37.858755	41.308051	42.832569	30.94767
ENSMUSG00000074733.14	45.871639	37.152679	53.176094	41.404653	27.010049	21.113289	45.846343	31.418734	40.332905	34.803092	21.858329	19.412597
ENSMUSG00000020952.10	27.379109	37.897509	25.463857	52.412539	43.053934	32.08091	34.297043	30.681263	35.825544	32.461554	32.395179	35.387264
ENSMUSG00000031696.9	28.452707	41.232016	27.340546	39.604524	40.201172	32.995624	34.400191	29.222516	36.533461	39.191733	34.073622	35.858071
ENSMUSG00000030884.12	34.327652	37.160217	34.469032	34.519301	37.610984	32.417115	35.224852	29.213843	30.801975	37.993639	35.143441	40.072138
ENSMUSG00000044792.7	28.782849	32.123434	26.37647	31.353351	48.949658	35.583227	33.535407	30.512168	30.008587	42.014202	38.001427	41.685244
ENSMUSG00000031995.9	18.866425	21.201987	17.267228	71.736176	60.838905	64.819702	34.590897	12.88221	38.960183	28.154216	23.707824	25.467882
ENSMUSG00000000001.4	31.312616	36.148411	27.290092	39.557383	43.993457	36.678059	30.121873	27.454572	37.352061	37.453322	36.481807	34.619309
ENSMUSG00000022890.13	27.365586	39.632094	25.442498	36.831739	46.064293	33.569198	40.475165	19.899904	25.500127	54.116321	36.495385	33.070445
ENSMUSG00000092035.8	16.285911	22.761316	21.269349	22.743067	17.930419	24.787931	58.978254	17.042788	88.032228	46.240165	48.616537	33.497481
ENSMUSG00000034610.14	25.366263	38.892212	30.501122	39.67413	33.144905	39.444783	37.559282	30.334851	41.775216	36.429055	36.139558	28.84975
ENSMUSG00000005732.14	25.32119	43.362171	29.833619	39.024625	51.177386	31.682932	34.882209	23.011057	38.497635	34.966618	30.636888	35.655834
ENSMUSG00000116875.1	22.394089	37.727517	27.528158	41.043083	43.409504	32.99529	39.038471	31.514225	36.019793	39.310366	28.11871	38.73552
ENSMUSG00000021629.10	27.492798	35.410995	28.244173	36.846911	36.284605	26.935066	36.635666	30.515321	39.235688	48.259429	34.303605	37.635872
ENSMUSG00000078853.8	4.468663	7.232086	4.634542	136.319193	110.04878	89.887991	7.270487	4.474742	5.627707	12.28437	21.229075	14.036149
ENSMUSG00000056501.3	13.667269	16.99946	39.749217	60.4242	53.943667	44.073412	21.262879	29.264762	26.981593	44.568912	36.430906	30.144813
ENSMUSG00000098986.1	40.548312	26.87876	14.241742	53.968682	61.917077	28.643774	29.712738	29.315164	29.300816	43.925982	18.107187	40.938988
ENSMUSG00000048833.9	29.081721	33.177593	27.999555	36.465162	35.696746	28.993024	34.205846	34.749591	40.895172	41.930755	30.280586	43.594373
ENSMUSG00000032187.16	33.630337	43.824378	39.91127	31.78859	29.853216	27.316643	38.976849	29.016345	50.224818	32.807687	34.985312	24.698801
ENSMUSG00000001507.16	20.994927	22.819951	21.105609	45.839345	52.61183	52.509121	27.318961	27.728535	35.560519	33.76243	41.223492	35.504935
ENSMUSG00000052488.7	31.560148	40.412349	29.083814	34.746738	42.744823	27.559048	37.209047	29.515051	37.389362	41.690876	32.448664	32.373379
ENSMUSG00000061983.7	23.339601	32.495711	25.854115	38.485442	52.035384	30.97684	27.744986	27.457212	31.379572	42.309184	34.514434	50.054573
ENSMUSG00000028557.10	34.03075	43.946604	35.271375	29.599986	33.850264	26.963758	39.718719	27.075582	39.546439	39.595023	32.657684	34.199395
ENSMUSG00000079056.12	23.910156	23.976515	20.476423	31.26484	38.218803	33.442962	30.253856	39.422763	39.18214	42.242783	51.629449	42.269177
ENSMUSG00000031622.16	37.880095	37.815093	32.732717	36.100854	37.494823	20.545938	37.326186	32.667017	45.536884	39.51725	27.345119	31.201812
ENSMUSG00000018171.9	17.470105	22.661677	20.964547	50.164277	52.49055	45.901491	20.917144	29.463342	18.165939	36.900672	30.69608	70.363776
ENSMUSG00000021012.16	32.38665	37.102209	32.15745	33.546365	38.630694	34.97764	35.873033	34.345342	44.41709	30.203268	34.126302	27.933802
ENSMUSG00000020130.9	19.56354	28.862291	17.773234	46.758264	50.526242	38.821906	33.585253	31.780595	31.768395	43.878749	33.618055	38.741868
ENSMUSG00000038886.10	38.745886	43.741158	33.452231	32.089868	32.81073	33.094116	46.096353	25.720171	44.111348	32.186212	26.903616	26.425039
ENSMUSG00000025404.15	33.649549	56.214075	57.936887	25.221558	40.476705	21.009319	52.014438	33.669934	30.044573	36.319415	16.364679	12.255046
ENSMUSG00000036112.15	33.416926	31.703892	29.509867	41.818679	32.906108	28.394926	31.214702	26.932014	41.018357	34.85882	47.811937	35.569199
ENSMUSG00000028691.12	26.966736	34.291152	22.801341	54.105844	54.722927	33.263605	29.085295	20.358804	23.364113	40.20876	29.259395	46.724829
ENSMUSG00000042323.17	25.302568	45.212166	43.483774	26.506492	32.198551	20.051966	46.771836	24.528499	46.5268	37.889436	39.397174	26.918893
ENSMUSG00000029632.7	27.01815	34.273301	25.230741	37.797888	52.249877	24.790394	31.29605	24.200854	23.666011	46.887221	33.333938	53.872192
ENSMUSG00000026687.14	35.298253	36.769088	29.177097	29.807297	41.541659	31.788581	36.689042	30.850512	30.126921	47.251013	29.8093	35.475746
ENSMUSG00000075702.9	34.954914	44.990514	27.709419	33.06452	48.642241	19.90293	30.961609	23.50739	21.989671	45.453336	37.202284	45.791558
ENSMUSG00000020496.10	33.767176	42.498984	31.946819	35.732752	36.227638	23.498807	39.197299	31.977337	38.823876	39.151791	29.278823	31.834049
ENSMUSG00000031154.15	31.220008	27.902179	26.530378	47.412027	41.797324	41.755956	30.866653	31.831746	28.971828	41.511696	29.991942	34.062891
ENSMUSG00000021024.14	25.258137	33.588205	23.969072	44.392898	50.581954	29.767129	35.380582	25.228705	31.655662	37.009348	32.581326	44.27082
ENSMUSG00000026150.14	33.672964	41.915015	24.319787	39.034417	45.341334	17.485512	29.554755	22.851229	19.960342	54.561977	48.065528	36.893337
ENSMUSG00000038319.14	49.019361	48.624466	37.229317	16.831342	22.079986	16.627161	43.725782	30.793504	48.088677	41.742811	34.394595	24.250957
ENSMUSG00000072837.1	31.555984	37.491213	18.9119	43.866011	27.127968	29.814672	33.919496	36.971282	23.628491	53.269035	37.931905	38.847492
ENSMUSG00000029121.16	33.925553	40.240941	36.126062	27.694531	25.971773	25.394743	37.250414	32.489677	45.366345	40.039881	34.142621	34.657035
ENSMUSG00000040463.16	24.390386	38.249109	24.73438	40.963138	46.452684	39.07763	32.1327	26.418947	33.670755	30.102355	44.39956	32.6228
ENSMUSG00000051403.9	32.246961	35.557274	31.445228	35.979775	45.457929	28.253057	35.367934	27.983091	39.630886	38.52326	31.354216	31.326562
ENSMUSG00000029380.11	0	0	0.360587	137.032594	64.667808	99.95629	0	1.765913	0	26.911998	59.720423	22.652315
ENSMUSG00000019054.13	23.365718	36.842358	29.819431	37.571646	49.198392	29.445127	23.985017	23.177879	26.675064	45.067469	40.44787	47.417782
ENSMUSG00000114046.1	28.637572	34.197011	26.182968	49.2113	45.606979	45.49673	25.017866	22.55143	34.252403	33.506386	41.615764	26.733852
ENSMUSG00000019916.14	36.776011	45.13511	41.511732	26.436671	27.238831	26.64066	53.425551	25.013238	49.200688	36.430035	26.433407	18.729641
ENSMUSG00000116016.1	31.887192	38.107966	33.749521	33.303999	36.338218	27.161646	35.335605	31.515972	43.830677	39.08403	33.769438	28.690571
ENSMUSG00000058135.12	36.436274	35.978367	32.723612	21.09049	28.465852	22.40701	42.901994	31.651186	35.855603	35.072995	45.006219	44.981346
ENSMUSG00000054611.17	25.050391	22.282065	34.075542	40.34831	40.923619	32.144095	31.270819	34.055341	39.340385	54.266571	22.3733	36.065325
ENSMUSG00000032249.14	44.221655	48.897626	36.516074	30.69311	23.24171	13.565835	41.186331	23.879315	45.101773	47.525245	25.032169	32.323958
ENSMUSG00000018559.16	23.416328	36.922022	26.969897	38.956449	47.399892	30.184649	37.520111	32.630946	34.372635	36.594458	33.010365	33.957537
ENSMUSG00000042772.15	30.066179	32.46599	37.510572	31.706066	38.221819	43.568334	44.208941	29.766392	50.897149	31.164214	23.28175	19.043358
ENSMUSG00000050732.9	26.969848	34.674657	32.699856	38.602922	50.543314	22.269019	31.53677	23.628522	31.766015	45.373061	25.532169	48.258281
ENSMUSG00000023067.14	7.306504	7.874589	10.294452	45.255026	51.6575	57.702813	16.589827	32.554466	25.417915	33.972	66.250895	56.883294
ENSMUSG00000093185.1	32.274482	35.701079	26.946162	34.171653	30.54914	32.845781	35.468577	17.827738	46.419776	44.436461	33.043944	41.58526
ENSMUSG00000055932.15	34.319124	40.673942	34.880222	28.457526	30.478067	30.284453	38.400677	29.8543	44.991377	33.128491	39.208625	26.532956
ENSMUSG00000066553.5	36.261582	32.773384	27.049084	39.496194	52.141807	35.359971	32.902855	26.274411	30.632395	26.802749	34.106318	37.18005
ENSMUSG00000049892.7	9.791411	17.96588	25.572989	56.678097	68.615512	54.939902	17.201038	32.879024	18.675273	32.938868	41.551724	34.166694
ENSMUSG00000031431.13	12.216541	24.612531	21.520787	38.151948	43.731738	29.777367	26.202902	46.616199	32.538095	49.689705	28.501562	57.321158
ENSMUSG00000026934.15	34.653773	36.151379	29.799995	33.345365	41.650301	20.663613	42.921012	25.280266	40.626648	38.307277	30.929048	36.393028
ENSMUSG00000004937.6	35.72215	43.048791	26.896512	34.673642	45.797846	26.280724	37.243509	29.354171	30.075652	36.987817	29.21873	35.215261
ENSMUSG00000031950.7	29.898028	34.008385	28.987723	37.322434	46.960321	28.36407	30.065722	24.396843	25.391891	41.9534	34.531077	48.337434
ENSMUSG00000001416.13	25.855104	39.625247	31.149185	40.464894	42.448936	27.625254	38.553564	27.012509	37.518388	32.001006	28.858613	38.938927
ENSMUSG00000024908.15	33.770034	39.960287	31.734361	37.636211	30.249719	28.645162	39.03305	31.987178	43.703848	31.332379	31.120811	30.858978
ENSMUSG00000029512.11	19.446313	22.676424	16.824796	37.394492	44.610162	32.205334	19.779404	30.465614	27.205661	72.684989	51.620944	35.027973
ENSMUSG00000003308.15	27.658224	36.717885	30.001446	34.173131	43.969797	38.074481	40.456299	27.897524	31.36564	36.769434	28.798382	33.791862
ENSMUSG00000002233.13	21.00476	28.06564	16.061109	68.745022	82.427106	70.253419	17.203163	14.416814	5.268733	24.730675	26.981753	34.510226
ENSMUSG00000020873.15	28.912012	25.959039	31.197186	42.738907	48.987962	30.400532	35.838163	27.494023	30.845094	35.962406	33.282073	37.823508
ENSMUSG00000020074.7	29.620086	36.581924	28.964094	35.358617	29.038312	24.651168	39.405006	24.051464	49.418515	33.301222	40.632412	38.382704
ENSMUSG00000071141.7	27.506061	31.731405	27.508261	42.271295	47.981029	26.271234	27.153626	26.33802	26.639654	40.53297	32.162158	53.250182
ENSMUSG00000025228.5	34.254038	37.525539	30.682981	35.184702	36.703648	30.905542	34.015369	29.312061	42.475439	35.041752	28.881284	34.289449
ENSMUSG00000002496.10	34.712837	42.828461	31.714872	41.247102	40.309705	26.632491	36.857035	24.373942	38.232755	38.542018	31.415322	22.404637
ENSMUSG00000065497.1	64.026514	33.32036	33.211245	36.87644	32.739427	6.80059	63.32387	18.890179	44.000223	29.661199	16.923459	29.170385
ENSMUSG00000024213.14	35.866749	44.436227	36.134877	26.435329	34.644958	22.438472	45.483003	26.299947	41.145626	35.690212	25.944682	34.354221
ENSMUSG00000022769.9	34.385619	41.726776	36.528299	32.762731	33.74113	27.51164	36.466981	37.771723	37.825043	35.633774	25.216564	29.193076
ENSMUSG00000029502.14	51.032099	35.460178	26.367427	35.393805	33.548965	25.117224	46.979027	29.363227	38.670321	38.795737	23.794005	24.145368
ENSMUSG00000020386.5	26.901812	38.45824	27.074236	30.239643	48.275935	24.943348	35.511723	26.983635	35.251039	44.20076	28.799296	41.911436
ENSMUSG00000053646.13	39.142154	45.901061	33.832536	35.616482	37.184724	29.316071	30.778524	24.661222	39.866024	32.129379	34.397654	25.455513
ENSMUSG00000085442.1	25.963131	29.379978	28.474862	35.192312	46.910121	26.926442	26.7105	31.100989	30.609831	38.849665	38.221932	49.871994
ENSMUSG00000008730.17	26.223945	35.010761	21.547756	40.522117	50.740554	45.806644	29.82552	25.765758	32.95041	33.395156	33.774134	32.591304
ENSMUSG00000066232.4	25.413793	38.155043	28.936853	37.670772	34.97136	28.044552	36.187836	30.714964	46.96642	40.29727	28.150247	32.592584
ENSMUSG00000057367.12	29.089594	31.82622	24.701088	49.471586	42.497426	32.831491	36.784058	26.471576	30.631386	38.044636	34.089064	30.995183
ENSMUSG00000096401.2	40.211683	33.475721	25.699028	35.658245	33.814132	36.870466	34.435116	26.436402	40.524486	35.139593	35.00125	29.880258
ENSMUSG00000000346.9	26.363009	28.314123	21.81683	38.659961	47.826831	38.042239	30.831804	25.229627	26.187378	37.451929	43.444117	42.855945
ENSMUSG00000036707.16	25.419066	32.723796	26.363883	30.027291	38.286331	37.626576	40.765875	31.440342	41.192364	36.457599	36.971419	29.572708
ENSMUSG00000019795.17	31.327201	35.862394	28.806346	30.226766	40.957375	27.829886	40.509467	28.588919	33.680829	35.958219	34.819734	38.166535
ENSMUSG00000015149.14	41.165856	44.778291	25.3533	34.593402	33.841031	32.928601	38.923173	26.574026	29.221347	44.487444	27.329738	27.177852
ENSMUSG00000049047.11	29.455152	34.609056	28.585298	34.452535	35.208403	24.603794	36.632551	34.376162	38.31822	46.201981	29.351301	34.517727
ENSMUSG00000026944.18	43.702317	47.635837	35.887386	27.908564	24.648751	30.051612	35.610952	31.759159	39.443139	33.606142	34.69388	21.166587
ENSMUSG00000092534.8	23.075045	23.629456	20.944445	57.605548	59.620496	48.74922	22.531437	25.061619	24.10887	34.139751	27.556089	39.003821
ENSMUSG00000096929.7	29.732211	29.939946	22.504212	44.847562	42.612493	21.532682	37.952607	33.794289	35.222568	47.894198	22.708757	37.128137
ENSMUSG00000015981.12	27.167996	31.605334	25.262977	32.334125	36.625906	25.770504	36.231077	36.552653	39.950471	43.300974	36.668512	34.289143
ENSMUSG00000021748.9	33.361657	34.805174	28.116823	38.171233	40.711896	27.055934	32.580859	33.85473	30.074256	39.63518	32.265296	34.961185
ENSMUSG00000072964.14	35.636078	38.079965	24.964081	36.762368	34.956773	29.27092	33.670306	26.480781	35.342103	41.582053	33.154458	35.381331
ENSMUSG00000054405.14	31.082334	28.783425	24.862293	41.582221	47.064127	30.768367	30.966176	31.692222	23.324683	35.07074	36.509396	43.523618
ENSMUSG00000020107.10	15.915988	32.155195	19.569531	51.99664	39.053559	32.312836	28.537542	33.926179	24.838518	47.74751	30.697642	48.422185
ENSMUSG00000024429.9	28.641257	33.401833	26.370175	36.795323	44.038846	39.925751	30.272697	27.995423	38.288095	39.718118	28.766775	30.854084
ENSMUSG00000021916.16	30.429181	46.313553	24.387969	37.171567	42.562781	26.891278	33.392522	22.938595	27.72941	49.85661	28.955661	34.331091
ENSMUSG00000024639.5	37.421671	41.529246	43.612653	20.049097	22.31898	25.994571	37.14341	29.650348	50.504271	31.575279	39.621369	25.498655
ENSMUSG00000024483.19	38.143816	35.906168	22.717941	35.081917	47.965473	35.724613	33.252845	24.335435	30.807444	38.865044	37.056302	25.029507
ENSMUSG00000032010.15	41.368543	44.523298	48.077312	23.011614	21.862263	19.683628	36.695809	30.840256	57.352624	34.754075	28.356197	18.066099
ENSMUSG00000035478.14	28.810308	43.31086	37.414914	25.370228	34.648552	25.066084	42.403577	31.980347	35.858316	38.438974	31.419055	29.534485
ENSMUSG00000005262.13	30.854747	32.352809	18.606929	39.868786	52.136284	35.137796	29.793281	27.638269	27.416914	34.927957	35.353063	40.1628
ENSMUSG00000017778.14	25.993318	34.518848	27.697345	42.437582	56.169312	24.596174	28.868926	23.634116	23.650443	37.220354	26.823905	52.312526
ENSMUSG00000021687.14	32.651623	39.297652	26.991695	37.356995	37.17531	34.387118	31.276564	27.968919	34.549118	34.262449	36.620225	31.259809
ENSMUSG00000014349.7	31.934796	34.533096	30.364186	34.605882	40.244339	28.931854	37.445931	32.109307	37.68411	36.273823	28.223254	31.422851
ENSMUSG00000021987.9	34.741969	43.424984	28.738107	27.184406	33.024142	23.078885	40.282038	30.993064	38.773677	35.727586	34.823708	32.920751
ENSMUSG00000108112.1	5.081817	4.499962	2.948036	100.283934	104.814989	152.775191	5.19019	3.963199	5.854567	5.920862	5.881844	6.43939
ENSMUSG00000064372.1	31.173345	18.320469	30.150637	20.407431	24.140491	50.983365	31.791921	25.818367	41.904968	18.837019	38.675493	71.14697
ENSMUSG00000020091.15	28.989479	37.72395	34.958884	27.409413	26.759667	21.565833	41.503246	36.213425	50.688815	38.004254	27.055978	32.186624
ENSMUSG00000105704.1	24.644467	34.690974	28.955416	36.320329	35.079746	35.090209	28.35098	34.136856	36.046089	34.650217	40.782353	33.943115
ENSMUSG00000035696.15	18.126394	20.760873	15.40864	46.343405	57.260692	39.642122	19.041992	35.776941	16.599752	55.817896	48.178029	29.540739
ENSMUSG00000114763.1	25.359726	24.354231	22.588056	38.353855	45.628654	44.528541	33.039011	24.855957	32.404834	38.11578	33.677781	39.503696
ENSMUSG00000024900.5	39.580464	43.078975	33.85302	33.902718	36.654081	10.129133	39.246081	48.608385	57.468617	9.865676	40.058319	9.430954
ENSMUSG00000029538.14	33.786504	44.983334	26.267082	31.239274	41.44087	23.053065	39.027414	28.928848	37.575274	31.98631	29.808015	33.599463
ENSMUSG00000027363.15	28.058612	33.56872	24.510976	35.775998	41.225182	37.33748	36.813431	27.281919	38.070241	36.291636	30.027206	32.730293
ENSMUSG00000098265.1	24.77451	35.493909	34.831517	24.605261	32.127884	36.063885	47.940451	21.731179	49.484326	32.83667	34.995556	26.728653
ENSMUSG00000020166.15	22.878012	24.422244	21.209695	40.761869	47.735078	36.643442	27.807631	35.801214	34.04184	41.929992	32.847525	35.441553
ENSMUSG00000022895.16	29.505214	33.924571	33.045068	34.847241	31.819259	38.606308	40.635489	23.325106	40.862046	32.045297	38.141005	24.656669
ENSMUSG00000023307.14	21.569155	22.205806	20.947113	54.576542	55.051388	78.134101	25.632558	20.329263	25.183866	24.520764	26.487359	26.405893
ENSMUSG00000026074.15	23.157332	49.062855	21.920559	25.410715	44.572336	20.863673	26.269365	20.409021	46.069116	40.230044	55.957078	26.995771
ENSMUSG00000042524.14	14.222345	16.383077	13.058637	45.829162	59.068286	49.343198	16.603219	28.181465	25.038934	42.567207	43.335914	47.194909
ENSMUSG00000020457.13	33.657599	32.774086	26.244576	39.466205	37.618262	28.406753	40.372022	30.027392	35.124395	37.301294	29.306471	30.467643
ENSMUSG00000020362.13	23.883792	28.764724	26.125593	32.231657	35.110048	37.758372	37.581437	27.484527	37.181645	34.979375	44.283354	35.276858
ENSMUSG00000020572.8	13.331988	12.754914	11.026511	73.061271	76.639037	88.12405	13.935385	10.378966	14.621981	26.071945	32.654899	27.725205
ENSMUSG00000047694.12	35.726498	39.131162	34.990885	27.497195	29.88373	26.862792	38.039283	31.537441	39.247752	34.931334	31.53468	30.757548
ENSMUSG00000031153.16	33.0389	33.27911	23.37524	38.544818	42.230758	36.942566	35.994498	24.330911	38.609864	36.44491	30.306655	27.026144
ENSMUSG00000024974.10	30.529032	38.412956	33.11277	32.608237	32.865141	26.190148	38.129008	32.786722	42.424207	33.646558	29.58821	29.722438
ENSMUSG00000079197.10	15.199102	20.219461	20.577039	86.359289	82.32583	55.912696	19.599362	14.140501	14.360524	28.293395	16.50654	26.465788
ENSMUSG00000020089.8	17.256868	28.277777	22.039525	76.922951	79.205846	64.492856	22.995443	14.05606	18.0452	18.956325	15.161634	22.504745
ENSMUSG00000027104.18	29.08921	29.250644	26.997016	36.90618	39.531244	30.580114	33.482095	28.926184	44.242425	37.207971	31.653901	31.728503
ENSMUSG00000042423.9	27.501426	39.033268	25.460542	33.857538	38.252958	34.517816	34.648115	24.509239	41.16589	34.592669	33.10773	32.766504
ENSMUSG00000026203.16	37.160915	37.743349	24.068784	33.747681	31.460348	26.335268	45.765193	31.097563	44.552083	38.352704	27.627132	21.312438
ENSMUSG00000023977.15	30.727482	31.304464	22.947253	33.376015	38.519877	27.568191	33.435899	30.991363	39.685977	50.252306	27.553998	32.796834
ENSMUSG00000055013.16	23.690368	58.602854	47.115851	24.106485	27.071502	28.663466	32.158357	24.965383	36.945605	33.901932	35.299514	26.289374
ENSMUSG00000038235.4	20.727702	26.446627	23.325566	44.730196	45.094718	51.574205	36.712546	23.970081	29.549272	33.02746	33.965725	29.654855
ENSMUSG00000038150.7	26.36507	35.18438	23.769719	35.031312	42.364085	24.180652	32.179582	30.700342	30.172598	41.057489	31.308997	46.321145
ENSMUSG00000031521.5	27.991125	37.953471	26.948868	33.945896	31.47074	23.267881	33.455068	30.78899	36.978219	40.909859	34.135363	40.69636
ENSMUSG00000020978.10	26.862736	34.954983	21.028031	37.885987	39.93012	30.885965	35.025994	22.558845	29.429367	38.650701	36.557136	44.688707
ENSMUSG00000066315.9	27.557046	34.200661	20.494483	33.172425	45.92337	31.049767	26.457396	30.520722	28.812234	37.110792	41.55821	41.533516
ENSMUSG00000008855.17	35.960388	30.493011	32.115895	39.820691	32.727124	24.695174	26.389751	32.542173	34.70106	47.633599	37.346361	23.674893
ENSMUSG00000038803.7	27.767049	38.640129	28.424018	39.26908	50.617337	16.263493	37.089994	26.840125	27.835546	37.105891	21.433158	46.391616
ENSMUSG00000070436.12	32.019139	40.780131	32.487724	36.44794	32.550358	19.514848	49.626968	31.338135	41.835509	34.29411	16.99688	29.740096
ENSMUSG00000038181.16	34.282893	33.583767	29.634082	36.074332	40.124093	33.152141	32.029703	28.210119	29.547494	31.655252	35.76536	33.51071
ENSMUSG00000034820.4	33.174188	30.965819	22.922348	38.803099	51.865817	32.468084	31.052281	29.034657	33.804895	34.460365	30.895629	28.073015
ENSMUSG00000026490.18	28.781782	36.918615	38.250972	15.320921	22.102707	21.61764	41.631371	38.54898	40.054374	32.144385	44.9104	37.125614
ENSMUSG00000057561.10	17.597684	19.979345	15.831542	49.648392	52.838647	53.143835	20.322774	21.331877	24.099459	34.894786	48.054399	39.492701
ENSMUSG00000070047.14	35.871848	45.428272	35.243748	22.488169	21.247718	35.964466	38.14696	26.488064	45.63913	29.584859	38.373138	22.676707
ENSMUSG00000057236.10	26.088501	34.265483	28.20005	34.246012	38.402452	30.30557	34.57665	30.097538	31.486857	38.634266	35.649704	35.116764
ENSMUSG00000023439.11	29.815956	46.799309	19.376206	29.479678	48.535267	29.34012	26.398187	27.288	20.965324	46.092684	36.390994	36.524547
ENSMUSG00000031825.16	24.766401	25.046816	24.932564	40.33278	37.317039	44.701544	24.879846	29.394694	41.068163	31.846084	46.684549	25.917996
ENSMUSG00000052192.5	24.979667	24.845735	21.153129	33.142422	51.003254	29.223482	29.122173	17.951531	34.525879	38.214593	42.149957	50.557239
ENSMUSG00000022391.16	26.887741	35.0231	32.734466	34.343793	41.830316	29.112835	47.951216	20.553191	45.644207	33.421519	23.369042	25.922903
ENSMUSG00000030718.9	28.182945	29.605469	19.816677	39.359108	47.893394	34.651976	38.089846	23.230656	32.669926	36.300066	32.764012	34.21675
ENSMUSG00000003166.20	29.293061	35.146693	30.326762	29.73363	35.123623	27.673008	38.155179	29.859407	41.260082	38.297155	32.355315	29.333731
ENSMUSG00000032553.14	28.359409	35.451745	28.945276	36.228889	39.285876	20.768484	40.653203	26.493152	43.715601	40.946623	21.694974	33.636763
ENSMUSG00000029798.11	5.205157	6.767124	2.916418	107.541443	102.781022	136.470254	7.789613	2.807848	2.917809	7.996408	8.687666	4.257948
ENSMUSG00000022548.14	21.137742	26.373125	23.009313	31.752166	52.627254	30.48315	29.43096	23.648335	24.359204	48.785148	33.060717	51.469857
ENSMUSG00000041815.14	37.758539	31.354159	22.830599	37.775128	37.974857	32.244287	32.701523	28.066206	36.366908	35.57282	33.076001	30.296129
ENSMUSG00000064361.1	20.03467	26.288892	44.387927	33.462183	19.89789	65.636768	20.024443	29.794625	43.550154	21.460914	48.708251	22.398066
ENSMUSG00000107383.1	31.273315	36.945911	30.474536	32.265649	39.530133	25.734363	35.790202	31.656713	33.324897	36.503412	25.843067	36.181621
ENSMUSG00000029817.11	26.691147	31.060698	39.077366	49.728901	29.876651	24.159887	40.621835	23.374132	38.217817	43.978431	16.408211	32.137073
ENSMUSG00000077450.13	18.677912	56.396492	19.607123	21.848472	39.283506	36.427743	32.658297	48.165508	24.618727	25.040905	50.250124	22.147919
ENSMUSG00000037791.15	31.69977	34.685689	26.631817	34.988028	39.193951	29.675512	33.891306	28.504295	36.16833	33.036171	35.134533	31.05646
ENSMUSG00000031255.14	64.681214	76.089801	57.018708	11.294754	11.249965	9.474417	37.597425	24.426561	36.677933	21.842414	29.032026	15.266971
ENSMUSG00000025224.16	38.791423	26.952078	29.113321	35.622749	35.265449	31.292637	42.904189	28.609117	49.082525	30.83459	26.80581	19.363257
ENSMUSG00000032288.9	25.182466	32.555448	24.430876	40.907222	50.056981	24.974785	31.370376	20.651839	29.840028	44.410312	25.991618	44.168805
ENSMUSG00000002010.17	41.73666	34.583409	22.700298	34.810496	39.568898	22.377714	21.646013	38.227745	20.910463	55.744536	26.146927	36.046234
ENSMUSG00000097221.1	26.134693	31.267271	25.495337	33.044615	40.482707	38.898294	29.574777	21.652008	41.72363	33.900204	37.622845	34.596938
ENSMUSG00000021775.11	51.303841	39.540946	29.929531	32.546716	39.06976	37.936423	25.815739	25.661716	31.678007	37.206367	22.987545	20.022452
ENSMUSG00000033732.10	28.343528	34.3443	27.605675	37.666264	32.485797	33.896012	35.209573	26.0821	40.071952	32.615811	35.176286	30.133446
ENSMUSG00000030067.17	32.573987	41.072286	17.495971	28.282339	24.668829	21.845847	39.537532	26.480083	62.415565	27.300976	40.759734	30.881739
ENSMUSG00000031954.6	29.855004	39.945709	26.84659	34.096377	40.613964	24.287481	33.64161	29.064332	33.931645	39.490118	26.587212	34.860968
ENSMUSG00000028466.15	30.592061	32.58943	23.801719	38.958483	48.91374	35.912726	29.577111	25.27754	32.099112	31.850995	28.368542	34.878273
ENSMUSG00000002812.4	29.306199	31.857601	25.70955	45.264768	41.601975	28.871478	40.271224	24.143697	31.299664	35.46881	25.592531	33.372396
ENSMUSG00000042626.13	20.252196	38.255057	28.842869	34.650862	41.445778	31.521829	31.248694	24.971419	36.094978	39.284523	34.286213	31.856472
ENSMUSG00000029455.14	34.27176	39.735468	37.203316	18.215999	23.495013	22.861824	35.197994	33.335395	38.183223	43.757986	34.000372	31.888753
ENSMUSG00000095597.2	28.57555	28.465575	24.177817	34.152286	40.785764	24.370013	27.991903	30.797468	29.023871	38.46911	38.067365	47.127998
ENSMUSG00000021816.11	39.396273	40.195843	28.531395	34.827095	33.395284	25.621827	35.047938	23.233308	35.665462	35.468953	31.51466	28.500957
ENSMUSG00000094638.1	29.365679	40.139196	31.769007	30.900427	33.224926	30.097047	28.816271	29.770886	34.1157	38.044623	34.259369	30.873978
ENSMUSG00000010205.11	29.941343	34.678627	24.747182	35.341232	38.57496	38.68312	33.843359	24.352373	35.160534	32.936245	35.144758	27.879607
ENSMUSG00000056124.5	36.473818	40.787372	33.936386	20.917551	21.152952	19.836975	44.84396	34.189924	55.244409	34.098779	27.410287	22.071835
ENSMUSG00000004071.13	31.975398	36.961226	27.391826	28.834056	27.754135	22.76192	38.10961	30.789381	44.416344	37.273059	33.407145	31.279792
ENSMUSG00000036817.14	30.949965	39.82295	22.736944	28.565173	33.270554	22.817249	39.946461	31.412116	43.39597	36.720175	34.839338	26.445131
ENSMUSG00000098597.1	27.685588	35.514191	32.248674	33.539167	37.220308	24.240627	33.918591	24.579401	30.465132	40.320387	30.742571	39.931308
ENSMUSG00000071637.5	5.249818	8.141836	9.319042	72.437551	68.574703	48.088513	10.21397	19.031661	11.472731	47.611869	49.730492	40.502564
ENSMUSG00000027613.15	21.288012	27.320151	23.36784	41.612235	48.182659	43.042873	28.435329	21.643184	29.939176	36.497506	32.37536	36.562276
ENSMUSG00000034252.14	27.052573	38.22529	30.80925	34.617418	37.35894	23.770563	39.151135	22.090152	31.192	35.292794	40.964452	29.65701
ENSMUSG00000087644.1	34.696909	41.724552	38.535988	19.186211	22.123193	23.840448	38.99228	37.307071	38.879414	34.292758	36.677843	23.569254
ENSMUSG00000042607.15	24.371608	32.868341	20.569098	37.838109	47.735691	51.026247	28.972076	21.109718	27.462249	26.955411	39.399011	31.489523
ENSMUSG00000036299.5	28.761924	37.774356	27.000439	34.996705	36.173282	23.668387	33.384573	27.331767	36.087195	39.839517	26.262299	38.420265
ENSMUSG00000007950.9	36.120927	46.785528	36.46123	21.837244	26.170707	16.339911	42.378936	26.112305	45.414198	33.006913	27.496705	31.227617
ENSMUSG00000028830.14	37.566423	33.004323	31.399196	26.658332	32.542423	27.87617	42.16506	28.083154	34.34291	36.313687	28.525512	30.401272
ENSMUSG00000022450.6	25.224703	37.028745	24.96312	37.891471	40.041432	26.872865	32.044309	21.32671	35.245089	32.622682	27.918832	47.689204
ENSMUSG00000029298.15	4.466618	5.40476	4.543323	114.554961	84.498075	138.918228	3.203405	2.784943	5.022531	4.66994	14.4198	6.310447
ENSMUSG00000043483.4	28.260384	32.158647	26.186162	34.793174	34.210108	26.920422	34.599525	31.657178	35.825706	33.51715	35.78919	34.657108
ENSMUSG00000027404.15	32.166093	33.277214	23.071043	40.732445	44.987567	28.262759	28.560822	22.556938	31.782664	32.24559	29.164845	41.297938
ENSMUSG00000045763.8	23.55382	27.004056	23.348075	56.060828	46.556787	53.053047	28.451914	15.021379	26.84581	24.242929	31.043608	32.724708
ENSMUSG00000026436.15	18.656512	25.170642	19.593251	41.845935	30.584467	43.981008	36.97766	35.856839	43.1082	26.857613	34.707016	30.406581
ENSMUSG00000057177.12	29.700112	40.282447	25.672998	31.280257	42.99541	26.574785	36.847812	28.286861	37.414702	36.288737	23.554247	28.74493
ENSMUSG00000025555.14	23.676008	31.221644	37.27496	19.404376	43.211454	46.51977	18.435674	23.086691	31.875599	46.012025	22.057459	44.845845
ENSMUSG00000029439.14	33.357674	31.313459	30.895315	49.663304	29.996161	29.879166	22.512858	23.729211	43.574721	26.681326	41.151146	24.858401
ENSMUSG00000002064.10	25.185293	31.25989	24.248016	39.236033	39.639161	34.300119	29.67199	26.752789	31.112308	38.828448	30.080466	37.21697
ENSMUSG00000029062.14	29.647061	33.864483	30.577801	34.361644	38.39451	30.907279	33.173367	24.949683	41.314368	28.81156	32.253565	29.103224
ENSMUSG00000022553.16	28.323066	27.21619	21.714816	33.565179	41.539804	28.072368	34.271655	29.489921	32.966948	34.950131	36.061774	39.119428
ENSMUSG00000020400.17	9.909502	15.507286	9.755802	57.209239	54.022082	82.285618	17.023804	12.249609	23.062797	32.883935	41.287568	32.049834
ENSMUSG00000027340.15	23.989439	27.443682	24.753826	43.045091	38.204863	46.910801	21.010216	23.858899	30.823165	30.949552	52.013212	24.207717
ENSMUSG00000042216.13	37.23403	40.39547	36.981554	19.605816	24.67683	21.487727	38.096392	33.028091	44.515492	32.208308	30.489964	28.455381
ENSMUSG00000032295.15	34.599242	39.172535	18.611004	33.304483	38.156135	40.466805	34.072344	19.375458	27.905286	38.919419	27.018269	35.488752
ENSMUSG00000029461.17	29.466734	31.325401	29.256476	29.62876	34.883049	35.261449	35.061385	27.645698	38.678289	35.900553	34.431751	25.508967
ENSMUSG00000040035.14	38.077221	41.289286	31.479233	19.680412	23.951097	23.806289	44.568068	30.953271	40.373628	31.48703	35.580566	25.586711
ENSMUSG00000001016.12	28.21535	34.443821	23.797733	41.660066	41.959453	28.120777	27.722063	25.244348	37.45602	35.696559	25.795339	36.699558
ENSMUSG00000026696.15	28.298816	44.105187	24.186121	38.323075	30.507692	34.570703	46.566856	22.837199	23.169277	29.186952	31.671947	33.36883
ENSMUSG00000035726.8	30.759215	37.074859	31.799947	28.387706	34.085003	37.659019	31.492165	29.567353	38.976029	28.162092	34.438521	24.36705
ENSMUSG00000035150.15	28.814462	33.393489	27.220616	32.752887	35.576648	32.598934	31.924625	28.40129	39.733206	32.566901	32.40398	31.278993
ENSMUSG00000027829.15	19.986977	18.663767	19.461718	42.171018	53.929253	34.237549	22.87323	21.101284	19.985687	41.001766	52.705498	40.544747
ENSMUSG00000093456.7	28.204052	33.086668	23.431588	33.246803	34.009057	30.060709	30.332467	32.270716	33.899283	39.004406	36.055258	33.023884
ENSMUSG00000029767.16	24.754441	36.078381	31.597391	34.624035	26.671368	26.796628	38.914331	30.584589	38.475256	30.574601	30.834022	36.567218
ENSMUSG00000032182.15	30.863387	33.18528	29.581383	30.165195	40.109593	25.909373	33.618273	26.448342	27.772483	37.677999	29.534609	41.57324
ENSMUSG00000055093.10	26.895968	27.321428	27.813525	36.429405	43.437461	24.985033	28.114828	24.013865	29.329782	33.647717	38.528815	45.771674
ENSMUSG00000019889.10	41.472136	38.309194	24.34981	26.272723	29.55689	37.55361	33.717377	30.501391	33.054617	31.06272	33.657549	26.628327
ENSMUSG00000025733.17	30.718189	41.969226	32.857705	28.131636	35.434793	19.761434	38.144829	29.12252	39.695013	32.576841	25.577005	32.062641
ENSMUSG00000050912.15	25.369488	28.81543	24.69066	43.819677	34.992878	27.845957	42.346382	30.346901	42.553726	29.812085	22.61721	32.826694
ENSMUSG00000110230.1	34.049955	26.921305	28.933706	26.430658	23.182573	27.789406	26.975849	35.857555	48.940327	35.380288	39.948598	31.06778
ENSMUSG00000035027.18	21.906962	38.542973	29.586796	33.157492	43.536192	32.670621	32.727138	27.383994	37.014642	28.85598	29.248217	30.78535
ENSMUSG00000002319.16	28.597611	41.113655	28.198679	29.169539	37.669196	25.569261	30.495129	30.885772	33.781675	37.310528	32.080889	30.309419
ENSMUSG00000029309.7	31.924089	31.668246	24.850049	30.610448	36.07823	29.254689	31.48747	22.576954	33.545925	34.814521	42.751007	35.539728
ENSMUSG00000020664.10	24.233289	28.729324	21.88148	38.883483	45.043153	36.675738	31.589777	26.366175	29.260426	38.44634	32.743652	31.002951
ENSMUSG00000007029.16	25.927542	27.417658	18.348333	50.664007	57.414981	55.358999	23.231371	17.467612	27.485246	23.06251	30.096091	28.296591
ENSMUSG00000029048.3	24.042544	32.246486	28.468801	33.632292	44.984378	30.737551	27.82293	33.425248	28.846639	36.444933	26.316106	37.679197
ENSMUSG00000084416.3	23.76947	31.522275	24.633992	32.186948	48.324671	32.370378	26.14289	28.102485	23.004149	36.575969	32.838422	45.059207
ENSMUSG00000002395.14	31.510722	26.062966	26.336606	33.065529	43.489439	31.008823	34.787137	23.163286	18.979915	31.814937	41.957736	42.231255
ENSMUSG00000038437.11	32.418472	32.726404	24.650375	35.847051	37.073517	29.377936	33.39521	28.012317	37.653127	36.353914	28.474268	28.403972
ENSMUSG00000041959.14	26.614434	40.923754	26.392756	38.779131	49.55096	27.111288	25.820174	22.824741	31.332686	34.106648	23.087966	37.827434
ENSMUSG00000021417.15	18.076134	30.776254	19.090833	23.259321	47.502668	38.318944	32.291917	24.888453	22.678269	50.226803	35.627592	41.504278
ENSMUSG00000078622.8	34.339409	33.924562	30.388007	32.912338	35.9323	26.847703	33.340675	27.388887	41.196782	33.647533	24.434966	29.880153
ENSMUSG00000019173.11	26.214836	31.648373	20.133157	51.281795	55.155391	42.869369	30.630974	19.97717	25.58168	28.171968	25.900785	26.349658
ENSMUSG00000061724.5	31.337184	43.43547	30.484551	41.247682	29.046658	29.369135	34.711588	17.620176	30.509195	25.482544	35.636936	34.978548
ENSMUSG00000010097.15	26.819581	31.447919	18.692224	39.380239	46.519121	24.363785	49.980065	19.110816	25.539389	42.790011	25.959762	33.058291
ENSMUSG00000038112.15	38.929599	39.278926	46.65812	26.028925	30.039527	25.743761	33.938446	18.66261	33.767798	30.359972	33.256442	26.906542
ENSMUSG00000042390.9	30.916519	32.182996	29.774227	24.992247	27.508541	36.111896	33.645533	29.190609	35.728612	27.297763	51.404923	24.687921
ENSMUSG00000023460.13	30.50184	26.57069	21.026836	37.149178	48.548708	38.593255	27.66499	28.248989	27.644685	32.668095	35.878742	28.500065
ENSMUSG00000029826.14	17.646071	18.954814	17.283121	51.280805	53.727327	104.060661	22.894608	15.916425	28.307107	18.395727	19.272201	15.136061
ENSMUSG00000104208.1	26.404164	35.990533	33.185497	28.848599	39.745516	25.507907	36.650681	28.331026	37.263385	34.022416	27.561787	29.264543
ENSMUSG00000005045.16	51.066953	55.619372	41.125193	11.83221	16.830801	23.248043	35.640699	25.345198	42.914486	28.77431	34.501347	15.846654
ENSMUSG00000022261.6	36.464669	42.665311	30.755831	21.987025	29.197546	20.761142	32.270068	29.221353	33.905106	37.917293	36.038069	31.551008
ENSMUSG00000024561.11	13.575327	21.256456	15.236226	46.530771	57.159099	45.85952	19.917225	19.724469	23.251825	50.751928	34.958596	34.2795
ENSMUSG00000025409.14	35.262794	34.132945	23.166255	36.211136	39.030582	24.688441	32.517068	26.296186	29.814259	38.816258	28.045496	34.358983
ENSMUSG00000071074.9	29.833729	36.59455	24.623934	34.299628	37.730349	22.423664	35.179924	29.02399	30.847203	41.245411	24.427267	36.027245
ENSMUSG00000034681.17	30.260334	30.295842	22.979968	40.264868	44.393941	32.896858	25.12985	28.072881	30.127081	33.466193	24.60421	39.727033
ENSMUSG00000033557.17	32.39321	40.723774	35.583629	24.087836	27.37915	30.556004	38.022066	25.932665	42.288848	31.16272	28.48376	25.530582
ENSMUSG00000004936.8	26.591912	27.448937	21.533309	49.354373	51.454324	54.173936	34.286775	17.717843	30.978901	25.057913	21.324604	22.071213
ENSMUSG00000052296.7	31.837672	29.495702	23.948672	30.143012	40.3234	34.574709	28.322468	23.15109	36.043029	37.049978	36.707236	30.161867
ENSMUSG00000037321.17	4.816817	3.1566	2.874896	107.146923	90.914176	147.081568	3.307971	2.474457	3.877776	4.270261	5.918534	5.908744
ENSMUSG00000074656.12	23.430859	27.754087	30.886594	38.292	44.070758	36.777416	26.821035	24.90211	33.563218	29.270377	29.537496	36.373274
ENSMUSG00000036057.11	26.02361	32.302185	25.619105	40.140483	39.55887	36.402419	28.983653	25.802367	37.746302	32.475877	30.569987	25.693564
ENSMUSG00000060147.15	21.786597	28.462641	24.377467	36.637401	44.125881	29.724798	21.162309	33.257779	26.794527	53.612573	35.297519	26.070149
ENSMUSG00000071646.9	29.694241	35.05771	25.582444	31.945694	39.077186	26.045528	33.193326	23.215666	33.660171	31.237857	33.500338	39.000548
ENSMUSG00000046330.10	23.892409	26.993638	26.607908	33.108891	47.573429	20.81722	26.011386	26.126758	27.24802	40.359255	37.547002	44.752632
ENSMUSG00000041439.15	30.492121	43.518777	32.866413	26.188633	30.027371	24.639346	40.723907	28.040081	35.718974	34.294506	27.528306	26.995961
ENSMUSG00000009293.17	21.374168	26.787103	22.45855	36.647326	40.452298	27.407905	30.910059	27.640183	30.893754	41.685809	32.581234	42.075129
ENSMUSG00000062683.11	27.747156	37.405354	20.811154	28.814891	36.85316	22.131353	35.143759	29.994974	33.823778	31.313041	32.167922	44.641942
ENSMUSG00000033499.14	29.847676	34.863985	29.88121	30.945225	31.480892	31.660442	35.497064	27.526158	42.190456	31.254402	27.60456	27.853522
ENSMUSG00000057455.12	41.609719	41.345552	31.698021	22.484798	27.097483	24.166752	33.476377	22.305432	32.267007	36.247115	37.497477	30.399395
ENSMUSG00000027238.17	23.571589	35.449343	22.938949	35.044985	37.520508	34.152503	32.074014	25.94791	45.271925	28.674754	31.742613	28.198299
ENSMUSG00000073676.4	28.039372	34.330861	25.173332	35.619012	39.003414	26.142393	31.915163	25.066089	24.931522	44.008729	25.596384	40.753765
ENSMUSG00000063450.14	36.418397	40.381655	20.956224	14.118794	28.663312	34.05934	27.916481	31.836969	45.283997	39.421955	33.591099	27.768278
ENSMUSG00000059991.7	1.394368	1.943702	1.157762	69.157461	91.38416	84.4412	2.288491	5.088459	1.573845	30.996363	39.049244	51.818005
ENSMUSG00000037916.14	28.34236	37.207503	27.774615	26.406725	34.534587	23.454079	29.701283	27.008271	32.717269	37.073244	31.994287	44.050384
ENSMUSG00000020108.4	16.434899	22.942472	17.341686	36.037801	40.461414	27.687082	26.724507	36.233073	25.219401	44.165029	34.101809	52.702382
ENSMUSG00000020889.11	39.114411	49.957166	27.208459	28.424454	29.474107	29.730756	37.898457	31.320518	37.050631	32.021737	21.183061	16.480695
ENSMUSG00000061167.9	25.716182	30.607256	25.153706	34.849179	43.010993	25.357357	29.73775	21.370758	26.070281	40.749595	32.032386	44.953377
ENSMUSG00000032030.16	12.656058	21.213936	17.79642	45.804574	44.478871	57.954345	24.437385	25.735173	26.754014	37.484185	25.076512	40.151498
ENSMUSG00000022789.15	29.861634	33.63882	25.377092	34.763531	33.015862	29.123089	36.021118	24.95738	39.43278	34.699608	29.946297	28.584897
ENSMUSG00000020267.6	21.528477	33.273344	22.476606	39.830223	48.750231	23.489249	21.783651	24.993888	16.146976	43.840414	28.342462	54.905999
ENSMUSG00000033676.13	31.04323	40.754062	31.726654	23.086275	30.132482	30.382999	31.490938	27.930343	39.168461	31.555896	33.686431	28.388265
ENSMUSG00000028517.8	20.091749	29.919375	24.623714	30.450525	34.21877	28.13622	30.083294	31.452554	36.212076	38.458324	41.365283	34.072238
ENSMUSG00000103125.1	31.379088	33.415801	31.952159	27.523437	37.326994	41.361643	31.302849	21.928752	31.969424	26.981663	35.243815	28.684492
ENSMUSG00000024339.12	16.668087	19.558954	16.941271	72.94014	70.584127	77.741184	18.58116	14.064081	18.639884	16.64798	19.415494	17.285537
ENSMUSG00000031960.14	25.310783	26.537785	20.89967	40.631883	33.773048	46.108639	25.548463	26.425218	25.128129	31.965299	39.707937	36.372258
ENSMUSG00000020184.15	26.480464	27.438171	23.503651	38.739863	38.71127	43.99768	33.926855	21.957621	33.232642	37.702718	26.546902	26.134007
ENSMUSG00000036580.15	31.387292	25.973938	30.224418	31.304104	34.504501	29.349878	37.84833	30.238379	41.50902	35.127153	20.665303	30.215031
ENSMUSG00000081272.1	31.720602	37.992326	27.598415	29.979157	38.85926	23.296474	34.564904	22.466355	29.741035	39.100258	31.146053	31.829915
ENSMUSG00000020260.9	37.012814	44.150973	32.287232	26.737793	21.185634	21.814706	42.283923	23.802751	44.737066	45.261077	21.282762	17.714873
ENSMUSG00000031672.8	37.881277	47.179945	22.254786	22.089559	38.799012	30.445724	40.93177	34.392628	40.778322	20.715317	23.965439	18.825451
ENSMUSG00000003234.16	25.126356	28.276466	28.473075	33.102782	42.30101	27.966065	32.147556	28.860086	38.567911	35.305667	26.595067	31.021267
ENSMUSG00000017831.8	24.298253	27.839602	11.041214	41.221667	44.134894	38.882976	31.963474	25.236113	29.28577	31.656719	38.35748	33.563037
ENSMUSG00000075590.4	36.777513	21.699702	17.739137	31.531671	34.791079	17.856637	25.87466	26.381111	25.091519	47.247243	40.100248	52.194376
ENSMUSG00000028234.6	22.940113	30.884722	19.839664	39.922958	45.92134	28.711596	32.749082	24.045376	27.736294	33.916986	29.3724	40.901036
ENSMUSG00000027244.14	23.526958	26.471235	24.467186	37.411813	41.190345	30.88077	30.969015	30.898345	29.221194	40.77211	29.197694	31.881647
ENSMUSG00000044468.14	19.521145	26.871571	18.524384	35.744379	34.363505	34.568247	23.082279	44.264273	25.899986	48.974333	30.407539	34.300637
ENSMUSG00000015937.15	33.106474	38.666924	26.538791	39.173421	31.707953	43.127275	28.96076	19.251411	35.191834	25.553691	30.045832	25.147521
ENSMUSG00000071655.12	25.901205	32.130768	23.76699	43.439923	39.480332	21.914461	26.559475	27.714581	27.59276	39.088526	26.18541	42.531599
ENSMUSG00000030216.12	26.389712	34.151195	24.319937	34.895634	35.426541	34.054758	31.590836	21.419467	40.830118	30.321114	31.431867	31.451039
ENSMUSG00000021096.11	24.209666	28.897596	25.13348	32.433346	25.433849	30.368734	33.061661	29.84696	39.676844	37.699438	33.618347	35.900657
ENSMUSG00000062353.6	30.519587	27.171337	18.934846	34.361761	46.722287	25.932515	29.515661	18.273931	29.234909	33.728012	32.8786	48.763125
ENSMUSG00000027680.15	24.534914	38.311362	25.293968	41.262077	27.103868	28.484232	34.509041	26.915677	43.800274	29.403101	27.615014	28.7673
ENSMUSG00000029922.15	35.602757	30.119267	26.638651	35.802479	30.348657	28.717411	27.639405	24.57858	31.771859	31.419214	41.394393	31.941696
ENSMUSG00000020142.12	11.083877	15.088455	9.754944	57.738678	56.873998	82.374395	11.329462	16.32992	11.192599	26.029447	38.324054	39.721545
ENSMUSG00000030591.17	22.823589	32.097065	29.91333	35.442492	50.570586	23.897801	29.386081	20.84168	31.072746	38.544039	23.953388	37.176886
ENSMUSG00000042408.13	34.678726	43.549412	21.524583	36.095153	37.961363	11.119697	17.808339	15.934488	35.711881	50.957634	33.342534	36.829043
ENSMUSG00000059436.13	25.415807	35.31609	25.866981	34.363043	45.880748	36.31669	36.65973	21.28589	30.011772	30.468182	24.553663	29.367591
ENSMUSG00000021814.17	23.763304	22.741641	13.005553	52.082726	54.13777	51.97648	23.295032	19.78126	18.736093	35.933914	29.315288	30.315595
ENSMUSG00000045767.9	30.852326	36.294184	27.403135	31.211482	30.948108	26.001131	33.556386	26.715834	36.263167	34.733016	30.322025	30.498787
ENSMUSG00000022517.17	27.793824	37.182695	26.408139	36.061731	33.099077	26.631237	36.958991	24.930455	36.96674	30.837093	29.681259	27.980148
ENSMUSG00000007036.15	24.315164	30.518094	22.356529	38.153651	44.824357	34.112368	31.919145	24.304476	27.565889	35.624074	26.295663	34.513565
ENSMUSG00000110350.1	25.505156	32.828592	30.718004	36.675047	36.85624	21.397686	29.303029	29.214189	22.375981	34.803884	30.074611	44.628386
ENSMUSG00000029840.8	26.636162	35.143555	27.606061	33.732694	34.5299	29.158961	36.614853	27.89937	32.053111	29.820453	29.822634	31.077
ENSMUSG00000009073.16	26.400444	36.592373	18.722364	30.154392	30.545567	33.43622	37.590502	27.481005	41.533536	40.305557	30.702979	20.506676
ENSMUSG00000041775.7	30.949436	34.763764	23.398527	30.301576	37.844167	23.360342	31.441839	30.50787	32.167821	38.854299	27.752608	32.434172
ENSMUSG00000015095.12	36.591428	37.243521	24.694138	32.685216	38.711207	34.027286	28.471406	22.940378	22.487286	31.375997	28.278501	36.210866
ENSMUSG00000043019.12	26.458247	29.446103	25.109644	34.063022	37.38913	34.32137	29.251475	29.257258	34.471003	33.924257	28.805713	31.17363
[truncated: 16,181 more rows]
