# Supplementary material for: Single-cell transcriptomic analysis reveals rich pituitary–Immune interactions under systemic inflammation
Source: PLoS Biol. 2023 Dec 18;21(12):e3002403. doi: 10.1371/journal.pbio.3002403 (PMC10727439; doi:10.1371/journal.pbio.3002403)
Supplement: S2 Table — (CSV) [file pbio.3002403.s013.csv]

id	nCount_RNA	nFeature_RNA	orig.ident	barcode	library	sizeFactor	sum	detected	subsets_Mito_sum	subsets_Mito_detected	subsets_Mito_percent	subsets_Ribo_sum	subsets_Ribo_detected	subsets_Ribo_percent	total	low_lib_size	low_n_features	high_subsets_Mito_percent	high_subsets_Ribo_percent	discard	codename	treat	dose	duration	mouse	serum_term	description	treat_dose_duration	stim	cell_type_cellassign	integrated_snn_res.0.8	seurat_clusters	RNA_snn_res.0.8	cell_type_refined	cell_type_brief	state
TCTTCACA_YT013101	349011	11327	TCTTCACA	TCTTCACA	YT013101	2.939656201	369574	11418	4646	2	1.257123066	15917	89	4.30685059	369574	0	0	0	0	0	S02	Saline	0g	6h	59	Not_added	Saline 6h	Saline 0g 6h	Ctrl	Melanotropes	6	6	9	Melanotropes	Mel	Healthy
GATAGACA_YT013101	191014	10057	GATAGACA	GATAGACA	YT013101	1.648327737	207228	10148	3748	2	1.808635899	12466	89	6.015596348	207228	0	0	0	0	0	S02	Saline	0g	6h	59	Not_added	Saline 6h	Saline 0g 6h	Ctrl	Melanotropes	6	6	9	Melanotropes	Mel	Healthy
GCCACATA_YT013101	169767	9210	GCCACATA	GCCACATA	YT013101	1.468388395	184606	9301	4639	2	2.512919407	10200	89	5.525280868	184606	0	0	0	0	0	S02	Saline	0g	6h	59	Not_added	Saline 6h	Saline 0g 6h	Ctrl	Gonadotropes	4	4	6	Gonadotropes	Gonad	Healthy
TCCGTCTA_YT013101	73465	6067	TCCGTCTA	TCCGTCTA	YT013101	0.637972545	80206	6156	1687	2	2.103333915	5054	87	6.301274219	80206	0	0	0	0	0	S02	Saline	0g	6h	59	Not_added	Saline 6h	Saline 0g 6h	Ctrl	Lactotropes	3	3	4	Lactotropes	Lac	Healthy
TAGGATGA_YT013101	90436	6322	TAGGATGA	TAGGATGA	YT013101	0.800245665	100607	6413	1927	2	1.915373682	8244	89	8.194260837	100607	0	0	0	0	0	S02	Saline	0g	6h	59	Not_added	Saline 6h	Saline 0g 6h	Ctrl	Lactotropes	3	3	4	Lactotropes	Lac	Healthy
GCCAAGAC_YT040401	222450	7237	GCCAAGAC	GCCAAGAC	YT040401	1.925483004	242072	7329	5563	2	2.298076605	14059	90	5.807776199	242072	0	0	0	0	0	S03	Saline	0g	3h	48	Not_added	Saline 3h	Saline 0g 3h	Ctrl	Gonadotropes	4	4	6	Gonadotropes	Gonad	Healthy
GCCACATA_YT040401	161798	8209	GCCACATA	GCCACATA	YT040401	1.402480102	176320	8300	2950	2	1.673094374	11572	89	6.563067151	176320	0	0	0	0	0	S03	Saline	0g	3h	48	Not_added	Saline 3h	Saline 0g 3h	Ctrl	Gonadotropes	4	4	6	Gonadotropes	Gonad	Healthy
AAGAGATC_YT040401	194063	7055	AAGAGATC	AAGAGATC	YT040401	1.67986604	211193	7145	3159	2	1.495788213	13971	88	6.615276074	211193	0	0	0	0	0	S03	Saline	0g	3h	48	Not_added	Saline 3h	Saline 0g 3h	Ctrl	Melanotropes	6	6	9	Melanotropes	Mel	Healthy
AAGGACAC_YT040401	220860	7115	AAGGACAC	AAGGACAC	YT040401	1.900904604	238982	7204	2122	2	0.887932982	16000	87	6.6950649	238982	0	0	0	0	0	S03	Saline	0g	3h	48	Not_added	Saline 3h	Saline 0g 3h	Ctrl	Lactotropes	7	7	0	Somatotropes	Som	Healthy
ACACGACC_YT040401	157492	5892	ACACGACC	ACACGACC	YT040401	1.369295285	172148	5980	2361	2	1.371494296	12295	86	7.142110277	172148	0	0	0	0	0	S03	Saline	0g	3h	48	Not_added	Saline 3h	Saline 0g 3h	Ctrl	Pericytes	7	7	0	Somatotropes	Som	Healthy
AGCACCTC_YT040401	97699	5668	AGCACCTC	AGCACCTC	YT040401	0.861675757	108330	5756	1486	2	1.371734515	9145	86	8.441798209	108330	0	0	0	0	0	S03	Saline	0g	3h	48	Not_added	Saline 3h	Saline 0g 3h	Ctrl	Lactotropes	7	7	0	Somatotropes	Som	Healthy
AGGCTAAC_YT040401	252917	7403	AGGCTAAC	AGGCTAAC	YT040401	2.169254599	272719	7494	2704	2	0.991496742	17098	89	6.26945684	272719	0	0	0	0	0	S03	Saline	0g	3h	48	Not_added	Saline 3h	Saline 0g 3h	Ctrl	Lactotropes	1	1	11	Somatotropes	Som	Healthy
ATAGCGAC_YT040401	204084	6729	ATAGCGAC	ATAGCGAC	YT040401	1.762525825	221585	6818	2845	2	1.283931674	14656	87	6.614166121	221585	0	0	0	0	0	S03	Saline	0g	3h	48	Not_added	Saline 3h	Saline 0g 3h	Ctrl	Lactotropes	7	7	0	Somatotropes	Som	Healthy
CACCTTAC_YT040401	87432	6101	CACCTTAC	CACCTTAC	YT040401	0.766997214	96427	6186	2389	2	2.477521856	6606	83	6.850778309	96427	0	0	0	0	0	S03	Saline	0g	3h	48	Not_added	Saline 3h	Saline 0g 3h	Ctrl	Gonadotropes	4	4	6	Gonadotropes	Gonad	Healthy
CCGACAAC_YT040401	178669	6683	CCGACAAC	CCGACAAC	YT040401	1.568913256	197244	6773	2856	2	1.447952789	15719	88	7.969317191	197244	0	0	0	0	0	S03	Saline	0g	3h	48	Not_added	Saline 3h	Saline 0g 3h	Ctrl	Lactotropes	7	7	0	Somatotropes	Som	Healthy
GAACAGGC_YT040401	175222	6578	GAACAGGC	GAACAGGC	YT040401	1.540254364	193641	6666	4229	2	2.183938319	14190	86	7.327993555	193641	0	0	0	0	0	S03	Saline	0g	3h	48	Not_added	Saline 3h	Saline 0g 3h	Ctrl	Lactotropes	3	3	4	Lactotropes	Lac	Healthy
GACAGTGC_YT040401	41027	5162	GACAGTGC	GACAGTGC	YT040401	0.370075937	46526	5247	1174	2	2.523320294	4325	83	9.295877574	46526	0	0	0	0	0	S03	Saline	0g	3h	48	Not_added	Saline 3h	Saline 0g 3h	Ctrl	Lactotropes	0	0	0	Somatotropes	Som	Healthy
GAGTTAGC_YT040401	179607	6932	GAGTTAGC	GAGTTAGC	YT040401	1.55364124	195324	7024	1736	2	0.888779669	13981	90	7.157850546	195324	0	0	0	0	0	S03	Saline	0g	3h	48	Not_added	Saline 3h	Saline 0g 3h	Ctrl	Pericytes	3	3	4	Lactotropes	Lac	Healthy
GTCTGTCA_YT040401	147833	7282	GTCTGTCA	GTCTGTCA	YT040401	1.301780249	163660	7374	2132	2	1.302700721	13695	90	8.367957962	163660	0	0	0	0	0	S03	Saline	0g	3h	48	Not_added	Saline 3h	Saline 0g 3h	Ctrl	Lactotropes	1	1	0	Somatotropes	Som	Healthy
TATCAGCA_YT040401	112527	7333	TATCAGCA	TATCAGCA	YT040401	1.007125797	126616	7425	1993	2	1.574050673	12096	90	9.553295002	126616	0	0	0	0	0	S03	Saline	0g	3h	48	Not_added	Saline 3h	Saline 0g 3h	Ctrl	Lactotropes	7	7	0	Somatotropes	Som	Healthy
TCCGTCTA_YT040401	100749	5810	TCCGTCTA	TCCGTCTA	YT040401	0.87610463	110144	5898	2205	2	2.001924753	7190	86	6.527818129	110144	0	0	0	0	0	S03	Saline	0g	3h	48	Not_added	Saline 3h	Saline 0g 3h	Ctrl	Corticotropes	2	2	3	Corticotropes	Cort	Healthy
TCTTCACA_YT040401	144004	6211	TCTTCACA	TCTTCACA	YT040401	1.280128985	160938	6299	3528	2	2.192148529	13406	86	8.329915868	160938	0	0	0	0	0	S03	Saline	0g	3h	48	Not_added	Saline 3h	Saline 0g 3h	Ctrl	Lactotropes	7	7	0	Somatotropes	Som	Healthy
TGAAGAGA_YT040401	245550	8710	TGAAGAGA	TGAAGAGA	YT040401	2.116279795	266059	8800	2470	2	0.928365513	18039	88	6.780075096	266059	0	0	0	0	0	S03	Saline	0g	3h	48	Not_added	Saline 3h	Saline 0g 3h	Ctrl	Lactotropes	0	0	4	Lactotropes	Lac	Healthy
TGGTGGTA_YT040401	236021	7030	TGGTGGTA	TGGTGGTA	YT040401	2.048772714	257572	7120	5395	2	2.094559968	16156	88	6.272420915	257572	0	0	0	0	0	S03	Saline	0g	3h	48	Not_added	Saline 3h	Saline 0g 3h	Ctrl	Lactotropes	7	7	0	Somatotropes	Som	Healthy
TTCACGCA_YT040401	128377	6867	TTCACGCA	TTCACGCA	YT040401	1.141145689	143465	6956	2814	2	1.961454013	12274	87	8.555396787	143465	0	0	0	0	0	S03	Saline	0g	3h	48	Not_added	Saline 3h	Saline 0g 3h	Ctrl	Corticotropes	7	7	0	Somatotropes	Som	Healthy
GCTAACGA_YT040401	133667	7338	GCTAACGA	GCTAACGA	YT040401	1.160180029	145858	7428	2638	2	1.808608373	9553	88	6.549520767	145858	0	0	0	0	0	S03	Saline	0g	3h	48	Not_added	Saline 3h	Saline 0g 3h	Ctrl	Melanotropes	6	6	9	Melanotropes	Mel	Healthy
ACAGATTC_YT040401	103511	6138	ACAGATTC	ACAGATTC	YT040401	0.918882182	115522	6227	1857	2	1.60748602	10154	87	8.789667769	115522	0	0	0	0	0	S03	Saline	0g	3h	48	Not_added	Saline 3h	Saline 0g 3h	Ctrl	White Blood Cells	5	5	0	Somatotropes	Som	Healthy
TGGTGGTA_YT040402	239338	6606	TGGTGGTA	TGGTGGTA	YT040402	2.06307432	259370	6696	3258	2	1.2561206	16774	88	6.467209006	259370	0	0	0	0	0	S04	Saline	0g	3h	48	Not_added	Saline 3h	Saline 0g 3h	Ctrl	Lactotropes	1	1	11	Somatotropes	Som	Healthy
AACTCACC_YT040402	69300	6191	AACTCACC	AACTCACC	YT040402	0.625444719	78631	6277	1459	2	1.855502283	7872	84	10.01131869	78631	0	0	0	0	0	S04	Saline	0g	3h	48	Not_added	Saline 3h	Saline 0g 3h	Ctrl	Lactotropes	1	1	11	Somatotropes	Som	Healthy
AAGAGATC_YT040402	182136	7924	AAGAGATC	AAGAGATC	YT040402	1.579929788	198629	8016	1592	2	0.801494243	14901	90	7.501925701	198629	0	0	0	0	0	S04	Saline	0g	3h	48	Not_added	Saline 3h	Saline 0g 3h	Ctrl	Lactotropes	1	1	11	Somatotropes	Som	Healthy
AAGGACAC_YT040402	383916	8611	AAGGACAC	AAGGACAC	YT040402	3.213725248	404030	8703	2113	2	0.522980967	18001	90	4.455362226	404030	0	0	0	0	0	S04	Saline	0g	3h	48	Not_added	Saline 3h	Saline 0g 3h	Ctrl	Gonadotropes	4	4	6	Gonadotropes	Gonad	Healthy
AATCCGTC_YT040402	148656	7618	AATCCGTC	AATCCGTC	YT040402	1.292863619	162539	7707	2208	2	1.358443204	11675	87	7.182891491	162539	0	0	0	0	0	S04	Saline	0g	3h	48	Not_added	Saline 3h	Saline 0g 3h	Ctrl	Lactotropes	1	1	11	Somatotropes	Som	Healthy
ACACGACC_YT040402	172263	5592	ACACGACC	ACACGACC	YT040402	1.482594551	186392	5681	2586	2	1.387398601	11543	87	6.192862355	186392	0	0	0	0	0	S04	Saline	0g	3h	48	Not_added	Saline 3h	Saline 0g 3h	Ctrl	Lactotropes	3	3	4	Lactotropes	Lac	Healthy
ACAGATTC_YT040402	73585	5676	ACAGATTC	ACAGATTC	YT040402	0.656473955	82532	5764	1693	2	2.051325546	7254	86	8.789318083	82532	0	0	0	0	0	S04	Saline	0g	3h	48	Not_added	Saline 3h	Saline 0g 3h	Ctrl	White Blood Cells	5	5	0	Somatotropes	Som	Healthy
AGCACCTC_YT040402	176629	6956	AGCACCTC	AGCACCTC	YT040402	1.543117867	194001	7043	1898	2	0.978345472	15474	85	7.976247545	194001	0	0	0	0	0	S04	Saline	0g	3h	48	Not_added	Saline 3h	Saline 0g 3h	Ctrl	Lactotropes	1	1	11	Somatotropes	Som	Healthy
AGGCTAAC_YT040402	173587	5990	AGGCTAAC	AGGCTAAC	YT040402	1.503068597	188966	6080	2359	2	1.248372723	13020	88	6.890128383	188966	0	0	0	0	0	S04	Saline	0g	3h	48	Not_added	Saline 3h	Saline 0g 3h	Ctrl	Lactotropes	0	0	0	Somatotropes	Som	Healthy
ATAGCGAC_YT040402	213746	7210	ATAGCGAC	ATAGCGAC	YT040402	1.833135035	230462	7300	2504	2	1.086513178	14212	88	6.166743324	230462	0	0	0	0	0	S04	Saline	0g	3h	48	Not_added	Saline 3h	Saline 0g 3h	Ctrl	Lactotropes	1	1	0	Somatotropes	Som	Healthy
ATCATTCC_YT040402	133638	7895	ATCATTCC	ATCATTCC	YT040402	1.196737417	150454	7987	1846	2	1.226953089	14970	90	9.949885015	150454	0	0	0	0	0	S04	Saline	0g	3h	48	Not_added	Saline 3h	Saline 0g 3h	Ctrl	Lactotropes	1	1	11	Somatotropes	Som	Healthy
CAAGGAGC_YT040402	86003	5538	CAAGGAGC	CAAGGAGC	YT040402	0.750818423	94393	5626	1995	2	2.113504179	6395	86	6.77486678	94393	0	0	0	0	0	S04	Saline	0g	3h	48	Not_added	Saline 3h	Saline 0g 3h	Ctrl	Corticotropes	2	2	3	Corticotropes	Cort	Healthy
CACCTTAC_YT040402	289623	7763	CACCTTAC	CACCTTAC	YT040402	2.476397106	311333	7855	2735	2	0.878480598	18975	90	6.094760273	311333	0	0	0	0	0	S04	Saline	0g	3h	48	Not_added	Saline 3h	Saline 0g 3h	Ctrl	Lactotropes	1	1	11	Somatotropes	Som	Healthy
CCGACAAC_YT040402	413797	9760	CCGACAAC	CCGACAAC	YT040402	3.486044376	438266	9852	3345	2	0.763235113	21124	90	4.819903894	438266	0	0	0	0	0	S04	Saline	0g	3h	48	Not_added	Saline 3h	Saline 0g 3h	Ctrl	Thyrotropes	1	1	11	Somatotropes	Som	Healthy
CGACACAC_YT040402	202394	5691	CGACACAC	CGACACAC	YT040402	1.750411617	220062	5783	2258	2	1.02607447	15410	90	7.002572002	220062	0	0	0	0	0	S04	Saline	0g	3h	48	Not_added	Saline 3h	Saline 0g 3h	Ctrl	Lactotropes	1	1	11	Somatotropes	Som	Healthy
CTAAGGTC_YT040402	76139	6404	CTAAGGTC	CTAAGGTC	YT040402	0.679636512	85444	6492	2025	2	2.369973316	7280	86	8.520200365	85444	0	0	0	0	0	S04	Saline	0g	3h	48	Not_added	Saline 3h	Saline 0g 3h	Ctrl	Thyrotropes	1	1	11	Somatotropes	Som	Healthy
GAACAGGC_YT040402	265044	7337	GAACAGGC	GAACAGGC	YT040402	2.308365163	290208	7426	7410	2	2.553341052	17754	87	6.117681111	290208	0	0	0	0	0	S04	Saline	0g	3h	48	Not_added	Saline 3h	Saline 0g 3h	Ctrl	Pericytes	5	5	0	Somatotropes	Som	Healthy
GAGTTAGC_YT040402	229231	7364	GAGTTAGC	GAGTTAGC	YT040402	1.968260556	247450	7454	1967	2	0.794908062	16252	88	6.567791473	247450	0	0	0	0	0	S04	Saline	0g	3h	48	Not_added	Saline 3h	Saline 0g 3h	Ctrl	Lactotropes	1	1	11	Somatotropes	Som	Healthy
GATGAATC_YT040402	62231	6189	GATGAATC	GATGAATC	YT040402	0.557436525	70081	6278	1367	2	1.95060002	6483	87	9.250724162	70081	0	0	0	0	0	S04	Saline	0g	3h	48	Not_added	Saline 3h	Saline 0g 3h	Ctrl	Lactotropes	7	7	0	Somatotropes	Som	Healthy
GCCAAGAC_YT040402	207631	6523	GCCAAGAC	GCCAAGAC	YT040402	1.792568743	225362	6612	2649	2	1.175442177	15082	87	6.692343873	225362	0	0	0	0	0	S04	Saline	0g	3h	48	Not_added	Saline 3h	Saline 0g 3h	Ctrl	Lactotropes	7	7	0	Somatotropes	Som	Healthy
GCCACATA_YT040402	106026	6488	GCCACATA	GCCACATA	YT040402	0.942498127	118491	6577	2056	2	1.735152881	10409	87	8.784633432	118491	0	0	0	0	0	S04	Saline	0g	3h	48	Not_added	Saline 3h	Saline 0g 3h	Ctrl	Lactotropes	1	1	11	Somatotropes	Som	Healthy
GCTCGGTA_YT040402	40593	5252	GCTCGGTA	GCTCGGTA	YT040402	0.359671876	45218	5341	986	2	2.18054757	3639	87	8.047680127	45218	0	0	0	0	0	S04	Saline	0g	3h	48	Not_added	Saline 3h	Saline 0g 3h	Ctrl	Lactotropes	7	7	0	Somatotropes	Som	Healthy
GGAGAACA_YT040402	184803	6521	GGAGAACA	GGAGAACA	YT040402	1.593730281	200364	6610	1660	2	0.828492144	13901	87	6.937873071	200364	0	0	0	0	0	S04	Saline	0g	3h	48	Not_added	Saline 3h	Saline 0g 3h	Ctrl	Lactotropes	1	1	0	Somatotropes	Som	Healthy
GGTGCGAA_YT040402	265495	7403	GGTGCGAA	GGTGCGAA	YT040402	2.247348688	282537	7494	2977	2	1.053667307	14065	89	4.978109062	282537	0	0	0	0	0	S04	Saline	0g	3h	48	Not_added	Saline 3h	Saline 0g 3h	Ctrl	Gonadotropes	4	4	6	Gonadotropes	Gonad	Healthy
GTACGCAA_YT040402	46694	5458	GTACGCAA	GTACGCAA	YT040402	0.411731951	51763	5546	995	2	1.922222437	4074	86	7.870486641	51763	0	0	0	0	0	S04	Saline	0g	3h	48	Not_added	Saline 3h	Saline 0g 3h	Ctrl	Lactotropes	1	1	11	Somatotropes	Som	Healthy
GTCGTAGA_YT040402	51933	5402	GTCGTAGA	GTCGTAGA	YT040402	0.474577886	59664	5489	1311	2	2.197304907	6420	85	10.76025744	59664	0	0	0	0	0	S04	Saline	0g	3h	48	Not_added	Saline 3h	Saline 0g 3h	Ctrl	Thyrotropes	7	7	12	Thyrotropes	Thyro	Healthy
GTCTGTCA_YT040402	84581	6569	GTCTGTCA	GTCTGTCA	YT040402	0.746722023	93878	6657	1785	2	1.90140395	7512	86	8.001874774	93878	0	0	0	0	0	S04	Saline	0g	3h	48	Not_added	Saline 3h	Saline 0g 3h	Ctrl	Lactotropes	1	1	11	Somatotropes	Som	Healthy
TAGGATGA_YT040402	179759	6884	TAGGATGA	TAGGATGA	YT040402	1.561253386	196281	6975	1871	2	0.953225223	14651	89	7.464298633	196281	0	0	0	0	0	S04	Saline	0g	3h	48	Not_added	Saline 3h	Saline 0g 3h	Ctrl	Lactotropes	3	3	4	Lactotropes	Lac	Healthy
TCCGTCTA_YT040402	170691	6730	TCCGTCTA	TCCGTCTA	YT040402	1.480685549	186152	6821	1914	2	1.028192015	13547	89	7.277386222	186152	0	0	0	0	0	S04	Saline	0g	3h	48	Not_added	Saline 3h	Saline 0g 3h	Ctrl	Pericytes	1	1	11	Somatotropes	Som	Healthy
TCTTCACA_YT040402	128011	6267	TCTTCACA	TCTTCACA	YT040402	1.116487747	140365	6356	2056	2	1.464752609	10298	87	7.336586756	140365	0	0	0	0	0	S04	Saline	0g	3h	48	Not_added	Saline 3h	Saline 0g 3h	Ctrl	Pou1f1 Progenitors	0	0	0	Somatotropes	Som	Healthy
TGAAGAGA_YT040402	103760	6251	TGAAGAGA	TGAAGAGA	YT040402	0.916161854	115180	6341	1524	2	1.32314638	9896	88	8.591769404	115180	0	0	0	0	0	S04	Saline	0g	3h	48	Not_added	Saline 3h	Saline 0g 3h	Ctrl	Lactotropes	0	0	0	Somatotropes	Som	Healthy
TTCACGCA_YT040402	240168	7078	TTCACGCA	TTCACGCA	YT040402	2.066311669	259777	7170	3053	2	1.175238762	16556	90	6.373158517	259777	0	0	0	0	0	S04	Saline	0g	3h	48	Not_added	Saline 3h	Saline 0g 3h	Ctrl	Melanotropes	1	1	11	Somatotropes	Som	Healthy
GCCAAGAC_YT042705	141102	6605	GCCAAGAC	GCCAAGAC	YT042705	1.234647014	155220	6694	2041	2	1.314907873	12077	87	7.780569514	155220	0	0	0	0	0	S05	Saline	0g	3h	3	Not_added	Saline 3h	Saline 0g 3h	Ctrl	Lactotropes	0	0	0	Somatotropes	Som	Healthy
TATCAGCA_YT042705	113994	7418	TATCAGCA	TATCAGCA	YT042705	1.006998531	126600	7509	1168	2	0.922590837	11438	89	9.034755134	126600	0	0	0	0	0	S05	Saline	0g	3h	3	Not_added	Saline 3h	Saline 0g 3h	Ctrl	Lactotropes	7	7	0	Somatotropes	Som	Healthy
TGGAACAA_YT042705	101324	7650	TGGAACAA	TGGAACAA	YT042705	0.902154553	113419	7740	1212	2	1.068604026	10883	88	9.59539407	113419	0	0	0	0	0	S05	Saline	0g	3h	3	Not_added	Saline 3h	Saline 0g 3h	Ctrl	Pericytes	0	0	0	Somatotropes	Som	Healthy
AATCCGTC_YT042705	110773	5944	AATCCGTC	AATCCGTC	YT042705	0.964698229	121282	6033	1964	2	1.619366435	8545	87	7.045563233	121282	0	0	0	0	0	S05	Saline	0g	3h	3	Not_added	Saline 3h	Saline 0g 3h	Ctrl	Corticotropes	2	2	3	Corticotropes	Cort	Healthy
ACACGACC_YT042705	206417	8176	ACACGACC	ACACGACC	YT042705	1.781655615	223990	8266	2371	2	1.058529399	15202	88	6.78691013	223990	0	0	0	0	0	S05	Saline	0g	3h	3	Not_added	Saline 3h	Saline 0g 3h	Ctrl	Pou1f1 Progenitors	1	1	0	Somatotropes	Som	Healthy
ACAGATTC_YT042705	83312	7043	ACAGATTC	ACAGATTC	YT042705	0.734822577	92382	7132	1493	2	1.616115694	7577	87	8.201814206	92382	0	0	0	0	0	S05	Saline	0g	3h	3	Not_added	Saline 3h	Saline 0g 3h	Ctrl	Lactotropes	0	0	0	Somatotropes	Som	Healthy
AGCACCTC_YT042705	91505	5247	AGCACCTC	AGCACCTC	YT042705	0.798352571	100369	5336	1929	2	1.921908159	6935	87	6.90950393	100369	0	0	0	0	0	S05	Saline	0g	3h	3	Not_added	Saline 3h	Saline 0g 3h	Ctrl	Corticotropes	2	2	3	Corticotropes	Cort	Healthy
AGCCATGC_YT042705	120993	6940	AGCCATGC	AGCCATGC	YT042705	1.067569572	134215	7031	1636	2	1.218939761	11586	89	8.632418135	134215	0	0	0	0	0	S05	Saline	0g	3h	3	Not_added	Saline 3h	Saline 0g 3h	Ctrl	Lactotropes	7	7	0	Somatotropes	Som	Healthy
AGGCTAAC_YT042705	133649	7658	AGGCTAAC	AGGCTAAC	YT042705	1.157197214	145483	7747	1496	2	1.028298839	10338	87	7.105984892	145483	0	0	0	0	0	S05	Saline	0g	3h	3	Not_added	Saline 3h	Saline 0g 3h	Ctrl	Lactotropes	1	1	0	Somatotropes	Som	Healthy
ATCATTCC_YT042705	80682	6191	ATCATTCC	ATCATTCC	YT042705	0.716297304	90053	6281	1443	2	1.602389704	7928	88	8.803704485	90053	0	0	0	0	0	S05	Saline	0g	3h	3	Not_added	Saline 3h	Saline 0g 3h	Ctrl	Folliculostellate Cells	7	7	0	Somatotropes	Som	Healthy
ATTGGCTC_YT042705	86551	6450	ATTGGCTC	ATTGGCTC	YT042705	0.76260651	95875	6539	1333	2	1.390352021	7991	87	8.334810952	95875	0	0	0	0	0	S05	Saline	0g	3h	3	Not_added	Saline 3h	Saline 0g 3h	Ctrl	Lactotropes	7	7	0	Somatotropes	Som	Healthy
CAAGGAGC_YT042705	157326	7067	CAAGGAGC	CAAGGAGC	YT042705	1.377138101	173134	7159	1307	2	0.754906604	14501	90	8.375593471	173134	0	0	0	0	0	S05	Saline	0g	3h	3	Not_added	Saline 3h	Saline 0g 3h	Ctrl	Lactotropes	7	7	0	Somatotropes	Som	Healthy
CACCTTAC_YT042705	151322	7384	CACCTTAC	CACCTTAC	YT042705	1.325022348	166582	7474	1588	2	0.953284268	13672	88	8.207369344	166582	0	0	0	0	0	S05	Saline	0g	3h	3	Not_added	Saline 3h	Saline 0g 3h	Ctrl	Lactotropes	1	1	0	Somatotropes	Som	Healthy
CCGACAAC_YT042705	126887	6161	CCGACAAC	CCGACAAC	YT042705	1.094247874	137569	6250	1507	2	1.095450283	9175	87	6.669380456	137569	0	0	0	0	0	S05	Saline	0g	3h	3	Not_added	Saline 3h	Saline 0g 3h	Ctrl	Corticotropes	2	2	3	Corticotropes	Cort	Healthy
CCTAATCC_YT042705	85024	6525	CCTAATCC	CCTAATCC	YT042705	0.757118129	95185	6614	1479	2	1.553816253	8682	87	9.121185061	95185	0	0	0	0	0	S05	Saline	0g	3h	3	Not_added	Saline 3h	Saline 0g 3h	Ctrl	White Blood Cells	5	5	0	Somatotropes	Som	Healthy
CCTCTATC_YT042705	68048	6210	CCTCTATC	CCTCTATC	YT042705	0.608732998	76530	6299	1478	2	1.931268783	7004	87	9.151966549	76530	0	0	0	0	0	S05	Saline	0g	3h	3	Not_added	Saline 3h	Saline 0g 3h	Ctrl	Lactotropes	3	3	4	Lactotropes	Lac	Healthy
CGACACAC_YT042705	123795	6049	CGACACAC	CGACACAC	YT042705	1.089817399	137012	6138	1399	2	1.021078446	11818	87	8.625521852	137012	0	0	0	0	0	S05	Saline	0g	3h	3	Not_added	Saline 3h	Saline 0g 3h	Ctrl	Lactotropes	7	7	0	Somatotropes	Som	Healthy
CTAAGGTC_YT042705	86103	5424	CTAAGGTC	CTAAGGTC	YT042705	0.761461109	95731	5513	1198	2	1.251423259	8430	87	8.805924935	95731	0	0	0	0	0	S05	Saline	0g	3h	3	Not_added	Saline 3h	Saline 0g 3h	Ctrl	Lactotropes	3	3	4	Lactotropes	Lac	Healthy
GAACAGGC_YT042705	128555	5877	GAACAGGC	GAACAGGC	YT042705	1.124585097	141383	5967	1620	2	1.145823755	11208	88	7.92740287	141383	0	0	0	0	0	S05	Saline	0g	3h	3	Not_added	Saline 3h	Saline 0g 3h	Ctrl	Pericytes	3	3	4	Lactotropes	Lac	Healthy
GACAGTGC_YT042705	50725	4749	GACAGTGC	GACAGTGC	YT042705	0.453197064	56976	4834	987	2	1.73230834	5264	83	9.238977815	56976	0	0	0	0	0	S05	Saline	0g	3h	3	Not_added	Saline 3h	Saline 0g 3h	Ctrl	Lactotropes	0	0	0	Somatotropes	Som	Healthy
GAGTTAGC_YT042705	141929	6820	GAGTTAGC	GAGTTAGC	YT042705	1.235482202	155325	6910	1977	2	1.272815065	11419	88	7.351681957	155325	0	0	0	0	0	S05	Saline	0g	3h	3	Not_added	Saline 3h	Saline 0g 3h	Ctrl	Lactotropes	3	3	4	Lactotropes	Lac	Healthy
GCCACATA_YT042705	64004	4911	GCCACATA	GCCACATA	YT042705	0.55232199	69438	4996	837	2	1.20539186	4597	83	6.620294363	69438	0	0	0	0	0	S05	Saline	0g	3h	3	Not_added	Saline 3h	Saline 0g 3h	Ctrl	Corticotropes	2	2	3	Corticotropes	Cort	Healthy
GCGAGTAA_YT042705	86865	6581	GCGAGTAA	GCGAGTAA	YT042705	0.753864872	94776	6671	1114	2	1.175403056	6797	88	7.17164683	94776	0	0	0	0	0	S05	Saline	0g	3h	3	Not_added	Saline 3h	Saline 0g 3h	Ctrl	Corticotropes	2	2	3	Corticotropes	Cort	Healthy
GCTAACGA_YT042705	94867	6156	GCTAACGA	GCTAACGA	YT042705	0.848487735	106672	6244	1261	2	1.182128394	10544	86	9.884505775	106672	0	0	0	0	0	S05	Saline	0g	3h	3	Not_added	Saline 3h	Saline 0g 3h	Ctrl	Lactotropes	7	7	0	Somatotropes	Som	Healthy
GCTCGGTA_YT042705	225764	8575	GCTCGGTA	GCTCGGTA	YT042705	1.944907099	244514	8666	1826	2	0.746787505	16924	89	6.921485068	244514	0	0	0	0	0	S05	Saline	0g	3h	3	Not_added	Saline 3h	Saline 0g 3h	Ctrl	Pericytes	1	1	0	Somatotropes	Som	Healthy
GGAGAACA_YT042705	83982	5918	GGAGAACA	GGAGAACA	YT042705	0.72665364	91355	6008	762	2	0.834108697	6611	88	7.236604455	91355	0	0	0	0	0	S05	Saline	0g	3h	3	Not_added	Saline 3h	Saline 0g 3h	Ctrl	Lactotropes	3	3	4	Lactotropes	Lac	Healthy
GGTGCGAA_YT042705	214712	8213	GGTGCGAA	GGTGCGAA	YT042705	1.852670488	232918	8304	1333	2	0.572304416	16873	89	7.244180355	232918	0	0	0	0	0	S05	Saline	0g	3h	3	Not_added	Saline 3h	Saline 0g 3h	Ctrl	Lactotropes	1	1	11	Somatotropes	Som	Healthy
GTCGTAGA_YT042705	159479	7379	GTCGTAGA	GTCGTAGA	YT042705	1.375380229	172913	7469	1508	2	0.872114879	11926	88	6.897110107	172913	0	0	0	0	0	S05	Saline	0g	3h	3	Not_added	Saline 3h	Saline 0g 3h	Ctrl	Gonadotropes	4	4	6	Gonadotropes	Gonad	Healthy
GTCTGTCA_YT042705	132208	7075	GTCTGTCA	GTCTGTCA	YT042705	1.152194038	144854	7165	1182	2	0.815994035	11464	88	7.914175653	144854	0	0	0	0	0	S05	Saline	0g	3h	3	Not_added	Saline 3h	Saline 0g 3h	Ctrl	Lactotropes	7	7	0	Somatotropes	Som	Healthy
TCCGTCTA_YT042705	134497	7081	TCCGTCTA	TCCGTCTA	YT042705	1.18914118	149499	7171	1442	2	0.964554947	13560	88	9.070294785	149499	0	0	0	0	0	S05	Saline	0g	3h	3	Not_added	Saline 3h	Saline 0g 3h	Ctrl	Lactotropes	7	7	0	Somatotropes	Som	Healthy
TCTTCACA_YT042705	73250	5656	TCTTCACA	TCTTCACA	YT042705	0.641464427	80645	5744	1011	2	1.253642507	6384	86	7.916175832	80645	0	0	0	0	0	S05	Saline	0g	3h	3	Not_added	Saline 3h	Saline 0g 3h	Ctrl	Lactotropes	7	7	0	Somatotropes	Som	Healthy
TGAAGAGA_YT042705	63963	6205	TGAAGAGA	TGAAGAGA	YT042705	0.571348376	71830	6293	1054	2	1.467353473	6813	86	9.484894891	71830	0	0	0	0	0	S05	Saline	0g	3h	3	Not_added	Saline 3h	Saline 0g 3h	Ctrl	Lactotropes	7	7	0	Somatotropes	Som	Healthy
TGGTGGTA_YT042705	125628	6894	TGGTGGTA	TGGTGGTA	YT042705	1.096300051	137827	6985	2021	2	1.46633098	10178	89	7.38461985	137827	0	0	0	0	0	S05	Saline	0g	3h	3	Not_added	Saline 3h	Saline 0g 3h	Ctrl	Lactotropes	3	3	4	Lactotropes	Lac	Healthy
TTCACGCA_YT042705	53015	3948	TTCACGCA	TTCACGCA	YT042705	0.476208492	59869	4034	1215	2	2.029430924	5639	84	9.418897927	59869	0	0	0	0	0	S05	Saline	0g	3h	3	Not_added	Saline 3h	Saline 0g 3h	Ctrl	Corticotropes	9	9	0	Somatotropes	Som	Healthy
ATCATTCC_YT042706	74421	6856	ATCATTCC	ATCATTCC	YT042706	0.659719259	82940	6946	1000	2	1.205690861	7519	88	9.065589583	82940	0	0	0	0	0	S06	Saline	0g	3h	3	Not_added	Saline 3h	Saline 0g 3h	Ctrl	Lactotropes	7	7	0	Somatotropes	Som	Healthy
CGACACAC_YT042706	79763	5673	CGACACAC	CGACACAC	YT042706	0.681123943	85631	5758	560	2	0.653968773	5308	83	6.198689727	85631	0	0	0	0	0	S06	Saline	0g	3h	3	Not_added	Saline 3h	Saline 0g 3h	Ctrl	Lactotropes	7	7	0	Somatotropes	Som	Healthy
GCGAGTAA_YT042706	103401	6691	GCGAGTAA	GCGAGTAA	YT042706	0.914077861	114918	6779	1926	2	1.675977654	9591	86	8.345951026	114918	0	0	0	0	0	S06	Saline	0g	3h	3	Not_added	Saline 3h	Saline 0g 3h	Ctrl	Pou1f1 Progenitors	0	0	0	Somatotropes	Som	Healthy
GTCTGTCA_YT042706	145946	7994	GTCTGTCA	GTCTGTCA	YT042706	1.27223049	159945	8085	1961	2	1.226046453	12038	89	7.526337178	159945	0	0	0	0	0	S06	Saline	0g	3h	3	Not_added	Saline 3h	Saline 0g 3h	Ctrl	Lactotropes	9	9	0	Somatotropes	Som	Healthy
TAGGATGA_YT042706	91073	7196	TAGGATGA	TAGGATGA	YT042706	0.809520233	101773	7284	1236	2	1.214467491	9464	86	9.299126487	101773	0	0	0	0	0	S06	Saline	0g	3h	3	Not_added	Saline 3h	Saline 0g 3h	Ctrl	Pou1f1 Progenitors	7	7	0	Somatotropes	Som	Healthy
TCCGTCTA_YT042706	114332	5916	TCCGTCTA	TCCGTCTA	YT042706	0.999004585	125595	6005	1453	2	1.156893188	9810	87	7.810820494	125595	0	0	0	0	0	S06	Saline	0g	3h	3	Not_added	Saline 3h	Saline 0g 3h	Ctrl	Corticotropes	2	2	3	Corticotropes	Cort	Healthy
TCTTCACA_YT042706	131179	7762	TCTTCACA	TCTTCACA	YT042706	1.144685297	143910	7853	1213	2	0.842887916	11518	89	8.003613369	143910	0	0	0	0	0	S06	Saline	0g	3h	3	Not_added	Saline 3h	Saline 0g 3h	Ctrl	Lactotropes	1	1	11	Somatotropes	Som	Healthy
TGGTGGTA_YT042706	106809	7111	TGGTGGTA	TGGTGGTA	YT042706	0.946133185	118948	7201	1960	2	1.647778861	10179	88	8.557520934	118948	0	0	0	0	0	S06	Saline	0g	3h	3	Not_added	Saline 3h	Saline 0g 3h	Ctrl	Lactotropes	5	5	0	Somatotropes	Som	Healthy
TTCACGCA_YT042706	160198	7186	TTCACGCA	TTCACGCA	YT042706	1.407459416	176946	7276	1671	2	0.944355905	15077	88	8.520678625	176946	0	0	0	0	0	S06	Saline	0g	3h	3	Not_added	Saline 3h	Saline 0g 3h	Ctrl	Pericytes	5	5	0	Somatotropes	Som	Healthy
AAGGACAC_YT042706	68486	5300	AAGGACAC	AAGGACAC	YT042706	0.608534144	76505	5390	1048	2	1.369845108	6971	88	9.111822757	76505	0	0	0	0	0	S06	Saline	0g	3h	3	Not_added	Saline 3h	Saline 0g 3h	Ctrl	Lactotropes	7	7	0	Somatotropes	Som	Healthy
AATCCGTC_YT042706	70797	4785	AATCCGTC	AATCCGTC	YT042706	0.61690989	77558	4872	1102	2	1.420872122	5659	85	7.296474896	77558	0	0	0	0	0	S06	Saline	0g	3h	3	Not_added	Saline 3h	Saline 0g 3h	Ctrl	Corticotropes	2	2	3	Corticotropes	Cort	Healthy
AATGTTGC_YT042706	52951	6715	AATGTTGC	AATGTTGC	YT042706	0.470378081	59136	6801	1520	2	2.57034632	4665	84	7.888595779	59136	0	0	0	0	0	S06	Saline	0g	3h	3	Not_added	Saline 3h	Saline 0g 3h	Ctrl	Lactotropes	7	7	0	Somatotropes	Som	Healthy
ACAGATTC_YT042706	81211	6404	ACAGATTC	ACAGATTC	YT042706	0.726725227	91364	6493	1017	2	1.113129898	9136	87	9.999562191	91364	0	0	0	0	0	S06	Saline	0g	3h	3	Not_added	Saline 3h	Saline 0g 3h	Ctrl	Lactotropes	7	7	0	Somatotropes	Som	Healthy
AGATGTAC_YT042706	204566	10129	AGATGTAC	AGATGTAC	YT042706	1.769215286	222426	10222	1660	2	0.746315629	16200	91	7.283321194	222426	0	0	0	0	0	S06	Saline	0g	3h	3	Not_added	Saline 3h	Saline 0g 3h	Ctrl	Corticotropes	0	0	0	Somatotropes	Som	Healthy
AGCCATGC_YT042706	125402	6510	AGCCATGC	AGCCATGC	YT042706	1.09260136	137362	6599	920	2	0.669763108	11040	87	8.037157292	137362	0	0	0	0	0	S06	Saline	0g	3h	3	Not_added	Saline 3h	Saline 0g 3h	Ctrl	Lactotropes	7	7	0	Somatotropes	Som	Healthy
AGGCTAAC_YT042706	94372	6167	AGGCTAAC	AGGCTAAC	YT042706	0.816026748	102591	6255	1098	2	1.070269322	7121	86	6.941154682	102591	0	0	0	0	0	S06	Saline	0g	3h	3	Not_added	Saline 3h	Saline 0g 3h	Ctrl	Corticotropes	2	2	3	Corticotropes	Cort	Healthy
ATAGCGAC_YT042706	79555	5408	ATAGCGAC	ATAGCGAC	YT042706	0.714372394	89811	5496	838	2	0.933070559	9418	86	10.48646602	89811	0	0	0	0	0	S06	Saline	0g	3h	3	Not_added	Saline 3h	Saline 0g 3h	Ctrl	Lactotropes	7	7	0	Somatotropes	Som	Healthy
ATTGGCTC_YT042706	62620	4934	ATTGGCTC	ATTGGCTC	YT042706	0.540796391	67989	5020	1149	2	1.689979261	4220	84	6.206886408	67989	0	0	0	0	0	S06	Saline	0g	3h	3	Not_added	Saline 3h	Saline 0g 3h	Ctrl	Corticotropes	2	2	3	Corticotropes	Cort	Healthy
CACCTTAC_YT042706	75306	6184	CACCTTAC	CACCTTAC	YT042706	0.660101059	82988	6273	942	2	1.13510387	6740	87	8.121656143	82988	0	0	0	0	0	S06	Saline	0g	3h	3	Not_added	Saline 3h	Saline 0g 3h	Ctrl	Lactotropes	7	7	0	Somatotropes	Som	Healthy
CCATCCTC_YT042706	44043	5779	CCATCCTC	CCATCCTC	YT042706	0.39433617	49576	5867	1035	2	2.087703728	4498	86	9.072938519	49576	0	0	0	0	0	S06	Saline	0g	3h	3	Not_added	Saline 3h	Saline 0g 3h	Ctrl	Lactotropes	7	7	0	Somatotropes	Som	Healthy
CCGACAAC_YT042706	101492	5658	CCGACAAC	CCGACAAC	YT042706	0.896753668	112740	5748	893	2	0.79208799	10355	88	9.184850098	112740	0	0	0	0	0	S06	Saline	0g	3h	3	Not_added	Saline 3h	Saline 0g 3h	Ctrl	White Blood Cells	5	5	0	Somatotropes	Som	Healthy
CCTAATCC_YT042706	112043	7392	CCTAATCC	CCTAATCC	YT042706	0.976828346	122807	7480	1086	2	0.884314412	9678	86	7.880658269	122807	0	0	0	0	0	S06	Saline	0g	3h	3	Not_added	Saline 3h	Saline 0g 3h	Ctrl	Lactotropes	7	7	0	Somatotropes	Som	Healthy
CCTCTATC_YT042706	44421	5425	CCTCTATC	CCTCTATC	YT042706	0.398185991	50060	5515	711	2	1.420295645	4928	88	9.844186976	50060	0	0	0	0	0	S06	Saline	0g	3h	3	Not_added	Saline 3h	Saline 0g 3h	Ctrl	Lactotropes	7	7	0	Somatotropes	Som	Healthy
CGGATTGC_YT042706	108649	5922	CGGATTGC	CGGATTGC	YT042706	0.953602155	119887	6012	958	2	0.799085806	10280	88	8.574741215	119887	0	0	0	0	0	S06	Saline	0g	3h	3	Not_added	Saline 3h	Saline 0g 3h	Ctrl	Lactotropes	7	7	0	Somatotropes	Som	Healthy
GAACAGGC_YT042706	114218	6458	GAACAGGC	GAACAGGC	YT042706	1.005821313	126452	6547	1095	2	0.865941227	11139	87	8.808876095	126452	0	0	0	0	0	S06	Saline	0g	3h	3	Not_added	Saline 3h	Saline 0g 3h	Ctrl	Lactotropes	7	7	0	Somatotropes	Som	Healthy
GATAGACA_YT042706	86918	7652	GATAGACA	GATAGACA	YT042706	0.777759213	97780	7745	1245	2	1.273266517	9617	91	9.835344651	97780	0	0	0	0	0	S06	Saline	0g	3h	3	Not_added	Saline 3h	Saline 0g 3h	Ctrl	Lactotropes	7	7	0	Somatotropes	Som	Healthy
GATGAATC_YT042706	51413	5177	GATGAATC	GATGAATC	YT042706	0.445481514	56006	5265	795	2	1.419490769	3798	86	6.781416277	56006	0	0	0	0	0	S06	Saline	0g	3h	3	Not_added	Saline 3h	Saline 0g 3h	Ctrl	Red Blood Cells	2	2	3	Corticotropes	Cort	Healthy
GCCAAGAC_YT042706	103057	5625	GCCAAGAC	GCCAAGAC	YT042706	0.892768626	112239	5714	866	2	0.771567815	8316	87	7.409189319	112239	0	0	0	0	0	S06	Saline	0g	3h	3	Not_added	Saline 3h	Saline 0g 3h	Ctrl	Corticotropes	7	7	0	Somatotropes	Som	Healthy
GCCACATA_YT042706	99123	6380	GCCACATA	GCCACATA	YT042706	0.873233173	109783	6468	1250	2	1.138609803	9410	86	8.571454597	109783	0	0	0	0	0	S06	Saline	0g	3h	3	Not_added	Saline 3h	Saline 0g 3h	Ctrl	Lactotropes	7	7	0	Somatotropes	Som	Healthy
GCTAACGA_YT042706	56791	4756	GCTAACGA	GCTAACGA	YT042706	0.519280348	65284	4846	1163	2	1.781447215	7330	88	11.22786594	65284	0	0	0	0	0	S06	Saline	0g	3h	3	Not_added	Saline 3h	Saline 0g 3h	Ctrl	Pituicyte	7	7	0	Somatotropes	Som	Healthy
GGAGAACA_YT042706	101351	7597	GGAGAACA	GGAGAACA	YT042706	0.879509017	110572	7686	769	2	0.695474442	8452	87	7.643888145	110572	0	0	0	0	0	S06	Saline	0g	3h	3	Not_added	Saline 3h	Saline 0g 3h	Ctrl	Stem Cells	1	1	0	Somatotropes	Som	Healthy
GGTGCGAA_YT042706	153360	6778	GGTGCGAA	GGTGCGAA	YT042706	1.317442019	165629	6868	1453	2	0.877261832	10816	88	6.530257382	165629	0	0	0	0	0	S06	Saline	0g	3h	3	Not_added	Saline 3h	Saline 0g 3h	Ctrl	Thyrotropes	8	8	12	Thyrotropes	Thyro	Healthy
GTACGCAA_YT042706	87717	5507	GTACGCAA	GTACGCAA	YT042706	0.762837181	95904	5598	743	2	0.774733066	7444	89	7.761928595	95904	0	0	0	0	0	S06	Saline	0g	3h	3	Not_added	Saline 3h	Saline 0g 3h	Ctrl	Pou1f1 Progenitors	7	7	0	Somatotropes	Som	Healthy
TATCAGCA_YT042706	69888	5954	TATCAGCA	TATCAGCA	YT042706	0.619526813	77887	6042	1741	2	2.235289586	6258	86	8.034716962	77887	0	0	0	0	0	S06	Saline	0g	3h	3	Not_added	Saline 3h	Saline 0g 3h	Ctrl	Pericytes	2	2	3	Corticotropes	Cort	Healthy
TGAAGAGA_YT042706	92442	7410	TGAAGAGA	TGAAGAGA	YT042706	0.819876568	103075	7499	1102	2	1.069124424	9531	87	9.24666505	103075	0	0	0	0	0	S06	Saline	0g	3h	3	Not_added	Saline 3h	Saline 0g 3h	Ctrl	Lactotropes	0	0	0	Somatotropes	Som	Healthy
TGGAACAA_YT042706	152139	8305	TGGAACAA	TGGAACAA	YT042706	1.315246667	165353	8396	1081	2	0.65375288	12133	89	7.337635241	165353	0	0	0	0	0	S06	Saline	0g	3h	3	Not_added	Saline 3h	Saline 0g 3h	Ctrl	Gonadotropes	4	4	6	Gonadotropes	Gonad	Healthy
TGGCTTCA_YT042706	101191	5904	TGGCTTCA	TGGCTTCA	YT042706	0.881871407	110869	5993	1528	2	1.378203105	8150	87	7.351017868	110869	0	0	0	0	0	S06	Saline	0g	3h	3	Not_added	Saline 3h	Saline 0g 3h	Ctrl	Corticotropes	2	2	3	Corticotropes	Cort	Healthy
AGCACCTC_YT042706	109035	6110	AGCACCTC	AGCACCTC	YT042706	0.942020877	118431	6199	833	2	0.70336314	8563	87	7.230370427	118431	0	0	0	0	0	S06	Saline	0g	3h	3	Not_added	Saline 3h	Saline 0g 3h	Ctrl	Lactotropes	7	7	0	Somatotropes	Som	Healthy
GAGTTAGC_YT042706	91097	6253	GAGTTAGC	GAGTTAGC	YT042706	0.79600609	100074	6344	869	2	0.868357416	8108	89	8.102004517	100074	0	0	0	0	0	S06	Saline	0g	3h	3	Not_added	Saline 3h	Saline 0g 3h	Ctrl	Lactotropes	7	7	0	Somatotropes	Som	Healthy
AACTCACC_YT042707	125134	7520	AACTCACC	AACTCACC	YT042707	1.11727521	140464	7610	1366	2	0.972491172	13964	88	9.941337282	140464	0	0	0	0	0	S07	Saline	0g	6h	8	Not_added	Saline 6h	Saline 0g 6h	Ctrl	Lactotropes	1	1	11	Somatotropes	Som	Healthy
AAGAGATC_YT042707	110019	6785	AAGAGATC	AAGAGATC	YT042707	0.949839831	119414	6873	1370	2	1.147269164	8025	86	6.720317551	119414	0	0	0	0	0	S07	Saline	0g	6h	8	Not_added	Saline 6h	Saline 0g 6h	Ctrl	Gonadotropes	4	4	6	Gonadotropes	Gonad	Healthy
AAGGACAC_YT042707	84897	6041	AAGGACAC	AAGGACAC	YT042707	0.748933283	94156	6131	874	2	0.928246739	8385	88	8.905433536	94156	0	0	0	0	0	S07	Saline	0g	6h	8	Not_added	Saline 6h	Saline 0g 6h	Ctrl	Pou1f1 Progenitors	7	7	0	Somatotropes	Som	Healthy
AATGTTGC_YT042707	41710	5743	AATGTTGC	AATGTTGC	YT042707	0.388131914	48796	5830	1171	2	2.399786868	5915	85	12.12189524	48796	0	0	0	0	0	S07	Saline	0g	6h	8	Not_added	Saline 6h	Saline 0g 6h	Ctrl	Gonadotropes	1	1	11	Somatotropes	Som	Healthy
ACACGACC_YT042707	209444	8102	ACACGACC	ACACGACC	YT042707	1.782793062	224133	8194	1562	2	0.69690764	13127	90	5.856790388	224133	0	0	0	0	0	S07	Saline	0g	6h	8	Not_added	Saline 6h	Saline 0g 6h	Ctrl	Gonadotropes	4	4	6	Gonadotropes	Gonad	Healthy
ACAGATTC_YT042707	60293	5647	ACAGATTC	ACAGATTC	YT042707	0.540008928	67890	5736	1325	2	1.951686552	6272	87	9.238474002	67890	0	0	0	0	0	S07	Saline	0g	6h	8	Not_added	Saline 6h	Saline 0g 6h	Ctrl	Corticotropes	2	2	3	Corticotropes	Cort	Healthy
AGCACCTC_YT042707	80893	5433	AGCACCTC	AGCACCTC	YT042707	0.72177773	90742	5521	1017	2	1.120759957	8832	86	9.733089418	90742	0	0	0	0	0	S07	Saline	0g	6h	8	Not_added	Saline 6h	Saline 0g 6h	Ctrl	Lactotropes	7	7	0	Somatotropes	Som	Healthy
AGCCATGC_YT042707	107051	6030	AGCCATGC	AGCCATGC	YT042707	0.951573841	119632	6119	1389	2	1.161060586	11192	87	9.355356426	119632	0	0	0	0	0	S07	Saline	0g	6h	8	Not_added	Saline 6h	Saline 0g 6h	Ctrl	Lactotropes	7	7	0	Somatotropes	Som	Healthy
AGGCTAAC_YT042707	90925	6397	AGGCTAAC	AGGCTAAC	YT042707	0.808764586	101678	6487	1520	2	1.494915321	9233	88	9.080627078	101678	0	0	0	0	0	S07	Saline	0g	6h	8	Not_added	Saline 6h	Saline 0g 6h	Ctrl	Lactotropes	0	0	0	Somatotropes	Som	Healthy
ATAGCGAC_YT042707	96746	6763	ATAGCGAC	ATAGCGAC	YT042707	0.866320995	108914	6854	1134	2	1.041188461	11034	89	10.13092899	108914	0	0	0	0	0	S07	Saline	0g	6h	8	Not_added	Saline 6h	Saline 0g 6h	Ctrl	Lactotropes	7	7	0	Somatotropes	Som	Healthy
ATCATTCC_YT042707	80854	6430	ATCATTCC	ATCATTCC	YT042707	0.728284245	91560	6521	1318	2	1.439493228	9388	89	10.25338576	91560	0	0	0	0	0	S07	Saline	0g	6h	8	Not_added	Saline 6h	Saline 0g 6h	Ctrl	Lactotropes	0	0	0	Somatotropes	Som	Healthy
ATTGGCTC_YT042707	47059	3607	ATTGGCTC	ATTGGCTC	YT042707	0.436119451	54829	3693	1291	2	2.354593372	6479	84	11.81673932	54829	0	0	0	0	0	S07	Saline	0g	6h	8	Not_added	Saline 6h	Saline 0g 6h	Ctrl	Lactotropes	7	7	0	Somatotropes	Som	Healthy
CACCTTAC_YT042707	97756	5899	CACCTTAC	CACCTTAC	YT042707	0.867800472	109100	5990	1348	2	1.235563703	9996	89	9.16223648	109100	0	0	0	0	0	S07	Saline	0g	6h	8	Not_added	Saline 6h	Saline 0g 6h	Ctrl	Lactotropes	3	3	4	Lactotropes	Lac	Healthy
CCGACAAC_YT042707	98198	6083	CCGACAAC	CCGACAAC	YT042707	0.876701193	110219	6170	967	2	0.877344197	11054	85	10.02912384	110219	0	0	0	0	0	S07	Saline	0g	6h	8	Not_added	Saline 6h	Saline 0g 6h	Ctrl	Lactotropes	7	7	0	Somatotropes	Som	Healthy
CCTAATCC_YT042707	80115	6007	CCTAATCC	CCTAATCC	YT042707	0.715295078	89927	6098	1139	2	1.266582895	8673	89	9.644489419	89927	0	0	0	0	0	S07	Saline	0g	6h	8	Not_added	Saline 6h	Saline 0g 6h	Ctrl	Lactotropes	3	3	4	Lactotropes	Lac	Healthy
CGACACAC_YT042707	110754	7125	CGACACAC	CGACACAC	YT042707	0.981823567	123435	7213	1376	2	1.114756755	11305	86	9.158666505	123435	0	0	0	0	0	S07	Saline	0g	6h	8	Not_added	Saline 6h	Saline 0g 6h	Ctrl	Red Blood Cells	7	7	0	Somatotropes	Som	Healthy
CGGATTGC_YT042707	141084	7600	CGGATTGC	CGGATTGC	YT042707	1.246578276	156720	7692	1815	2	1.158116386	13821	90	8.818912711	156720	0	0	0	0	0	S07	Saline	0g	6h	8	Not_added	Saline 6h	Saline 0g 6h	Ctrl	Red Blood Cells	1	1	0	Somatotropes	Som	Healthy
CTAAGGTC_YT042707	74895	7236	CTAAGGTC	CTAAGGTC	YT042707	0.659401092	82900	7325	1338	2	1.613992762	6667	87	8.042219542	82900	0	0	0	0	0	S07	Saline	0g	6h	8	Not_added	Saline 6h	Saline 0g 6h	Ctrl	Red Blood Cells	7	7	0	Somatotropes	Som	Healthy
GAACAGGC_YT042707	138913	7385	GAACAGGC	GAACAGGC	YT042707	1.195536336	150303	7476	2296	2	1.527580953	9094	89	6.050444768	150303	0	0	0	0	0	S07	Saline	0g	6h	8	Not_added	Saline 6h	Saline 0g 6h	Ctrl	Gonadotropes	4	4	6	Gonadotropes	Gonad	Healthy
GACAGTGC_YT042707	88234	6278	GACAGTGC	GACAGTGC	YT042707	0.788513257	99132	6366	1843	2	1.859137312	9055	86	9.134285599	99132	0	0	0	0	0	S07	Saline	0g	6h	8	Not_added	Saline 6h	Saline 0g 6h	Ctrl	Lactotropes	3	3	4	Lactotropes	Lac	Healthy
GAGTTAGC_YT042707	170719	7883	GAGTTAGC	GAGTTAGC	YT042707	1.461770521	183774	7972	1878	2	1.021907343	11177	87	6.081926714	183774	0	0	0	0	0	S07	Saline	0g	6h	8	Not_added	Saline 6h	Saline 0g 6h	Ctrl	Gonadotropes	4	4	6	Gonadotropes	Gonad	Healthy
GATGAATC_YT042707	103959	7736	GATGAATC	GATGAATC	YT042707	0.918818549	115514	7828	1567	2	1.356545527	9988	90	8.646570978	115514	0	0	0	0	0	S07	Saline	0g	6h	8	Not_added	Saline 6h	Saline 0g 6h	Ctrl	Red Blood Cells	7	7	0	Somatotropes	Som	Healthy
GCCACATA_YT042707	75342	5530	GCCACATA	GCCACATA	YT042707	0.663203187	83378	5620	1248	2	1.496797716	6788	88	8.141236297	83378	0	0	0	0	0	S07	Saline	0g	6h	8	Not_added	Saline 6h	Saline 0g 6h	Ctrl	Lactotropes	7	7	0	Somatotropes	Som	Healthy
GCGAGTAA_YT042707	80237	5805	GCGAGTAA	GCGAGTAA	YT042707	0.717458614	90199	5894	1440	2	1.596470027	8522	87	9.447998315	90199	0	0	0	0	0	S07	Saline	0g	6h	8	Not_added	Saline 6h	Saline 0g 6h	Ctrl	Lactotropes	3	3	4	Lactotropes	Lac	Healthy
GCTAACGA_YT042707	186627	8018	GCTAACGA	GCTAACGA	YT042707	1.618881382	203526	8110	1707	2	0.838713481	15192	90	7.464402582	203526	0	0	0	0	0	S07	Saline	0g	6h	8	Not_added	Saline 6h	Saline 0g 6h	Ctrl	Gonadotropes	4	4	6	Gonadotropes	Gonad	Healthy
GCTCGGTA_YT042707	127389	7075	GCTCGGTA	GCTCGGTA	YT042707	1.145512531	144014	7166	3436	2	2.385879151	13189	89	9.158137403	144014	0	0	0	0	0	S07	Saline	0g	6h	8	Not_added	Saline 6h	Saline 0g 6h	Ctrl	Lactotropes	5	5	0	Somatotropes	Som	Healthy
GGAGAACA_YT042707	52302	5368	GGAGAACA	GGAGAACA	YT042707	0.467506624	58775	5456	1078	2	1.834113143	5395	86	9.179072735	58775	0	0	0	0	0	S07	Saline	0g	6h	8	Not_added	Saline 6h	Saline 0g 6h	Ctrl	Corticotropes	2	2	3	Corticotropes	Cort	Healthy
GGTGCGAA_YT042707	155790	7540	GGTGCGAA	GGTGCGAA	YT042707	1.369836169	172216	7630	1806	2	1.048683049	14620	88	8.48933897	172216	0	0	0	0	0	S07	Saline	0g	6h	8	Not_added	Saline 6h	Saline 0g 6h	Ctrl	Lactotropes	1	1	11	Somatotropes	Som	Healthy
GTACGCAA_YT042707	86626	6735	GTACGCAA	GTACGCAA	YT042707	0.7733526	97226	6820	1318	2	1.355604468	9282	83	9.546829038	97226	0	0	0	0	0	S07	Saline	0g	6h	8	Not_added	Saline 6h	Saline 0g 6h	Ctrl	Lactotropes	1	1	11	Somatotropes	Som	Healthy
GTCGTAGA_YT042707	85562	6556	GTCGTAGA	GTCGTAGA	YT042707	0.754525068	94859	6641	1293	2	1.363075723	8004	83	8.43778661	94859	0	0	0	0	0	S07	Saline	0g	6h	8	Not_added	Saline 6h	Saline 0g 6h	Ctrl	Lactotropes	5	5	0	Somatotropes	Som	Healthy
GTCTGTCA_YT042707	237375	9014	GTCTGTCA	GTCTGTCA	YT042707	2.020694477	254042	9104	1567	2	0.616827139	15100	88	5.94389904	254042	0	0	0	0	0	S07	Saline	0g	6h	8	Not_added	Saline 6h	Saline 0g 6h	Ctrl	Gonadotropes	4	4	6	Gonadotropes	Gonad	Healthy
GTGTTCTA_YT042707	64497	6423	GTGTTCTA	GTGTTCTA	YT042707	0.575707264	72378	6511	1031	2	1.424465998	6850	86	9.464201829	72378	0	0	0	0	0	S07	Saline	0g	6h	8	Not_added	Saline 6h	Saline 0g 6h	Ctrl	Lactotropes	3	3	4	Lactotropes	Lac	Healthy
TAGGATGA_YT042707	68463	7143	TAGGATGA	TAGGATGA	YT042707	0.608303473	76476	7232	881	2	1.151995397	7132	87	9.325801559	76476	0	0	0	0	0	S07	Saline	0g	6h	8	Not_added	Saline 6h	Saline 0g 6h	Ctrl	Lactotropes	7	7	0	Somatotropes	Som	Healthy
TATCAGCA_YT042707	93752	7279	TATCAGCA	TATCAGCA	YT042707	0.835482659	105037	7371	1047	2	0.996791607	10238	90	9.747041519	105037	0	0	0	0	0	S07	Saline	0g	6h	8	Not_added	Saline 6h	Saline 0g 6h	Ctrl	Lactotropes	1	1	11	Somatotropes	Som	Healthy
TCCGTCTA_YT042707	90324	7263	TCCGTCTA	TCCGTCTA	YT042707	0.789595025	99268	7353	1178	2	1.186686546	7766	88	7.823266309	99268	0	0	0	0	0	S07	Saline	0g	6h	8	Not_added	Saline 6h	Saline 0g 6h	Ctrl	Lactotropes	7	7	0	Somatotropes	Som	Healthy
TCTTCACA_YT042707	68253	6499	TCTTCACA	TCTTCACA	YT042707	0.614149791	77211	6587	991	2	1.283495875	7967	86	10.31847794	77211	0	0	0	0	0	S07	Saline	0g	6h	8	Not_added	Saline 6h	Saline 0g 6h	Ctrl	Lactotropes	7	7	0	Somatotropes	Som	Healthy
TGAAGAGA_YT042707	53359	6099	TGAAGAGA	TGAAGAGA	YT042707	0.482293435	60634	6189	737	2	1.215489659	6538	88	10.78272916	60634	0	0	0	0	0	S07	Saline	0g	6h	8	Not_added	Saline 6h	Saline 0g 6h	Ctrl	Lactotropes	7	7	0	Somatotropes	Som	Healthy
TGGAACAA_YT042707	48944	5496	TGGAACAA	TGGAACAA	YT042707	0.448313201	56362	5586	648	2	1.149710798	6770	88	12.01163905	56362	0	0	0	0	0	S07	Saline	0g	6h	8	Not_added	Saline 6h	Saline 0g 6h	Ctrl	Lactotropes	7	7	0	Somatotropes	Som	Healthy
TGGTGGTA_YT042707	103927	6766	TGGTGGTA	TGGTGGTA	YT042707	0.917426568	115339	6855	1362	2	1.180866836	10050	87	8.713444715	115339	0	0	0	0	0	S07	Saline	0g	6h	8	Not_added	Saline 6h	Saline 0g 6h	Ctrl	Lactotropes	7	7	0	Somatotropes	Som	Healthy
TTCACGCA_YT042707	143497	6873	TTCACGCA	TTCACGCA	YT042707	1.275093993	160305	6966	2008	2	1.252612208	14800	91	9.232400736	160305	0	0	0	0	0	S07	Saline	0g	6h	8	Not_added	Saline 6h	Saline 0g 6h	Ctrl	Lactotropes	7	7	0	Somatotropes	Som	Healthy
TGGCTTCA_YT042707	104657	5966	TGGCTTCA	TGGCTTCA	YT042707	0.92916693	116815	6057	1218	2	1.042674314	10940	89	9.365235629	116815	0	0	0	0	0	S07	Saline	0g	6h	8	Not_added	Saline 6h	Saline 0g 6h	Ctrl	Lactotropes	3	3	4	Lactotropes	Lac	Healthy
AATCCGTC_YT042707	32887	3212	AATCCGTC	AATCCGTC	YT042707	0.302696122	38055	3298	782	2	2.05492051	4386	84	11.52542373	38055	0	0	0	0	0	S07	Saline	0g	6h	8	Not_added	Saline 6h	Saline 0g 6h	Ctrl	Corticotropes	2	2	3	Corticotropes	Cort	Healthy
CCTCTATC_YT042707	43797	5269	CCTCTATC	CCTCTATC	YT042707	0.385125236	48418	5356	834	2	1.722499897	3787	85	7.821471354	48418	0	0	0	0	0	S07	Saline	0g	6h	8	Not_added	Saline 6h	Saline 0g 6h	Ctrl	Lactotropes	7	7	0	Somatotropes	Som	Healthy
GGTGCGAA_YT042708	217591	8638	GGTGCGAA	GGTGCGAA	YT042708	1.870710556	235186	8729	2368	2	1.006862653	15227	89	6.47445001	235186	0	0	0	0	0	S08	Saline	0g	6h	8	Not_added	Saline 6h	Saline 0g 6h	Ctrl	Red Blood Cells	0	0	0	Somatotropes	Som	Healthy
TGGCTTCA_YT042708	208176	7999	TGGCTTCA	TGGCTTCA	YT042708	1.77293784	222894	8086	1703	2	0.764040306	13015	85	5.839098406	222894	0	0	0	0	0	S08	Saline	0g	6h	8	Not_added	Saline 6h	Saline 0g 6h	Ctrl	Melanotropes	6	6	9	Melanotropes	Mel	Healthy
TGGTGGTA_YT042708	204876	8918	TGGTGGTA	TGGTGGTA	YT042708	1.768348281	222317	9009	1828	2	0.822249311	15613	89	7.022854752	222317	0	0	0	0	0	S08	Saline	0g	6h	8	Not_added	Saline 6h	Saline 0g 6h	Ctrl	Red Blood Cells	1	1	0	Somatotropes	Som	Healthy
AACTCACC_YT042708	123327	7376	AACTCACC	AACTCACC	YT042708	1.099402179	138217	7466	1369	2	0.990471505	13521	88	9.782443549	138217	0	0	0	0	0	S08	Saline	0g	6h	8	Not_added	Saline 6h	Saline 0g 6h	Ctrl	Red Blood Cells	7	7	0	Somatotropes	Som	Healthy
AAGAGATC_YT042708	106968	7048	AAGAGATC	AAGAGATC	YT042708	0.941201597	118328	7138	1241	2	1.048779663	10119	88	8.551653032	118328	0	0	0	0	0	S08	Saline	0g	6h	8	Not_added	Saline 6h	Saline 0g 6h	Ctrl	Melanotropes	6	6	9	Melanotropes	Mel	Healthy
AAGGACAC_YT042708	108923	6064	AAGGACAC	AAGGACAC	YT042708	0.936548404	117743	6154	821	2	0.697281367	7999	88	6.793609811	117743	0	0	0	0	0	S08	Saline	0g	6h	8	Not_added	Saline 6h	Saline 0g 6h	Ctrl	Lactotropes	3	3	4	Lactotropes	Lac	Healthy
AATCCGTC_YT042708	148575	6230	AATCCGTC	AATCCGTC	YT042708	1.282984534	161297	6318	1320	2	0.81836612	11402	86	7.068947346	161297	0	0	0	0	0	S08	Saline	0g	6h	8	Not_added	Saline 6h	Saline 0g 6h	Ctrl	Lactotropes	0	0	0	Somatotropes	Som	Healthy
AATGTTGC_YT042708	100893	7886	AATGTTGC	AATGTTGC	YT042708	0.882786137	110984	7974	1957	2	1.763317235	8134	86	7.328984358	110984	0	0	0	0	0	S08	Saline	0g	6h	8	Not_added	Saline 6h	Saline 0g 6h	Ctrl	Gonadotropes	4	4	6	Gonadotropes	Gonad	Healthy
ACACGACC_YT042708	331463	9122	ACACGACC	ACACGACC	YT042708	2.802048976	352274	9215	2111	2	0.599249448	18700	91	5.308367918	352274	0	0	0	0	0	S08	Saline	0g	6h	8	Not_added	Saline 6h	Saline 0g 6h	Ctrl	Gonadotropes	4	4	6	Gonadotropes	Gonad	Healthy
ACAGATTC_YT042708	138889	7547	ACAGATTC	ACAGATTC	YT042708	1.206568777	151690	7640	1670	2	1.100929527	11131	91	7.337991957	151690	0	0	0	0	0	S08	Saline	0g	6h	8	Not_added	Saline 6h	Saline 0g 6h	Ctrl	Thyrotropes	8	8	12	Thyrotropes	Thyro	Healthy
AGATGTAC_YT042708	76526	6571	AGATGTAC	AGATGTAC	YT042708	0.691774583	86970	6662	1379	2	1.585604231	9065	89	10.42313441	86970	0	0	0	0	0	S08	Saline	0g	6h	8	Not_added	Saline 6h	Saline 0g 6h	Ctrl	Red Blood Cells	7	7	0	Somatotropes	Som	Healthy
AGCACCTC_YT042708	118444	6683	AGCACCTC	AGCACCTC	YT042708	1.040628782	130828	6773	1465	2	1.11979087	10919	88	8.346072706	130828	0	0	0	0	0	S08	Saline	0g	6h	8	Not_added	Saline 6h	Saline 0g 6h	Ctrl	Red Blood Cells	7	7	0	Somatotropes	Som	Healthy
AGGCTAAC_YT042708	140055	7115	AGGCTAAC	AGGCTAAC	YT042708	1.235514019	155329	7205	1943	2	1.250893265	13331	88	8.582428265	155329	0	0	0	0	0	S08	Saline	0g	6h	8	Not_added	Saline 6h	Saline 0g 6h	Ctrl	Red Blood Cells	0	0	0	Somatotropes	Som	Healthy
ATAGCGAC_YT042708	193904	8141	ATAGCGAC	ATAGCGAC	YT042708	1.675634419	210661	8232	1705	2	0.809357214	15052	89	7.145128904	210661	0	0	0	0	0	S08	Saline	0g	6h	8	Not_added	Saline 6h	Saline 0g 6h	Ctrl	Red Blood Cells	1	1	0	Somatotropes	Som	Healthy
ATTGGCTC_YT042708	99547	6167	ATTGGCTC	ATTGGCTC	YT042708	0.864817656	108725	6254	1642	2	1.510232237	7536	85	6.931248563	108725	0	0	0	0	0	S08	Saline	0g	6h	8	Not_added	Saline 6h	Saline 0g 6h	Ctrl	Corticotropes	2	2	3	Corticotropes	Cort	Healthy
CAAGGAGC_YT042708	130009	6501	CAAGGAGC	CAAGGAGC	YT042708	1.12253292	141125	6588	1297	2	0.919043401	9819	85	6.957661647	141125	0	0	0	0	0	S08	Saline	0g	6h	8	Not_added	Saline 6h	Saline 0g 6h	Ctrl	Lactotropes	3	3	4	Lactotropes	Lac	Healthy
CACCTTAC_YT042708	148795	7870	CACCTTAC	CACCTTAC	YT042708	1.299823522	163414	7959	1442	2	0.882421335	13177	87	8.063568605	163414	0	0	0	0	0	S08	Saline	0g	6h	8	Not_added	Saline 6h	Saline 0g 6h	Ctrl	Red Blood Cells	7	7	0	Somatotropes	Som	Healthy
CCATCCTC_YT042708	75971	6826	CCATCCTC	CCATCCTC	YT042708	0.675850325	84968	6914	1926	2	2.266735712	7071	86	8.321956501	84968	0	0	0	0	0	S08	Saline	0g	6h	8	Not_added	Saline 6h	Saline 0g 6h	Ctrl	Red Blood Cells	1	1	0	Somatotropes	Som	Healthy
CCGACAAC_YT042708	190946	8041	CCGACAAC	CCGACAAC	YT042708	1.660099916	208708	8132	1695	2	0.812139448	16067	89	7.69831535	208708	0	0	0	0	0	S08	Saline	0g	6h	8	Not_added	Saline 6h	Saline 0g 6h	Ctrl	Red Blood Cells	1	1	0	Somatotropes	Som	Healthy
CCTAATCC_YT042708	107248	6619	CCTAATCC	CCTAATCC	YT042708	0.936421138	117727	6709	2087	2	1.772745419	8392	88	7.128356282	117727	0	0	0	0	0	S08	Saline	0g	6h	8	Not_added	Saline 6h	Saline 0g 6h	Ctrl	Corticotropes	2	2	3	Corticotropes	Cort	Healthy
CCTCTATC_YT042708	61390	5746	CCTCTATC	CCTCTATC	YT042708	0.543643986	68347	5833	1261	2	1.844996854	5696	85	8.333942968	68347	0	0	0	0	0	S08	Saline	0g	6h	8	Not_added	Saline 6h	Saline 0g 6h	Ctrl	Lactotropes	3	3	4	Lactotropes	Lac	Healthy
CGACACAC_YT042708	237884	8155	CGACACAC	CGACACAC	YT042708	2.024942006	254576	8248	1382	2	0.542863428	15310	91	6.013921187	254576	0	0	0	0	0	S08	Saline	0g	6h	8	Not_added	Saline 6h	Saline 0g 6h	Ctrl	Gonadotropes	4	4	6	Gonadotropes	Gonad	Healthy
CGGATTGC_YT042708	165063	7846	CGGATTGC	CGGATTGC	YT042708	1.432841187	180137	7936	1599	2	0.887657727	13475	88	7.480417682	180137	0	0	0	0	0	S08	Saline	0g	6h	8	Not_added	Saline 6h	Saline 0g 6h	Ctrl	Red Blood Cells	0	0	0	Somatotropes	Som	Healthy
CTAAGGTC_YT042708	95456	6804	CTAAGGTC	CTAAGGTC	YT042708	0.846300337	106397	6893	1408	2	1.323345583	9533	87	8.959839093	106397	0	0	0	0	0	S08	Saline	0g	6h	8	Not_added	Saline 6h	Saline 0g 6h	Ctrl	Red Blood Cells	7	7	0	Somatotropes	Som	Healthy
GACAGTGC_YT042708	72132	5142	GACAGTGC	GACAGTGC	YT042708	0.635984001	79956	5233	1224	2	1.530841963	6600	89	8.254539997	79956	0	0	0	0	0	S08	Saline	0g	6h	8	Not_added	Saline 6h	Saline 0g 6h	Ctrl	Lactotropes	3	3	4	Lactotropes	Lac	Healthy
GAGTTAGC_YT042708	73778	6036	GAGTTAGC	GAGTTAGC	YT042708	0.638394116	80259	6124	1363	2	1.698251909	5118	86	6.376854932	80259	0	0	0	0	0	S08	Saline	0g	6h	8	Not_added	Saline 6h	Saline 0g 6h	Ctrl	Corticotropes	2	2	3	Corticotropes	Cort	Healthy
GATAGACA_YT042708	222764	9718	GATAGACA	GATAGACA	YT042708	1.912279074	240412	9813	1637	2	0.68091443	16011	93	6.659817314	240412	0	0	0	0	0	S08	Saline	0g	6h	8	Not_added	Saline 6h	Saline 0g 6h	Ctrl	Red Blood Cells	4	4	6	Gonadotropes	Gonad	Healthy
GATGAATC_YT042708	83789	6784	GATGAATC	GATGAATC	YT042708	0.75089001	94402	6875	1118	2	1.184296943	9495	89	10.05804962	94402	0	0	0	0	0	S08	Saline	0g	6h	8	Not_added	Saline 6h	Saline 0g 6h	Ctrl	Red Blood Cells	7	7	0	Somatotropes	Som	Healthy
GCCAAGAC_YT042708	116697	6245	GCCAAGAC	GCCAAGAC	YT042708	1.030471301	129551	6333	1235	2	0.953292526	11619	86	8.96866871	129551	0	0	0	0	0	S08	Saline	0g	6h	8	Not_added	Saline 6h	Saline 0g 6h	Ctrl	Red Blood Cells	0	0	4	Somatotropes	Som	Healthy
GCCACATA_YT042708	183958	8241	GCCACATA	GCCACATA	YT042708	1.588496434	199706	8332	1469	2	0.735581305	14279	89	7.150010515	199706	0	0	0	0	0	S08	Saline	0g	6h	8	Not_added	Saline 6h	Saline 0g 6h	Ctrl	Gonadotropes	4	4	6	Gonadotropes	Gonad	Healthy
GCTAACGA_YT042708	94123	7083	GCTAACGA	GCTAACGA	YT042708	0.840143806	105623	7174	1450	2	1.372807059	10050	89	9.514973065	105623	0	0	0	0	0	S08	Saline	0g	6h	8	Not_added	Saline 6h	Saline 0g 6h	Ctrl	Lactotropes	3	3	4	Lactotropes	Lac	Healthy
GTACGCAA_YT042708	115151	6432	GTACGCAA	GTACGCAA	YT042708	0.9932219	124868	6521	1597	2	1.278950572	8120	87	6.502867028	124868	0	0	0	0	0	S08	Saline	0g	6h	8	Not_added	Saline 6h	Saline 0g 6h	Ctrl	Corticotropes	2	2	3	Corticotropes	Cort	Healthy
GTCGTAGA_YT042708	92936	7028	GTCGTAGA	GTCGTAGA	YT042708	0.818524359	102905	7118	1691	2	1.643263204	8278	88	8.044312716	102905	0	0	0	0	0	S08	Saline	0g	6h	8	Not_added	Saline 6h	Saline 0g 6h	Ctrl	Pericytes	2	2	3	Corticotropes	Cort	Healthy
GTCTGTCA_YT042708	160657	7890	GTCTGTCA	GTCTGTCA	YT042708	1.380781113	173592	7981	1409	2	0.811673349	11526	89	6.639706899	173592	0	0	0	0	0	S08	Saline	0g	6h	8	Not_added	Saline 6h	Saline 0g 6h	Ctrl	Folliculostellate Cells	8	8	12	Thyrotropes	Thyro	Healthy
GTGTTCTA_YT042708	88887	7394	GTGTTCTA	GTGTTCTA	YT042708	0.780845433	98168	7484	1248	2	1.271290033	8033	88	8.182910928	98168	0	0	0	0	0	S08	Saline	0g	6h	8	Not_added	Saline 6h	Saline 0g 6h	Ctrl	Lactotropes	3	3	4	Lactotropes	Lac	Healthy
TAGGATGA_YT042708	75164	6815	TAGGATGA	TAGGATGA	YT042708	0.658717033	82814	6903	1155	2	1.394691719	6495	86	7.842876808	82814	0	0	0	0	0	S08	Saline	0g	6h	8	Not_added	Saline 6h	Saline 0g 6h	Ctrl	Gonadotropes	4	4	6	Gonadotropes	Gonad	Healthy
TATCAGCA_YT042708	77847	6591	TATCAGCA	TATCAGCA	YT042708	0.695282374	87411	6682	1150	2	1.315623892	8414	89	9.625790804	87411	0	0	0	0	0	S08	Saline	0g	6h	8	Not_added	Saline 6h	Saline 0g 6h	Ctrl	Red Blood Cells	7	7	0	Somatotropes	Som	Healthy
TCCGTCTA_YT042708	95739	6520	TCCGTCTA	TCCGTCTA	YT042708	0.838314346	105393	6612	1242	2	1.178446386	8412	90	7.981554752	105393	0	0	0	0	0	S08	Saline	0g	6h	8	Not_added	Saline 6h	Saline 0g 6h	Ctrl	Lactotropes	3	3	4	Lactotropes	Lac	Healthy
TCTTCACA_YT042708	100542	7442	TCTTCACA	TCTTCACA	YT042708	0.879771505	110605	7534	1124	2	1.016228923	8939	90	8.081913114	110605	0	0	0	0	0	S08	Saline	0g	6h	8	Not_added	Saline 6h	Saline 0g 6h	Ctrl	Red Blood Cells	7	7	0	Somatotropes	Som	Healthy
TGAAGAGA_YT042708	117049	8641	TGAAGAGA	TGAAGAGA	YT042708	1.03683464	130351	8734	919	2	0.705019524	12383	91	9.49973533	130351	0	0	0	0	0	S08	Saline	0g	6h	8	Not_added	Saline 6h	Saline 0g 6h	Ctrl	Red Blood Cells	7	7	0	Somatotropes	Som	Healthy
TGGAACAA_YT042708	85689	7419	TGGAACAA	TGGAACAA	YT042708	0.769948213	96798	7511	944	2	0.975226761	10165	90	10.50125003	96798	0	0	0	0	0	S08	Saline	0g	6h	8	Not_added	Saline 6h	Saline 0g 6h	Ctrl	Red Blood Cells	7	7	0	Somatotropes	Som	Healthy
TTCACGCA_YT042708	162451	7794	TTCACGCA	TTCACGCA	YT042708	1.417911201	178260	7883	1514	2	0.849321216	14295	87	8.019185459	178260	0	0	0	0	0	S08	Saline	0g	6h	8	Not_added	Saline 6h	Saline 0g 6h	Ctrl	Red Blood Cells	7	7	0	Somatotropes	Som	Healthy
AATGTTGC_YT081601	39693	6223	AATGTTGC	AATGTTGC	YT081601	0.358749192	45102	6309	1001	2	2.219413773	4408	84	9.77340251	45102	0	0	0	0	0	S09	Saline	0g	6h	17	Not_added	Saline 6h	Saline 0g 6h	Ctrl	Lactotropes	7	7	0	Somatotropes	Som	Healthy
AGCCATGC_YT081601	84463	5224	AGCCATGC	AGCCATGC	YT081601	0.731378419	91949	5313	625	2	0.67972463	6861	87	7.461745098	91949	0	0	0	0	0	S09	Saline	0g	6h	17	Not_added	Saline 6h	Saline 0g 6h	Ctrl	Corticotropes	2	2	3	Corticotropes	Cort	Healthy
CGGATTGC_YT081601	221273	8248	CGGATTGC	CGGATTGC	YT081601	1.900403491	238919	8339	1332	2	0.557511123	16314	89	6.828255601	238919	0	0	0	0	0	S09	Saline	0g	6h	17	Not_added	Saline 6h	Saline 0g 6h	Ctrl	Lactotropes	5	5	0	Somatotropes	Som	Healthy
GACAGTGC_YT081601	84358	6770	GACAGTGC	GACAGTGC	YT081601	0.751208177	94442	6859	1201	2	1.271679973	8883	87	9.405772855	94442	0	0	0	0	0	S09	Saline	0g	6h	17	Not_added	Saline 6h	Saline 0g 6h	Ctrl	Thyrotropes	7	7	0	Somatotropes	Som	Healthy
GCCAAGAC_YT081601	191070	8235	GCCAAGAC	GCCAAGAC	YT081601	1.646339193	206978	8327	1088	2	0.525659732	14820	90	7.160181275	206978	0	0	0	0	0	S09	Saline	0g	6h	17	Not_added	Saline 6h	Saline 0g 6h	Ctrl	Lactotropes	1	1	0	Somatotropes	Som	Healthy
GGTGCGAA_YT081601	138865	6819	GGTGCGAA	GGTGCGAA	YT081601	1.203808678	151343	6909	838	2	0.553709124	11640	88	7.691138672	151343	0	0	0	0	0	S09	Saline	0g	6h	17	Not_added	Saline 6h	Saline 0g 6h	Ctrl	Lactotropes	1	1	0	Somatotropes	Som	Healthy
GTCTGTCA_YT081601	115024	6213	GTCTGTCA	GTCTGTCA	YT081601	1.013576633	127427	6303	762	2	0.597989437	11641	88	9.135426558	127427	0	0	0	0	0	S09	Saline	0g	6h	17	Not_added	Saline 6h	Saline 0g 6h	Ctrl	Lactotropes	0	0	0	Somatotropes	Som	Healthy
GTGTTCTA_YT081601	92986	7018	GTGTTCTA	GTGTTCTA	YT081601	0.826494442	103907	7109	1187	2	1.142367694	9734	89	9.367992532	103907	0	0	0	0	0	S09	Saline	0g	6h	17	Not_added	Saline 6h	Saline 0g 6h	Ctrl	Pou1f1 Progenitors	5	5	0	Somatotropes	Som	Healthy
TCTTCACA_YT081601	96384	6386	TCTTCACA	TCTTCACA	YT081601	0.829970416	104344	6476	761	2	0.729318408	7199	88	6.899294641	104344	0	0	0	0	0	S09	Saline	0g	6h	17	Not_added	Saline 6h	Saline 0g 6h	Ctrl	Lactotropes	0	0	0	Somatotropes	Som	Healthy
TGGCTTCA_YT081601	200231	7557	TGGCTTCA	TGGCTTCA	YT081601	1.71736202	215907	7648	1159	2	0.536805199	14517	89	6.723728272	215907	0	0	0	0	0	S09	Saline	0g	6h	17	Not_added	Saline 6h	Saline 0g 6h	Ctrl	Corticotropes	2	2	3	Corticotropes	Cort	Healthy
AACTCACC_YT081601	90282	5929	AACTCACC	AACTCACC	YT081601	0.77127656	96965	6018	677	2	0.698190069	6006	87	6.193987521	96965	0	0	0	0	0	S09	Saline	0g	6h	17	Not_added	Saline 6h	Saline 0g 6h	Ctrl	Corticotropes	2	2	3	Corticotropes	Cort	Healthy
AAGGACAC_YT081601	97153	5667	AAGGACAC	AAGGACAC	YT081601	0.834583838	104924	5756	579	2	0.55182799	7192	87	6.854485151	104924	0	0	0	0	0	S09	Saline	0g	6h	17	Not_added	Saline 6h	Saline 0g 6h	Ctrl	Corticotropes	2	2	3	Corticotropes	Cort	Healthy
AATCCGTC_YT081601	59844	4659	AATCCGTC	AATCCGTC	YT081601	0.537551088	67581	4748	757	2	1.120137317	6980	87	10.32834672	67581	0	0	0	0	0	S09	Saline	0g	6h	17	Not_added	Saline 6h	Saline 0g 6h	Ctrl	Pou1f1 Progenitors	7	7	0	Somatotropes	Som	Healthy
ACACGACC_YT081601	65115	4384	ACACGACC	ACACGACC	YT081601	0.559035314	70282	4471	336	2	0.478074045	4831	85	6.87373723	70282	0	0	0	0	0	S09	Saline	0g	6h	17	Not_added	Saline 6h	Saline 0g 6h	Ctrl	Corticotropes	2	2	3	Corticotropes	Cort	Healthy
ACAGATTC_YT081601	73663	6526	ACAGATTC	ACAGATTC	YT081601	0.648217522	81494	6614	1005	2	1.233219624	6826	86	8.376076766	81494	0	0	0	0	0	S09	Saline	0g	6h	17	Not_added	Saline 6h	Saline 0g 6h	Ctrl	Corticotropes	2	2	3	Corticotropes	Cort	Healthy
AGGCTAAC_YT081601	100978	6575	AGGCTAAC	AGGCTAAC	YT081601	0.890780083	111989	6665	807	2	0.720606488	10204	88	9.111609176	111989	0	0	0	0	0	S09	Saline	0g	6h	17	Not_added	Saline 6h	Saline 0g 6h	Ctrl	Red Blood Cells	7	7	0	Somatotropes	Som	Healthy
ATCATTCC_YT081601	109305	7480	ATCATTCC	ATCATTCC	YT081601	0.96165178	120899	7571	1155	2	0.95534289	10439	89	8.634480021	120899	0	0	0	0	0	S09	Saline	0g	6h	17	Not_added	Saline 6h	Saline 0g 6h	Ctrl	Pou1f1 Progenitors	1	1	0	Somatotropes	Som	Healthy
ATTGGCTC_YT081601	60144	5817	ATTGGCTC	ATTGGCTC	YT081601	0.53193544	66875	5904	1326	2	1.982803738	5405	85	8.082242991	66875	0	0	0	0	0	S09	Saline	0g	6h	17	Not_added	Saline 6h	Saline 0g 6h	Ctrl	Corticotropes	2	2	3	Corticotropes	Cort	Healthy
CAAGGAGC_YT081601	136359	6469	CAAGGAGC	CAAGGAGC	YT081601	1.174449819	147652	6558	928	2	0.628504863	10365	87	7.019884594	147652	0	0	0	0	0	S09	Saline	0g	6h	17	Not_added	Saline 6h	Saline 0g 6h	Ctrl	Pou1f1 Progenitors	7	7	0	Somatotropes	Som	Healthy
CACCTTAC_YT081601	168762	8031	CACCTTAC	CACCTTAC	YT081601	1.465914646	184295	8124	1086	2	0.589272634	14447	91	7.839062373	184295	0	0	0	0	0	S09	Saline	0g	6h	17	Not_added	Saline 6h	Saline 0g 6h	Ctrl	Lactotropes	1	1	0	Somatotropes	Som	Healthy
CCATCCTC_YT081601	41717	5819	CCATCCTC	CCATCCTC	YT081601	0.366814725	46116	5905	852	2	1.847514962	3547	84	7.691473675	46116	0	0	0	0	0	S09	Saline	0g	6h	17	Not_added	Saline 6h	Saline 0g 6h	Ctrl	Lactotropes	1	1	0	Somatotropes	Som	Healthy
CCGACAAC_YT081601	164862	6852	CCGACAAC	CCGACAAC	YT081601	1.406385602	176811	6944	876	2	0.495444288	11073	90	6.262619407	176811	0	0	0	0	0	S09	Saline	0g	6h	17	Not_added	Saline 6h	Saline 0g 6h	Ctrl	Corticotropes	2	2	3	Corticotropes	Cort	Healthy
CCTCTATC_YT081601	87425	6520	CCTCTATC	CCTCTATC	YT081601	0.76824602	96584	6611	1063	2	1.100596372	8096	89	8.38234076	96584	0	0	0	0	0	S09	Saline	0g	6h	17	Not_added	Saline 6h	Saline 0g 6h	Ctrl	Corticotropes	2	2	3	Corticotropes	Cort	Healthy
GCCACATA_YT081601	138233	6669	GCCACATA	GCCACATA	YT081601	1.197938497	150605	6760	738	2	0.490023572	11634	89	7.724843133	150605	0	0	0	0	0	S09	Saline	0g	6h	17	Not_added	Saline 6h	Saline 0g 6h	Ctrl	Lactotropes	3	3	4	Lactotropes	Lac	Healthy
GCGAGTAA_YT081601	130024	6626	GCGAGTAA	GCGAGTAA	YT081601	1.127416783	141739	6718	762	2	0.537607857	10953	90	7.727583798	141739	0	0	0	0	0	S09	Saline	0g	6h	17	Not_added	Saline 6h	Saline 0g 6h	Ctrl	Corticotropes	2	2	3	Corticotropes	Cort	Healthy
GCTAACGA_YT081601	74871	5540	GCTAACGA	GCTAACGA	YT081601	0.662288457	83263	5629	773	2	0.928383556	7619	87	9.150523041	83263	0	0	0	0	0	S09	Saline	0g	6h	17	Not_added	Saline 6h	Saline 0g 6h	Ctrl	Lactotropes	7	7	0	Somatotropes	Som	Healthy
GCTCGGTA_YT081601	105721	5643	GCTCGGTA	GCTCGGTA	YT081601	0.926025031	116420	5734	1586	2	1.362308882	9113	89	7.827692836	116420	0	0	0	0	0	S09	Saline	0g	6h	17	Not_added	Saline 6h	Saline 0g 6h	Ctrl	Lactotropes	3	3	4	Lactotropes	Lac	Healthy
GGAGAACA_YT081601	155783	8115	GGAGAACA	GGAGAACA	YT081601	1.333437865	167640	8207	710	2	0.423526605	11147	90	6.649367693	167640	0	0	0	0	0	S09	Saline	0g	6h	17	Not_added	Saline 6h	Saline 0g 6h	Ctrl	Gonadotropes	4	4	6	Gonadotropes	Gonad	Healthy
GTACGCAA_YT081601	144613	7740	GTACGCAA	GTACGCAA	YT081601	1.253792712	157627	7830	1319	2	0.836785576	11695	88	7.419414187	157627	0	0	0	0	0	S09	Saline	0g	6h	17	Not_added	Saline 6h	Saline 0g 6h	Ctrl	Folliculostellate Cells	1	1	11	Somatotropes	Som	Healthy
TAGGATGA_YT081601	137184	7137	TAGGATGA	TAGGATGA	YT081601	1.177050834	147979	7227	825	2	0.557511539	9970	88	6.737442475	147979	0	0	0	0	0	S09	Saline	0g	6h	17	Not_added	Saline 6h	Saline 0g 6h	Ctrl	Corticotropes	1	1	11	Somatotropes	Som	Healthy
TCCGTCTA_YT081601	221057	8785	TCCGTCTA	TCCGTCTA	YT081601	1.892584537	237936	8875	981	2	0.412295743	15898	88	6.681628673	237936	0	0	0	0	0	S09	Saline	0g	6h	17	Not_added	Saline 6h	Saline 0g 6h	Ctrl	White Blood Cells	5	5	0	Somatotropes	Som	Healthy
TGAAGAGA_YT081601	86569	6347	TGAAGAGA	TGAAGAGA	YT081601	0.748806016	94140	6437	597	2	0.634161887	6974	88	7.408115573	94140	0	0	0	0	0	S09	Saline	0g	6h	17	Not_added	Saline 6h	Saline 0g 6h	Ctrl	Corticotropes	2	2	3	Corticotropes	Cort	Healthy
TGGAACAA_YT081601	81680	6309	TGGAACAA	TGGAACAA	YT081601	0.718452885	90324	6400	997	2	1.103804083	7647	89	8.466188388	90324	0	0	0	0	0	S09	Saline	0g	6h	17	Not_added	Saline 6h	Saline 0g 6h	Ctrl	Corticotropes	2	2	3	Corticotropes	Cort	Healthy
TGGTGGTA_YT081601	179807	7930	TGGTGGTA	TGGTGGTA	YT081601	1.547635838	194569	8021	1024	2	0.526291444	13738	89	7.060734238	194569	0	0	0	0	0	S09	Saline	0g	6h	17	Not_added	Saline 6h	Saline 0g 6h	Ctrl	Lactotropes	1	1	11	Somatotropes	Som	Healthy
TTCACGCA_YT081601	206388	7056	TTCACGCA	TTCACGCA	YT081601	1.774807071	223129	7146	999	2	0.447723066	15742	88	7.055111617	223129	0	0	0	0	0	S09	Saline	0g	6h	17	Not_added	Saline 6h	Saline 0g 6h	Ctrl	Lactotropes	3	3	4	Lactotropes	Lac	Healthy
ATAGCGAC_YT081602	111948	7014	ATAGCGAC	ATAGCGAC	YT081602	0.983350769	123627	7104	1849	2	1.495627978	9830	88	7.951337491	123627	0	0	0	0	0	S10	Saline	0g	6h	17	Not_added	Saline 6h	Saline 0g 6h	Ctrl	Gonadotropes	4	4	6	Gonadotropes	Gonad	Healthy
CCTAATCC_YT081602	75261	6710	CCTAATCC	CCTAATCC	YT081602	0.671809604	84460	6800	1020	2	1.207672271	8179	88	9.683874023	84460	0	0	0	0	0	S10	Saline	0g	6h	17	Not_added	Saline 6h	Saline 0g 6h	Ctrl	Red Blood Cells	0	0	0	Somatotropes	Som	Healthy
CGGATTGC_YT081602	135128	7762	CGGATTGC	CGGATTGC	YT081602	1.169390964	147016	7852	779	2	0.529874299	11109	88	7.556320401	147016	0	0	0	0	0	S10	Saline	0g	6h	17	Not_added	Saline 6h	Saline 0g 6h	Ctrl	Lactotropes	1	1	0	Somatotropes	Som	Healthy
GCCAAGAC_YT081602	118055	6784	GCCAAGAC	GCCAAGAC	YT081602	1.048073889	131764	6875	1087	2	0.824959777	12622	89	9.579247746	131764	0	0	0	0	0	S10	Saline	0g	6h	17	Not_added	Saline 6h	Saline 0g 6h	Ctrl	Folliculostellate Cells	0	0	0	Somatotropes	Som	Healthy
TCTTCACA_YT081602	184868	8987	TCTTCACA	TCTTCACA	YT081602	1.590898595	200008	9079	1275	2	0.637474501	13865	90	6.932222711	200008	0	0	0	0	0	S10	Saline	0g	6h	17	Not_added	Saline 6h	Saline 0g 6h	Ctrl	Lactotropes	1	1	0	Somatotropes	Som	Healthy
AAGAGATC_YT081602	75745	6572	AAGAGATC	AAGAGATC	YT081602	0.67016309	84253	6661	845	2	1.002931646	7663	87	9.095225096	84253	0	0	0	0	0	S10	Saline	0g	6h	17	Not_added	Saline 6h	Saline 0g 6h	Ctrl	Corticotropes	2	2	3	Corticotropes	Cort	Healthy
AAGGACAC_YT081602	101655	6350	AAGGACAC	AAGGACAC	YT081602	0.875293304	110042	6440	580	2	0.527071482	7807	88	7.094563894	110042	0	0	0	0	0	S10	Saline	0g	6h	17	Not_added	Saline 6h	Saline 0g 6h	Ctrl	Lactotropes	3	3	4	Lactotropes	Lac	Healthy
ACACGACC_YT081602	85249	5681	ACACGACC	ACACGACC	YT081602	0.73378058	92251	5769	520	2	0.563679527	6482	86	7.026482098	92251	0	0	0	0	0	S10	Saline	0g	6h	17	Not_added	Saline 6h	Saline 0g 6h	Ctrl	Lactotropes	3	3	4	Lactotropes	Lac	Healthy
ACAGATTC_YT081602	61202	6567	ACAGATTC	ACAGATTC	YT081602	0.537566996	67583	6656	798	2	1.180770312	5583	87	8.260953198	67583	0	0	0	0	0	S10	Saline	0g	6h	17	Not_added	Saline 6h	Saline 0g 6h	Ctrl	Lactotropes	1	1	0	Somatotropes	Som	Healthy
AGCACCTC_YT081602	104341	6526	AGCACCTC	AGCACCTC	YT081602	0.905375993	113824	6617	563	2	0.494623278	8920	89	7.836660107	113824	0	0	0	0	0	S10	Saline	0g	6h	17	Not_added	Saline 6h	Saline 0g 6h	Ctrl	Red Blood Cells	5	5	0	Somatotropes	Som	Healthy
AGCCATGC_YT081602	133442	7254	AGCCATGC	AGCCATGC	YT081602	1.15482687	145185	7343	871	2	0.599924235	10872	87	7.488376898	145185	0	0	0	0	0	S10	Saline	0g	6h	17	Not_added	Saline 6h	Saline 0g 6h	Ctrl	Lactotropes	1	1	0	Somatotropes	Som	Healthy
AGGCTAAC_YT081602	97231	6867	AGGCTAAC	AGGCTAAC	YT081602	0.852472777	107173	6957	836	2	0.780047213	9106	88	8.496542973	107173	0	0	0	0	0	S10	Saline	0g	6h	17	Not_added	Saline 6h	Saline 0g 6h	Ctrl	Endothelial Cells	1	1	0	Somatotropes	Som	Healthy
ATCATTCC_YT081602	169788	8800	ATCATTCC	ATCATTCC	YT081602	1.465683975	184266	8891	1400	2	0.7597712	13078	89	7.097348399	184266	0	0	0	0	0	S10	Saline	0g	6h	17	Not_added	Saline 6h	Saline 0g 6h	Ctrl	Gonadotropes	4	4	6	Gonadotropes	Gonad	Healthy
ATTGGCTC_YT081602	73203	7094	ATTGGCTC	ATTGGCTC	YT081602	0.654374053	82268	7182	1186	2	1.441629795	7879	86	9.577235377	82268	0	0	0	0	0	S10	Saline	0g	6h	17	Not_added	Saline 6h	Saline 0g 6h	Ctrl	Stem Cells	1	1	0	Somatotropes	Som	Healthy
CAAGGAGC_YT081602	112466	6396	CAAGGAGC	CAAGGAGC	YT081602	0.985331359	123876	6487	1556	2	1.256094804	9854	89	7.954728922	123876	0	0	0	0	0	S10	Saline	0g	6h	17	Not_added	Saline 6h	Saline 0g 6h	Ctrl	Pou1f1 Progenitors	1	1	11	Somatotropes	Som	Healthy
CACCTTAC_YT081602	100600	7317	CACCTTAC	CACCTTAC	YT081602	0.878594287	110457	7408	768	2	0.695293191	9089	89	8.228541423	110457	0	0	0	0	0	S10	Saline	0g	6h	17	Not_added	Saline 6h	Saline 0g 6h	Ctrl	Pou1f1 Progenitors	5	5	0	Somatotropes	Som	Healthy
CCGACAAC_YT081602	244643	9196	CCGACAAC	CCGACAAC	YT081602	2.068872913	260099	9287	1387	2	0.53325849	14069	89	5.40909423	260099	0	0	0	0	0	S10	Saline	0g	6h	17	Not_added	Saline 6h	Saline 0g 6h	Ctrl	Endothelial Cells	4	4	6	Gonadotropes	Gonad	Healthy
GAACAGGC_YT081602	132587	7531	GAACAGGC	GAACAGGC	YT081602	1.163274203	146247	7618	1589	2	1.086518014	12071	85	8.253844523	146247	0	0	0	0	0	S10	Saline	0g	6h	17	Not_added	Saline 6h	Saline 0g 6h	Ctrl	Folliculostellate Cells	1	1	0	Somatotropes	Som	Healthy
GACAGTGC_YT081602	44384	5706	GACAGTGC	GACAGTGC	YT081602	0.388561439	48850	5793	827	2	1.692937564	3639	85	7.449334698	48850	0	0	0	0	0	S10	Saline	0g	6h	17	Not_added	Saline 6h	Saline 0g 6h	Ctrl	Corticotropes	2	2	3	Corticotropes	Cort	Healthy
GAGTTAGC_YT081602	178192	9077	GAGTTAGC	GAGTTAGC	YT081602	1.521927945	191337	9166	1349	2	0.705038754	11796	87	6.165038649	191337	0	0	0	0	0	S10	Saline	0g	6h	17	Not_added	Saline 6h	Saline 0g 6h	Ctrl	Gonadotropes	4	4	6	Gonadotropes	Gonad	Healthy
GATGAATC_YT081602	68863	6869	GATGAATC	GATGAATC	YT081602	0.611723768	76906	6958	889	2	1.155956622	7154	87	9.302265103	76906	0	0	0	0	0	S10	Saline	0g	6h	17	Not_added	Saline 6h	Saline 0g 6h	Ctrl	Lactotropes	0	0	0	Somatotropes	Som	Healthy
GCCACATA_YT081602	66051	5729	GCCACATA	GCCACATA	YT081602	0.585832929	73651	5818	661	2	0.897475934	6939	87	9.421460673	73651	0	0	0	0	0	S10	Saline	0g	6h	17	Not_added	Saline 6h	Saline 0g 6h	Ctrl	Lactotropes	1	1	0	Somatotropes	Som	Healthy
GCGAGTAA_YT081602	25602	3901	GCGAGTAA	GCGAGTAA	YT081602	0.233502756	29356	3989	481	2	1.638506609	3273	86	11.14933915	29356	0	0	0	0	0	S10	Saline	0g	6h	17	Not_added	Saline 6h	Saline 0g 6h	Ctrl	Gonadotropes	3	3	4	Lactotropes	Lac	Healthy
GCTAACGA_YT081602	36089	4320	GCTAACGA	GCTAACGA	YT081602	0.326996126	41110	4409	480	2	1.167599124	4541	87	11.04597422	41110	0	0	0	0	0	S10	Saline	0g	6h	17	Not_added	Saline 6h	Saline 0g 6h	Ctrl	Lactotropes	1	1	11	Somatotropes	Som	Healthy
GCTCGGTA_YT081602	41566	4281	GCTCGGTA	GCTCGGTA	YT081602	0.367681731	46225	4367	343	2	0.742022715	4316	84	9.336938886	46225	0	0	0	0	0	S10	Saline	0g	6h	17	Not_added	Saline 6h	Saline 0g 6h	Ctrl	Lactotropes	3	3	4	Lactotropes	Lac	Healthy
GGAGAACA_YT081602	57484	5552	GGAGAACA	GGAGAACA	YT081602	0.50769907	63828	5640	456	2	0.714420004	5888	86	9.224791627	63828	0	0	0	0	0	S10	Saline	0g	6h	17	Not_added	Saline 6h	Saline 0g 6h	Ctrl	Lactotropes	3	3	4	Lactotropes	Lac	Healthy
GGTGCGAA_YT081602	61122	5299	GGTGCGAA	GGTGCGAA	YT081602	0.538879435	67748	5385	607	2	0.895967409	6019	84	8.884395111	67748	0	0	0	0	0	S10	Saline	0g	6h	17	Not_added	Saline 6h	Saline 0g 6h	Ctrl	Lactotropes	1	1	0	Somatotropes	Som	Healthy
GTACGCAA_YT081602	38891	4992	GTACGCAA	GTACGCAA	YT081602	0.346340679	43542	5080	452	2	1.038078177	4199	86	9.643562537	43542	0	0	0	0	0	S10	Saline	0g	6h	17	Not_added	Saline 6h	Saline 0g 6h	Ctrl	Lactotropes	7	7	0	Somatotropes	Som	Healthy
GTCGTAGA_YT081602	129220	7794	GTCGTAGA	GTCGTAGA	YT081602	1.13901397	143197	7885	1386	2	0.967897372	12591	89	8.792781972	143197	0	0	0	0	0	S10	Saline	0g	6h	17	Not_added	Saline 6h	Saline 0g 6h	Ctrl	Stem Cells	1	1	0	Somatotropes	Som	Healthy
GTCTGTCA_YT081602	104400	7100	GTCTGTCA	GTCTGTCA	YT081602	0.906028236	113906	7189	1090	2	0.956929398	8416	87	7.388548452	113906	0	0	0	0	0	S10	Saline	0g	6h	17	Not_added	Saline 6h	Saline 0g 6h	Ctrl	Lactotropes	9	9	0	Somatotropes	Som	Healthy
GTGTTCTA_YT081602	68163	6985	GTGTTCTA	GTGTTCTA	YT081602	0.608414831	76490	7074	812	2	1.061576677	7515	87	9.824813701	76490	0	0	0	0	0	S10	Saline	0g	6h	17	Not_added	Saline 6h	Saline 0g 6h	Ctrl	Pericytes	7	7	0	Somatotropes	Som	Healthy
TAGGATGA_YT081602	114628	7916	TAGGATGA	TAGGATGA	YT081602	1.000110215	125734	8008	853	2	0.678416339	10253	90	8.154516678	125734	0	0	0	0	0	S10	Saline	0g	6h	17	Not_added	Saline 6h	Saline 0g 6h	Ctrl	Folliculostellate Cells	1	1	0	Somatotropes	Som	Healthy
TATCAGCA_YT081602	58149	6156	TATCAGCA	TATCAGCA	YT081602	0.513919234	64610	6243	822	2	1.272248878	5639	85	8.727751122	64610	0	0	0	0	0	S10	Saline	0g	6h	17	Not_added	Saline 6h	Saline 0g 6h	Ctrl	Melanotropes	5	5	0	Somatotropes	Som	Healthy
TCCGTCTA_YT081602	80409	6622	TCCGTCTA	TCCGTCTA	YT081602	0.69527442	87410	6710	889	2	1.017046105	6112	86	6.992334973	87410	0	0	0	0	0	S10	Saline	0g	6h	17	Not_added	Saline 6h	Saline 0g 6h	Ctrl	Corticotropes	2	2	3	Corticotropes	Cort	Healthy
TGGAACAA_YT081602	107343	7640	TGGAACAA	TGGAACAA	YT081602	0.945353676	118850	7731	721	2	0.606647034	10786	89	9.075305006	118850	0	0	0	0	0	S10	Saline	0g	6h	17	Not_added	Saline 6h	Saline 0g 6h	Ctrl	Melanotropes	1	1	0	Somatotropes	Som	Healthy
TGGCTTCA_YT081602	181373	8157	TGGCTTCA	TGGCTTCA	YT081602	1.562382878	196423	8251	1174	2	0.59768968	13876	92	7.064345825	196423	0	0	0	0	0	S10	Saline	0g	6h	17	Not_added	Saline 6h	Saline 0g 6h	Ctrl	Lactotropes	1	1	11	Somatotropes	Som	Healthy
TTCACGCA_YT081602	94739	6567	TTCACGCA	TTCACGCA	YT081602	0.815215422	102489	6657	895	2	0.873264448	6855	88	6.688522671	102489	0	0	0	0	0	S10	Saline	0g	6h	17	Not_added	Saline 6h	Saline 0g 6h	Ctrl	Gonadotropes	4	4	6	Gonadotropes	Gonad	Healthy
AACTCACC_YT081603	94296	6160	AACTCACC	AACTCACC	YT081603	0.827560301	104041	6247	663	2	0.637248777	9082	85	8.729250968	104041	0	0	0	0	0	S11	Saline	0g	6h	53	Not_added	Saline 6h	Saline 0g 6h	Ctrl	Lactotropes	7	7	0	Somatotropes	Som	Healthy
AAGGACAC_YT081603	114183	6045	AAGGACAC	AAGGACAC	YT081603	0.970194564	121973	6133	476	2	0.390250301	7314	86	5.996409041	121973	0	0	0	0	0	S11	Saline	0g	6h	53	Not_added	Saline 6h	Saline 0g 6h	Ctrl	Corticotropes	2	2	3	Corticotropes	Cort	Healthy
AATCCGTC_YT081603	134259	6782	AATCCGTC	AATCCGTC	YT081603	1.180232504	148379	6874	822	2	0.55398675	13298	90	8.962184676	148379	0	0	0	0	0	S11	Saline	0g	6h	53	Not_added	Saline 6h	Saline 0g 6h	Ctrl	Lactotropes	7	7	0	Somatotropes	Som	Healthy
AATGTTGC_YT081603	65981	5926	AATGTTGC	AATGTTGC	YT081603	0.592880328	74537	6018	783	2	1.050484994	7773	90	10.42837785	74537	0	0	0	0	0	S11	Saline	0g	6h	53	Not_added	Saline 6h	Saline 0g 6h	Ctrl	Lactotropes	7	7	0	Somatotropes	Som	Healthy
ACACGACC_YT081603	105147	6449	ACACGACC	ACACGACC	YT081603	0.917553835	115355	6539	623	2	0.540071952	9585	88	8.309132677	115355	0	0	0	0	0	S11	Saline	0g	6h	53	Not_added	Saline 6h	Saline 0g 6h	Ctrl	Lactotropes	7	7	0	Somatotropes	Som	Healthy
ACAGATTC_YT081603	101118	7167	ACAGATTC	ACAGATTC	YT081603	0.899497858	113085	7259	706	2	0.624309148	11261	90	9.957996198	113085	0	0	0	0	0	S11	Saline	0g	6h	53	Not_added	Saline 6h	Saline 0g 6h	Ctrl	Lactotropes	7	7	0	Somatotropes	Som	Healthy
AGATGTAC_YT081603	111281	7770	AGATGTAC	AGATGTAC	YT081603	0.97658972	122777	7862	844	2	0.687425169	10652	90	8.675892064	122777	0	0	0	0	0	S11	Saline	0g	6h	53	Not_added	Saline 6h	Saline 0g 6h	Ctrl	Lactotropes	7	7	0	Somatotropes	Som	Healthy
AGCACCTC_YT081603	106375	5545	AGCACCTC	AGCACCTC	YT081603	0.923058124	116047	5635	696	2	0.599756995	8976	88	7.734797108	116047	0	0	0	0	0	S11	Saline	0g	6h	53	Not_added	Saline 6h	Saline 0g 6h	Ctrl	Lactotropes	7	7	0	Somatotropes	Som	Healthy
AGCCATGC_YT081603	141601	5728	AGCCATGC	AGCCATGC	YT081603	1.216925112	152992	5816	825	2	0.539243882	10566	86	6.906243464	152992	0	0	0	0	0	S11	Saline	0g	6h	53	Not_added	Saline 6h	Saline 0g 6h	Ctrl	Corticotropes	2	2	3	Corticotropes	Cort	Healthy
AGGCTAAC_YT081603	48548	4177	AGGCTAAC	AGGCTAAC	YT081603	0.42301097	53181	4263	477	2	0.896936876	4156	84	7.814821083	53181	0	0	0	0	0	S11	Saline	0g	6h	53	Not_added	Saline 6h	Saline 0g 6h	Ctrl	Folliculostellate Cells	2	2	3	Corticotropes	Cort	Healthy
ATCATTCC_YT081603	99043	7057	ATCATTCC	ATCATTCC	YT081603	0.85971903	108084	7147	742	2	0.68650309	8299	88	7.678287258	108084	0	0	0	0	0	S11	Saline	0g	6h	53	Not_added	Saline 6h	Saline 0g 6h	Ctrl	Lactotropes	7	7	0	Somatotropes	Som	Healthy
ATTGGCTC_YT081603	85757	5416	ATTGGCTC	ATTGGCTC	YT081603	0.742291547	93321	5507	805	2	0.862613988	6759	89	7.242742791	93321	0	0	0	0	0	S11	Saline	0g	6h	53	Not_added	Saline 6h	Saline 0g 6h	Ctrl	Lactotropes	3	3	4	Lactotropes	Lac	Healthy
CAAGGAGC_YT081603	145570	6574	CAAGGAGC	CAAGGAGC	YT081603	1.268181815	159436	6665	781	2	0.489851727	13085	89	8.207054868	159436	0	0	0	0	0	S11	Saline	0g	6h	53	Not_added	Saline 6h	Saline 0g 6h	Ctrl	Lactotropes	7	7	0	Somatotropes	Som	Healthy
CACCTTAC_YT081603	128753	6803	CACCTTAC	CACCTTAC	YT081603	1.12643842	141616	6893	1161	2	0.819822619	11702	88	8.2631906	141616	0	0	0	0	0	S11	Saline	0g	6h	53	Not_added	Saline 6h	Saline 0g 6h	Ctrl	Thyrotropes	8	8	12	Thyrotropes	Thyro	Healthy
CCATCCTC_YT081603	61489	6539	CCATCCTC	CCATCCTC	YT081603	0.548623299	68973	6630	1136	2	1.647021298	6348	89	9.203601409	68973	0	0	0	0	0	S11	Saline	0g	6h	53	Not_added	Saline 6h	Saline 0g 6h	Ctrl	Lactotropes	7	7	0	Somatotropes	Som	Healthy
CCGACAAC_YT081603	307975	8352	CCGACAAC	CCGACAAC	YT081603	2.608492087	327940	8445	1126	2	0.343355492	18839	91	5.744648411	327940	0	0	0	0	0	S11	Saline	0g	6h	53	Not_added	Saline 6h	Saline 0g 6h	Ctrl	Lactotropes	1	1	11	Somatotropes	Som	Healthy
CCTCTATC_YT081603	74959	5898	CCTCTATC	CCTCTATC	YT081603	0.654222924	82249	5988	791	2	0.96171382	6499	88	7.901615825	82249	0	0	0	0	0	S11	Saline	0g	6h	53	Not_added	Saline 6h	Saline 0g 6h	Ctrl	Corticotropes	2	2	3	Corticotropes	Cort	Healthy
CGACACAC_YT081603	67475	4831	CGACACAC	CGACACAC	YT081603	0.578865072	72775	4919	370	2	0.508416352	4930	86	6.774304363	72775	0	0	0	0	0	S11	Saline	0g	6h	53	Not_added	Saline 6h	Saline 0g 6h	Ctrl	Lactotropes	7	7	0	Somatotropes	Som	Healthy
CGGATTGC_YT081603	157560	6170	CGGATTGC	CGGATTGC	YT081603	1.355645921	170432	6260	1392	2	0.816748029	11480	88	6.735824258	170432	0	0	0	0	0	S11	Saline	0g	6h	53	Not_added	Saline 6h	Saline 0g 6h	Ctrl	White Blood Cells	3	3	4	Lactotropes	Lac	Healthy
CTAAGGTC_YT081603	106875	6296	CTAAGGTC	CTAAGGTC	YT081603	0.962518785	121008	6390	1314	2	1.08587862	12819	92	10.59351448	121008	0	0	0	0	0	S11	Saline	0g	6h	53	Not_added	Saline 6h	Saline 0g 6h	Ctrl	Lactotropes	7	7	0	Somatotropes	Som	Healthy
GAGTTAGC_YT081603	142558	7295	GAGTTAGC	GAGTTAGC	YT081603	1.2337641	155109	7385	1131	2	0.729164652	11420	88	7.36256439	155109	0	0	0	0	0	S11	Saline	0g	6h	53	Not_added	Saline 6h	Saline 0g 6h	Ctrl	Lactotropes	5	5	0	Somatotropes	Som	Healthy
GATAGACA_YT081603	74966	6420	GATAGACA	GATAGACA	YT081603	0.678729736	85330	6511	894	2	1.047697176	9470	89	11.09808977	85330	0	0	0	0	0	S11	Saline	0g	6h	53	Not_added	Saline 6h	Saline 0g 6h	Ctrl	Pou1f1 Progenitors	0	0	0	Somatotropes	Som	Healthy
GATGAATC_YT081603	132620	7545	GATGAATC	GATGAATC	YT081603	1.155479112	145267	7637	743	2	0.511471979	11904	90	8.194565868	145267	0	0	0	0	0	S11	Saline	0g	6h	53	Not_added	Saline 6h	Saline 0g 6h	Ctrl	Lactotropes	7	7	0	Somatotropes	Som	Healthy
GCCAAGAC_YT081603	184243	7793	GCCAAGAC	GCCAAGAC	YT081603	1.599966354	201148	7885	823	2	0.409151471	16082	90	7.99510808	201148	0	0	0	0	0	S11	Saline	0g	6h	53	Not_added	Saline 6h	Saline 0g 6h	Ctrl	Lactotropes	1	1	11	Somatotropes	Som	Healthy
GCGAGTAA_YT081603	171734	7691	GCGAGTAA	GCGAGTAA	YT081603	1.4813537	186236	7784	1095	2	0.587963659	13407	91	7.198930389	186236	0	0	0	0	0	S11	Saline	0g	6h	53	Not_added	Saline 6h	Saline 0g 6h	Ctrl	Gonadotropes	4	4	6	Gonadotropes	Gonad	Healthy
GCTAACGA_YT081603	84020	5371	GCTAACGA	GCTAACGA	YT081603	0.758494201	95358	5461	810	2	0.849430567	10528	88	11.04050001	95358	0	0	0	0	0	S11	Saline	0g	6h	53	Not_added	Saline 6h	Saline 0g 6h	Ctrl	Lactotropes	7	7	0	Somatotropes	Som	Healthy
GCTCGGTA_YT081603	139731	6527	GCTCGGTA	GCTCGGTA	YT081603	1.223662298	153839	6618	845	2	0.549275541	13263	89	8.621350893	153839	0	0	0	0	0	S11	Saline	0g	6h	53	Not_added	Saline 6h	Saline 0g 6h	Ctrl	Lactotropes	7	7	0	Somatotropes	Som	Healthy
GGAGAACA_YT081603	80882	6265	GGAGAACA	GGAGAACA	YT081603	0.700404863	88055	6355	567	2	0.643915734	6606	88	7.502129351	88055	0	0	0	0	0	S11	Saline	0g	6h	53	Not_added	Saline 6h	Saline 0g 6h	Ctrl	Corticotropes	2	2	3	Corticotropes	Cort	Healthy
GGTGCGAA_YT081603	142099	6173	GGTGCGAA	GGTGCGAA	YT081603	1.236245803	155421	6262	923	2	0.593870841	12399	87	7.977686413	155421	0	0	0	0	0	S11	Saline	0g	6h	53	Not_added	Saline 6h	Saline 0g 6h	Ctrl	Lactotropes	3	3	4	Lactotropes	Lac	Healthy
GTACGCAA_YT081603	32244	4047	GTACGCAA	GTACGCAA	YT081603	0.268970421	33815	4131	720	2	2.129232589	851	82	2.51663463	33815	0	0	0	0	0	S11	Saline	0g	6h	53	Not_added	Saline 6h	Saline 0g 6h	Ctrl	Lactotropes	9	9	0	Somatotropes	Som	Healthy
GTCTGTCA_YT081603	135243	6826	GTCTGTCA	GTCTGTCA	YT081603	1.170576136	147165	6915	709	2	0.481772161	11213	87	7.619338837	147165	0	0	0	0	0	S11	Saline	0g	6h	53	Not_added	Saline 6h	Saline 0g 6h	Ctrl	Lactotropes	3	3	4	Lactotropes	Lac	Healthy
GTGTTCTA_YT081603	129269	7164	GTGTTCTA	GTGTTCTA	YT081603	1.133581269	142514	7256	1164	2	0.816761862	12081	90	8.477061903	142514	0	0	0	0	0	S11	Saline	0g	6h	53	Not_added	Saline 6h	Saline 0g 6h	Ctrl	Lactotropes	7	7	0	Somatotropes	Som	Healthy
TAGGATGA_YT081603	143282	6786	TAGGATGA	TAGGATGA	YT081603	1.239069535	155776	6878	862	2	0.553358669	11632	90	7.467132293	155776	0	0	0	0	0	S11	Saline	0g	6h	53	Not_added	Saline 6h	Saline 0g 6h	Ctrl	Corticotropes	2	2	3	Corticotropes	Cort	Healthy
TATCAGCA_YT081603	164490	7844	TATCAGCA	TATCAGCA	YT081603	1.42032927	178564	7936	953	2	0.533702202	13121	90	7.34806568	178564	0	0	0	0	0	S11	Saline	0g	6h	53	Not_added	Saline 6h	Saline 0g 6h	Ctrl	Lactotropes	1	1	0	Somatotropes	Som	Healthy
TCTTCACA_YT081603	90356	5814	TCTTCACA	TCTTCACA	YT081603	0.787646252	99023	5903	805	2	0.812942448	7862	87	7.939569595	99023	0	0	0	0	0	S11	Saline	0g	6h	53	Not_added	Saline 6h	Saline 0g 6h	Ctrl	Lactotropes	0	0	0	Somatotropes	Som	Healthy
TGAAGAGA_YT081603	86240	6513	TGAAGAGA	TGAAGAGA	YT081603	0.773432142	97236	6604	924	2	0.950265334	10072	89	10.35830351	97236	0	0	0	0	0	S11	Saline	0g	6h	53	Not_added	Saline 6h	Saline 0g 6h	Ctrl	Lactotropes	7	7	0	Somatotropes	Som	Healthy
TGGAACAA_YT081603	67269	5739	TGGAACAA	TGGAACAA	YT081603	0.594335942	74720	5831	423	2	0.56611349	7028	90	9.405781585	74720	0	0	0	0	0	S11	Saline	0g	6h	53	Not_added	Saline 6h	Saline 0g 6h	Ctrl	Lactotropes	7	7	0	Somatotropes	Som	Healthy
TGGCTTCA_YT081603	148277	6855	TGGCTTCA	TGGCTTCA	YT081603	1.300356452	163481	6948	1098	2	0.671637683	14106	91	8.628525639	163481	0	0	0	0	0	S11	Saline	0g	6h	53	Not_added	Saline 6h	Saline 0g 6h	Ctrl	Lactotropes	7	7	0	Somatotropes	Som	Healthy
TGGTGGTA_YT081603	144200	6992	TGGTGGTA	TGGTGGTA	YT081603	1.250976935	157273	7081	913	2	0.580519225	12160	87	7.7317785	157273	0	0	0	0	0	S11	Saline	0g	6h	53	Not_added	Saline 6h	Saline 0g 6h	Ctrl	Lactotropes	3	3	4	Lactotropes	Lac	Healthy
TTCACGCA_YT081603	130492	6225	TTCACGCA	TTCACGCA	YT081603	1.143786475	143797	6313	895	2	0.622405196	12410	86	8.630221771	143797	0	0	0	0	0	S11	Saline	0g	6h	53	Not_added	Saline 6h	Saline 0g 6h	Ctrl	Lactotropes	3	3	4	Lactotropes	Lac	Healthy
GACAGTGC_YT081603	120517	5922	GACAGTGC	GACAGTGC	YT081603	1.046793267	131603	6011	743	2	0.564576795	10343	87	7.85924333	131603	0	0	0	0	0	S11	Saline	0g	6h	53	Not_added	Saline 6h	Saline 0g 6h	Ctrl	Lactotropes	3	3	4	Lactotropes	Lac	Healthy
AAGGACAC_YT081604	101924	6533	AAGGACAC	AAGGACAC	YT081604	0.869876511	109361	6624	893	2	0.816561663	6544	89	5.983851647	109361	0	0	0	0	0	S12	Saline	0g	6h	53	Not_added	Saline 6h	Saline 0g 6h	Ctrl	Lactotropes	3	3	4	Lactotropes	Lac	Healthy
ACAGATTC_YT081604	228029	9360	ACAGATTC	ACAGATTC	YT081604	1.950419342	245207	9454	1317	2	0.537097228	15861	92	6.468412403	245207	0	0	0	0	0	S12	Saline	0g	6h	53	Not_added	Saline 6h	Saline 0g 6h	Ctrl	Gonadotropes	4	4	6	Gonadotropes	Gonad	Healthy
GCCAAGAC_YT081604	227896	7134	GCCAAGAC	GCCAAGAC	YT081604	1.971299051	247832	7228	1515	2	0.611301204	18421	92	7.432857742	247832	0	0	0	0	0	S12	Saline	0g	6h	53	Not_added	Saline 6h	Saline 0g 6h	Ctrl	Corticotropes	2	2	3	Corticotropes	Cort	Healthy
GCTAACGA_YT081604	107618	5742	GCTAACGA	GCTAACGA	YT081604	0.938958519	118046	5832	1204	2	1.019941379	9224	88	7.813903055	118046	0	0	0	0	0	S12	Saline	0g	6h	53	Not_added	Saline 6h	Saline 0g 6h	Ctrl	Lactotropes	3	3	4	Lactotropes	Lac	Healthy
TATCAGCA_YT081604	175965	7544	TATCAGCA	TATCAGCA	YT081604	1.526851579	191956	7638	1136	2	0.591802288	14855	92	7.738752631	191956	0	0	0	0	0	S12	Saline	0g	6h	53	Not_added	Saline 6h	Saline 0g 6h	Ctrl	Thyrotropes	8	8	12	Thyrotropes	Thyro	Healthy
TGAAGAGA_YT081604	84265	6169	TGAAGAGA	TGAAGAGA	YT081604	0.754811418	94895	6256	755	2	0.795616207	9875	85	10.40623847	94895	0	0	0	0	0	S12	Saline	0g	6h	53	Not_added	Saline 6h	Saline 0g 6h	Ctrl	Endothelial Cells	7	7	0	Somatotropes	Som	Healthy
AACTCACC_YT081604	99598	6351	AACTCACC	AACTCACC	YT081604	0.872024138	109631	6441	875	2	0.798131915	9158	88	8.353476663	109631	0	0	0	0	0	S12	Saline	0g	6h	53	Not_added	Saline 6h	Saline 0g 6h	Ctrl	Lactotropes	3	3	4	Lactotropes	Lac	Healthy
AAGAGATC_YT081604	87097	6361	AAGAGATC	AAGAGATC	YT081604	0.744391449	93585	6450	789	2	0.843083828	5699	87	6.089651119	93585	0	0	0	0	0	S12	Saline	0g	6h	53	Not_added	Saline 6h	Saline 0g 6h	Ctrl	Lactotropes	8	8	12	Thyrotropes	Thyro	Healthy
ACACGACC_YT081604	271120	8361	ACACGACC	ACACGACC	YT081604	2.28867858	287733	8454	1093	2	0.379866056	15520	91	5.393889474	287733	0	0	0	0	0	S12	Saline	0g	6h	53	Not_added	Saline 6h	Saline 0g 6h	Ctrl	Gonadotropes	4	4	6	Gonadotropes	Gonad	Healthy
AGATGTAC_YT081604	74803	6542	AGATGTAC	AGATGTAC	YT081604	0.664229276	83507	6632	960	2	1.149604225	7744	88	9.27347408	83507	0	0	0	0	0	S12	Saline	0g	6h	53	Not_added	Saline 6h	Saline 0g 6h	Ctrl	Lactotropes	7	7	0	Somatotropes	Som	Healthy
AGCCATGC_YT081604	89170	5593	AGCCATGC	AGCCATGC	YT081604	0.784750932	98659	5683	957	2	0.970007805	8532	88	8.647969268	98659	0	0	0	0	0	S12	Saline	0g	6h	53	Not_added	Saline 6h	Saline 0g 6h	Ctrl	Thyrotropes	0	0	0	Thyrotropes	Thyro	Healthy
AGGCTAAC_YT081604	112077	5773	AGGCTAAC	AGGCTAAC	YT081604	0.966718589	121536	5864	1209	2	0.994766983	8250	89	6.788112164	121536	0	0	0	0	0	S12	Saline	0g	6h	53	Not_added	Saline 6h	Saline 0g 6h	Ctrl	Corticotropes	2	2	3	Corticotropes	Cort	Healthy
ATAGCGAC_YT081604	126161	6386	ATAGCGAC	ATAGCGAC	YT081604	1.104628072	138874	6476	959	2	0.690554027	11754	88	8.463787318	138874	0	0	0	0	0	S12	Saline	0g	6h	53	Not_added	Saline 6h	Saline 0g 6h	Ctrl	Pericytes	3	3	4	Lactotropes	Lac	Healthy
ATCATTCC_YT081604	77359	5740	ATCATTCC	ATCATTCC	YT081604	0.687041849	86375	5831	1065	2	1.232995658	7951	89	9.205209841	86375	0	0	0	0	0	S12	Saline	0g	6h	53	Not_added	Saline 6h	Saline 0g 6h	Ctrl	Lactotropes	3	3	4	Lactotropes	Lac	Healthy
ATTGGCTC_YT081604	76237	5934	ATTGGCTC	ATTGGCTC	YT081604	0.68081373	85592	6021	1210	2	1.413683522	8145	85	9.516076269	85592	0	0	0	0	0	S12	Saline	0g	6h	53	Not_added	Saline 6h	Saline 0g 6h	Ctrl	Lactotropes	7	7	0	Somatotropes	Som	Healthy
CAAGGAGC_YT081604	76037	4359	CAAGGAGC	CAAGGAGC	YT081604	0.701995698	88255	4449	1020	2	1.155741884	11198	88	12.68823296	88255	0	0	0	0	0	S12	Saline	0g	6h	53	Not_added	Saline 6h	Saline 0g 6h	Ctrl	Lactotropes	0	0	0	Somatotropes	Som	Healthy
CACCTTAC_YT081604	150412	7416	CACCTTAC	CACCTTAC	YT081604	1.319724867	165916	7509	1955	2	1.178307095	13549	91	8.166180477	165916	0	0	0	0	0	S12	Saline	0g	6h	53	Not_added	Saline 6h	Saline 0g 6h	Ctrl	Lactotropes	0	0	0	Somatotropes	Som	Healthy
CCATCCTC_YT081604	45382	5946	CCATCCTC	CCATCCTC	YT081604	0.394439575	49589	6034	1100	2	2.218233883	3107	86	6.26550243	49589	0	0	0	0	0	S12	Saline	0g	6h	53	Not_added	Saline 6h	Saline 0g 6h	Ctrl	Pituicyte	3	3	4	Lactotropes	Lac	Healthy
CCGACAAC_YT081604	201240	6783	CCGACAAC	CCGACAAC	YT081604	1.734121467	218014	6874	2025	2	0.928839432	14749	89	6.76516187	218014	0	0	0	0	0	S12	Saline	0g	6h	53	Not_added	Saline 6h	Saline 0g 6h	Ctrl	Corticotropes	2	2	3	Corticotropes	Cort	Healthy
CCTCTATC_YT081604	44964	5614	CCTCTATC	CCTCTATC	YT081604	0.406768546	51139	5702	868	2	1.697334715	5307	86	10.37759831	51139	0	0	0	0	0	S12	Saline	0g	6h	53	Not_added	Saline 6h	Saline 0g 6h	Ctrl	Lactotropes	7	7	0	Somatotropes	Som	Healthy
CGGATTGC_YT081604	134905	6272	CGGATTGC	CGGATTGC	YT081604	1.175698624	147809	6363	865	2	0.585214703	12039	89	8.144970875	147809	0	0	0	0	0	S12	Saline	0g	6h	53	Not_added	Saline 6h	Saline 0g 6h	Ctrl	Lactotropes	7	7	0	Somatotropes	Som	Healthy
GACAGTGC_YT081604	78141	6221	GACAGTGC	GACAGTGC	YT081604	0.70211501	88270	6309	1060	2	1.200860995	9069	86	10.27415883	88270	0	0	0	0	0	S12	Saline	0g	6h	53	Not_added	Saline 6h	Saline 0g 6h	Ctrl	Lactotropes	7	7	0	Somatotropes	Som	Healthy
GATAGACA_YT081604	130978	7588	GATAGACA	GATAGACA	YT081604	1.141861565	143555	7678	2030	2	1.41409216	10547	88	7.347009857	143555	0	0	0	0	0	S12	Saline	0g	6h	53	Not_added	Saline 6h	Saline 0g 6h	Ctrl	Corticotropes	2	2	3	Corticotropes	Cort	Healthy
GATGAATC_YT081604	73891	5379	GATGAATC	GATGAATC	YT081604	0.651375329	81891	5469	1081	2	1.32004738	6919	88	8.449035914	81891	0	0	0	0	0	S12	Saline	0g	6h	53	Not_added	Saline 6h	Saline 0g 6h	Ctrl	Corticotropes	2	2	3	Corticotropes	Cort	Healthy
GCGAGTAA_YT081604	140826	7329	GCGAGTAA	GCGAGTAA	YT081604	1.229826784	154614	7417	1421	2	0.919062957	12367	86	7.998628843	154614	0	0	0	0	0	S12	Saline	0g	6h	53	Not_added	Saline 6h	Saline 0g 6h	Ctrl	Pituicyte	5	5	0	Somatotropes	Som	Healthy
GGAGAACA_YT081604	98858	6220	GGAGAACA	GGAGAACA	YT081604	0.862829112	108475	6310	1141	2	1.051855266	8476	88	7.813781977	108475	0	0	0	0	0	S12	Saline	0g	6h	53	Not_added	Saline 6h	Saline 0g 6h	Ctrl	Corticotropes	2	2	3	Corticotropes	Cort	Healthy
GGTGCGAA_YT081604	129297	5713	GGTGCGAA	GGTGCGAA	YT081604	1.112009547	139802	5801	1139	2	0.814723681	9366	86	6.699474972	139802	0	0	0	0	0	S12	Saline	0g	6h	53	Not_added	Saline 6h	Saline 0g 6h	Ctrl	Corticotropes	2	2	3	Corticotropes	Cort	Healthy
GTCGTAGA_YT081604	89288	6505	GTCGTAGA	GTCGTAGA	YT081604	0.803140985	100971	6597	756	2	0.748729833	10927	90	10.82191916	100971	0	0	0	0	0	S12	Saline	0g	6h	53	Not_added	Saline 6h	Saline 0g 6h	Ctrl	Lactotropes	7	7	0	Somatotropes	Som	Healthy
GTCTGTCA_YT081604	172530	6783	GTCTGTCA	GTCTGTCA	YT081604	1.498240413	188359	6874	1019	2	0.540988219	14810	89	7.862645268	188359	0	0	0	0	0	S12	Saline	0g	6h	53	Not_added	Saline 6h	Saline 0g 6h	Ctrl	Lactotropes	3	3	4	Somatotropes	Som	Healthy
TAGGATGA_YT081604	132030	7437	TAGGATGA	TAGGATGA	YT081604	1.153243989	144986	7528	812	2	0.560054074	12144	89	8.375981129	144986	0	0	0	0	0	S12	Saline	0g	6h	53	Not_added	Saline 6h	Saline 0g 6h	Ctrl	Lactotropes	7	7	0	Somatotropes	Som	Healthy
TCCGTCTA_YT081604	123454	6817	TCCGTCTA	TCCGTCTA	YT081604	1.086627775	136611	6909	1075	2	0.786905886	12082	90	8.844090154	136611	0	0	0	0	0	S12	Saline	0g	6h	53	Not_added	Saline 6h	Saline 0g 6h	Ctrl	Lactotropes	7	7	0	Somatotropes	Som	Healthy
TCTTCACA_YT081604	109392	6487	TCTTCACA	TCTTCACA	YT081604	0.951637474	119640	6578	724	2	0.60514878	9524	89	7.960548312	119640	0	0	0	0	0	S12	Saline	0g	6h	53	Not_added	Saline 6h	Saline 0g 6h	Ctrl	Lactotropes	7	7	0	Somatotropes	Som	Healthy
TGGAACAA_YT081604	114894	7058	TGGAACAA	TGGAACAA	YT081604	1.013687992	127441	7149	759	2	0.595569715	11788	89	9.249770482	127441	0	0	0	0	0	S12	Saline	0g	6h	53	Not_added	Saline 6h	Saline 0g 6h	Ctrl	Pou1f1 Progenitors	7	7	0	Somatotropes	Som	Healthy
TGGCTTCA_YT081604	168725	7741	TGGCTTCA	TGGCTTCA	YT081604	1.457308229	183213	7832	1060	2	0.578561565	13428	89	7.32917424	183213	0	0	0	0	0	S12	Saline	0g	6h	53	Not_added	Saline 6h	Saline 0g 6h	Ctrl	Lactotropes	7	7	0	Somatotropes	Som	Healthy
TGGTGGTA_YT081604	122903	5969	TGGTGGTA	TGGTGGTA	YT081604	1.067847968	134250	6060	1286	2	0.957914339	10061	89	7.494227188	134250	0	0	0	0	0	S12	Saline	0g	6h	53	Not_added	Saline 6h	Saline 0g 6h	Ctrl	Corticotropes	2	2	3	Corticotropes	Cort	Healthy
CGACACAC_YT081604	64755	4457	CGACACAC	CGACACAC	YT081604	0.571077935	71796	4544	630	2	0.877486211	6411	85	8.929466823	71796	0	0	0	0	0	S12	Saline	0g	6h	53	Not_added	Saline 6h	Saline 0g 6h	Ctrl	Lactotropes	7	7	0	Somatotropes	Som	Healthy
CTAAGGTC_YT081604	98367	6398	CTAAGGTC	CTAAGGTC	YT081604	0.868365218	109171	6490	1012	2	0.926986104	9792	90	8.969414955	109171	0	0	0	0	0	S12	Saline	0g	6h	53	Not_added	Saline 6h	Saline 0g 6h	Ctrl	Endothelial Cells	7	7	0	Somatotropes	Som	Healthy
CCTCTATC_YT081605	72580	6946	CCTCTATC	CCTCTATC	YT081605	0.650190157	81742	7035	1474	2	1.803234567	7688	87	9.405201732	81742	0	0	0	0	0	S13	Saline	0g	6h	53	Not_added	Saline 6h	Saline 0g 6h	Ctrl	Thyrotropes	8	8	12	Thyrotropes	Thyro	Healthy
GTGTTCTA_YT081605	74495	6769	GTGTTCTA	GTGTTCTA	YT081605	0.660816935	83078	6859	1039	2	1.250631936	7544	88	9.080623029	83078	0	0	0	0	0	S13	Saline	0g	6h	53	Not_added	Saline 6h	Saline 0g 6h	Ctrl	Lactotropes	7	7	0	Somatotropes	Som	Healthy
TATCAGCA_YT081605	101344	6815	TATCAGCA	TATCAGCA	YT081605	0.899505812	113086	6906	734	2	0.649063545	11008	89	9.734184603	113086	0	0	0	0	0	S13	Saline	0g	6h	53	Not_added	Saline 6h	Saline 0g 6h	Ctrl	Thyrotropes	7	7	0	Somatotropes	Som	Healthy
TCCGTCTA_YT081605	143020	7903	TCCGTCTA	TCCGTCTA	YT081605	1.246697589	156735	7996	1179	2	0.752225093	12536	91	7.998213545	156735	0	0	0	0	0	S13	Saline	0g	6h	53	Not_added	Saline 6h	Saline 0g 6h	Ctrl	Lactotropes	0	0	0	Somatotropes	Som	Healthy
TGGAACAA_YT081605	129625	7868	TGGAACAA	TGGAACAA	YT081605	1.13091662	142179	7961	978	2	0.687865297	11576	91	8.141849359	142179	0	0	0	0	0	S13	Saline	0g	6h	53	Not_added	Saline 6h	Saline 0g 6h	Ctrl	Stem Cells	7	7	0	Somatotropes	Som	Healthy
AACTCACC_YT081605	117803	7169	AACTCACC	AACTCACC	YT081605	1.037192578	130396	7259	1993	2	1.528421117	10600	88	8.129083714	130396	0	0	0	0	0	S13	Saline	0g	6h	53	Not_added	Saline 6h	Saline 0g 6h	Ctrl	Lactotropes	0	0	0	Somatotropes	Som	Healthy
AAGAGATC_YT081605	84883	7461	AAGAGATC	AAGAGATC	YT081605	0.748185591	94062	7552	953	2	1.013161532	8226	89	8.745295656	94062	0	0	0	0	0	S13	Saline	0g	6h	53	Not_added	Saline 6h	Saline 0g 6h	Ctrl	Thyrotropes	5	5	0	Somatotropes	Som	Healthy
AAGGACAC_YT081605	192260	7493	AAGGACAC	AAGGACAC	YT081605	1.634749961	205521	7584	1235	2	0.600911829	12026	89	5.851470166	205521	0	0	0	0	0	S13	Saline	0g	6h	53	Not_added	Saline 6h	Saline 0g 6h	Ctrl	Thyrotropes	8	8	12	Thyrotropes	Thyro	Healthy
AATCCGTC_YT081605	70999	4960	AATCCGTC	AATCCGTC	YT081605	0.614794079	77292	5049	1216	2	1.573254671	5077	87	6.568597009	77292	0	0	0	0	0	S13	Saline	0g	6h	53	Not_added	Saline 6h	Saline 0g 6h	Ctrl	Corticotropes	2	2	3	Corticotropes	Cort	Healthy
ACACGACC_YT081605	133578	6806	ACACGACC	ACACGACC	YT081605	1.155176853	145229	6894	1229	2	0.846249716	10422	86	7.176252677	145229	0	0	0	0	0	S13	Saline	0g	6h	53	Not_added	Saline 6h	Saline 0g 6h	Ctrl	Lactotropes	3	3	4	Lactotropes	Lac	Healthy
ACAGATTC_YT081605	64962	6547	ACAGATTC	ACAGATTC	YT081605	0.579063926	72800	6637	854	2	1.173076923	6984	88	9.593406593	72800	0	0	0	0	0	S13	Saline	0g	6h	53	Not_added	Saline 6h	Saline 0g 6h	Ctrl	Gonadotropes	0	0	0	Somatotropes	Som	Healthy
AGATGTAC_YT081605	62179	6945	AGATGTAC	AGATGTAC	YT081605	0.55729335	70063	7040	836	2	1.193211824	7048	93	10.05951786	70063	0	0	0	0	0	S13	Saline	0g	6h	53	Not_added	Saline 6h	Saline 0g 6h	Ctrl	Lactotropes	7	7	0	Somatotropes	Som	Healthy
AGCACCTC_YT081605	109290	5475	AGCACCTC	AGCACCTC	YT081605	0.93909374	118063	5563	609	2	0.515826296	8164	86	6.914952187	118063	0	0	0	0	0	S13	Saline	0g	6h	53	Not_added	Saline 6h	Saline 0g 6h	Ctrl	Lactotropes	3	3	4	Lactotropes	Lac	Healthy
CACCTTAC_YT081605	118181	7587	CACCTTAC	CACCTTAC	YT081605	1.045950125	131497	7679	1602	2	1.218278744	11714	90	8.908188019	131497	0	0	0	0	0	S13	Saline	0g	6h	53	Not_added	Saline 6h	Saline 0g 6h	Ctrl	Thyrotropes	5	5	0	Somatotropes	Som	Healthy
CGACACAC_YT081605	79115	5036	CGACACAC	CGACACAC	YT081605	0.673829965	84714	5123	516	2	0.609108294	5083	85	6.000188871	84714	0	0	0	0	0	S13	Saline	0g	6h	53	Not_added	Saline 6h	Saline 0g 6h	Ctrl	Corticotropes	2	2	3	Corticotropes	Cort	Healthy
CGGATTGC_YT081605	235774	8917	CGGATTGC	CGGATTGC	YT081605	2.011984655	252947	9009	891	2	0.352247704	16282	90	6.436921569	252947	0	0	0	0	0	S13	Saline	0g	6h	53	Not_added	Saline 6h	Saline 0g 6h	Ctrl	Lactotropes	0	0	0	Lactotropes	Lac	Healthy
CTAAGGTC_YT081605	93351	6568	CTAAGGTC	CTAAGGTC	YT081605	0.806251067	101362	6660	983	2	0.969791441	7028	90	6.933564847	101362	0	0	0	0	0	S13	Saline	0g	6h	53	Not_added	Saline 6h	Saline 0g 6h	Ctrl	Corticotropes	2	2	3	Corticotropes	Cort	Healthy
GAACAGGC_YT081605	153861	7092	GAACAGGC	GAACAGGC	YT081605	1.342648799	168798	7184	1478	2	0.875602792	13459	90	7.973435704	168798	0	0	0	0	0	S13	Saline	0g	6h	53	Not_added	Saline 6h	Saline 0g 6h	Ctrl	Thyrotropes	8	8	12	Thyrotropes	Thyro	Healthy
GACAGTGC_YT081605	63518	6001	GACAGTGC	GACAGTGC	YT081605	0.566679276	71243	6088	1100	2	1.544011341	6625	85	9.299159216	71243	0	0	0	0	0	S13	Saline	0g	6h	53	Not_added	Saline 6h	Saline 0g 6h	Ctrl	Endothelial Cells	5	5	0	Somatotropes	Som	Healthy
GAGTTAGC_YT081605	101560	6894	GAGTTAGC	GAGTTAGC	YT081605	0.896825255	112749	6986	907	2	0.804441725	10282	90	9.119371347	112749	0	0	0	0	0	S13	Saline	0g	6h	53	Not_added	Saline 6h	Saline 0g 6h	Ctrl	Folliculostellate Cells	0	0	0	Somatotropes	Som	Healthy
GATAGACA_YT081605	69200	6318	GATAGACA	GATAGACA	YT081605	0.614730446	77284	6409	897	2	1.16065421	7187	89	9.299466901	77284	0	0	0	0	0	S13	Saline	0g	6h	53	Not_added	Saline 6h	Saline 0g 6h	Ctrl	Thyrotropes	8	8	12	Thyrotropes	Thyro	Healthy
GATGAATC_YT081605	97718	6848	GATGAATC	GATGAATC	YT081605	0.850333104	106904	6939	1382	2	1.292748634	7804	89	7.300007483	106904	0	0	0	0	0	S13	Saline	0g	6h	53	Not_added	Saline 6h	Saline 0g 6h	Ctrl	Corticotropes	2	2	3	Corticotropes	Cort	Healthy
GCCAAGAC_YT081605	130551	6986	GCCAAGAC	GCCAAGAC	YT081605	1.136110696	142832	7075	872	2	0.610507449	11409	87	7.987705836	142832	0	0	0	0	0	S13	Saline	0g	6h	53	Not_added	Saline 6h	Saline 0g 6h	Ctrl	Corticotropes	2	2	3	Corticotropes	Cort	Healthy
GCGAGTAA_YT081605	105285	7013	GCGAGTAA	GCGAGTAA	YT081605	0.926319336	116457	7104	1075	2	0.923087492	10097	89	8.670152932	116457	0	0	0	0	0	S13	Saline	0g	6h	53	Not_added	Saline 6h	Saline 0g 6h	Ctrl	Pituicyte	0	0	0	Somatotropes	Som	Healthy
GCTCGGTA_YT081605	153180	7539	GCTCGGTA	GCTCGGTA	YT081605	1.324934852	166571	7629	1167	2	0.700602146	12224	88	7.338612363	166571	0	0	0	0	0	S13	Saline	0g	6h	53	Not_added	Saline 6h	Saline 0g 6h	Ctrl	Corticotropes	2	2	3	Corticotropes	Cort	Healthy
GGAGAACA_YT081605	87396	6567	GGAGAACA	GGAGAACA	YT081605	0.762113351	95813	6659	811	2	0.846440462	7606	90	7.938379969	95813	0	0	0	0	0	S13	Saline	0g	6h	53	Not_added	Saline 6h	Saline 0g 6h	Ctrl	Corticotropes	2	2	3	Corticotropes	Cort	Healthy
GGTGCGAA_YT081605	109311	5847	GGTGCGAA	GGTGCGAA	YT081605	0.950738652	119527	5936	899	2	0.752131318	9317	87	7.794891531	119527	0	0	0	0	0	S13	Saline	0g	6h	53	Not_added	Saline 6h	Saline 0g 6h	Ctrl	Lactotropes	3	3	4	Lactotropes	Lac	Healthy
GTACGCAA_YT081605	49733	5773	GTACGCAA	GTACGCAA	YT081605	0.433295718	54474	5863	1319	2	2.42133862	3422	88	6.28189595	54474	0	0	0	0	0	S13	Saline	0g	6h	53	Not_added	Saline 6h	Saline 0g 6h	Ctrl	Corticotropes	2	2	3	Corticotropes	Cort	Healthy
GTCGTAGA_YT081605	70803	5957	GTCGTAGA	GTCGTAGA	YT081605	0.634488616	79768	6049	683	2	0.856233076	8282	90	10.38260957	79768	0	0	0	0	0	S13	Saline	0g	6h	53	Not_added	Saline 6h	Saline 0g 6h	Ctrl	Lactotropes	7	7	0	Somatotropes	Som	Healthy
GTCTGTCA_YT081605	85110	5857	GTCTGTCA	GTCTGTCA	YT081605	0.727353607	91443	5943	981	2	1.072799449	5352	84	5.852826351	91443	0	0	0	0	0	S13	Saline	0g	6h	53	Not_added	Saline 6h	Saline 0g 6h	Ctrl	Corticotropes	2	2	3	Corticotropes	Cort	Healthy
TAGGATGA_YT081605	91606	7325	TAGGATGA	TAGGATGA	YT081605	0.816209694	102614	7414	789	2	0.76890093	10219	87	9.958680102	102614	0	0	0	0	0	S13	Saline	0g	6h	53	Not_added	Saline 6h	Saline 0g 6h	Ctrl	Lactotropes	7	7	0	Somatotropes	Som	Healthy
TGAAGAGA_YT081605	71889	8717	TGAAGAGA	TGAAGAGA	YT081605	0.628045734	78958	8807	699	2	0.885280782	6370	88	8.067580233	78958	0	0	0	0	0	S13	Saline	0g	6h	53	Not_added	Saline 6h	Saline 0g 6h	Ctrl	Corticotropes	2	2	3	Corticotropes	Cort	Healthy
TGGCTTCA_YT081605	280173	8394	TGGCTTCA	TGGCTTCA	YT081605	2.380048186	299220	8486	1819	2	0.607913909	17228	90	5.757636522	299220	0	0	0	0	0	S13	Saline	0g	6h	53	Not_added	Saline 6h	Saline 0g 6h	Ctrl	Thyrotropes	8	8	12	Thyrotropes	Thyro	Healthy
TGGTGGTA_YT081605	231430	8804	TGGTGGTA	TGGTGGTA	YT081605	1.970861571	247777	8898	1954	2	0.788612341	14393	92	5.808852315	247777	0	0	0	0	0	S13	Saline	0g	6h	53	Not_added	Saline 6h	Saline 0g 6h	Ctrl	Gonadotropes	4	4	6	Gonadotropes	Gonad	Healthy
TTCACGCA_YT081605	181099	7758	TTCACGCA	TTCACGCA	YT081605	1.572659672	197715	7851	1609	2	0.813797638	15007	91	7.590218243	197715	0	0	0	0	0	S13	Saline	0g	6h	53	Not_added	Saline 6h	Saline 0g 6h	Ctrl	Lactotropes	5	5	0	Somatotropes	Som	Healthy
GATGAATC_YT191220-S10	135672	7693	GATGAATC	GATGAATC	YT191220-S10	1.188663929	149439	7783	1457	2	0.974979758	12310	88	8.237474823	149439	0	0	0	0	0	S14	Saline	0g	3h	66	Not_added	Saline 3h	Saline 0g 3h	Ctrl	Lactotropes	1	1	0	Somatotropes	Som	Healthy
GTCGTAGA_YT191220-S10	189483	7459	GTCGTAGA	GTCGTAGA	YT191220-S10	1.64429497	206721	7550	1312	2	0.634671852	15926	89	7.704103599	206721	0	0	0	0	0	S14	Saline	0g	3h	66	Not_added	Saline 3h	Saline 0g 3h	Ctrl	Lactotropes	1	1	11	Somatotropes	Som	Healthy
AACTCACC_YT191220-S10	77298	5235	AACTCACC	AACTCACC	YT191220-S10	0.676446888	85043	5324	1125	2	1.3228602	6620	87	7.784297355	85043	0	0	0	0	0	S14	Saline	0g	3h	66	Not_added	Saline 3h	Saline 0g 3h	Ctrl	Corticotropes	2	2	3	Corticotropes	Cort	Healthy
AAGGACAC_YT191220-S10	114424	6311	AAGGACAC	AAGGACAC	YT191220-S10	1.002583964	126045	6401	795	2	0.630727121	10826	88	8.588995993	126045	0	0	0	0	0	S14	Saline	0g	3h	66	Not_added	Saline 3h	Saline 0g 3h	Ctrl	Lactotropes	0	0	0	Somatotropes	Som	Healthy
AATCCGTC_YT191220-S10	140767	7106	AATCCGTC	AATCCGTC	YT191220-S10	1.229118862	154525	7198	923	2	0.59731435	12835	90	8.306099337	154525	0	0	0	0	0	S14	Saline	0g	3h	66	Not_added	Saline 3h	Saline 0g 3h	Ctrl	Lactotropes	0	0	0	Somatotropes	Som	Healthy
AATGTTGC_YT191220-S10	46470	4864	AATGTTGC	AATGTTGC	YT191220-S10	0.42388593	53291	4949	987	2	1.8520951	5834	83	10.94743953	53291	0	0	0	0	0	S14	Saline	0g	3h	66	Not_added	Saline 3h	Saline 0g 3h	Ctrl	Lactotropes	0	0	0	Somatotropes	Som	Healthy
ACACGACC_YT191220-S10	160620	5765	ACACGACC	ACACGACC	YT191220-S10	1.39190105	174990	5854	1639	2	0.93662495	12731	87	7.275272873	174990	0	0	0	0	0	S14	Saline	0g	3h	66	Not_added	Saline 3h	Saline 0g 3h	Ctrl	Corticotropes	2	2	3	Corticotropes	Cort	Healthy
ACAGATTC_YT191220-S10	163160	7467	ACAGATTC	ACAGATTC	YT191220-S10	1.385235451	174152	7557	1236	2	0.709724838	9756	88	5.602002848	174152	0	0	0	0	0	S14	Saline	0g	3h	66	Not_added	Saline 3h	Saline 0g 3h	Ctrl	Lactotropes	3	3	4	Lactotropes	Lac	Healthy
AGATGTAC_YT191220-S10	79862	5971	AGATGTAC	AGATGTAC	YT191220-S10	0.716893867	90128	6061	1049	2	1.163900231	9217	88	10.22656666	90128	0	0	0	0	0	S14	Saline	0g	3h	66	Not_added	Saline 3h	Saline 0g 3h	Ctrl	Lactotropes	0	0	0	Somatotropes	Som	Healthy
AGCACCTC_YT191220-S10	65168	3857	AGCACCTC	AGCACCTC	YT191220-S10	0.597461932	75113	3945	1110	2	1.477773488	8835	86	11.76227817	75113	0	0	0	0	0	S14	Saline	0g	3h	66	Not_added	Saline 3h	Saline 0g 3h	Ctrl	Stem Cells	0	0	0	Somatotropes	Som	Healthy
AGCCATGC_YT191220-S10	165311	6619	AGCCATGC	AGCCATGC	YT191220-S10	1.432896867	180144	6709	1430	2	0.793809397	13403	88	7.440158984	180144	0	0	0	0	0	S14	Saline	0g	3h	66	Not_added	Saline 3h	Saline 0g 3h	Ctrl	Stem Cells	0	0	0	Somatotropes	Som	Healthy
AGGCTAAC_YT191220-S10	137550	6398	AGGCTAAC	AGGCTAAC	YT191220-S10	1.19579087	150335	6486	1503	2	0.999767187	11282	86	7.50457312	150335	0	0	0	0	0	S14	Saline	0g	3h	66	Not_added	Saline 3h	Saline 0g 3h	Ctrl	Corticotropes	2	2	3	Corticotropes	Cort	Healthy
CACCTTAC_YT191220-S10	114094	4947	CACCTTAC	CACCTTAC	YT191220-S10	1.004135028	126240	5036	1393	2	1.103453739	10753	87	8.517902408	126240	0	0	0	0	0	S14	Saline	0g	3h	66	Not_added	Saline 3h	Saline 0g 3h	Ctrl	Corticotropes	2	2	3	Corticotropes	Cort	Healthy
CCATCCTC_YT191220-S10	29330	4521	CCATCCTC	CCATCCTC	YT191220-S10	0.262121877	32954	4607	607	2	1.841961522	3017	84	9.155186017	32954	0	0	0	0	0	S14	Saline	0g	3h	66	Not_added	Saline 3h	Saline 0g 3h	Ctrl	Lactotropes	7	7	0	Somatotropes	Som	Healthy
CCGACAAC_YT191220-S10	133096	5479	CCGACAAC	CCGACAAC	YT191220-S10	1.1600289	145839	5569	1040	2	0.713115148	11703	88	8.024602473	145839	0	0	0	0	0	S14	Saline	0g	3h	66	Not_added	Saline 3h	Saline 0g 3h	Ctrl	Corticotropes	2	2	3	Corticotropes	Cort	Healthy
CCTAATCC_YT191220-S10	76165	6370	CCTAATCC	CCTAATCC	YT191220-S10	0.678268394	85272	6459	1781	2	2.088610564	7326	87	8.591331269	85272	0	0	0	0	0	S14	Saline	0g	3h	66	Not_added	Saline 3h	Saline 0g 3h	Ctrl	Corticotropes	2	2	3	Corticotropes	Cort	Healthy
CCTCTATC_YT191220-S10	58954	5347	CCTCTATC	CCTCTATC	YT191220-S10	0.523472198	65811	5437	846	2	1.285499385	6011	88	9.133731443	65811	0	0	0	0	0	S14	Saline	0g	3h	66	Not_added	Saline 3h	Saline 0g 3h	Ctrl	Lactotropes	0	0	0	Somatotropes	Som	Healthy
CGACACAC_YT191220-S10	182210	7021	CGACACAC	CGACACAC	YT191220-S10	1.574433453	197938	7111	1384	2	0.699208843	14344	88	7.246713617	197938	0	0	0	0	0	S14	Saline	0g	3h	66	Not_added	Saline 3h	Saline 0g 3h	Ctrl	Lactotropes	0	0	0	Somatotropes	Som	Healthy
CGGATTGC_YT191220-S10	210896	6693	CGGATTGC	CGGATTGC	YT191220-S10	1.824035459	229318	6783	1315	2	0.573439503	17107	88	7.45994645	229318	0	0	0	0	0	S14	Saline	0g	3h	66	Not_added	Saline 3h	Saline 0g 3h	Ctrl	Lactotropes	7	7	0	Somatotropes	Som	Healthy
GACAGTGC_YT191220-S10	76484	6228	GACAGTGC	GACAGTGC	YT191220-S10	0.676319621	85027	6314	1768	2	2.079339504	6775	84	7.968057205	85027	0	0	0	0	0	S14	Saline	0g	3h	66	Not_added	Saline 3h	Saline 0g 3h	Ctrl	Gonadotropes	4	4	6	Gonadotropes	Gonad	Healthy
GATAGACA_YT191220-S10	94318	5349	GATAGACA	GATAGACA	YT191220-S10	0.843794772	106082	5439	874	2	0.823890952	10890	88	10.26564356	106082	0	0	0	0	0	S14	Saline	0g	3h	66	Not_added	Saline 3h	Saline 0g 3h	Ctrl	Lactotropes	3	3	4	Lactotropes	Lac	Healthy
GCCACATA_YT191220-S10	133419	6011	GCCACATA	GCCACATA	YT191220-S10	1.161850406	146068	6100	1091	2	0.746912397	11558	87	7.912752964	146068	0	0	0	0	0	S14	Saline	0g	3h	66	Not_added	Saline 3h	Saline 0g 3h	Ctrl	Pou1f1 Progenitors	7	7	0	Somatotropes	Som	Healthy
GCGAGTAA_YT191220-S10	240049	8103	GCGAGTAA	GCGAGTAA	YT191220-S10	2.05652008	258546	8194	1628	2	0.629675184	16869	89	6.524564294	258546	0	0	0	0	0	S14	Saline	0g	3h	66	Not_added	Saline 3h	Saline 0g 3h	Ctrl	Stem Cells	5	5	0	Somatotropes	Som	Healthy
GCTAACGA_YT191220-S10	161811	6257	GCTAACGA	GCTAACGA	YT191220-S10	1.403044849	176391	6346	1310	2	0.742668277	13270	87	7.523059567	176391	0	0	0	0	0	S14	Saline	0g	3h	66	Not_added	Saline 3h	Saline 0g 3h	Ctrl	Lactotropes	3	3	4	Lactotropes	Lac	Healthy
GCTCGGTA_YT191220-S10	126153	6382	GCTCGGTA	GCTCGGTA	YT191220-S10	1.11005282	139556	6471	1186	2	0.849838058	12217	87	8.754191866	139556	0	0	0	0	0	S14	Saline	0g	3h	66	Not_added	Saline 3h	Saline 0g 3h	Ctrl	Lactotropes	1	1	11	Somatotropes	Som	Healthy
GGAGAACA_YT191220-S10	102409	6155	GGAGAACA	GGAGAACA	YT191220-S10	0.901955698	113394	6243	740	2	0.652591848	10245	86	9.03486957	113394	0	0	0	0	0	S14	Saline	0g	3h	66	Not_added	Saline 3h	Saline 0g 3h	Ctrl	Lactotropes	0	0	0	Somatotropes	Som	Healthy
GGTGCGAA_YT191220-S10	166248	6137	GGTGCGAA	GGTGCGAA	YT191220-S10	1.444295199	181577	6225	1638	2	0.902096631	13691	86	7.540051879	181577	0	0	0	0	0	S14	Saline	0g	3h	66	Not_added	Saline 3h	Saline 0g 3h	Ctrl	Pituicyte	3	3	4	Lactotropes	Lac	Healthy
GTACGCAA_YT191220-S10	62683	5605	GTACGCAA	GTACGCAA	YT191220-S10	0.561421566	70582	5695	899	2	1.273695843	7000	88	9.917542716	70582	0	0	0	0	0	S14	Saline	0g	3h	66	Not_added	Saline 3h	Saline 0g 3h	Ctrl	Lactotropes	7	7	0	Somatotropes	Som	Healthy
GTCTGTCA_YT191220-S10	83582	5708	GTCTGTCA	GTCTGTCA	YT191220-S10	0.74086775	93142	5797	985	2	1.057525069	8575	87	9.206373065	93142	0	0	0	0	0	S14	Saline	0g	3h	66	Not_added	Saline 3h	Saline 0g 3h	Ctrl	Lactotropes	0	0	0	Somatotropes	Som	Healthy
GTGTTCTA_YT191220-S10	134557	7487	GTGTTCTA	GTGTTCTA	YT191220-S10	1.187279903	149265	7576	1251	2	0.838106723	13457	87	9.015509329	149265	0	0	0	0	0	S14	Saline	0g	3h	66	Not_added	Saline 3h	Saline 0g 3h	Ctrl	Lactotropes	1	1	11	Somatotropes	Som	Healthy
TATCAGCA_YT191220-S10	260079	8643	TATCAGCA	TATCAGCA	YT191220-S10	2.228537064	280172	8733	1466	2	0.523250004	18627	88	6.648415973	280172	0	0	0	0	0	S14	Saline	0g	3h	66	Not_added	Saline 3h	Saline 0g 3h	Ctrl	Lactotropes	5	5	0	Lactotropes	Lac	Healthy
TCCGTCTA_YT191220-S10	161554	5665	TCCGTCTA	TCCGTCTA	YT191220-S10	1.39618835	175529	5752	1448	2	0.824934911	12527	85	7.136712452	175529	0	0	0	0	0	S14	Saline	0g	3h	66	Not_added	Saline 3h	Saline 0g 3h	Ctrl	Gonadotropes	8	8	0	Thyrotropes	Thyro	Healthy
TCTTCACA_YT191220-S10	126529	6181	TCTTCACA	TCTTCACA	YT191220-S10	1.109575569	139496	6272	1098	2	0.787119344	11869	89	8.508487699	139496	0	0	0	0	0	S14	Saline	0g	3h	66	Not_added	Saline 3h	Saline 0g 3h	Ctrl	Corticotropes	2	2	3	Corticotropes	Cort	Healthy
TGAAGAGA_YT191220-S10	92705	5481	TGAAGAGA	TGAAGAGA	YT191220-S10	0.812956436	102205	5571	663	2	0.648696248	8837	88	8.646348026	102205	0	0	0	0	0	S14	Saline	0g	3h	66	Not_added	Saline 3h	Saline 0g 3h	Ctrl	Lactotropes	3	3	4	Lactotropes	Lac	Healthy
TGGAACAA_YT191220-S10	83438	5878	TGGAACAA	TGGAACAA	YT191220-S10	0.736071383	92539	5966	751	2	0.811549725	8350	86	9.023222641	92539	0	0	0	0	0	S14	Saline	0g	3h	66	Not_added	Saline 3h	Saline 0g 3h	Ctrl	Lactotropes	0	0	0	Somatotropes	Som	Healthy
TGGCTTCA_YT191220-S10	128912	5026	TGGCTTCA	TGGCTTCA	YT191220-S10	1.114228761	140081	5115	1671	2	1.192881262	9498	87	6.78036279	140081	0	0	0	0	0	S14	Saline	0g	3h	66	Not_added	Saline 3h	Saline 0g 3h	Ctrl	Corticotropes	2	2	3	Corticotropes	Cort	Healthy
TTCACGCA_YT191220-S10	137869	5324	TTCACGCA	TTCACGCA	YT191220-S10	1.215389956	152799	5412	1590	2	1.040582726	13340	86	8.730423628	152799	0	0	0	0	0	S14	Saline	0g	3h	66	Not_added	Saline 3h	Saline 0g 3h	Ctrl	Corticotropes	2	2	3	Gonadotropes	Gonad	Healthy
ATCATTCC_YT191220-S10	28079	3448	ATCATTCC	ATCATTCC	YT191220-S10	0.255567637	32130	3533	740	2	2.30314348	3311	83	10.30501089	32130	0	0	0	0	0	S14	Saline	0g	3h	66	Not_added	Saline 3h	Saline 0g 3h	Ctrl	Lactotropes	0	0	0	Somatotropes	Som	Healthy
AGGCTAAC_YT191220-S11	224728	8578	AGGCTAAC	AGGCTAAC	YT191220-S11	1.930812301	242742	8669	2474	2	1.019189098	15540	89	6.401858764	242742	0	0	0	0	0	S15	Saline	0g	3h	66	Not_added	Saline 3h	Saline 0g 3h	Ctrl	Pericytes	3	3	4	Lactotropes	Lac	Healthy
CACCTTAC_YT191220-S11	212202	8422	CACCTTAC	CACCTTAC	YT191220-S11	1.845440143	232009	8512	2116	2	0.912033585	17691	88	7.625135232	232009	0	0	0	0	0	S15	Saline	0g	3h	66	Not_added	Saline 3h	Saline 0g 3h	Ctrl	Pou1f1 Progenitors	3	3	4	Lactotropes	Lac	Healthy
GCTCGGTA_YT191220-S11	162688	7123	GCTCGGTA	GCTCGGTA	YT191220-S11	1.411539907	177459	7213	1711	2	0.964166371	13060	88	7.359446407	177459	0	0	0	0	0	S15	Saline	0g	3h	66	Not_added	Saline 3h	Saline 0g 3h	Ctrl	Lactotropes	3	3	4	Lactotropes	Lac	Healthy
GGTGCGAA_YT191220-S11	351314	9438	GGTGCGAA	GGTGCGAA	YT191220-S11	2.981558793	374842	9529	3218	2	0.858495046	20310	89	5.418282903	374842	0	0	0	0	0	S15	Saline	0g	3h	66	Not_added	Saline 3h	Saline 0g 3h	Ctrl	Gonadotropes	4	4	6	Gonadotropes	Gonad	Healthy
TATCAGCA_YT191220-S11	127756	7216	TATCAGCA	TATCAGCA	YT191220-S11	1.126589549	141635	7306	1166	2	0.823242843	12713	88	8.975888728	141635	0	0	0	0	0	S15	Saline	0g	3h	66	Not_added	Saline 3h	Saline 0g 3h	Ctrl	Melanotropes	0	0	0	Somatotropes	Som	Healthy
TCCGTCTA_YT191220-S11	208647	8452	TCCGTCTA	TCCGTCTA	YT191220-S11	1.822905966	229176	8545	1650	2	0.719970678	18879	91	8.237773589	229176	0	0	0	0	0	S15	Saline	0g	3h	66	Not_added	Saline 3h	Saline 0g 3h	Ctrl	Lactotropes	5	5	0	Somatotropes	Som	Healthy
TCTTCACA_YT191220-S11	128934	6919	TCTTCACA	TCTTCACA	YT191220-S11	1.142299044	143610	7008	1305	2	0.908711093	13371	87	9.310632964	143610	0	0	0	0	0	S15	Saline	0g	3h	66	Not_added	Saline 3h	Saline 0g 3h	Ctrl	Lactotropes	0	0	0	Somatotropes	Som	Healthy
TGGCTTCA_YT191220-S11	143012	6518	TGGCTTCA	TGGCTTCA	YT191220-S11	1.259607214	158358	6610	1457	2	0.92006719	13889	90	8.770633628	158358	0	0	0	0	0	S15	Saline	0g	3h	66	Not_added	Saline 3h	Saline 0g 3h	Ctrl	Lactotropes	0	0	0	Somatotropes	Som	Healthy
TTCACGCA_YT191220-S11	255732	8834	TTCACGCA	TTCACGCA	YT191220-S11	2.194453425	275887	8924	2237	2	0.81083922	17918	88	6.494688043	275887	0	0	0	0	0	S15	Saline	0g	3h	66	Not_added	Saline 3h	Saline 0g 3h	Ctrl	Pericytes	3	3	4	Lactotropes	Lac	Healthy
ACACGACC_YT191220-S11	143338	5803	ACACGACC	ACACGACC	YT191220-S11	1.230701743	154724	5889	1593	2	1.029575244	9793	84	6.329334816	154724	0	0	0	0	0	S15	Saline	0g	3h	66	Not_added	Saline 3h	Saline 0g 3h	Ctrl	Thyrotropes	8	8	12	Thyrotropes	Thyro	Healthy
ATAGCGAC_YT191220-S11	270819	8653	ATAGCGAC	ATAGCGAC	YT191220-S11	2.287628629	287601	8743	1605	2	0.558064819	15177	88	5.277102653	287601	0	0	0	0	0	S15	Saline	0g	3h	66	Not_added	Saline 3h	Saline 0g 3h	Ctrl	Stem Cells	9	9	0	Somatotropes	Som	Healthy
ATCATTCC_YT191220-S11	116946	7259	ATCATTCC	ATCATTCC	YT191220-S11	1.024688615	128824	7348	1213	2	0.941594734	10665	87	8.278736881	128824	0	0	0	0	0	S15	Saline	0g	3h	66	Not_added	Saline 3h	Saline 0g 3h	Ctrl	Stem Cells	0	0	0	Somatotropes	Som	Healthy
CCATCCTC_YT191220-S11	55128	5855	CCATCCTC	CCATCCTC	YT191220-S11	0.494232652	62135	5945	1456	2	2.343284783	5551	88	8.933773236	62135	0	0	0	0	0	S15	Saline	0g	3h	66	Not_added	Saline 3h	Saline 0g 3h	Ctrl	Lactotropes	3	3	4	Lactotropes	Lac	Healthy
GAACAGGC_YT191220-S11	197230	6991	GAACAGGC	GAACAGGC	YT191220-S11	1.703521756	214167	7081	1933	2	0.902566689	15004	88	7.005747851	214167	0	0	0	0	0	S15	Saline	0g	3h	66	Not_added	Saline 3h	Saline 0g 3h	Ctrl	Lactotropes	3	3	4	Lactotropes	Lac	Healthy
GAGTTAGC_YT191220-S11	197900	8845	GAGTTAGC	GAGTTAGC	YT191220-S11	1.676008265	210708	8935	1450	2	0.688156121	11358	88	5.390398086	210708	0	0	0	0	0	S15	Saline	0g	3h	66	Not_added	Saline 3h	Saline 0g 3h	Ctrl	Corticotropes	2	2	3	Corticotropes	Cort	Healthy
GATAGACA_YT191220-S11	144009	8657	GATAGACA	GATAGACA	YT191220-S11	1.272779328	160014	8747	1015	2	0.634319497	14990	88	9.367930306	160014	0	0	0	0	0	S15	Saline	0g	3h	66	Not_added	Saline 3h	Saline 0g 3h	Ctrl	Lactotropes	5	5	0	Somatotropes	Som	Healthy
GCCAAGAC_YT191220-S11	196146	7316	GCCAAGAC	GCCAAGAC	YT191220-S11	1.706631838	214558	7406	1622	2	0.755972744	16790	88	7.825389871	214558	0	0	0	0	0	S15	Saline	0g	3h	66	Not_added	Saline 3h	Saline 0g 3h	Ctrl	Endothelial Cells	3	3	4	Lactotropes	Lac	Healthy
GCCACATA_YT191220-S11	152648	7433	GCCACATA	GCCACATA	YT191220-S11	1.362033123	171235	7525	1348	2	0.787222238	17239	90	10.06745116	171235	0	0	0	0	0	S15	Saline	0g	3h	66	Not_added	Saline 3h	Saline 0g 3h	Ctrl	Lactotropes	5	5	0	Somatotropes	Som	Healthy
GCGAGTAA_YT191220-S11	129351	6785	GCGAGTAA	GCGAGTAA	YT191220-S11	1.149163497	144473	6876	1081	2	0.748236695	14041	89	9.718770981	144473	0	0	0	0	0	S15	Saline	0g	3h	66	Not_added	Saline 3h	Saline 0g 3h	Ctrl	Pericytes	0	0	0	Somatotropes	Som	Healthy
GGAGAACA_YT191220-S11	60835	4611	GGAGAACA	GGAGAACA	YT191220-S11	0.537662446	67595	4700	806	2	1.192395887	5954	87	8.808343812	67595	0	0	0	0	0	S15	Saline	0g	3h	66	Not_added	Saline 3h	Saline 0g 3h	Ctrl	Corticotropes	2	2	3	Corticotropes	Cort	Healthy
GTCGTAGA_YT191220-S11	162713	7283	GTCGTAGA	GTCGTAGA	YT191220-S11	1.428792512	179628	7371	1273	2	0.708686842	15642	86	8.707996526	179628	0	0	0	0	0	S15	Saline	0g	3h	66	Not_added	Saline 3h	Saline 0g 3h	Ctrl	Lactotropes	0	0	0	Somatotropes	Som	Healthy
GTGTTCTA_YT191220-S11	99556	6850	GTGTTCTA	GTGTTCTA	YT191220-S11	0.876947773	110250	6940	1208	2	1.09569161	9486	88	8.604081633	110250	0	0	0	0	0	S15	Saline	0g	3h	66	Not_added	Saline 3h	Saline 0g 3h	Ctrl	Lactotropes	3	3	4	Lactotropes	Lac	Healthy
TGGAACAA_YT191220-S11	131464	7789	TGGAACAA	TGGAACAA	YT191220-S11	1.153999635	145081	7882	960	2	0.661699327	12657	91	8.724092059	145081	0	0	0	0	0	S15	Saline	0g	3h	66	Not_added	Saline 3h	Saline 0g 3h	Ctrl	Lactotropes	1	1	0	Somatotropes	Som	Healthy
ATTGGCTC_YT191220-S12	114013	8089	ATTGGCTC	ATTGGCTC	YT191220-S12	0.990652701	124545	8180	2006	2	1.610662813	8526	89	6.845718415	124545	0	0	0	0	0	S16	Saline	0g	3h	66	Not_added	Saline 3h	Saline 0g 3h	Ctrl	Lactotropes	1	1	11	Somatotropes	Som	Healthy
CCGACAAC_YT191220-S12	143752	7760	CCGACAAC	CCGACAAC	YT191220-S12	1.26161962	158611	7851	1268	2	0.79944014	13591	89	8.56876257	158611	0	0	0	0	0	S16	Saline	0g	3h	66	Not_added	Saline 3h	Saline 0g 3h	Ctrl	Red Blood Cells	0	0	0	Somatotropes	Som	Healthy
GAACAGGC_YT191220-S12	203572	8011	GAACAGGC	GAACAGGC	YT191220-S12	1.761404286	221444	8103	1689	2	0.762721049	16183	90	7.307942414	221444	0	0	0	0	0	S16	Saline	0g	3h	66	Not_added	Saline 3h	Saline 0g 3h	Ctrl	Lactotropes	1	1	0	Somatotropes	Som	Healthy
GTCGTAGA_YT191220-S12	152637	7138	GTCGTAGA	GTCGTAGA	YT191220-S12	1.346586116	169293	7229	1753	2	1.035482861	14903	89	8.803081049	169293	0	0	0	0	0	S16	Saline	0g	3h	66	Not_added	Saline 3h	Saline 0g 3h	Ctrl	Stem Cells	0	0	0	Somatotropes	Som	Healthy
TGGCTTCA_YT191220-S12	180313	6824	TGGCTTCA	TGGCTTCA	YT191220-S12	1.562486283	196436	6916	1937	2	0.986071799	14186	90	7.221690525	196436	0	0	0	0	0	S16	Saline	0g	3h	66	Not_added	Saline 3h	Saline 0g 3h	Ctrl	Pou1f1 Progenitors	3	3	4	Lactotropes	Lac	Healthy
TGGTGGTA_YT191220-S12	176617	8512	TGGTGGTA	TGGTGGTA	YT191220-S12	1.536364773	193152	8603	1772	2	0.917412194	14763	89	7.64320328	193152	0	0	0	0	0	S16	Saline	0g	3h	66	Not_added	Saline 3h	Saline 0g 3h	Ctrl	Endothelial Cells	0	0	0	Somatotropes	Som	Healthy
AACTCACC_YT191220-S12	89764	5866	AACTCACC	AACTCACC	YT191220-S12	0.788871195	99177	5955	1438	2	1.449932948	7975	87	8.041178902	99177	0	0	0	0	0	S16	Saline	0g	3h	66	Not_added	Saline 3h	Saline 0g 3h	Ctrl	Corticotropes	2	2	3	Corticotropes	Cort	Healthy
AAGAGATC_YT191220-S12	114959	7897	AAGAGATC	AAGAGATC	YT191220-S12	1.006012213	126476	7986	1650	2	1.304595338	9867	87	7.801480123	126476	0	0	0	0	0	S16	Saline	0g	3h	66	Not_added	Saline 3h	Saline 0g 3h	Ctrl	Corticotropes	2	2	3	Corticotropes	Cort	Healthy
AATCCGTC_YT191220-S12	62268	4755	AATCCGTC	AATCCGTC	YT191220-S12	0.560976133	70526	4846	1757	2	2.491279812	6501	89	9.217877095	70526	0	0	0	0	0	S16	Saline	0g	3h	66	Not_added	Saline 3h	Saline 0g 3h	Ctrl	Gonadotropes	2	2	3	Corticotropes	Cort	Healthy
AGCCATGC_YT191220-S12	163916	7461	AGCCATGC	AGCCATGC	YT191220-S12	1.436269437	180568	7553	2983	2	1.652009215	13669	90	7.570001329	180568	0	0	0	0	0	S16	Saline	0g	3h	66	Not_added	Saline 3h	Saline 0g 3h	Ctrl	Pericytes	5	5	0	Somatotropes	Som	Healthy
ATAGCGAC_YT191220-S12	145534	7339	ATAGCGAC	ATAGCGAC	YT191220-S12	1.29000807	162180	7428	2098	2	1.293624368	14548	87	8.970279936	162180	0	0	0	0	0	S16	Saline	0g	3h	66	Not_added	Saline 3h	Saline 0g 3h	Ctrl	Lactotropes	3	3	4	Lactotropes	Lac	Healthy
ATCATTCC_YT191220-S12	156738	8180	ATCATTCC	ATCATTCC	YT191220-S12	1.346586116	169293	8270	1572	2	0.928567631	10983	88	6.487568889	169293	0	0	0	0	0	S16	Saline	0g	3h	66	Not_added	Saline 3h	Saline 0g 3h	Ctrl	Gonadotropes	4	4	6	Gonadotropes	Gonad	Healthy
CGGATTGC_YT191220-S12	217447	8245	CGGATTGC	CGGATTGC	YT191220-S12	1.869175401	234993	8335	1603	2	0.682147979	15943	88	6.784457409	234993	0	0	0	0	0	S16	Saline	0g	3h	66	Not_added	Saline 3h	Saline 0g 3h	Ctrl	Lactotropes	0	0	0	Somatotropes	Som	Healthy
CTAAGGTC_YT191220-S12	149778	7291	CTAAGGTC	CTAAGGTC	YT191220-S12	1.30345858	163871	7383	1405	2	0.857381721	12688	90	7.742675641	163871	0	0	0	0	0	S16	Saline	0g	3h	66	Not_added	Saline 3h	Saline 0g 3h	Ctrl	Thyrotropes	9	9	0	Somatotropes	Som	Healthy
GACAGTGC_YT191220-S12	167146	8054	GACAGTGC	GACAGTGC	YT191220-S12	1.447977982	182040	8143	1674	2	0.919578115	13220	87	7.262140189	182040	0	0	0	0	0	S16	Saline	0g	3h	66	Not_added	Saline 3h	Saline 0g 3h	Ctrl	Thyrotropes	8	8	12	Thyrotropes	Thyro	Healthy
GAGTTAGC_YT191220-S12	189281	8088	GAGTTAGC	GAGTTAGC	YT191220-S12	1.627400303	204597	8178	1567	2	0.765895883	13749	88	6.720039883	204597	0	0	0	0	0	S16	Saline	0g	3h	66	Not_added	Saline 3h	Saline 0g 3h	Ctrl	Lactotropes	0	0	0	Somatotropes	Som	Healthy
GCCAAGAC_YT191220-S12	177830	7157	GCCAAGAC	GCCAAGAC	YT191220-S12	1.530009387	192353	7247	1750	2	0.909785654	12773	88	6.640395523	192353	0	0	0	0	0	S16	Saline	0g	3h	66	Not_added	Saline 3h	Saline 0g 3h	Ctrl	Lactotropes	3	3	4	Lactotropes	Lac	Healthy
GCCACATA_YT191220-S12	196801	8627	GCCACATA	GCCACATA	YT191220-S12	1.712096357	215245	8719	1442	2	0.669934261	17002	90	7.898905898	215245	0	0	0	0	0	S16	Saline	0g	3h	66	Not_added	Saline 3h	Saline 0g 3h	Ctrl	Pou1f1 Progenitors	1	1	0	Somatotropes	Som	Healthy
GCTAACGA_YT191220-S12	161297	7871	GCTAACGA	GCTAACGA	YT191220-S12	1.396037221	175510	7962	1649	2	0.939547604	12564	89	7.158566463	175510	0	0	0	0	0	S16	Saline	0g	3h	66	Not_added	Saline 3h	Saline 0g 3h	Ctrl	Lactotropes	9	9	0	Somatotropes	Som	Healthy
GGTGCGAA_YT191220-S12	239804	8684	GGTGCGAA	GGTGCGAA	YT191220-S12	2.060322175	259024	8776	1778	2	0.68642288	17442	90	6.733738959	259024	0	0	0	0	0	S16	Saline	0g	3h	66	Not_added	Saline 3h	Saline 0g 3h	Ctrl	Lactotropes	1	1	0	Somatotropes	Som	Healthy
GTACGCAA_YT191220-S12	126389	6775	GTACGCAA	GTACGCAA	YT191220-S12	1.090032162	137039	6862	1539	2	1.123037967	9111	85	6.648472333	137039	0	0	0	0	0	S16	Saline	0g	3h	66	Not_added	Saline 3h	Saline 0g 3h	Ctrl	Gonadotropes	4	4	6	Gonadotropes	Gonad	Healthy
TATCAGCA_YT191220-S12	156063	8175	TATCAGCA	TATCAGCA	YT191220-S12	1.370424778	172290	8265	1361	2	0.789947182	14866	88	8.628475245	172290	0	0	0	0	0	S16	Saline	0g	3h	66	Not_added	Saline 3h	Saline 0g 3h	Ctrl	Lactotropes	0	0	0	Somatotropes	Som	Healthy
TCTTCACA_YT191220-S12	60309	5172	TCTTCACA	TCTTCACA	YT191220-S12	0.530694589	66719	5261	1106	2	1.657698707	5304	87	7.949759439	66719	0	0	0	0	0	S16	Saline	0g	3h	66	Not_added	Saline 3h	Saline 0g 3h	Ctrl	Lactotropes	0	0	0	Somatotropes	Som	Healthy
GATGAATC_YT191220-S12	101016	6563	GATGAATC	GATGAATC	YT191220-S12	0.878037495	110387	6655	1169	2	1.059001513	8202	90	7.430222762	110387	0	0	0	0	0	S16	Saline	0g	3h	66	Not_added	Saline 3h	Saline 0g 3h	Ctrl	Stem Cells	3	3	4	Lactotropes	Lac	Healthy
ACACGACC_YT191220-S13	288641	8712	ACACGACC	ACACGACC	YT191220-S13	2.461451211	309454	8805	1616	2	0.522210086	19197	91	6.203506822	309454	0	0	0	0	0	S17	Saline	0g	3h	66	Not_added	Saline 3h	Saline 0g 3h	Ctrl	Pericytes	0	0	0	Lactotropes	Lac	Healthy
CCTAATCC_YT191220-S13	133614	7834	CCTAATCC	CCTAATCC	YT191220-S13	1.166161569	146610	7925	1248	2	0.851237978	11748	89	8.013095969	146610	0	0	0	0	0	S17	Saline	0g	3h	66	Not_added	Saline 3h	Saline 0g 3h	Ctrl	Stem Cells	5	5	0	Somatotropes	Som	Healthy
AACTCACC_YT191220-S13	166842	7568	AACTCACC	AACTCACC	YT191220-S13	1.4413442	181206	7659	1514	2	0.835513173	12850	89	7.091376665	181206	0	0	0	0	0	S17	Saline	0g	3h	66	Not_added	Saline 3h	Saline 0g 3h	Ctrl	Corticotropes	2	2	3	Corticotropes	Cort	Healthy
AAGAGATC_YT191220-S13	222452	9783	AAGAGATC	AAGAGATC	YT191220-S13	1.900148957	238887	9874	1359	2	0.568888219	15076	89	6.310933621	238887	0	0	0	0	0	S17	Saline	0g	3h	66	Not_added	Saline 3h	Saline 0g 3h	Ctrl	Gonadotropes	4	4	6	Gonadotropes	Gonad	Healthy
AAGGACAC_YT191220-S13	107250	5324	AAGGACAC	AAGGACAC	YT191220-S13	0.936039337	117679	5412	1342	2	1.140390384	9087	86	7.721853517	117679	0	0	0	0	0	S17	Saline	0g	3h	66	Not_added	Saline 3h	Saline 0g 3h	Ctrl	Lactotropes	3	3	4	Somatotropes	Som	Healthy
ACAGATTC_YT191220-S13	207046	9352	ACAGATTC	ACAGATTC	YT191220-S13	1.787183767	224685	9445	1262	2	0.561675234	16377	91	7.288871086	224685	0	0	0	0	0	S17	Saline	0g	3h	66	Not_added	Saline 3h	Saline 0g 3h	Ctrl	Corticotropes	0	0	0	Corticotropes	Cort	Healthy
AGCCATGC_YT191220-S13	279671	9039	AGCCATGC	AGCCATGC	YT191220-S13	2.404165244	302252	9130	1920	2	0.635231529	20661	89	6.835686778	302252	0	0	0	0	0	S17	Saline	0g	3h	66	Not_added	Saline 3h	Saline 0g 3h	Ctrl	Lactotropes	1	1	0	Somatotropes	Som	Healthy
ATTGGCTC_YT191220-S13	170714	7732	ATTGGCTC	ATTGGCTC	YT191220-S13	1.4776391	185769	7820	1667	2	0.897351011	13388	86	7.206799843	185769	0	0	0	0	0	S17	Saline	0g	3h	66	Not_added	Saline 3h	Saline 0g 3h	Ctrl	Melanotropes	0	0	0	Somatotropes	Som	Healthy
CCTCTATC_YT191220-S13	76137	5982	CCTCTATC	CCTCTATC	YT191220-S13	0.690342832	86790	6074	1273	2	1.466758843	9380	90	10.80769674	86790	0	0	0	0	0	S17	Saline	0g	3h	66	Not_added	Saline 3h	Saline 0g 3h	Ctrl	Lactotropes	0	0	0	Somatotropes	Som	Healthy
GCCAAGAC_YT191220-S13	405296	10063	GCCAAGAC	GCCAAGAC	YT191220-S13	3.419165675	429858	10156	2172	2	0.50528314	22390	91	5.208696825	429858	0	0	0	0	0	S17	Saline	0g	3h	66	Not_added	Saline 3h	Saline 0g 3h	Ctrl	Pericytes	3	3	4	Lactotropes	Lac	Healthy
GCGAGTAA_YT191220-S13	127995	6147	GCGAGTAA	GCGAGTAA	YT191220-S13	1.11771269	140519	6238	1546	2	1.100207089	10978	89	7.812466642	140519	0	0	0	0	0	S17	Saline	0g	3h	66	Not_added	Saline 3h	Saline 0g 3h	Ctrl	Corticotropes	2	2	3	Corticotropes	Cort	Healthy
GCTAACGA_YT191220-S13	76079	5436	GCTAACGA	GCTAACGA	YT191220-S13	0.677735465	85205	5522	1319	2	1.548031219	7807	84	9.162607828	85205	0	0	0	0	0	S17	Saline	0g	3h	66	Not_added	Saline 3h	Saline 0g 3h	Ctrl	Lactotropes	0	0	0	Somatotropes	Som	Healthy
GCTCGGTA_YT191220-S13	142721	6527	GCTCGGTA	GCTCGGTA	YT191220-S13	1.246920305	156763	6618	1492	2	0.951755197	12550	89	8.005715634	156763	0	0	0	0	0	S17	Saline	0g	3h	66	Not_added	Saline 3h	Saline 0g 3h	Ctrl	Melanotropes	0	0	0	Somatotropes	Som	Healthy
GTACGCAA_YT191220-S13	71180	5605	GTACGCAA	GTACGCAA	YT191220-S13	0.625953787	78695	5691	993	2	1.261833662	6522	84	8.287692992	78695	0	0	0	0	0	S17	Saline	0g	3h	66	Not_added	Saline 3h	Saline 0g 3h	Ctrl	Lactotropes	0	0	0	Somatotropes	Som	Healthy
GTCTGTCA_YT191220-S13	351190	9823	GTCTGTCA	GTCTGTCA	YT191220-S13	2.96491866	372750	9914	2381	2	0.638765929	19179	89	5.14527163	372750	0	0	0	0	0	S17	Saline	0g	3h	66	Not_added	Saline 3h	Saline 0g 3h	Ctrl	Gonadotropes	4	4	6	Gonadotropes	Gonad	Healthy
TGAAGAGA_YT191220-S13	110815	7017	TGAAGAGA	TGAAGAGA	YT191220-S13	0.960434791	120746	7107	792	2	0.655922349	9139	88	7.568780746	120746	0	0	0	0	0	S17	Saline	0g	3h	66	Not_added	Saline 3h	Saline 0g 3h	Ctrl	Pou1f1 Progenitors	0	0	0	Somatotropes	Som	Healthy
TGGAACAA_YT191220-S13	130598	7720	TGGAACAA	TGGAACAA	YT191220-S13	1.13529937	142730	7808	1064	2	0.745463462	11068	86	7.754501506	142730	0	0	0	0	0	S17	Saline	0g	3h	66	Not_added	Saline 3h	Saline 0g 3h	Ctrl	Lactotropes	0	0	0	Somatotropes	Som	Healthy
TGGCTTCA_YT191220-S13	216630	8573	TGGCTTCA	TGGCTTCA	YT191220-S13	1.863488166	234278	8665	1721	2	0.734597359	15927	90	6.798333604	234278	0	0	0	0	0	S17	Saline	0g	3h	66	Not_added	Saline 3h	Saline 0g 3h	Ctrl	Stem Cells	5	5	0	Somatotropes	Som	Healthy
TGGTGGTA_YT191220-S13	125338	6247	TGGTGGTA	TGGTGGTA	YT191220-S13	1.08730388	136696	6336	1451	2	1.061479487	9907	87	7.247468836	136696	0	0	0	0	0	S17	Saline	0g	3h	66	Not_added	Saline 3h	Saline 0g 3h	Ctrl	Lactotropes	3	3	4	Lactotropes	Lac	Healthy
AGATGTAC_YT191220-S14	162908	8557	AGATGTAC	AGATGTAC	YT191220-S14	1.417712347	178235	8649	1496	2	0.839341319	13831	90	7.759979802	178235	0	0	0	0	0	S18	Saline	0g	3h	66	Not_added	Saline 3h	Saline 0g 3h	Ctrl	Stem Cells	5	5	0	Somatotropes	Som	Healthy
ATTGGCTC_YT191220-S14	141745	7449	ATTGGCTC	ATTGGCTC	YT191220-S14	1.239196802	155792	7539	1568	2	1.006470165	12479	88	8.010039026	155792	0	0	0	0	0	S18	Saline	0g	3h	66	Not_added	Saline 3h	Saline 0g 3h	Ctrl	Lactotropes	1	1	0	Somatotropes	Som	Healthy
CCTCTATC_YT191220-S14	136694	7687	CCTCTATC	CCTCTATC	YT191220-S14	1.187637841	149310	7776	1201	2	0.804366754	11415	87	7.645167772	149310	0	0	0	0	0	S18	Saline	0g	3h	66	Not_added	Saline 3h	Saline 0g 3h	Ctrl	Lactotropes	5	5	0	Somatotropes	Som	Healthy
CTAAGGTC_YT191220-S14	87254	5880	CTAAGGTC	CTAAGGTC	YT191220-S14	0.76563705	96256	5968	1073	2	1.114735705	7929	86	8.237408577	96256	0	0	0	0	0	S18	Saline	0g	3h	66	Not_added	Saline 3h	Saline 0g 3h	Ctrl	Lactotropes	0	0	0	Somatotropes	Som	Healthy
GCTCGGTA_YT191220-S14	176061	7257	GCTCGGTA	GCTCGGTA	YT191220-S14	1.527376555	192022	7347	1870	2	0.973846747	14091	88	7.338221662	192022	0	0	0	0	0	S18	Saline	0g	3h	66	Not_added	Saline 3h	Saline 0g 3h	Ctrl	Pericytes	5	5	0	Somatotropes	Som	Healthy
TCTTCACA_YT191220-S14	168291	8124	TCTTCACA	TCTTCACA	YT191220-S14	1.466049867	184312	8213	1568	2	0.850731369	14453	87	7.841594687	184312	0	0	0	0	0	S18	Saline	0g	3h	66	Not_added	Saline 3h	Saline 0g 3h	Ctrl	Gonadotropes	5	5	0	Somatotropes	Som	Healthy
AACTCACC_YT191220-S14	131583	6394	AACTCACC	AACTCACC	YT191220-S14	1.151414529	144756	6483	1409	2	0.973362071	11764	87	8.126778855	144756	0	0	0	0	0	S18	Saline	0g	3h	66	Not_added	Saline 3h	Saline 0g 3h	Ctrl	Corticotropes	2	2	3	Corticotropes	Cort	Healthy
AAGGACAC_YT191220-S14	188337	8107	AAGGACAC	AAGGACAC	YT191220-S14	1.61659058	203238	8195	1388	2	0.68294315	13513	86	6.648855037	203238	0	0	0	0	0	S18	Saline	0g	3h	66	Not_added	Saline 3h	Saline 0g 3h	Ctrl	Melanotropes	5	5	0	Somatotropes	Som	Healthy
AGCACCTC_YT191220-S14	132547	6388	AGCACCTC	AGCACCTC	YT191220-S14	1.149044184	144458	6477	1121	2	0.776004098	10790	87	7.469299035	144458	0	0	0	0	0	S18	Saline	0g	3h	66	Not_added	Saline 3h	Saline 0g 3h	Ctrl	Red Blood Cells	0	0	0	Somatotropes	Som	Healthy
AGCCATGC_YT191220-S14	256431	6549	AGCCATGC	AGCCATGC	YT191220-S14	2.183667564	274531	6638	2385	2	0.868754348	15715	87	5.724308002	274531	0	0	0	0	0	S18	Saline	0g	3h	66	Not_added	Saline 3h	Saline 0g 3h	Ctrl	Corticotropes	2	2	3	Corticotropes	Cort	Healthy
AGGCTAAC_YT191220-S14	166919	6869	AGGCTAAC	AGGCTAAC	YT191220-S14	1.439212481	180938	6957	1225	2	0.67702749	12794	86	7.070930374	180938	0	0	0	0	0	S18	Saline	0g	3h	66	Not_added	Saline 3h	Saline 0g 3h	Ctrl	Lactotropes	3	3	4	Lactotropes	Lac	Healthy
ATAGCGAC_YT191220-S14	203233	7599	ATAGCGAC	ATAGCGAC	YT191220-S14	1.737836066	218481	7689	1451	2	0.664130977	13797	88	6.314965603	218481	0	0	0	0	0	S18	Saline	0g	3h	66	Not_added	Saline 3h	Saline 0g 3h	Ctrl	Corticotropes	2	2	3	Corticotropes	Cort	Healthy
CAAGGAGC_YT191220-S14	256165	8272	CAAGGAGC	CAAGGAGC	YT191220-S14	2.171004518	272939	8362	1932	2	0.707850472	14842	88	5.437845086	272939	0	0	0	0	0	S18	Saline	0g	3h	66	Not_added	Saline 3h	Saline 0g 3h	Ctrl	Gonadotropes	4	4	6	Gonadotropes	Gonad	Healthy
CACCTTAC_YT191220-S14	170240	7661	CACCTTAC	CACCTTAC	YT191220-S14	1.476302799	185601	7751	1944	2	1.04740815	13417	88	7.22894812	185601	0	0	0	0	0	S18	Saline	0g	3h	66	Not_added	Saline 3h	Saline 0g 3h	Ctrl	Pericytes	5	5	0	Somatotropes	Som	Healthy
CCGACAAC_YT191220-S14	157193	7372	CCGACAAC	CCGACAAC	YT191220-S14	1.374799574	172840	7462	1147	2	0.663619533	14500	88	8.389261745	172840	0	0	0	0	0	S18	Saline	0g	3h	66	Not_added	Saline 3h	Saline 0g 3h	Ctrl	Lactotropes	0	0	0	Somatotropes	Som	Healthy
CCTAATCC_YT191220-S14	144941	8363	CCTAATCC	CCTAATCC	YT191220-S14	1.275555335	160363	8452	1420	2	0.885491042	14002	87	8.731440544	160363	0	0	0	0	0	S18	Saline	0g	3h	66	Not_added	Saline 3h	Saline 0g 3h	Ctrl	Endothelial Cells	5	5	0	Somatotropes	Som	Healthy
GAACAGGC_YT191220-S14	133402	6814	GAACAGGC	GAACAGGC	YT191220-S14	1.176756529	147942	6903	1505	2	1.01729056	13035	87	8.810885347	147942	0	0	0	0	0	S18	Saline	0g	3h	66	Not_added	Saline 3h	Saline 0g 3h	Ctrl	Lactotropes	5	5	0	Somatotropes	Som	Healthy
GACAGTGC_YT191220-S14	120061	6839	GACAGTGC	GACAGTGC	YT191220-S14	1.046260338	131536	6927	1496	2	1.137331225	9979	86	7.586516239	131536	0	0	0	0	0	S18	Saline	0g	3h	66	Not_added	Saline 3h	Saline 0g 3h	Ctrl	Pituicyte	5	5	0	Somatotropes	Som	Healthy
GAGTTAGC_YT191220-S14	132000	6676	GAGTTAGC	GAGTTAGC	YT191220-S14	1.131847258	142296	6764	1165	2	0.818715916	9131	86	6.416905605	142296	0	0	0	0	0	S18	Saline	0g	3h	66	Not_added	Saline 3h	Saline 0g 3h	Ctrl	Corticotropes	2	2	3	Corticotropes	Cort	Healthy
GATAGACA_YT191220-S14	87986	6024	GATAGACA	GATAGACA	YT191220-S14	0.768405103	96604	6112	1371	2	1.419195893	7247	86	7.501759762	96604	0	0	0	0	0	S18	Saline	0g	3h	66	Not_added	Saline 3h	Saline 0g 3h	Ctrl	Lactotropes	3	3	4	Lactotropes	Lac	Healthy
GTACGCAA_YT191220-S14	226540	8543	GTACGCAA	GTACGCAA	YT191220-S14	1.953927133	245648	8634	2193	2	0.892740832	16915	89	6.885869211	245648	0	0	0	0	0	S18	Saline	0g	3h	66	Not_added	Saline 3h	Saline 0g 3h	Ctrl	Pou1f1 Progenitors	3	3	4	Lactotropes	Lac	Healthy
GTCGTAGA_YT191220-S14	230556	8873	GTCGTAGA	GTCGTAGA	YT191220-S14	1.965858395	247148	8964	1323	2	0.53530678	15269	89	6.178079531	247148	0	0	0	0	0	S18	Saline	0g	3h	66	Not_added	Saline 3h	Saline 0g 3h	Ctrl	Gonadotropes	4	4	6	Gonadotropes	Gonad	Healthy
GCGAGTAA_YT191220-S14	58025	4690	GCGAGTAA	GCGAGTAA	YT191220-S14	0.525842542	66109	4778	1359	2	2.055695896	6725	86	10.17259375	66109	0	0	0	0	0	S18	Saline	0g	3h	66	Not_added	Saline 3h	Saline 0g 3h	Ctrl	Corticotropes	5	5	0	Somatotropes	Som	Healthy
ATCATTCC_YT191226-S15	288054	9923	ATCATTCC	ATCATTCC	YT191226-S15	2.426826688	305101	10015	1394	2	0.45689788	15653	90	5.130432218	305101	0	0	0	0	0	S19	Saline	0g	6h	67	Added	Saline 6h	Saline 0g 6h	Ctrl	Lactotropes	1	1	11	Somatotropes	Som	Healthy
CGACACAC_YT191226-S15	247440	8349	CGACACAC	CGACACAC	YT191226-S15	2.104658746	264598	8439	1157	2	0.4372671	16001	88	6.047286828	264598	0	0	0	0	0	S19	Saline	0g	6h	67	Added	Saline 6h	Saline 0g 6h	Ctrl	Lactotropes	1	1	0	Somatotropes	Som	Healthy
GCCACATA_YT191226-S15	182273	7419	GCCACATA	GCCACATA	YT191226-S15	1.563289654	196537	7509	1490	2	0.758126968	12774	88	6.499539527	196537	0	0	0	0	0	S19	Saline	0g	6h	67	Added	Saline 6h	Saline 0g 6h	Ctrl	Stem Cells	1	1	11	Somatotropes	Som	Healthy
TCCGTCTA_YT191226-S15	247145	8729	TCCGTCTA	TCCGTCTA	YT191226-S15	2.091876387	262991	8821	1426	2	0.542223878	14420	90	5.483077368	262991	0	0	0	0	0	S19	Saline	0g	6h	67	Added	Saline 6h	Saline 0g 6h	Ctrl	Lactotropes	0	0	0	Somatotropes	Som	Healthy
AACTCACC_YT191226-S15	78127	6770	AACTCACC	AACTCACC	YT191226-S15	0.682619328	85819	6860	1007	2	1.17339983	6685	88	7.789650311	85819	0	0	0	0	0	S19	Saline	0g	6h	67	Added	Saline 6h	Saline 0g 6h	Ctrl	Lactotropes	7	7	0	Somatotropes	Som	Healthy
AAGAGATC_YT191226-S15	59629	4965	AAGAGATC	AAGAGATC	YT191226-S15	0.510721656	64208	5051	822	2	1.280214304	3757	84	5.851295789	64208	0	0	0	0	0	S19	Saline	0g	6h	67	Added	Saline 6h	Saline 0g 6h	Ctrl	Pou1f1 Progenitors	2	2	3	Corticotropes	Cort	Healthy
AAGGACAC_YT191226-S15	125395	5967	AAGGACAC	AAGGACAC	YT191226-S15	1.07674869	135369	6057	961	2	0.709911427	9013	88	6.658097496	135369	0	0	0	0	0	S19	Saline	0g	6h	67	Added	Saline 6h	Saline 0g 6h	Ctrl	Pericytes	7	7	0	Somatotropes	Som	Healthy
AATCCGTC_YT191226-S15	78349	4261	AATCCGTC	AATCCGTC	YT191226-S15	0.677401389	85163	4346	992	2	1.1648251	5822	83	6.83630215	85163	0	0	0	0	0	S19	Saline	0g	6h	67	Added	Saline 6h	Saline 0g 6h	Ctrl	Corticotropes	2	2	3	Corticotropes	Cort	Healthy
AATGTTGC_YT191226-S15	71451	6629	AATGTTGC	AATGTTGC	YT191226-S15	0.623480038	78384	6718	893	2	1.139263115	6040	87	7.705654215	78384	0	0	0	0	0	S19	Saline	0g	6h	67	Added	Saline 6h	Saline 0g 6h	Ctrl	Lactotropes	1	1	11	Somatotropes	Som	Healthy
ACACGACC_YT191226-S15	166848	7160	ACACGACC	ACACGACC	YT191226-S15	1.421172413	178670	7250	914	2	0.51155762	10908	88	6.105109979	178670	0	0	0	0	0	S19	Saline	0g	6h	67	Added	Saline 6h	Saline 0g 6h	Ctrl	Endothelial Cells	1	1	0	Somatotropes	Som	Healthy
ACAGATTC_YT191226-S15	112812	6751	ACAGATTC	ACAGATTC	YT191226-S15	0.973543271	122394	6841	899	2	0.73451313	8683	88	7.094302008	122394	0	0	0	0	0	S19	Saline	0g	6h	67	Added	Saline 6h	Saline 0g 6h	Ctrl	Lactotropes	7	7	0	Somatotropes	Som	Healthy
AGATGTAC_YT191226-S15	67477	5403	AGATGTAC	AGATGTAC	YT191226-S15	0.593659837	74635	5491	1154	2	1.546191465	6004	86	8.044483151	74635	0	0	0	0	0	S19	Saline	0g	6h	67	Added	Saline 6h	Saline 0g 6h	Ctrl	Thyrotropes	8	8	12	Thyrotropes	Thyro	Healthy
AGCCATGC_YT191226-S15	55545	4080	AGCCATGC	AGCCATGC	YT191226-S15	0.461580764	58030	4162	642	2	1.106324315	1843	80	3.175943478	58030	0	0	0	0	0	S19	Saline	0g	6h	67	Added	Saline 6h	Saline 0g 6h	Ctrl	Corticotropes	2	2	3	Corticotropes	Cort	Healthy
AGGCTAAC_YT191226-S15	127491	6559	AGGCTAAC	AGGCTAAC	YT191226-S15	1.109448302	139480	6648	1108	2	0.794379122	10881	87	7.80111844	139480	0	0	0	0	0	S19	Saline	0g	6h	67	Added	Saline 6h	Saline 0g 6h	Ctrl	Lactotropes	7	7	0	Somatotropes	Som	Healthy
ATAGCGAC_YT191226-S15	218642	7969	ATAGCGAC	ATAGCGAC	YT191226-S15	1.867767512	234816	8060	1227	2	0.522536795	14947	89	6.365409512	234816	0	0	0	0	0	S19	Saline	0g	6h	67	Added	Saline 6h	Saline 0g 6h	Ctrl	Lactotropes	1	1	11	Somatotropes	Som	Healthy
ATTGGCTC_YT191226-S15	94907	6479	ATTGGCTC	ATTGGCTC	YT191226-S15	0.81730737	102752	6569	950	2	0.924556213	6895	88	6.710331672	102752	0	0	0	0	0	S19	Saline	0g	6h	67	Added	Saline 6h	Saline 0g 6h	Ctrl	Pou1f1 Progenitors	1	1	0	Somatotropes	Som	Healthy
CAAGGAGC_YT191226-S15	146161	6058	CAAGGAGC	CAAGGAGC	YT191226-S15	1.24610898	156661	6146	786	2	0.501720275	9714	86	6.200649811	156661	0	0	0	0	0	S19	Saline	0g	6h	67	Added	Saline 6h	Saline 0g 6h	Ctrl	Lactotropes	3	3	4	Lactotropes	Lac	Healthy
CACCTTAC_YT191226-S15	207150	7435	CACCTTAC	CACCTTAC	YT191226-S15	1.771641309	222731	7524	1052	2	0.472318627	14529	87	6.523115327	222731	0	0	0	0	0	S19	Saline	0g	6h	67	Added	Saline 6h	Saline 0g 6h	Ctrl	Pou1f1 Progenitors	1	1	11	Somatotropes	Som	Healthy
CCGACAAC_YT191226-S15	181544	6910	CCGACAAC	CCGACAAC	YT191226-S15	1.551223171	195020	6999	1107	2	0.567634089	12369	87	6.342426418	195020	0	0	0	0	0	S19	Saline	0g	6h	67	Added	Saline 6h	Saline 0g 6h	Ctrl	Red Blood Cells	5	5	0	Somatotropes	Som	Healthy
CCTAATCC_YT191226-S15	113706	7023	CCTAATCC	CCTAATCC	YT191226-S15	0.981696301	123419	7112	874	2	0.708156767	8839	87	7.161782222	123419	0	0	0	0	0	S19	Saline	0g	6h	67	Added	Saline 6h	Saline 0g 6h	Ctrl	Pou1f1 Progenitors	1	1	11	Somatotropes	Som	Healthy
CCTCTATC_YT191226-S15	54837	6624	CCTCTATC	CCTCTATC	YT191226-S15	0.47429949	59629	6711	1064	2	1.784366667	3728	85	6.251991481	59629	0	0	0	0	0	S19	Saline	0g	6h	67	Added	Saline 6h	Saline 0g 6h	Ctrl	Lactotropes	0	0	0	Somatotropes	Som	Healthy
CGGATTGC_YT191226-S15	321957	8258	CGGATTGC	CGGATTGC	YT191226-S15	2.718840354	341813	8349	2728	2	0.798097205	17128	89	5.010927027	341813	0	0	0	0	0	S19	Saline	0g	6h	67	Added	Saline 6h	Saline 0g 6h	Ctrl	Gonadotropes	4	4	6	Gonadotropes	Gonad	Healthy
CTAAGGTC_YT191226-S15	100769	6163	CTAAGGTC	CTAAGGTC	YT191226-S15	0.888942668	111758	6252	1565	2	1.400347179	9424	87	8.43250595	111758	0	0	0	0	0	S19	Saline	0g	6h	67	Added	Saline 6h	Saline 0g 6h	Ctrl	Melanotropes	0	0	0	Somatotropes	Som	Healthy
GAACAGGC_YT191226-S15	179665	7110	GAACAGGC	GAACAGGC	YT191226-S15	1.556043401	195626	7202	2130	2	1.088812326	13831	90	7.070123603	195626	0	0	0	0	0	S19	Saline	0g	6h	67	Added	Saline 6h	Saline 0g 6h	Ctrl	Lactotropes	0	0	0	Somatotropes	Som	Healthy
GAGTTAGC_YT191226-S15	220423	8387	GAGTTAGC	GAGTTAGC	YT191226-S15	1.884725812	236948	8477	2061	2	0.869811098	14464	88	6.104292925	236948	0	0	0	0	0	S19	Saline	0g	6h	67	Added	Saline 6h	Saline 0g 6h	Ctrl	Corticotropes	0	0	0	Somatotropes	Som	Healthy
GATAGACA_YT191226-S15	87827	7611	GATAGACA	GATAGACA	YT191226-S15	0.768333516	96595	7701	1031	2	1.06734303	7737	88	8.009731353	96595	0	0	0	0	0	S19	Saline	0g	6h	67	Added	Saline 6h	Saline 0g 6h	Ctrl	Lactotropes	1	1	0	Somatotropes	Som	Healthy
GATGAATC_YT191226-S15	86929	5373	GATGAATC	GATGAATC	YT191226-S15	0.761055446	95680	5462	1287	2	1.345108696	7464	87	7.801003344	95680	0	0	0	0	0	S19	Saline	0g	6h	67	Added	Saline 6h	Saline 0g 6h	Ctrl	Corticotropes	2	2	3	Corticotropes	Cort	Healthy
GCCAAGAC_YT191226-S15	116731	5236	GCCAAGAC	GCCAAGAC	YT191226-S15	1.01654354	127800	5324	2018	2	1.579029734	9051	86	7.082159624	127800	0	0	0	0	0	S19	Saline	0g	6h	67	Added	Saline 6h	Saline 0g 6h	Ctrl	Corticotropes	2	2	3	Corticotropes	Cort	Healthy
GCGAGTAA_YT191226-S15	96941	5867	GCGAGTAA	GCGAGTAA	YT191226-S15	0.843755001	106077	5957	847	2	0.798476578	8289	88	7.814135015	106077	0	0	0	0	0	S19	Saline	0g	6h	67	Added	Saline 6h	Saline 0g 6h	Ctrl	Lactotropes	1	1	11	Somatotropes	Som	Healthy
GCTAACGA_YT191226-S15	160785	6838	GCTAACGA	GCTAACGA	YT191226-S15	1.399680233	175968	6930	1300	2	0.738770686	13883	90	7.889502637	175968	0	0	0	0	0	S19	Saline	0g	6h	67	Added	Saline 6h	Saline 0g 6h	Ctrl	Lactotropes	1	1	11	Somatotropes	Som	Healthy
GCTCGGTA_YT191226-S15	138712	7143	GCTCGGTA	GCTCGGTA	YT191226-S15	1.188043504	149361	7231	1336	2	0.894477139	9313	86	6.235228741	149361	0	0	0	0	0	S19	Saline	0g	6h	67	Added	Saline 6h	Saline 0g 6h	Ctrl	Melanotropes	6	6	9	Melanotropes	Mel	Healthy
GGAGAACA_YT191226-S15	58551	4643	GGAGAACA	GGAGAACA	YT191226-S15	0.506895698	63727	4732	517	2	0.811273087	4659	87	7.310872942	63727	0	0	0	0	0	S19	Saline	0g	6h	67	Added	Saline 6h	Saline 0g 6h	Ctrl	Lactotropes	3	3	4	Lactotropes	Lac	Healthy
GGTGCGAA_YT191226-S15	156493	6244	GGTGCGAA	GGTGCGAA	YT191226-S15	1.354961862	170346	6336	1358	2	0.797200991	12495	90	7.335070973	170346	0	0	0	0	0	S19	Saline	0g	6h	67	Added	Saline 6h	Saline 0g 6h	Ctrl	Lactotropes	1	1	11	Somatotropes	Som	Healthy
GTACGCAA_YT191226-S15	111614	7023	GTACGCAA	GTACGCAA	YT191226-S15	0.966495873	121508	7111	1415	2	1.164532376	8479	86	6.978141357	121508	0	0	0	0	0	S19	Saline	0g	6h	67	Added	Saline 6h	Saline 0g 6h	Ctrl	Lactotropes	3	3	4	Lactotropes	Lac	Healthy
GTCGTAGA_YT191226-S15	98248	6019	GTCGTAGA	GTCGTAGA	YT191226-S15	0.850754675	106957	6108	728	2	0.680647363	7981	87	7.461877203	106957	0	0	0	0	0	S19	Saline	0g	6h	67	Added	Saline 6h	Saline 0g 6h	Ctrl	Lactotropes	7	7	0	Somatotropes	Som	Healthy
GTCTGTCA_YT191226-S15	68863	4736	GTCTGTCA	GTCTGTCA	YT191226-S15	0.583923927	73411	4819	677	2	0.922205119	3871	81	5.273051722	73411	0	0	0	0	0	S19	Saline	0g	6h	67	Added	Saline 6h	Saline 0g 6h	Ctrl	Corticotropes	2	2	3	Corticotropes	Cort	Healthy
TAGGATGA_YT191226-S15	72354	5548	TAGGATGA	TAGGATGA	YT191226-S15	0.621173327	78094	5638	639	2	0.818244679	5101	88	6.531871847	78094	0	0	0	0	0	S19	Saline	0g	6h	67	Added	Saline 6h	Saline 0g 6h	Ctrl	Lactotropes	7	7	0	Somatotropes	Som	Healthy
TATCAGCA_YT191226-S15	92555	6278	TATCAGCA	TATCAGCA	YT191226-S15	0.800078627	100586	6369	826	2	0.821187839	7205	89	7.163024675	100586	0	0	0	0	0	S19	Saline	0g	6h	67	Added	Saline 6h	Saline 0g 6h	Ctrl	Pituicyte	0	0	0	Somatotropes	Som	Healthy
TGAAGAGA_YT191226-S15	105621	6706	TGAAGAGA	TGAAGAGA	YT191226-S15	0.914602836	114984	6794	734	2	0.638349683	8629	86	7.504522368	114984	0	0	0	0	0	S19	Saline	0g	6h	67	Added	Saline 6h	Saline 0g 6h	Ctrl	Lactotropes	1	1	11	Somatotropes	Som	Healthy
TGGAACAA_YT191226-S15	68392	6386	TGGAACAA	TGGAACAA	YT191226-S15	0.592784878	74525	6474	921	2	1.235826904	5212	86	6.9936263	74525	0	0	0	0	0	S19	Saline	0g	6h	67	Added	Saline 6h	Saline 0g 6h	Ctrl	Lactotropes	7	7	0	Somatotropes	Som	Healthy
TGGCTTCA_YT191226-S15	167393	7186	TGGCTTCA	TGGCTTCA	YT191226-S15	1.442139618	181306	7276	2116	2	1.167087686	11797	88	6.506679316	181306	0	0	0	0	0	S19	Saline	0g	6h	67	Added	Saline 6h	Saline 0g 6h	Ctrl	Lactotropes	3	3	4	Lactotropes	Lac	Healthy
TTCACGCA_YT191226-S15	146365	6663	TTCACGCA	TTCACGCA	YT191226-S15	1.264729703	159002	6752	1197	2	0.752820719	11440	87	7.194878052	159002	0	0	0	0	0	S19	Saline	0g	6h	67	Added	Saline 6h	Saline 0g 6h	Ctrl	Lactotropes	0	0	0	Somatotropes	Som	Healthy
AGCACCTC_YT191226-S15	84281	4552	AGCACCTC	AGCACCTC	YT191226-S15	0.719876683	90503	4639	686	2	0.757985923	5536	85	6.116924301	90503	0	0	0	0	0	S19	Saline	0g	6h	67	Added	Saline 6h	Saline 0g 6h	Ctrl	Gonadotropes	7	7	0	Somatotropes	Som	Healthy
TCTTCACA_YT191226-S15	67754	5122	TCTTCACA	TCTTCACA	YT191226-S15	0.584130735	73437	5209	916	2	1.247327641	4767	85	6.491278238	73437	0	0	0	0	0	S19	Saline	0g	6h	67	Added	Saline 6h	Saline 0g 6h	Ctrl	Lactotropes	2	2	3	Corticotropes	Cort	Healthy
AGCACCTC_YT191226-S16	115157	5047	AGCACCTC	AGCACCTC	YT191226-S16	1.00932115	126892	5137	837	2	0.659616051	10898	88	8.588405888	126892	0	0	0	0	0	S20	Saline	0g	6h	67	Added	Saline 6h	Saline 0g 6h	Ctrl	Lactotropes	3	3	4	Lactotropes	Lac	Healthy
TCCGTCTA_YT191226-S16	236781	8456	TCCGTCTA	TCCGTCTA	YT191226-S16	2.03251438	255528	8544	2298	2	0.899314361	16449	86	6.437259322	255528	0	0	0	0	0	S20	Saline	0g	6h	67	Added	Saline 6h	Saline 0g 6h	Ctrl	Stem Cells	0	0	0	Somatotropes	Som	Healthy
AAGGACAC_YT191226-S16	177308	6836	AAGGACAC	AAGGACAC	YT191226-S16	1.528975344	192223	6927	1355	2	0.704910443	13560	89	7.054306717	192223	0	0	0	0	0	S20	Saline	0g	6h	67	Added	Saline 6h	Saline 0g 6h	Ctrl	Stem Cells	5	5	0	Somatotropes	Som	Healthy
ACACGACC_YT191226-S16	176669	6780	ACACGACC	ACACGACC	YT191226-S16	1.550292533	194903	6870	1328	2	0.681364576	16906	88	8.674058378	194903	0	0	0	0	0	S20	Saline	0g	6h	67	Added	Saline 6h	Saline 0g 6h	Ctrl	Lactotropes	1	1	11	Somatotropes	Som	Healthy
ACAGATTC_YT191226-S16	170778	8559	ACAGATTC	ACAGATTC	YT191226-S16	1.486420509	186873	8651	1262	2	0.675324953	14833	90	7.937476254	186873	0	0	0	0	0	S20	Saline	0g	6h	67	Added	Saline 6h	Saline 0g 6h	Ctrl	Lactotropes	1	1	11	Somatotropes	Som	Healthy
AGATGTAC_YT191226-S16	116930	7436	AGATGTAC	AGATGTAC	YT191226-S16	1.024442036	128793	7525	1189	2	0.923186819	10674	87	8.2877175	128793	0	0	0	0	0	S20	Saline	0g	6h	67	Added	Saline 6h	Saline 0g 6h	Ctrl	Lactotropes	1	1	11	Somatotropes	Som	Healthy
AGCCATGC_YT191226-S16	192598	6916	AGCCATGC	AGCCATGC	YT191226-S16	1.669493796	209889	7005	1063	2	0.506458176	16228	87	7.731705806	209889	0	0	0	0	0	S20	Saline	0g	6h	67	Added	Saline 6h	Saline 0g 6h	Ctrl	Lactotropes	1	1	11	Somatotropes	Som	Healthy
AGGCTAAC_YT191226-S16	193697	7581	AGGCTAAC	AGGCTAAC	YT191226-S16	1.679166073	211105	7672	1252	2	0.593069799	16156	89	7.653063641	211105	0	0	0	0	0	S20	Saline	0g	6h	67	Added	Saline 6h	Saline 0g 6h	Ctrl	Lactotropes	1	1	11	Somatotropes	Som	Healthy
ATAGCGAC_YT191226-S16	193232	7815	ATAGCGAC	ATAGCGAC	YT191226-S16	1.666900735	209563	7905	1168	2	0.557350296	15163	88	7.23553299	209563	0	0	0	0	0	S20	Saline	0g	6h	67	Added	Saline 6h	Saline 0g 6h	Ctrl	Lactotropes	1	1	0	Somatotropes	Som	Healthy
ATCATTCC_YT191226-S16	164514	8120	ATCATTCC	ATCATTCC	YT191226-S16	1.425976735	179274	8210	1309	2	0.73016723	13451	88	7.503040039	179274	0	0	0	0	0	S20	Saline	0g	6h	67	Added	Saline 6h	Saline 0g 6h	Ctrl	Melanotropes	0	0	0	Somatotropes	Som	Healthy
ATTGGCTC_YT191226-S16	150494	7450	ATTGGCTC	ATTGGCTC	YT191226-S16	1.311444571	164875	7542	1518	2	0.920697498	12863	90	7.80166793	164875	0	0	0	0	0	S20	Saline	0g	6h	67	Added	Saline 6h	Saline 0g 6h	Ctrl	Corticotropes	1	1	11	Somatotropes	Som	Healthy
CAAGGAGC_YT191226-S16	182369	7121	CAAGGAGC	CAAGGAGC	YT191226-S16	1.585449985	199323	7211	1605	2	0.805225689	15349	88	7.700566417	199323	0	0	0	0	0	S20	Saline	0g	6h	67	Added	Saline 6h	Saline 0g 6h	Ctrl	Lactotropes	7	7	0	Somatotropes	Som	Healthy
CACCTTAC_YT191226-S16	210493	7917	CACCTTAC	CACCTTAC	YT191226-S16	1.822603707	229138	8009	1974	2	0.861489583	16671	90	7.275528284	229138	0	0	0	0	0	S20	Saline	0g	6h	67	Added	Saline 6h	Saline 0g 6h	Ctrl	Pituicyte	0	0	0	Somatotropes	Som	Healthy
CCATCCTC_YT191226-S16	46010	5728	CCATCCTC	CCATCCTC	YT191226-S16	0.399896138	50275	5815	940	2	1.869716559	3325	85	6.613625062	50275	0	0	0	0	0	S20	Saline	0g	6h	67	Added	Saline 6h	Saline 0g 6h	Ctrl	Lactotropes	1	1	11	Somatotropes	Som	Healthy
CCGACAAC_YT191226-S16	101898	5075	CCGACAAC	CCGACAAC	YT191226-S16	0.879357888	110553	5163	1262	2	1.141533925	7393	86	6.687290259	110553	0	0	0	0	0	S20	Saline	0g	6h	67	Added	Saline 6h	Saline 0g 6h	Ctrl	Corticotropes	2	2	3	Corticotropes	Cort	Healthy
CCTAATCC_YT191226-S16	131035	6923	CCTAATCC	CCTAATCC	YT191226-S16	1.148002188	144327	7014	1477	2	1.023370541	11815	89	8.186271453	144327	0	0	0	0	0	S20	Saline	0g	6h	67	Added	Saline 6h	Saline 0g 6h	Ctrl	Lactotropes	7	7	0	Somatotropes	Som	Healthy
CCTCTATC_YT191226-S16	75814	6582	CCTCTATC	CCTCTATC	YT191226-S16	0.675906004	84975	6672	1450	2	1.706384231	7711	88	9.074433657	84975	0	0	0	0	0	S20	Saline	0g	6h	67	Added	Saline 6h	Saline 0g 6h	Ctrl	Lactotropes	7	7	0	Somatotropes	Som	Healthy
CGACACAC_YT191226-S16	161385	6769	CGACACAC	CGACACAC	YT191226-S16	1.400777909	176106	6859	1309	2	0.743302329	13412	88	7.615867716	176106	0	0	0	0	0	S20	Saline	0g	6h	67	Added	Saline 6h	Saline 0g 6h	Ctrl	Pituicyte	0	0	0	Somatotropes	Som	Healthy
CGGATTGC_YT191226-S16	235277	7503	CGGATTGC	CGGATTGC	YT191226-S16	2.042560503	256791	7594	1455	2	0.566608643	20059	89	7.811410836	256791	0	0	0	0	0	S20	Saline	0g	6h	67	Added	Saline 6h	Saline 0g 6h	Ctrl	Melanotropes	1	1	11	Somatotropes	Som	Healthy
GAACAGGC_YT191226-S16	242755	7814	GAACAGGC	GAACAGGC	YT191226-S16	2.095893245	263496	7904	1689	2	0.640996448	19052	88	7.230470292	263496	0	0	0	0	0	S20	Saline	0g	6h	67	Added	Saline 6h	Saline 0g 6h	Ctrl	Lactotropes	0	0	4	Lactotropes	Lac	Healthy
GACAGTGC_YT191226-S16	91881	6020	GACAGTGC	GACAGTGC	YT191226-S16	0.808955486	101702	6109	802	2	0.788578396	9019	87	8.868065525	101702	0	0	0	0	0	S20	Saline	0g	6h	67	Added	Saline 6h	Saline 0g 6h	Ctrl	Endothelial Cells	7	7	0	Somatotropes	Som	Healthy
GAGTTAGC_YT191226-S16	176154	7121	GAGTTAGC	GAGTTAGC	YT191226-S16	1.523359697	191517	7211	1183	2	0.617699734	14180	88	7.404042461	191517	0	0	0	0	0	S20	Saline	0g	6h	67	Added	Saline 6h	Saline 0g 6h	Ctrl	Lactotropes	1	1	11	Somatotropes	Som	Healthy
GATAGACA_YT191226-S16	138842	7407	GATAGACA	GATAGACA	YT191226-S16	1.235521973	155330	7498	1537	2	0.989506213	14951	89	9.625313848	155330	0	0	0	0	0	S20	Saline	0g	6h	67	Added	Saline 6h	Saline 0g 6h	Ctrl	Lactotropes	0	0	0	Somatotropes	Som	Healthy
GATGAATC_YT191226-S16	136437	7118	GATGAATC	GATGAATC	YT191226-S16	1.201629234	151069	7209	1249	2	0.82677452	13383	89	8.858865816	151069	0	0	0	0	0	S20	Saline	0g	6h	67	Added	Saline 6h	Saline 0g 6h	Ctrl	Lactotropes	0	0	0	Somatotropes	Som	Healthy
GCCAAGAC_YT191226-S16	148274	5965	GCCAAGAC	GCCAAGAC	YT191226-S16	1.300428039	163490	6054	1166	2	0.713193467	14050	87	8.593797786	163490	0	0	0	0	0	S20	Saline	0g	6h	67	Added	Saline 6h	Saline 0g 6h	Ctrl	Lactotropes	7	7	0	Somatotropes	Som	Healthy
GCCACATA_YT191226-S16	170516	6875	GCCACATA	GCCACATA	YT191226-S16	1.489864667	187306	6963	1724	2	0.920418994	15066	86	8.043522364	187306	0	0	0	0	0	S20	Saline	0g	6h	67	Added	Saline 6h	Saline 0g 6h	Ctrl	Lactotropes	0	0	0	Somatotropes	Som	Healthy
GCTAACGA_YT191226-S16	181717	7234	GCTAACGA	GCTAACGA	YT191226-S16	1.571991521	197631	7325	1558	2	0.788337862	14356	89	7.264042584	197631	0	0	0	0	0	S20	Saline	0g	6h	67	Added	Saline 6h	Saline 0g 6h	Ctrl	Lactotropes	1	1	11	Somatotropes	Som	Healthy
GCTCGGTA_YT191226-S16	94979	5404	GCTCGGTA	GCTCGGTA	YT191226-S16	0.848909306	106725	5493	1222	2	1.144998829	10524	87	9.860857344	106725	0	0	0	0	0	S20	Saline	0g	6h	67	Added	Saline 6h	Saline 0g 6h	Ctrl	Stem Cells	1	1	0	Somatotropes	Som	Healthy
GGAGAACA_YT191226-S16	92010	6004	GGAGAACA	GGAGAACA	YT191226-S16	0.822063966	103350	6094	861	2	0.833091437	10479	88	10.13933237	103350	0	0	0	0	0	S20	Saline	0g	6h	67	Added	Saline 6h	Saline 0g 6h	Ctrl	Lactotropes	0	0	0	Somatotropes	Som	Healthy
GGTGCGAA_YT191226-S16	152029	6126	GGTGCGAA	GGTGCGAA	YT191226-S16	1.333716261	167675	6216	1988	2	1.185626957	13658	88	8.145519606	167675	0	0	0	0	0	S20	Saline	0g	6h	67	Added	Saline 6h	Saline 0g 6h	Ctrl	Endothelial Cells	7	7	0	Somatotropes	Som	Healthy
GTACGCAA_YT191226-S16	62510	5311	GTACGCAA	GTACGCAA	YT191226-S16	0.561111353	70543	5399	1599	2	2.266702579	6434	86	9.120678168	70543	0	0	0	0	0	S20	Saline	0g	6h	67	Added	Saline 6h	Saline 0g 6h	Ctrl	Lactotropes	3	3	4	Lactotropes	Lac	Healthy
GTCGTAGA_YT191226-S16	164939	7662	GTCGTAGA	GTCGTAGA	YT191226-S16	1.43869546	180873	7751	1531	2	0.846450272	14403	87	7.963045894	180873	0	0	0	0	0	S20	Saline	0g	6h	67	Added	Saline 6h	Saline 0g 6h	Ctrl	Lactotropes	0	0	0	Somatotropes	Som	Healthy
GTCTGTCA_YT191226-S16	213061	8540	GTCTGTCA	GTCTGTCA	YT191226-S16	1.838599553	231149	8632	1541	2	0.666669551	16547	90	7.15858602	231149	0	0	0	0	0	S20	Saline	0g	6h	67	Added	Saline 6h	Saline 0g 6h	Ctrl	Lactotropes	1	1	11	Somatotropes	Som	Healthy
GTGTTCTA_YT191226-S16	116871	7498	GTGTTCTA	GTGTTCTA	YT191226-S16	1.02879297	129340	7589	1675	2	1.295036338	10794	89	8.345446111	129340	0	0	0	0	0	S20	Saline	0g	6h	67	Added	Saline 6h	Saline 0g 6h	Ctrl	Lactotropes	1	1	11	Somatotropes	Som	Healthy
TAGGATGA_YT191226-S16	155605	8463	TAGGATGA	TAGGATGA	YT191226-S16	1.353999407	170225	8554	1233	2	0.724335438	13387	89	7.864297254	170225	0	0	0	0	0	S20	Saline	0g	6h	67	Added	Saline 6h	Saline 0g 6h	Ctrl	Pou1f1 Progenitors	1	1	0	Somatotropes	Som	Healthy
TATCAGCA_YT191226-S16	193149	8313	TATCAGCA	TATCAGCA	YT191226-S16	1.680367153	211256	8404	1368	2	0.647555572	16739	89	7.923561934	211256	0	0	0	0	0	S20	Saline	0g	6h	67	Added	Saline 6h	Saline 0g 6h	Ctrl	Lactotropes	1	1	0	Somatotropes	Som	Healthy
TCTTCACA_YT191226-S16	149763	7077	TCTTCACA	TCTTCACA	YT191226-S16	1.298550854	163254	7167	1490	2	0.912688204	12001	88	7.351121565	163254	0	0	0	0	0	S20	Saline	0g	6h	67	Added	Saline 6h	Saline 0g 6h	Ctrl	Thyrotropes	8	8	12	Thyrotropes	Thyro	Healthy
TGAAGAGA_YT191226-S16	155493	7469	TGAAGAGA	TGAAGAGA	YT191226-S16	1.353840323	170205	7559	1220	2	0.716782703	13492	88	7.926911665	170205	0	0	0	0	0	S20	Saline	0g	6h	67	Added	Saline 6h	Saline 0g 6h	Ctrl	Lactotropes	5	5	0	Somatotropes	Som	Healthy
TGGAACAA_YT191226-S16	132783	7883	TGGAACAA	TGGAACAA	YT191226-S16	1.168539867	146909	7974	1391	2	0.946844645	12735	89	8.668631602	146909	0	0	0	0	0	S20	Saline	0g	6h	67	Added	Saline 6h	Saline 0g 6h	Ctrl	Lactotropes	1	1	0	Somatotropes	Som	Healthy
TGGCTTCA_YT191226-S16	195504	7617	TGGCTTCA	TGGCTTCA	YT191226-S16	1.697914063	213462	7708	3073	2	1.439600491	14885	89	6.973138076	213462	0	0	0	0	0	S20	Saline	0g	6h	67	Added	Saline 6h	Saline 0g 6h	Ctrl	Lactotropes	3	3	4	Lactotropes	Lac	Healthy
TGGTGGTA_YT191226-S16	140444	6523	TGGTGGTA	TGGTGGTA	YT191226-S16	1.232801645	154988	6613	2852	2	1.840142463	11692	88	7.543809843	154988	0	0	0	0	0	S20	Saline	0g	6h	67	Added	Saline 6h	Saline 0g 6h	Ctrl	Pericytes	2	2	3	Corticotropes	Cort	Healthy
TTCACGCA_YT191226-S16	239373	8064	TTCACGCA	TTCACGCA	YT191226-S16	2.046712582	257313	8153	3091	2	1.201260721	14849	87	5.77079277	257313	0	0	0	0	0	S20	Saline	0g	6h	67	Added	Saline 6h	Saline 0g 6h	Ctrl	Melanotropes	5	5	0	Somatotropes	Som	Healthy
AGGCTAAC_YT191226-S17	213752	7277	AGGCTAAC	AGGCTAAC	YT191226-S17	1.852734121	232926	7366	1467	2	0.629813761	17707	87	7.60198518	232926	0	0	0	0	0	S21	Saline	0g	6h	67	Added	Saline 6h	Saline 0g 6h	Ctrl	Lactotropes	7	7	0	Somatotropes	Som	Healthy
ATAGCGAC_YT191226-S17	150436	5213	ATAGCGAC	ATAGCGAC	YT191226-S17	1.319716913	165915	5301	1763	2	1.062592291	13716	86	8.266883645	165915	0	0	0	0	0	S21	Saline	0g	6h	67	Added	Saline 6h	Saline 0g 6h	Ctrl	Lactotropes	1	1	11	Somatotropes	Som	Healthy
GAACAGGC_YT191226-S17	149972	5964	GAACAGGC	GAACAGGC	YT191226-S17	1.309519661	164633	6053	1322	2	0.802998184	13339	87	8.102263823	164633	0	0	0	0	0	S21	Saline	0g	6h	67	Added	Saline 6h	Saline 0g 6h	Ctrl	Lactotropes	7	7	0	Somatotropes	Som	Healthy
GCTCGGTA_YT191226-S17	158133	6174	GCTCGGTA	GCTCGGTA	YT191226-S17	1.37315306	172633	6265	1741	2	1.008497796	12759	89	7.390823307	172633	0	0	0	0	0	S21	Saline	0g	6h	67	Added	Saline 6h	Saline 0g 6h	Ctrl	Lactotropes	0	0	4	Somatotropes	Som	Healthy
GTCTGTCA_YT191226-S17	261911	7800	GTCTGTCA	GTCTGTCA	YT191226-S17	2.238941125	281480	7892	1403	2	0.498436834	18166	90	6.453744493	281480	0	0	0	0	0	S21	Saline	0g	6h	67	Added	Saline 6h	Saline 0g 6h	Ctrl	Lactotropes	1	1	11	Somatotropes	Som	Healthy
AACTCACC_YT191226-S17	283118	8657	AACTCACC	AACTCACC	YT191226-S17	2.427717556	305213	8751	1697	2	0.556005151	20398	92	6.683201567	305213	0	0	0	0	0	S21	Saline	0g	6h	67	Added	Saline 6h	Saline 0g 6h	Ctrl	Lactotropes	1	1	11	Somatotropes	Som	Healthy
AAGAGATC_YT191226-S17	127283	6125	AAGAGATC	AAGAGATC	YT191226-S17	1.119852363	140788	6212	1160	2	0.823933858	12345	85	8.768502997	140788	0	0	0	0	0	S21	Saline	0g	6h	67	Added	Saline 6h	Saline 0g 6h	Ctrl	Lactotropes	0	0	0	Somatotropes	Som	Healthy
AAGGACAC_YT191226-S17	157832	6019	AAGGACAC	AAGGACAC	YT191226-S17	1.38591951	174238	6110	848	2	0.486690619	15558	89	8.929165854	174238	0	0	0	0	0	S21	Saline	0g	6h	67	Added	Saline 6h	Saline 0g 6h	Ctrl	Lactotropes	7	7	0	Somatotropes	Som	Healthy
AATCCGTC_YT191226-S17	168421	6087	AATCCGTC	AATCCGTC	YT191226-S17	1.472484795	185121	6177	1669	2	0.901572485	15031	88	8.119554237	185121	0	0	0	0	0	S21	Saline	0g	6h	67	Added	Saline 6h	Saline 0g 6h	Ctrl	Melanotropes	0	0	0	Somatotropes	Som	Healthy
ACACGACC_YT191226-S17	167212	6293	ACACGACC	ACACGACC	YT191226-S17	1.440906721	181151	6383	753	2	0.415675321	13186	88	7.279010328	181151	0	0	0	0	0	S21	Saline	0g	6h	67	Added	Saline 6h	Saline 0g 6h	Ctrl	Melanotropes	1	1	11	Somatotropes	Som	Healthy
ACAGATTC_YT191226-S17	193771	7822	ACAGATTC	ACAGATTC	YT191226-S17	1.683039756	211592	7913	1244	2	0.587923929	16577	89	7.83441718	211592	0	0	0	0	0	S21	Saline	0g	6h	67	Added	Saline 6h	Saline 0g 6h	Ctrl	Lactotropes	1	1	11	Somatotropes	Som	Healthy
AGATGTAC_YT191226-S17	145461	6754	AGATGTAC	AGATGTAC	YT191226-S17	1.262033238	158663	6845	895	2	0.564088666	12307	89	7.756691856	158663	0	0	0	0	0	S21	Saline	0g	6h	67	Added	Saline 6h	Saline 0g 6h	Ctrl	Lactotropes	1	1	11	Somatotropes	Som	Healthy
AGCACCTC_YT191226-S17	101682	4115	AGCACCTC	AGCACCTC	YT191226-S17	0.882173665	110907	4200	1061	2	0.95665738	8164	83	7.361122382	110907	0	0	0	0	0	S21	Saline	0g	6h	67	Added	Saline 6h	Saline 0g 6h	Ctrl	Corticotropes	2	2	3	Corticotropes	Cort	Healthy
AGCCATGC_YT191226-S17	238379	6832	AGCCATGC	AGCCATGC	YT191226-S17	2.042934349	256838	6921	1485	2	0.578185471	16974	87	6.608835141	256838	0	0	0	0	0	S21	Saline	0g	6h	67	Added	Saline 6h	Saline 0g 6h	Ctrl	Endothelial Cells	5	5	0	Somatotropes	Som	Healthy
ATCATTCC_YT191226-S17	221635	7547	ATCATTCC	ATCATTCC	YT191226-S17	1.867544795	234788	7638	1110	2	0.472766922	12043	89	5.129308142	234788	0	0	0	0	0	S21	Saline	0g	6h	67	Added	Saline 6h	Saline 0g 6h	Ctrl	Gonadotropes	4	4	6	Gonadotropes	Gonad	Healthy
ATTGGCTC_YT191226-S17	81157	4877	ATTGGCTC	ATTGGCTC	YT191226-S17	0.713966731	89760	4965	741	2	0.825534759	7862	86	8.758912656	89760	0	0	0	0	0	S21	Saline	0g	6h	67	Added	Saline 6h	Saline 0g 6h	Ctrl	Lactotropes	1	1	11	Somatotropes	Som	Healthy
CAAGGAGC_YT191226-S17	204693	6620	CAAGGAGC	CAAGGAGC	YT191226-S17	1.751421797	220189	6710	1183	2	0.537265713	14313	88	6.500324721	220189	0	0	0	0	0	S21	Saline	0g	6h	67	Added	Saline 6h	Saline 0g 6h	Ctrl	Lactotropes	7	7	0	Somatotropes	Som	Healthy
CCATCCTC_YT191226-S17	58187	4812	CCATCCTC	CCATCCTC	YT191226-S17	0.505519626	63554	4899	754	2	1.186392674	4613	85	7.258394436	63554	0	0	0	0	0	S21	Saline	0g	6h	67	Added	Saline 6h	Saline 0g 6h	Ctrl	Thyrotropes	8	8	12	Thyrotropes	Thyro	Healthy
CCTAATCC_YT191226-S17	207728	7228	CCTAATCC	CCTAATCC	YT191226-S17	1.767401734	222198	7319	1256	2	0.565261614	13214	89	5.946948217	222198	0	0	0	0	0	S21	Saline	0g	6h	67	Added	Saline 6h	Saline 0g 6h	Ctrl	Lactotropes	1	1	11	Somatotropes	Som	Healthy
CCTCTATC_YT191226-S17	105410	6373	CCTCTATC	CCTCTATC	YT191226-S17	0.90578961	113876	6462	855	2	0.750816678	7611	87	6.683585655	113876	0	0	0	0	0	S21	Saline	0g	6h	67	Added	Saline 6h	Saline 0g 6h	Ctrl	Lactotropes	7	7	0	Somatotropes	Som	Healthy
CGACACAC_YT191226-S17	90490	4170	CGACACAC	CGACACAC	YT191226-S17	0.775054793	97440	4257	658	2	0.675287356	6292	85	6.457307061	97440	0	0	0	0	0	S21	Saline	0g	6h	67	Added	Saline 6h	Saline 0g 6h	Ctrl	Corticotropes	2	2	3	Corticotropes	Cort	Healthy
CGGATTGC_YT191226-S17	203032	6289	CGGATTGC	CGGATTGC	YT191226-S17	1.747078817	219643	6379	1439	2	0.655154045	15172	88	6.907572743	219643	0	0	0	0	0	S21	Saline	0g	6h	67	Added	Saline 6h	Saline 0g 6h	Ctrl	Corticotropes	2	2	3	Corticotropes	Cort	Healthy
CTAAGGTC_YT191226-S17	276923	7672	CTAAGGTC	CTAAGGTC	YT191226-S17	2.351524515	295634	7764	1601	2	0.541547995	17110	90	5.787561647	295634	0	0	0	0	0	S21	Saline	0g	6h	67	Added	Saline 6h	Saline 0g 6h	Ctrl	Gonadotropes	4	4	6	Gonadotropes	Gonad	Healthy
GACAGTGC_YT191226-S17	161345	6905	GACAGTGC	GACAGTGC	YT191226-S17	1.406011756	176764	6995	1353	2	0.765427349	14066	88	7.957502659	176764	0	0	0	0	0	S21	Saline	0g	6h	67	Added	Saline 6h	Saline 0g 6h	Ctrl	Lactotropes	1	1	11	Somatotropes	Som	Healthy
GAGTTAGC_YT191226-S17	122180	5313	GAGTTAGC	GAGTTAGC	YT191226-S17	1.069939916	134513	5402	959	2	0.712942244	11374	87	8.455688298	134513	0	0	0	0	0	S21	Saline	0g	6h	67	Added	Saline 6h	Saline 0g 6h	Ctrl	Pou1f1 Progenitors	7	7	0	Somatotropes	Som	Healthy
GATAGACA_YT191226-S17	209888	7244	GATAGACA	GATAGACA	YT191226-S17	1.816478993	228368	7335	1282	2	0.561374623	17198	89	7.530827436	228368	0	0	0	0	0	S21	Saline	0g	6h	67	Added	Saline 6h	Saline 0g 6h	Ctrl	Lactotropes	1	1	11	Somatotropes	Som	Healthy
GATGAATC_YT191226-S17	137794	6075	GATGAATC	GATGAATC	YT191226-S17	1.22976315	154606	6165	1235	2	0.798804704	15577	88	10.07528815	154606	0	0	0	0	0	S21	Saline	0g	6h	67	Added	Saline 6h	Saline 0g 6h	Ctrl	Lactotropes	7	7	0	Somatotropes	Som	Healthy
GCCAAGAC_YT191226-S17	120846	5790	GCCAAGAC	GCCAAGAC	YT191226-S17	1.06575602	133987	5879	1265	2	0.944121445	11876	87	8.863546463	133987	0	0	0	0	0	S21	Saline	0g	6h	67	Added	Saline 6h	Saline 0g 6h	Ctrl	Lactotropes	7	7	0	Somatotropes	Som	Healthy
GCCACATA_YT191226-S17	278629	8263	GCCACATA	GCCACATA	YT191226-S17	2.392735095	300815	8354	2007	2	0.667187474	20179	89	6.708109635	300815	0	0	0	0	0	S21	Saline	0g	6h	67	Added	Saline 6h	Saline 0g 6h	Ctrl	Pou1f1 Progenitors	5	5	0	Somatotropes	Som	Healthy
GCGAGTAA_YT191226-S17	151305	7031	GCGAGTAA	GCGAGTAA	YT191226-S17	1.314729646	165288	7121	1032	2	0.624364745	12951	88	7.835414549	165288	0	0	0	0	0	S21	Saline	0g	6h	67	Added	Saline 6h	Saline 0g 6h	Ctrl	Lactotropes	1	1	11	Somatotropes	Som	Healthy
GCTAACGA_YT191226-S17	115428	5092	GCTAACGA	GCTAACGA	YT191226-S17	1.010442688	127033	5179	1363	2	1.072949549	10242	85	8.062471956	127033	0	0	0	0	0	S21	Saline	0g	6h	67	Added	Saline 6h	Saline 0g 6h	Ctrl	Corticotropes	2	2	3	Corticotropes	Cort	Healthy
GGAGAACA_YT191226-S17	241929	7845	GGAGAACA	GGAGAACA	YT191226-S17	2.084152883	262020	7937	1222	2	0.466376612	18869	90	7.201358675	262020	0	0	0	0	0	S21	Saline	0g	6h	67	Added	Saline 6h	Saline 0g 6h	Ctrl	Lactotropes	1	1	11	Somatotropes	Som	Healthy
GGTGCGAA_YT191226-S17	431820	9119	GGTGCGAA	GGTGCGAA	YT191226-S17	3.676475276	462207	9211	2486	2	0.537854251	27901	90	6.036472836	462207	0	0	0	0	0	S21	Saline	0g	6h	67	Added	Saline 6h	Saline 0g 6h	Ctrl	Lactotropes	1	1	11	Somatotropes	Som	Healthy
GTACGCAA_YT191226-S17	180872	6551	GTACGCAA	GTACGCAA	YT191226-S17	1.588997547	199769	6641	2044	2	1.023181775	16853	88	8.436243862	199769	0	0	0	0	0	S21	Saline	0g	6h	67	Added	Saline 6h	Saline 0g 6h	Ctrl	Lactotropes	1	1	11	Somatotropes	Som	Healthy
GTCGTAGA_YT191226-S17	308028	8526	GTCGTAGA	GTCGTAGA	YT191226-S17	2.623843644	329870	8615	1288	2	0.390456847	20554	87	6.230939461	329870	0	0	0	0	0	S21	Saline	0g	6h	67	Added	Saline 6h	Saline 0g 6h	Ctrl	Lactotropes	1	1	11	Somatotropes	Som	Healthy
GTGTTCTA_YT191226-S17	141753	7323	GTGTTCTA	GTGTTCTA	YT191226-S17	1.243826131	156374	7412	1375	2	0.879302186	13246	87	8.470717638	156374	0	0	0	0	0	S21	Saline	0g	6h	67	Added	Saline 6h	Saline 0g 6h	Ctrl	Lactotropes	1	1	0	Somatotropes	Som	Healthy
TAGGATGA_YT191226-S17	211260	7492	TAGGATGA	TAGGATGA	YT191226-S17	1.825602431	229515	7584	1125	2	0.490164042	17130	90	7.463564473	229515	0	0	0	0	0	S21	Saline	0g	6h	67	Added	Saline 6h	Saline 0g 6h	Ctrl	Lactotropes	1	1	0	Somatotropes	Som	Healthy
TATCAGCA_YT191226-S17	173244	6935	TATCAGCA	TATCAGCA	YT191226-S17	1.501390266	188755	7025	1031	2	0.546210696	14480	88	7.671319965	188755	0	0	0	0	0	S21	Saline	0g	6h	67	Added	Saline 6h	Saline 0g 6h	Ctrl	Lactotropes	7	7	0	Somatotropes	Som	Healthy
TCCGTCTA_YT191226-S17	234779	7517	TCCGTCTA	TCCGTCTA	YT191226-S17	2.016009468	253453	7608	1424	2	0.561839868	17250	89	6.805995589	253453	0	0	0	0	0	S21	Saline	0g	6h	67	Added	Saline 6h	Saline 0g 6h	Ctrl	Lactotropes	7	7	0	Somatotropes	Som	Healthy
TCTTCACA_YT191226-S17	199965	7459	TCTTCACA	TCTTCACA	YT191226-S17	1.697007287	213348	7548	1272	2	0.596209011	12111	87	5.676640981	213348	0	0	0	0	0	S21	Saline	0g	6h	67	Added	Saline 6h	Saline 0g 6h	Ctrl	Melanotropes	6	6	9	Melanotropes	Mel	Healthy
TGAAGAGA_YT191226-S17	215647	6617	TGAAGAGA	TGAAGAGA	YT191226-S17	1.855852158	233318	6707	1553	2	0.665615169	16118	88	6.908168251	233318	0	0	0	0	0	S21	Saline	0g	6h	67	Added	Saline 6h	Saline 0g 6h	Ctrl	Lactotropes	7	7	0	Somatotropes	Som	Healthy
TGGAACAA_YT191226-S17	128212	7048	TGGAACAA	TGGAACAA	YT191226-S17	1.122890858	141170	7137	843	2	0.597152369	12115	87	8.581851668	141170	0	0	0	0	0	S21	Saline	0g	6h	67	Added	Saline 6h	Saline 0g 6h	Ctrl	Lactotropes	0	0	0	Somatotropes	Som	Healthy
TGGCTTCA_YT191226-S17	117908	5729	TGGCTTCA	TGGCTTCA	YT191226-S17	1.038584559	130571	5819	1302	2	0.997158634	11361	88	8.701013242	130571	0	0	0	0	0	S21	Saline	0g	6h	67	Added	Saline 6h	Saline 0g 6h	Ctrl	Lactotropes	7	7	0	Somatotropes	Som	Healthy
TGGTGGTA_YT191226-S17	239361	7912	TGGTGGTA	TGGTGGTA	YT191226-S17	2.041446919	256651	8001	1905	2	0.742253099	15385	87	5.994521744	256651	0	0	0	0	0	S21	Saline	0g	6h	67	Added	Saline 6h	Saline 0g 6h	Ctrl	Stem Cells	1	1	11	Somatotropes	Som	Healthy
TTCACGCA_YT191226-S17	65738	4324	TTCACGCA	TTCACGCA	YT191226-S17	0.599943635	75425	4413	1220	2	1.617500829	8467	87	11.22572091	75425	0	0	0	0	0	S21	Saline	0g	6h	67	Added	Saline 6h	Saline 0g 6h	Ctrl	Lactotropes	1	1	11	Somatotropes	Som	Healthy
AATGTTGC_YT191226-S17	89751	5154	AATGTTGC	AATGTTGC	YT191226-S17	0.77855463	97880	5242	1596	2	1.630568043	6533	86	6.674499387	97880	0	0	0	0	0	S21	Saline	0g	6h	67	Added	Saline 6h	Saline 0g 6h	Ctrl	Gonadotropes	4	4	6	Gonadotropes	Gonad	Healthy
AAACATCG_yt-NH-S1	374953	8351	AAACATCG	AAACATCG	yt-NH-S1	3.138423075	394563	8440	1137	2	0.288166909	18473	87	4.68188857	394563	0	0	0	0	0	NHS1	Saline	0g	6h	70	Added	Saline 6h Neurohypophysis	Saline 0g 6h	Ctrl	Melanotropes	6	6	9	Melanotropes	Mel	Healthy
AACAACCA_yt-NH-S1	128500	5286	AACAACCA	AACAACCA	yt-NH-S1	1.090342374	137078	5374	871	2	0.63540466	7707	86	5.622346401	137078	0	0	0	0	0	NHS1	Saline	0g	6h	70	Added	Saline 6h Neurohypophysis	Saline 0g 6h	Ctrl	Melanotropes	6	6	9	Melanotropes	Mel	Healthy
AACGCTTA_yt-NH-S1	192596	7820	AACGCTTA	AACGCTTA	yt-NH-S1	1.64728574	207097	7910	1307	2	0.631105231	13194	88	6.370927633	207097	0	0	0	0	0	NHS1	Saline	0g	6h	70	Added	Saline 6h Neurohypophysis	Saline 0g 6h	Ctrl	Melanotropes	6	6	9	Melanotropes	Mel	Healthy
AACGTGAT_yt-NH-S1	160175	5633	AACGTGAT	AACGTGAT	yt-NH-S1	1.370210015	172263	5720	1343	2	0.779621857	10745	85	6.237555366	172263	0	0	0	0	0	NHS1	Saline	0g	6h	70	Added	Saline 6h Neurohypophysis	Saline 0g 6h	Ctrl	Lactotropes	3	3	4	Lactotropes	Lac	Healthy
ATCCTGTA_yt-NH-S1	80160	4763	ATCCTGTA	ATCCTGTA	yt-NH-S1	0.666011011	83731	4845	1018	2	1.215798211	2553	80	3.049049934	83731	0	0	0	0	0	NHS1	Saline	0g	6h	70	Added	Saline 6h Neurohypophysis	Saline 0g 6h	Ctrl	Melanotropes	6	6	9	Melanotropes	Mel	Healthy
CAATGGAA_yt-NH-S1	147151	5807	CAATGGAA	CAATGGAA	yt-NH-S1	1.245751042	156616	5894	1054	2	0.672983603	8411	85	5.370460234	156616	0	0	0	0	0	NHS1	Saline	0g	6h	70	Added	Saline 6h Neurohypophysis	Saline 0g 6h	Ctrl	Melanotropes	6	6	9	Melanotropes	Mel	Healthy
CATCAAGT_yt-NH-S1	139516	5335	CATCAAGT	CATCAAGT	yt-NH-S1	1.192036499	149863	5424	940	2	0.627239545	9407	87	6.277066387	149863	0	0	0	0	0	NHS1	Saline	0g	6h	70	Added	Saline 6h Neurohypophysis	Saline 0g 6h	Ctrl	Melanotropes	6	6	9	Melanotropes	Mel	Healthy
CTGTAGCC_yt-NH-S1	227168	6292	CTGTAGCC	CTGTAGCC	yt-NH-S1	1.918260613	241164	6382	1512	2	0.626959248	12484	88	5.176560349	241164	0	0	0	0	0	NHS1	Saline	0g	6h	70	Added	Saline 6h Neurohypophysis	Saline 0g 6h	Ctrl	Melanotropes	6	6	9	Melanotropes	Mel	Healthy
GACTAGTA_yt-NH-S1	51411	5607	GACTAGTA	GACTAGTA	yt-NH-S1	0.437837552	55045	5696	458	2	0.832046507	3176	87	5.769824689	55045	0	0	0	0	0	NHS1	Saline	0g	6h	70	Added	Saline 6h Neurohypophysis	Saline 0g 6h	Ctrl	Melanotropes	6	6	9	Melanotropes	Mel	Healthy
GAGCTGAA_yt-NH-S1	143556	4894	GAGCTGAA	GAGCTGAA	yt-NH-S1	1.210450414	152178	4981	693	2	0.45538777	7929	85	5.210345779	152178	0	0	0	0	0	NHS1	Saline	0g	6h	70	Added	Saline 6h Neurohypophysis	Saline 0g 6h	Ctrl	Corticotropes	6	6	9	Melanotropes	Mel	Healthy
CAAGACTA_yt-NH-S1	74248	4404	CAAGACTA	CAAGACTA	yt-NH-S1	0.636676014	80043	4489	874	2	1.091913097	4921	83	6.147945479	80043	0	0	0	0	0	NHS1	Saline	0g	6h	70	Added	Saline 6h Neurohypophysis	Saline 0g 6h	Ctrl	Melanotropes	6	6	9	Melanotropes	Mel	Healthy
CGAACTTA_yt-NH-S1	68249	3578	CGAACTTA	CGAACTTA	yt-NH-S1	0.598575517	75253	3662	902	2	1.198623311	6102	82	8.108646831	75253	0	0	0	0	0	NHS1	Saline	0g	6h	70	Added	Saline 6h Neurohypophysis	Saline 0g 6h	Ctrl	Melanotropes	6	6	9	Melanotropes	Mel	Healthy
AACCGAGA_yt-NH-S2	189789	5992	AACCGAGA	AACCGAGA	yt-NH-S2	1.609829531	202388	6080	1277	2	0.630966263	11322	86	5.59420519	202388	0	0	0	0	0	NHS2	Saline	0g	6h	70	Added	Saline 6h Neurohypophysis	Saline 0g 6h	Ctrl	Melanotropes	6	6	9	Melanotropes	Mel	Healthy
AACGCTTA_yt-NH-S2	179058	7132	AACGCTTA	AACGCTTA	yt-NH-S2	1.545432532	194292	7223	1275	2	0.656228769	13959	89	7.184546971	194292	0	0	0	0	0	NHS2	Saline	0g	6h	70	Added	Saline 6h Neurohypophysis	Saline 0g 6h	Ctrl	Melanotropes	6	6	9	Melanotropes	Mel	Healthy
AACGTGAT_yt-NH-S2	203773	5663	AACGTGAT	AACGTGAT	yt-NH-S2	1.731369322	217668	5753	1671	2	0.767682893	12224	88	5.615892093	217668	0	0	0	0	0	NHS2	Saline	0g	6h	70	Added	Saline 6h Neurohypophysis	Saline 0g 6h	Ctrl	Melanotropes	6	6	9	Melanotropes	Mel	Healthy
AAGACGGA_yt-NH-S2	269724	7211	AAGACGGA	AAGACGGA	yt-NH-S2	2.267965909	285129	7300	1270	2	0.445412427	14135	87	4.957405245	285129	0	0	0	0	0	NHS2	Saline	0g	6h	70	Added	Saline 6h Neurohypophysis	Saline 0g 6h	Ctrl	Melanotropes	6	6	9	Melanotropes	Mel	Healthy
AAGGTACA_yt-NH-S2	164050	6115	AAGGTACA	AAGGTACA	yt-NH-S2	1.397500789	175694	6202	948	2	0.539574487	10696	85	6.087857297	175694	0	0	0	0	0	NHS2	Saline	0g	6h	70	Added	Saline 6h Neurohypophysis	Saline 0g 6h	Ctrl	Melanotropes	6	6	9	Melanotropes	Mel	Healthy
CAACCACA_yt-NH-S2	141826	5845	CAACCACA	CAACCACA	yt-NH-S2	1.23203009	154891	5936	1006	2	0.649488995	12059	89	7.785474947	154891	0	0	0	0	0	NHS2	Saline	0g	6h	70	Added	Saline 6h Neurohypophysis	Saline 0g 6h	Ctrl	Lactotropes	3	3	4	Lactotropes	Lac	Healthy
CAAGACTA_yt-NH-S2	74706	4592	CAAGACTA	CAAGACTA	yt-NH-S2	0.643763184	80934	4677	848	2	1.047767317	5380	83	6.647391702	80934	0	0	0	0	0	NHS2	Saline	0g	6h	70	Added	Saline 6h Neurohypophysis	Saline 0g 6h	Ctrl	Melanotropes	6	6	9	Melanotropes	Mel	Healthy
CAATGGAA_yt-NH-S2	241971	7076	CAATGGAA	CAATGGAA	yt-NH-S2	2.032347343	255507	7166	1230	2	0.481395813	12306	88	4.816306403	255507	0	0	0	0	0	NHS2	Saline	0g	6h	70	Added	Saline 6h Neurohypophysis	Saline 0g 6h	Ctrl	Melanotropes	6	6	9	Melanotropes	Mel	Healthy
CACTTCGA_yt-NH-S2	118762	5071	CACTTCGA	CACTTCGA	yt-NH-S2	1.019741119	128202	5156	1062	2	0.828380212	8378	83	6.534999454	128202	0	0	0	0	0	NHS2	Saline	0g	6h	70	Added	Saline 6h Neurohypophysis	Saline 0g 6h	Ctrl	Melanotropes	6	6	9	Melanotropes	Mel	Healthy
CATCAAGT_yt-NH-S2	159609	5689	CATCAAGT	CATCAAGT	yt-NH-S2	1.354747099	170319	5777	747	2	0.438588766	9963	86	5.849611611	170319	0	0	0	0	0	NHS2	Saline	0g	6h	70	Added	Saline 6h Neurohypophysis	Saline 0g 6h	Ctrl	Melanotropes	6	6	9	Melanotropes	Mel	Healthy
CCGAAGTA_yt-NH-S2	198541	6688	CCGAAGTA	CCGAAGTA	yt-NH-S2	1.674409476	210507	6777	990	2	0.470293149	10976	87	5.214078392	210507	0	0	0	0	0	NHS2	Saline	0g	6h	70	Added	Saline 6h Neurohypophysis	Saline 0g 6h	Ctrl	Melanotropes	6	6	9	Melanotropes	Mel	Healthy
CGAACTTA_yt-NH-S2	197248	6423	CGAACTTA	CGAACTTA	yt-NH-S2	1.667338215	209618	6512	1282	2	0.611588699	11088	87	5.289622074	209618	0	0	0	0	0	NHS2	Saline	0g	6h	70	Added	Saline 6h Neurohypophysis	Saline 0g 6h	Ctrl	Melanotropes	6	6	9	Melanotropes	Mel	Healthy
CGCTGATC_yt-NH-S2	150448	4599	CGCTGATC	CGCTGATC	yt-NH-S2	1.316344343	165491	4687	1791	2	1.082234079	13252	86	8.007686219	165491	0	0	0	0	0	NHS2	Saline	0g	6h	70	Added	Saline 6h Neurohypophysis	Saline 0g 6h	Ctrl	Melanotropes	6	6	9	Melanotropes	Mel	Healthy
GAGCTGAA_yt-NH-S2	219604	6321	GAGCTGAA	GAGCTGAA	yt-NH-S2	1.853895431	233072	6411	1130	2	0.484828722	12338	88	5.293643166	233072	0	0	0	0	0	NHS2	Saline	0g	6h	70	Added	Saline 6h Neurohypophysis	Saline 0g 6h	Ctrl	Melanotropes	6	6	9	Melanotropes	Mel	Healthy
CATACCAA_yt-NH-S2	62448	3780	CATACCAA	CATACCAA	yt-NH-S2	0.519781461	65347	3858	1148	2	1.756775368	1751	76	2.679541524	65347	0	0	0	0	0	NHS2	Saline	0g	6h	70	Added	Saline 6h Neurohypophysis	Saline 0g 6h	Ctrl	Pituicyte	6	6	9	Melanotropes	Mel	Healthy
AGTACAAG_yt-NH-S2	53415	5076	AGTACAAG	AGTACAAG	yt-NH-S2	0.479167445	60241	5168	609	2	1.010939393	6217	90	10.32021381	60241	0	0	0	0	0	NHS2	Saline	0g	6h	70	Added	Saline 6h Neurohypophysis	Saline 0g 6h	Ctrl	Melanotropes	6	6	9	Melanotropes	Mel	Healthy
AACGTGAT_yt-NH-S3	154330	5674	AACGTGAT	AACGTGAT	yt-NH-S3	1.362088802	171242	5762	1459	2	0.852010605	15453	86	9.024071197	171242	0	0	0	0	0	NHS3	Saline	0g	6h	71	Added	Saline 6h Neurohypophysis	Saline 0g 6h	Ctrl	Lactotropes	3	3	4	Lactotropes	Lac	Healthy
AAGACGGA_yt-NH-S3	129956	6230	AAGACGGA	AAGACGGA	yt-NH-S3	1.118810366	140657	6321	942	2	0.669714269	9759	89	6.938154518	140657	0	0	0	0	0	NHS3	Saline	0g	6h	71	Added	Saline 6h Neurohypophysis	Saline 0g 6h	Ctrl	Melanotropes	6	6	9	Melanotropes	Mel	Healthy
AACGCTTA_yt-NH-S3	112145	6623	AACGCTTA	AACGCTTA	yt-NH-S3	0.991766286	124685	6716	1172	2	0.939968721	11368	91	9.117375787	124685	0	0	0	0	0	NHS3	Saline	0g	6h	71	Added	Saline 6h Neurohypophysis	Saline 0g 6h	Ctrl	Lactotropes	3	3	4	Lactotropes	Lac	Healthy
CAGATCTG_yt-NH-S3	62804	5057	CAGATCTG	CAGATCTG	yt-NH-S3	0.55723767	70056	5143	864	2	1.233299075	6388	84	9.11841955	70056	0	0	0	0	0	NHS3	Saline	0g	6h	71	Added	Saline 6h Neurohypophysis	Saline 0g 6h	Ctrl	Melanotropes	6	6	9	Melanotropes	Mel	Healthy
CCGTGAGA_yt-NH-S3	168469	5307	CCGTGAGA	CCGTGAGA	yt-NH-S3	1.427464165	179461	5392	1054	2	0.587314235	9938	83	5.537693426	179461	0	0	0	0	0	NHS3	Saline	0g	6h	71	Added	Saline 6h Neurohypophysis	Saline 0g 6h	Ctrl	Corticotropes	6	6	3	Melanotropes	Mel	Healthy
CGAACTTA_yt-NH-S3	216811	7362	CGAACTTA	CGAACTTA	yt-NH-S3	1.856321454	233377	7451	1154	2	0.49447889	15412	87	6.603906983	233377	0	0	0	0	0	NHS3	Saline	0g	6h	71	Added	Saline 6h Neurohypophysis	Saline 0g 6h	Ctrl	Lactotropes	0	0	0	Somatotropes	Som	Healthy
CGACTGGA_yt-NH-S3	96784	3571	CGACTGGA	CGACTGGA	yt-NH-S3	0.840978994	105728	3657	962	2	0.909881961	7982	84	7.549561138	105728	0	0	0	0	0	NHS3	Saline	0g	6h	71	Added	Saline 6h Neurohypophysis	Saline 0g 6h	Ctrl	Folliculostellate Cells	2	2	3	Melanotropes	Mel	Healthy
CGCTGATC_yt-NH-S3	152989	5434	CGCTGATC	CGCTGATC	yt-NH-S3	1.33160045	167409	5521	1773	2	1.059082845	12647	85	7.554552025	167409	0	0	0	0	0	NHS3	Saline	0g	6h	71	Added	Saline 6h Neurohypophysis	Saline 0g 6h	Ctrl	Melanotropes	6	6	9	Melanotropes	Mel	Healthy
AACAACCA_yt-NH-S3	28314	3333	AACAACCA	AACAACCA	yt-NH-S3	0.253865443	31916	3418	741	2	2.321719514	2861	83	8.964155909	31916	0	0	0	0	0	NHS3	Saline	0g	6h	71	Added	Saline 6h Neurohypophysis	Saline 0g 6h	Ctrl	Melanotropes	6	6	9	Melanotropes	Mel	Healthy
AGTACAAG_yt-NH-S3	52093	5432	AGTACAAG	AGTACAAG	yt-NH-S3	0.464070421	58343	5524	673	2	1.15352313	5577	90	9.558987368	58343	0	0	0	0	0	NHS3	Saline	0g	6h	71	Added	Saline 6h Neurohypophysis	Saline 0g 6h	Ctrl	Lactotropes	3	3	4	Lactotropes	Lac	Healthy
CTGAGCCA_yt-NH-S3	157329	4000	CTGAGCCA	CTGAGCCA	yt-NH-S3	1.329651678	167164	4087	1070	2	0.640089972	8765	85	5.243353832	167164	0	0	0	0	0	NHS3	Saline	0g	6h	71	Added	Saline 6h Neurohypophysis	Saline 0g 6h	Ctrl	Corticotropes	2	2	3	Melanotropes	Mel	Healthy
CACCTTAC_YT013102	199650	6916	CACCTTAC	CACCTTAC	YT013102	1.721370924	216411	7006	2458	2	1.135801785	14303	88	6.609183452	216411	0	0	0	0	0	L02	LPS	50mg	6h	58	Not_added	LPS 50mg/kg 6h	LPS 50mg 6h	LPS 50mg 6h	Red Blood Cells	0	0	2	Somatotropes	Som	Inflammation
ACACGACC_YT013102	361481	7993	ACACGACC	ACACGACC	YT013102	3.03764368	381893	8083	2704	2	0.708051732	17708	88	4.636900912	381893	0	0	0	0	0	L02	LPS	50mg	6h	58	Not_added	LPS 50mg/kg 6h	LPS 50mg 6h	LPS 50mg 6h	Corticotropes	2	2	8	Corticotropes	Cort	Inflammation
CCTCTATC_YT013102	66523	5656	CCTCTATC	CCTCTATC	YT013102	0.562606738	70731	5743	800	2	1.131045793	3408	85	4.818255079	70731	0	0	0	0	0	L02	LPS	50mg	6h	58	Not_added	LPS 50mg/kg 6h	LPS 50mg 6h	LPS 50mg 6h	Gonadotropes	4	4	6	Gonadotropes	Gonad	Inflammation
CGGATTGC_YT013102	103867	4540	CGGATTGC	CGGATTGC	YT013102	0.89437537	112441	4625	1795	2	1.596392775	6779	83	6.028939622	112441	0	0	0	0	0	L02	LPS	50mg	6h	58	Not_added	LPS 50mg/kg 6h	LPS 50mg 6h	LPS 50mg 6h	Corticotropes	2	2	8	Corticotropes	Cort	Inflammation
GAACAGGC_YT013102	182355	7740	GAACAGGC	GAACAGGC	YT013102	1.561889719	196361	7830	2970	2	1.512520307	11036	88	5.620260642	196361	0	0	0	0	0	L02	LPS	50mg	6h	58	Not_added	LPS 50mg/kg 6h	LPS 50mg 6h	LPS 50mg 6h	Gonadotropes	4	4	6	Gonadotropes	Gonad	Inflammation
GAGTTAGC_YT013102	132966	5071	GAGTTAGC	GAGTTAGC	YT013102	1.128339467	141855	5155	1407	2	0.991857883	7482	82	5.274399915	141855	0	0	0	0	0	L02	LPS	50mg	6h	58	Not_added	LPS 50mg/kg 6h	LPS 50mg 6h	LPS 50mg 6h	Red Blood Cells	1	1	2	Somatotropes	Som	Inflammation
GGAGAACA_YT013102	179291	6301	GGAGAACA	GGAGAACA	YT013102	1.514228304	190369	6392	824	2	0.432843583	10254	89	5.386381186	190369	0	0	0	0	0	L02	LPS	50mg	6h	58	Not_added	LPS 50mg/kg 6h	LPS 50mg 6h	LPS 50mg 6h	Red Blood Cells	1	1	1	Somatotropes	Som	Inflammation
TCCGTCTA_YT013102	156929	5813	TCCGTCTA	TCCGTCTA	YT013102	1.347588342	169419	5901	2373	2	1.400669346	10117	86	5.971585241	169419	0	0	0	0	0	L02	LPS	50mg	6h	58	Not_added	LPS 50mg/kg 6h	LPS 50mg 6h	LPS 50mg 6h	Stem Cells	5	5	1	Somatotropes	Som	Inflammation
TGGAACAA_YT013102	227864	10053	TGGAACAA	TGGAACAA	YT013102	1.959805268	246387	10147	2463	2	0.999646897	16060	92	6.518201041	246387	0	0	0	0	0	L02	LPS	50mg	6h	58	Not_added	LPS 50mg/kg 6h	LPS 50mg 6h	LPS 50mg 6h	Gonadotropes	4	4	6	Gonadotropes	Gonad	Inflammation
TGGCTTCA_YT013102	228270	6400	TGGCTTCA	TGGCTTCA	YT013102	1.958111029	246174	6491	2607	2	1.059007044	15297	89	6.213897487	246174	0	0	0	0	0	L02	LPS	50mg	6h	58	Not_added	LPS 50mg/kg 6h	LPS 50mg 6h	LPS 50mg 6h	Red Blood Cells	1	1	5	Somatotropes	Som	Inflammation
TGGTGGTA_YT013102	294074	8500	TGGTGGTA	TGGTGGTA	YT013102	2.485950069	312534	8591	3834	2	1.22674653	14626	89	4.679810837	312534	0	0	0	0	0	L02	LPS	50mg	6h	58	Not_added	LPS 50mg/kg 6h	LPS 50mg 6h	LPS 50mg 6h	Gonadotropes	4	4	6	Gonadotropes	Gonad	Inflammation
TTCACGCA_YT013102	85173	4707	TTCACGCA	TTCACGCA	YT013102	0.726088893	91284	4792	1766	2	1.93462162	4345	83	4.759870295	91284	0	0	0	0	0	L02	LPS	50mg	6h	58	Not_added	LPS 50mg/kg 6h	LPS 50mg 6h	LPS 50mg 6h	Pituicyte	5	5	2	Somatotropes	Som	Inflammation
TCTTCACA_YT013102	249356	7478	TCTTCACA	TCTTCACA	YT013102	2.123899895	267017	7569	1951	2	0.730665089	15710	89	5.883520525	267017	0	0	0	0	0	L02	LPS	50mg	6h	58	Not_added	LPS 50mg/kg 6h	LPS 50mg 6h	LPS 50mg 6h	Red Blood Cells	1	1	1	Somatotropes	Som	Inflammation
ATAGCGAC_YT013102	108555	4387	ATAGCGAC	ATAGCGAC	YT013102	0.935363232	117594	4473	1472	2	1.251764546	7567	84	6.434852118	117594	0	0	0	0	0	L02	LPS	50mg	6h	58	Not_added	LPS 50mg/kg 6h	LPS 50mg 6h	LPS 50mg 6h	Pou1f1 Progenitors	0	0	2	Somatotropes	Som	Inflammation
CAAGGAGC_YT013102	95954	5674	CAAGGAGC	CAAGGAGC	YT013102	0.853435232	107294	5762	1545	2	1.439968684	9795	86	9.129121852	107294	0	0	0	0	0	L02	LPS	50mg	6h	58	Not_added	LPS 50mg/kg 6h	LPS 50mg 6h	LPS 50mg 6h	Red Blood Cells	1	1	2	Somatotropes	Som	Inflammation
CCGACAAC_YT013102	199278	5260	CCGACAAC	CCGACAAC	YT013102	1.685298742	211876	5350	1362	2	0.642828824	11236	88	5.303101814	211876	0	0	0	0	0	L02	LPS	50mg	6h	58	Not_added	LPS 50mg/kg 6h	LPS 50mg 6h	LPS 50mg 6h	Corticotropes	2	2	8	Corticotropes	Cort	Inflammation
GATGAATC_YT013102	217041	6660	GATGAATC	GATGAATC	YT013102	1.827169404	229712	6749	1856	2	0.807968238	10815	87	4.708069235	229712	0	0	0	0	0	L02	LPS	50mg	6h	58	Not_added	LPS 50mg/kg 6h	LPS 50mg 6h	LPS 50mg 6h	Red Blood Cells	1	1	1	Somatotropes	Som	Inflammation
GCGAGTAA_YT013102	84601	5931	GCGAGTAA	GCGAGTAA	YT013102	0.754978456	94916	6020	1446	2	1.523452316	8869	87	9.344051582	94916	0	0	0	0	0	L02	LPS	50mg	6h	58	Not_added	LPS 50mg/kg 6h	LPS 50mg 6h	LPS 50mg 6h	Red Blood Cells	0	0	2	Somatotropes	Som	Inflammation
GTCTGTCA_YT013102	217840	7775	GTCTGTCA	GTCTGTCA	YT013102	1.837398472	230998	7863	1614	2	0.698707348	11544	86	4.997445865	230998	0	0	0	0	0	L02	LPS	50mg	6h	58	Not_added	LPS 50mg/kg 6h	LPS 50mg 6h	LPS 50mg 6h	Gonadotropes	4	4	6	Gonadotropes	Gonad	Inflammation
AATCCGTC_YT013102	153235	5791	AATCCGTC	AATCCGTC	YT013102	1.308668564	164526	5878	2244	2	1.363918165	9047	85	5.498826933	164526	0	0	0	0	0	L02	LPS	50mg	6h	58	Not_added	LPS 50mg/kg 6h	LPS 50mg 6h	LPS 50mg 6h	Red Blood Cells	5	5	1	Somatotropes	Som	Inflammation
GATAGACA_YT013102	119584	6512	GATAGACA	GATAGACA	YT013102	1.060752844	133358	6602	1721	2	1.290511255	12053	88	9.038077956	133358	0	0	0	0	0	L02	LPS	50mg	6h	58	Not_added	LPS 50mg/kg 6h	LPS 50mg 6h	LPS 50mg 6h	Red Blood Cells	0	0	2	Somatotropes	Som	Inflammation
AAGAGATC_YT013102	110829	5038	AAGAGATC	AAGAGATC	YT013102	0.949489847	119370	5125	1150	2	0.963391137	7391	85	6.19167295	119370	0	0	0	0	0	L02	LPS	50mg	6h	58	Not_added	LPS 50mg/kg 6h	LPS 50mg 6h	LPS 50mg 6h	Lactotropes	3	3	10	Lactotropes	Lac	Inflammation
AAGGACAC_YT013102	62684	3291	AAGGACAC	AAGGACAC	YT013102	0.523201756	65777	3371	850	2	1.29224501	2243	78	3.410006537	65777	0	0	0	0	0	L02	LPS	50mg	6h	58	Not_added	LPS 50mg/kg 6h	LPS 50mg 6h	LPS 50mg 6h	Lactotropes	3	3	1	Somatotropes	Som	Inflammation
GTACGCAA_YT013102	76937	3868	GTACGCAA	GTACGCAA	YT013102	0.653292285	82132	3954	779	2	0.948473189	4416	84	5.376710661	82132	0	0	0	0	0	L02	LPS	50mg	6h	58	Not_added	LPS 50mg/kg 6h	LPS 50mg 6h	LPS 50mg 6h	Corticotropes	2	2	8	Corticotropes	Cort	Inflammation
AACTCACC_YT050903	60321	4890	AACTCACC	AACTCACC	YT050903	0.525397109	66053	4979	1035	2	1.566923531	4697	87	7.110956353	66053	0	0	0	0	0	L15	LPS	50mg	6h	10	Not_added	LPS 50mg/kg 6h	LPS 50mg 6h	LPS 50mg 6h	Melanotropes	6	6	9	Melanotropes	Mel	Inflammation
AAGAGATC_YT050903	62662	5293	AAGAGATC	AAGAGATC	YT050903	0.561095445	70541	5383	937	2	1.328305524	6942	88	9.841085326	70541	0	0	0	0	0	L15	LPS	50mg	6h	10	Not_added	LPS 50mg/kg 6h	LPS 50mg 6h	LPS 50mg 6h	Lactotropes	3	3	10	Lactotropes	Lac	Inflammation
AATCCGTC_YT050903	189589	6768	AATCCGTC	AATCCGTC	YT050903	1.625125409	204311	6859	1939	2	0.94904337	12783	89	6.256638164	204311	0	0	0	0	0	L15	LPS	50mg	6h	10	Not_added	LPS 50mg/kg 6h	LPS 50mg 6h	LPS 50mg 6h	Corticotropes	6	6	9	Melanotropes	Mel	Inflammation
ACACGACC_YT050903	126527	5204	ACACGACC	ACACGACC	YT050903	1.086468691	136591	5293	937	2	0.68598956	9127	87	6.681992225	136591	0	0	0	0	0	L15	LPS	50mg	6h	10	Not_added	LPS 50mg/kg 6h	LPS 50mg 6h	LPS 50mg 6h	Melanotropes	6	6	9	Melanotropes	Mel	Inflammation
ACAGATTC_YT050903	67791	5262	ACAGATTC	ACAGATTC	YT050903	0.611660134	76898	5352	852	2	1.107961195	8255	88	10.73499961	76898	0	0	0	0	0	L15	LPS	50mg	6h	10	Not_added	LPS 50mg/kg 6h	LPS 50mg 6h	LPS 50mg 6h	Lactotropes	0	0	2	Somatotropes	Som	Inflammation
AGCACCTC_YT050903	156638	5947	AGCACCTC	AGCACCTC	YT050903	1.353633515	170179	6036	955	2	0.561173823	12586	87	7.39574213	170179	0	0	0	0	0	L15	LPS	50mg	6h	10	Not_added	LPS 50mg/kg 6h	LPS 50mg 6h	LPS 50mg 6h	Lactotropes	1	1	2	Somatotropes	Som	Inflammation
AGCCATGC_YT050903	122014	5092	AGCCATGC	AGCCATGC	YT050903	1.077583878	135474	5183	1497	2	1.105009079	11963	89	8.830476697	135474	0	0	0	0	0	L15	LPS	50mg	6h	10	Not_added	LPS 50mg/kg 6h	LPS 50mg 6h	LPS 50mg 6h	Melanotropes	2	2	9	Corticotropes	Cort	Inflammation
AGGCTAAC_YT050903	131565	6373	AGGCTAAC	AGGCTAAC	YT050903	1.163520783	146278	6464	1328	2	0.907860375	13385	89	9.150384884	146278	0	0	0	0	0	L15	LPS	50mg	6h	10	Not_added	LPS 50mg/kg 6h	LPS 50mg 6h	LPS 50mg 6h	Lactotropes	5	5	2	Somatotropes	Som	Inflammation
ATAGCGAC_YT050903	145734	5854	ATAGCGAC	ATAGCGAC	YT050903	1.296061197	162941	5946	2218	2	1.361228911	14989	90	9.199035234	162941	0	0	0	0	0	L15	LPS	50mg	6h	10	Not_added	LPS 50mg/kg 6h	LPS 50mg 6h	LPS 50mg 6h	Endothelial Cells	0	0	2	Somatotropes	Som	Inflammation
ATCATTCC_YT050903	55906	5068	ATCATTCC	ATCATTCC	YT050903	0.50644231	63670	5158	777	2	1.220354955	6987	88	10.97377101	63670	0	0	0	0	0	L15	LPS	50mg	6h	10	Not_added	LPS 50mg/kg 6h	LPS 50mg 6h	LPS 50mg 6h	Lactotropes	0	0	2	Somatotropes	Som	Inflammation
CAAGGAGC_YT050903	76688	4305	CAAGGAGC	CAAGGAGC	YT050903	0.691981392	86996	4396	913	2	1.049473539	9395	89	10.7993471	86996	0	0	0	0	0	L15	LPS	50mg	6h	10	Not_added	LPS 50mg/kg 6h	LPS 50mg 6h	LPS 50mg 6h	Lactotropes	0	0	2	Somatotropes	Som	Inflammation
CACCTTAC_YT050903	257740	8295	CACCTTAC	CACCTTAC	YT050903	2.206130154	277355	8387	1816	2	0.654756539	17799	90	6.417407294	277355	0	0	0	0	0	L15	LPS	50mg	6h	10	Not_added	LPS 50mg/kg 6h	LPS 50mg 6h	LPS 50mg 6h	Melanotropes	6	6	9	Melanotropes	Mel	Inflammation
CCGACAAC_YT050903	140661	5710	CCGACAAC	CCGACAAC	YT050903	1.244343153	156439	5800	1084	2	0.692921842	14694	88	9.392798471	156439	0	0	0	0	0	L15	LPS	50mg	6h	10	Not_added	LPS 50mg/kg 6h	LPS 50mg 6h	LPS 50mg 6h	Lactotropes	0	0	2	Somatotropes	Som	Inflammation
CCTAATCC_YT050903	62500	5451	CCTAATCC	CCTAATCC	YT050903	0.572819899	72015	5540	959	2	1.331667014	8556	87	11.88085815	72015	0	0	0	0	0	L15	LPS	50mg	6h	10	Not_added	LPS 50mg/kg 6h	LPS 50mg 6h	LPS 50mg 6h	Lactotropes	0	0	2	Somatotropes	Som	Inflammation
CGACACAC_YT050903	168630	6258	CGACACAC	CGACACAC	YT050903	1.455629898	183002	6347	875	2	0.478136851	13497	87	7.375329231	183002	0	0	0	0	0	L15	LPS	50mg	6h	10	Not_added	LPS 50mg/kg 6h	LPS 50mg 6h	LPS 50mg 6h	Lactotropes	1	1	2	Somatotropes	Som	Inflammation
CGGATTGC_YT050903	109164	5247	CGGATTGC	CGGATTGC	YT050903	0.970655906	122031	5337	863	2	0.707197351	12004	88	9.836844736	122031	0	0	0	0	0	L15	LPS	50mg	6h	10	Not_added	LPS 50mg/kg 6h	LPS 50mg 6h	LPS 50mg 6h	Melanotropes	0	0	2	Somatotropes	Som	Inflammation
CTAAGGTC_YT050903	118146	5981	CTAAGGTC	CTAAGGTC	YT050903	1.049282924	131916	6072	1292	2	0.97941114	12478	89	9.459049698	131916	0	0	0	0	0	L15	LPS	50mg	6h	10	Not_added	LPS 50mg/kg 6h	LPS 50mg 6h	LPS 50mg 6h	Melanotropes	1	1	2	Somatotropes	Som	Inflammation
GAACAGGC_YT050903	194718	6097	GAACAGGC	GAACAGGC	YT050903	1.680915991	211325	6187	1660	2	0.785519934	14947	88	7.072991837	211325	0	0	0	0	0	L15	LPS	50mg	6h	10	Not_added	LPS 50mg/kg 6h	LPS 50mg 6h	LPS 50mg 6h	Lactotropes	1	1	2	Somatotropes	Som	Inflammation
GACAGTGC_YT050903	123394	8070	GACAGTGC	GACAGTGC	YT050903	1.070608067	134597	8161	1691	2	1.256343009	9512	89	7.067022296	134597	0	0	0	0	0	L15	LPS	50mg	6h	10	Not_added	LPS 50mg/kg 6h	LPS 50mg 6h	LPS 50mg 6h	Gonadotropes	4	4	6	Gonadotropes	Gonad	Inflammation
GAGTTAGC_YT050903	106342	5254	GAGTTAGC	GAGTTAGC	YT050903	0.925595506	116366	5343	1326	2	1.139508104	8698	87	7.47469192	116366	0	0	0	0	0	L15	LPS	50mg	6h	10	Not_added	LPS 50mg/kg 6h	LPS 50mg 6h	LPS 50mg 6h	Corticotropes	2	2	8	Corticotropes	Cort	Inflammation
GGAGAACA_YT050903	96764	6318	GGAGAACA	GGAGAACA	YT050903	0.843611826	106059	6407	1039	2	0.979643406	8256	87	7.784346449	106059	0	0	0	0	0	L15	LPS	50mg	6h	10	Not_added	LPS 50mg/kg 6h	LPS 50mg 6h	LPS 50mg 6h	Melanotropes	6	6	9	Melanotropes	Mel	Inflammation
GTACGCAA_YT050903	29494	4425	GTACGCAA	GTACGCAA	YT050903	0.273758834	34417	4512	874	2	2.539442717	4049	85	11.76453497	34417	0	0	0	0	0	L15	LPS	50mg	6h	10	Not_added	LPS 50mg/kg 6h	LPS 50mg 6h	LPS 50mg 6h	Lactotropes	0	0	2	Somatotropes	Som	Inflammation
GTCGTAGA_YT050903	72139	5483	GTCGTAGA	GTCGTAGA	YT050903	0.665191731	83628	5574	1143	2	1.366767111	10346	89	12.37145454	83628	0	0	0	0	0	L15	LPS	50mg	6h	10	Not_added	LPS 50mg/kg 6h	LPS 50mg 6h	LPS 50mg 6h	Lactotropes	0	0	2	Somatotropes	Som	Inflammation
TAGGATGA_YT050903	69233	5561	TAGGATGA	TAGGATGA	YT050903	0.627003738	78827	5652	815	2	1.033909701	8779	89	11.13704695	78827	0	0	0	0	0	L15	LPS	50mg	6h	10	Not_added	LPS 50mg/kg 6h	LPS 50mg 6h	LPS 50mg 6h	Lactotropes	0	0	2	Somatotropes	Som	Inflammation
TATCAGCA_YT050903	88601	5631	TATCAGCA	TATCAGCA	YT050903	0.793898233	99809	5721	975	2	0.976865814	10233	88	10.25258243	99809	0	0	0	0	0	L15	LPS	50mg	6h	10	Not_added	LPS 50mg/kg 6h	LPS 50mg 6h	LPS 50mg 6h	Lactotropes	0	0	2	Somatotropes	Som	Inflammation
TCCGTCTA_YT050903	126089	5904	TCCGTCTA	TCCGTCTA	YT050903	1.100094193	138304	5993	1270	2	0.918267006	10945	87	7.913726284	138304	0	0	0	0	0	L15	LPS	50mg	6h	10	Not_added	LPS 50mg/kg 6h	LPS 50mg 6h	LPS 50mg 6h	Melanotropes	6	6	9	Melanotropes	Mel	Inflammation
TCTTCACA_YT050903	121125	6226	TCTTCACA	TCTTCACA	YT050903	1.074966954	135145	6317	1130	2	0.836138962	12890	89	9.537903733	135145	0	0	0	0	0	L15	LPS	50mg	6h	10	Not_added	LPS 50mg/kg 6h	LPS 50mg 6h	LPS 50mg 6h	Lactotropes	0	0	2	Somatotropes	Som	Inflammation
TGAAGAGA_YT050903	70201	6103	TGAAGAGA	TGAAGAGA	YT050903	0.632460302	79513	6194	609	2	0.765912492	8703	89	10.94538	79513	0	0	0	0	0	L15	LPS	50mg	6h	10	Not_added	LPS 50mg/kg 6h	LPS 50mg 6h	LPS 50mg 6h	Lactotropes	0	0	2	Somatotropes	Som	Inflammation
TGGAACAA_YT050903	57085	5445	TGGAACAA	TGGAACAA	YT050903	0.524665325	65961	5535	830	2	1.25831931	8046	88	12.19811707	65961	0	0	0	0	0	L15	LPS	50mg	6h	10	Not_added	LPS 50mg/kg 6h	LPS 50mg 6h	LPS 50mg 6h	Lactotropes	0	0	2	Somatotropes	Som	Inflammation
TGGCTTCA_YT050903	190221	6823	TGGCTTCA	TGGCTTCA	YT050903	1.648168654	207208	6915	1497	2	0.722462453	15490	90	7.475580093	207208	0	0	0	0	0	L15	LPS	50mg	6h	10	Not_added	LPS 50mg/kg 6h	LPS 50mg 6h	LPS 50mg 6h	Lactotropes	1	1	2	Somatotropes	Som	Inflammation
TGGTGGTA_YT050903	104513	5571	TGGTGGTA	TGGTGGTA	YT050903	0.934257602	117455	5662	1223	2	1.04124984	11719	89	9.977438168	117455	0	0	0	0	0	L15	LPS	50mg	6h	10	Not_added	LPS 50mg/kg 6h	LPS 50mg 6h	LPS 50mg 6h	Lactotropes	0	0	2	Somatotropes	Som	Inflammation
TTCACGCA_YT050903	193915	6988	TTCACGCA	TTCACGCA	YT050903	1.697723163	213438	7081	1392	2	0.652180024	18131	91	8.494738519	213438	0	0	0	0	0	L15	LPS	50mg	6h	10	Not_added	LPS 50mg/kg 6h	LPS 50mg 6h	LPS 50mg 6h	Lactotropes	0	0	1	Somatotropes	Som	Inflammation
AAGGACAC_YT050903	117225	6240	AAGGACAC	AAGGACAC	YT050903	1.027599843	129190	6330	1074	2	0.831333695	10891	88	8.430219057	129190	0	0	0	0	0	L15	LPS	50mg	6h	10	Not_added	LPS 50mg/kg 6h	LPS 50mg 6h	LPS 50mg 6h	Lactotropes	0	0	2	Somatotropes	Som	Inflammation
GCCACATA_YT050903	108018	5759	GCCACATA	GCCACATA	YT050903	0.964045987	121200	5850	1356	2	1.118811881	11826	89	9.757425743	121200	0	0	0	0	0	L15	LPS	50mg	6h	10	Not_added	LPS 50mg/kg 6h	LPS 50mg 6h	LPS 50mg 6h	Lactotropes	0	0	2	Somatotropes	Som	Inflammation
GCCAAGAC_YT050903	184688	5872	GCCAAGAC	GCCAAGAC	YT050903	1.616113329	203178	5965	2775	2	1.365797478	15715	91	7.73459725	203178	0	0	0	0	0	L15	LPS	50mg	6h	10	Not_added	LPS 50mg/kg 6h	LPS 50mg 6h	LPS 50mg 6h	Lactotropes	5	5	1	Somatotropes	Som	Inflammation
ATAGCGAC_YT050904	83483	5073	ATAGCGAC	ATAGCGAC	YT050904	0.751749061	94510	5159	959	2	1.014707438	10068	84	10.65284097	94510	0	0	0	0	0	L16	LPS	50mg	6h	10	Not_added	LPS 50mg/kg 6h	LPS 50mg 6h	LPS 50mg 6h	Lactotropes	1	1	2	Somatotropes	Som	Inflammation
GAGTTAGC_YT050904	107620	5935	GAGTTAGC	GAGTTAGC	YT050904	0.946642252	119012	6024	1535	2	1.289785904	9857	87	8.282358082	119012	0	0	0	0	0	L16	LPS	50mg	6h	10	Not_added	LPS 50mg/kg 6h	LPS 50mg 6h	LPS 50mg 6h	Corticotropes	2	2	8	Corticotropes	Cort	Inflammation
GATAGACA_YT050904	98662	6413	GATAGACA	GATAGACA	YT050904	0.900006925	113149	6505	1374	2	1.21432801	13113	90	11.58914352	113149	0	0	0	0	0	L16	LPS	50mg	6h	10	Not_added	LPS 50mg/kg 6h	LPS 50mg 6h	LPS 50mg 6h	Pou1f1 Progenitors	0	0	2	Somatotropes	Som	Inflammation
AACTCACC_YT050904	121585	6833	AACTCACC	AACTCACC	YT050904	1.081839361	136009	6925	1733	2	1.274180385	12691	90	9.331000154	136009	0	0	0	0	0	L16	LPS	50mg	6h	10	Not_added	LPS 50mg/kg 6h	LPS 50mg 6h	LPS 50mg 6h	Lactotropes	1	1	2	Somatotropes	Som	Inflammation
AAGAGATC_YT050904	109385	6703	AAGAGATC	AAGAGATC	YT050904	0.98603928	123965	6795	1177	2	0.949461542	13403	90	10.81192272	123965	0	0	0	0	0	L16	LPS	50mg	6h	10	Not_added	LPS 50mg/kg 6h	LPS 50mg 6h	LPS 50mg 6h	Lactotropes	1	1	2	Somatotropes	Som	Inflammation
AAGGACAC_YT050904	139399	6307	AAGGACAC	AAGGACAC	YT050904	1.216948975	152995	6396	924	2	0.603941305	12672	87	8.282623615	152995	0	0	0	0	0	L16	LPS	50mg	6h	10	Not_added	LPS 50mg/kg 6h	LPS 50mg 6h	LPS 50mg 6h	Lactotropes	0	0	2	Somatotropes	Som	Inflammation
AATCCGTC_YT050904	181257	6309	AATCCGTC	AATCCGTC	YT050904	1.579691163	198599	6400	2243	2	1.129411528	15099	89	7.602757315	198599	0	0	0	0	0	L16	LPS	50mg	6h	10	Not_added	LPS 50mg/kg 6h	LPS 50mg 6h	LPS 50mg 6h	Lactotropes	1	1	2	Somatotropes	Som	Inflammation
AGATGTAC_YT050904	31833	7378	AGATGTAC	AGATGTAC	YT050904	0.283033402	35583	7468	913	2	2.565831998	2837	88	7.972908411	35583	0	0	0	0	0	L16	LPS	50mg	6h	10	Not_added	LPS 50mg/kg 6h	LPS 50mg 6h	LPS 50mg 6h	Gonadotropes	4	4	6	Gonadotropes	Gonad	Inflammation
AGGCTAAC_YT050904	85735	5663	AGGCTAAC	AGGCTAAC	YT050904	0.748511712	94103	5753	1362	2	1.447350244	7006	88	7.445033633	94103	0	0	0	0	0	L16	LPS	50mg	6h	10	Not_added	LPS 50mg/kg 6h	LPS 50mg 6h	LPS 50mg 6h	Corticotropes	2	2	8	Corticotropes	Cort	Inflammation
CAAGGAGC_YT050904	100436	5893	CAAGGAGC	CAAGGAGC	YT050904	0.88227707	110920	5983	915	2	0.82491886	9569	88	8.626938334	110920	0	0	0	0	0	L16	LPS	50mg	6h	10	Not_added	LPS 50mg/kg 6h	LPS 50mg 6h	LPS 50mg 6h	Melanotropes	6	6	9	Melanotropes	Mel	Inflammation
CACCTTAC_YT050904	64835	5545	CACCTTAC	CACCTTAC	YT050904	0.598074404	75190	5637	951	2	1.264795851	9404	90	12.50698231	75190	0	0	0	0	0	L16	LPS	50mg	6h	10	Not_added	LPS 50mg/kg 6h	LPS 50mg 6h	LPS 50mg 6h	Lactotropes	0	0	2	Somatotropes	Som	Inflammation
CCGACAAC_YT050904	115137	5155	CCGACAAC	CCGACAAC	YT050904	1.035052905	130127	5246	969	2	0.744657143	14021	89	10.77485841	130127	0	0	0	0	0	L16	LPS	50mg	6h	10	Not_added	LPS 50mg/kg 6h	LPS 50mg 6h	LPS 50mg 6h	Lactotropes	0	0	2	Somatotropes	Som	Inflammation
CGACACAC_YT050904	115267	5396	CGACACAC	CGACACAC	YT050904	0.979636169	123160	5483	975	2	0.791653134	6918	85	5.617083469	123160	0	0	0	0	0	L16	LPS	50mg	6h	10	Not_added	LPS 50mg/kg 6h	LPS 50mg 6h	LPS 50mg 6h	Melanotropes	6	6	9	Melanotropes	Mel	Inflammation
CGGATTGC_YT050904	130368	6061	CGGATTGC	CGGATTGC	YT050904	1.152894005	144942	6153	1042	2	0.718908253	13532	90	9.336148252	144942	0	0	0	0	0	L16	LPS	50mg	6h	10	Not_added	LPS 50mg/kg 6h	LPS 50mg 6h	LPS 50mg 6h	Lactotropes	3	3	10	Lactotropes	Lac	Inflammation
GAACAGGC_YT050904	91358	4975	GAACAGGC	GAACAGGC	YT050904	0.804660232	101162	5062	1232	2	1.217848599	8572	85	8.473537494	101162	0	0	0	0	0	L16	LPS	50mg	6h	10	Not_added	LPS 50mg/kg 6h	LPS 50mg 6h	LPS 50mg 6h	Corticotropes	2	2	8	Corticotropes	Cort	Inflammation
GCCAAGAC_YT050904	220440	7126	GCCAAGAC	GCCAAGAC	YT050904	1.899592165	238817	7217	1696	2	0.710167199	16681	89	6.984846137	238817	0	0	0	0	0	L16	LPS	50mg	6h	10	Not_added	LPS 50mg/kg 6h	LPS 50mg 6h	LPS 50mg 6h	Thyrotropes	8	8	12	Thyrotropes	Thyro	Inflammation
GCCACATA_YT050904	146647	6481	GCCACATA	GCCACATA	YT050904	1.289809216	162155	6573	1318	2	0.812802565	14190	90	8.750886497	162155	0	0	0	0	0	L16	LPS	50mg	6h	10	Not_added	LPS 50mg/kg 6h	LPS 50mg 6h	LPS 50mg 6h	Lactotropes	1	1	2	Somatotropes	Som	Inflammation
GCTAACGA_YT050904	240743	8881	GCTAACGA	GCTAACGA	YT050904	2.060338084	259026	8971	2361	2	0.911491511	15922	88	6.146873287	259026	0	0	0	0	0	L16	LPS	50mg	6h	10	Not_added	LPS 50mg/kg 6h	LPS 50mg 6h	LPS 50mg 6h	Red Blood Cells	4	4	6	Gonadotropes	Gonad	Inflammation
GGAGAACA_YT050904	75440	5066	GGAGAACA	GGAGAACA	YT050904	0.673551569	84679	5158	1025	2	1.210453595	8214	90	9.700161787	84679	0	0	0	0	0	L16	LPS	50mg	6h	10	Not_added	LPS 50mg/kg 6h	LPS 50mg 6h	LPS 50mg 6h	Lactotropes	0	0	2	Somatotropes	Som	Inflammation
GGTGCGAA_YT050904	111296	5269	GGTGCGAA	GGTGCGAA	YT050904	1.006966714	126596	5360	1614	2	1.274921798	13686	89	10.81076811	126596	0	0	0	0	0	L16	LPS	50mg	6h	10	Not_added	LPS 50mg/kg 6h	LPS 50mg 6h	LPS 50mg 6h	Lactotropes	0	0	2	Somatotropes	Som	Inflammation
GTCGTAGA_YT050904	79716	5501	GTCGTAGA	GTCGTAGA	YT050904	0.719900545	90506	5591	1095	2	1.209864539	9695	88	10.71199699	90506	0	0	0	0	0	L16	LPS	50mg	6h	10	Not_added	LPS 50mg/kg 6h	LPS 50mg 6h	LPS 50mg 6h	Lactotropes	0	0	2	Somatotropes	Som	Inflammation
GTCTGTCA_YT050904	121751	6260	GTCTGTCA	GTCTGTCA	YT050904	1.092832031	137391	6352	1118	2	0.81373598	14522	90	10.56983354	137391	0	0	0	0	0	L16	LPS	50mg	6h	10	Not_added	LPS 50mg/kg 6h	LPS 50mg 6h	LPS 50mg 6h	Endothelial Cells	0	0	2	Somatotropes	Som	Inflammation
TAGGATGA_YT050904	112262	7339	TAGGATGA	TAGGATGA	YT050904	0.968619637	121775	7429	1229	2	1.009238349	8284	88	6.802709916	121775	0	0	0	0	0	L16	LPS	50mg	6h	10	Not_added	LPS 50mg/kg 6h	LPS 50mg 6h	LPS 50mg 6h	Gonadotropes	4	4	6	Gonadotropes	Gonad	Inflammation
TCCGTCTA_YT050904	82407	4999	TCCGTCTA	TCCGTCTA	YT050904	0.756044316	95050	5088	1097	2	1.154129406	11546	87	12.1472909	95050	0	0	0	0	0	L16	LPS	50mg	6h	10	Not_added	LPS 50mg/kg 6h	LPS 50mg 6h	LPS 50mg 6h	Lactotropes	0	0	2	Somatotropes	Som	Inflammation
TCTTCACA_YT050904	136527	6911	TCTTCACA	TCTTCACA	YT050904	1.22730531	154297	7002	1702	2	1.103067461	16068	89	10.4136827	154297	0	0	0	0	0	L16	LPS	50mg	6h	10	Not_added	LPS 50mg/kg 6h	LPS 50mg 6h	LPS 50mg 6h	Lactotropes	0	0	2	Somatotropes	Som	Inflammation
TGAAGAGA_YT050904	101574	6165	TGAAGAGA	TGAAGAGA	YT050904	0.910808695	114507	6253	786	2	0.686420917	12147	86	10.6080851	114507	0	0	0	0	0	L16	LPS	50mg	6h	10	Not_added	LPS 50mg/kg 6h	LPS 50mg 6h	LPS 50mg 6h	Folliculostellate Cells	1	1	2	Somatotropes	Som	Inflammation
TGGTGGTA_YT050904	173266	7135	TGGTGGTA	TGGTGGTA	YT050904	1.545106411	194251	7226	2127	2	1.094975058	18858	89	9.708058131	194251	0	0	0	0	0	L16	LPS	50mg	6h	10	Not_added	LPS 50mg/kg 6h	LPS 50mg 6h	LPS 50mg 6h	Lactotropes	1	1	2	Somatotropes	Som	Inflammation
TTCACGCA_YT050904	184092	6874	TTCACGCA	TTCACGCA	YT050904	1.620718796	203757	6967	1994	2	0.978616686	17671	91	8.672585482	203757	0	0	0	0	0	L16	LPS	50mg	6h	10	Not_added	LPS 50mg/kg 6h	LPS 50mg 6h	LPS 50mg 6h	Lactotropes	0	0	2	Somatotropes	Som	Inflammation
TGGCTTCA_YT050904	144154	5485	TGGCTTCA	TGGCTTCA	YT050904	1.276287119	160455	5576	1298	2	0.80894955	15003	89	9.350285127	160455	0	0	0	0	0	L16	LPS	50mg	6h	10	Not_added	LPS 50mg/kg 6h	LPS 50mg 6h	LPS 50mg 6h	Lactotropes	0	0	2	Somatotropes	Som	Inflammation
AGCACCTC_YT050904	110303	6367	AGCACCTC	AGCACCTC	YT050904	0.975603403	122653	6456	1122	2	0.914775831	11228	87	9.154280776	122653	0	0	0	0	0	L16	LPS	50mg	6h	10	Not_added	LPS 50mg/kg 6h	LPS 50mg 6h	LPS 50mg 6h	Lactotropes	1	1	2	Somatotropes	Som	Inflammation
AGCCATGC_YT050904	64361	4791	AGCCATGC	AGCCATGC	YT050904	0.592649657	74508	4882	1089	2	1.461588017	9058	89	12.1570838	74508	0	0	0	0	0	L16	LPS	50mg	6h	10	Not_added	LPS 50mg/kg 6h	LPS 50mg 6h	LPS 50mg 6h	Lactotropes	5	5	2	Somatotropes	Som	Inflammation
GTACGCAA_YT050904	33483	4254	GTACGCAA	GTACGCAA	YT050904	0.303419952	38146	4341	753	2	1.973994652	3910	85	10.25009175	38146	0	0	0	0	0	L16	LPS	50mg	6h	10	Not_added	LPS 50mg/kg 6h	LPS 50mg 6h	LPS 50mg 6h	Lactotropes	0	0	2	Somatotropes	Som	Inflammation
GATGAATC_YT050904	54839	5632	GATGAATC	GATGAATC	YT050904	0.502910656	63226	5725	1509	2	2.386676367	6878	91	10.87843609	63226	0	0	0	0	0	L16	LPS	50mg	6h	10	Not_added	LPS 50mg/kg 6h	LPS 50mg 6h	LPS 50mg 6h	Lactotropes	1	1	2	Somatotropes	Som	Inflammation
GCGAGTAA_YT050904	74363	5305	GCGAGTAA	GCGAGTAA	YT050904	0.68689072	86356	5394	1176	2	1.361804623	10817	87	12.52605494	86356	0	0	0	0	0	L16	LPS	50mg	6h	10	Not_added	LPS 50mg/kg 6h	LPS 50mg 6h	LPS 50mg 6h	Lactotropes	0	0	2	Somatotropes	Som	Inflammation
GCTCGGTA_YT050904	80099	5106	GCTCGGTA	GCTCGGTA	YT050904	0.7161939	90040	5196	1003	2	1.113949356	8938	88	9.926699245	90040	0	0	0	0	0	L16	LPS	50mg	6h	10	Not_added	LPS 50mg/kg 6h	LPS 50mg 6h	LPS 50mg 6h	Lactotropes	0	0	2	Somatotropes	Som	Inflammation
ATTGGCTC_YT050904	33372	4022	ATTGGCTC	ATTGGCTC	YT050904	0.291790949	36684	4107	833	2	2.270744739	2479	83	6.757714535	36684	0	0	0	0	0	L16	LPS	50mg	6h	10	Not_added	LPS 50mg/kg 6h	LPS 50mg 6h	LPS 50mg 6h	Lactotropes	0	0	2	Somatotropes	Som	Inflammation
GTGTTCTA_YT081608	136345	6027	GTGTTCTA	GTGTTCTA	YT081608	1.185657251	149061	6117	1771	2	1.188104199	10945	88	7.34263154	149061	0	0	0	0	0	L19	LPS	50mg	6h	16	Not_added	LPS 50mg/kg 6h	LPS 50mg 6h	LPS 50mg 6h	Lactotropes	1	1	2	Somatotropes	Som	Inflammation
AACTCACC_YT081608	70556	4969	AACTCACC	AACTCACC	YT081608	0.607150117	76331	5058	826	2	1.082129148	4949	87	6.483604302	76331	0	0	0	0	0	L19	LPS	50mg	6h	16	Not_added	LPS 50mg/kg 6h	LPS 50mg 6h	LPS 50mg 6h	Melanotropes	6	6	9	Melanotropes	Mel	Inflammation
AAGAGATC_YT081608	56364	4901	AAGAGATC	AAGAGATC	YT081608	0.498408593	62660	4991	531	2	0.847430578	5765	88	9.200446856	62660	0	0	0	0	0	L19	LPS	50mg	6h	16	Not_added	LPS 50mg/kg 6h	LPS 50mg 6h	LPS 50mg 6h	Lactotropes	0	0	2	Somatotropes	Som	Inflammation
AATCCGTC_YT081608	142541	6710	AATCCGTC	AATCCGTC	YT081608	1.235752644	155359	6798	861	2	0.554200272	11957	86	7.696367768	155359	0	0	0	0	0	L19	LPS	50mg	6h	16	Not_added	LPS 50mg/kg 6h	LPS 50mg 6h	LPS 50mg 6h	Lactotropes	1	1	2	Somatotropes	Som	Inflammation
AATGTTGC_YT081608	33160	4691	AATGTTGC	AATGTTGC	YT081608	0.294821489	37065	4777	660	2	1.780655605	3245	84	8.754890058	37065	0	0	0	0	0	L19	LPS	50mg	6h	16	Not_added	LPS 50mg/kg 6h	LPS 50mg 6h	LPS 50mg 6h	Lactotropes	0	0	2	Somatotropes	Som	Inflammation
ACAGATTC_YT081608	102685	6350	ACAGATTC	ACAGATTC	YT081608	0.887327971	111555	6441	521	2	0.467034198	8349	89	7.484200619	111555	0	0	0	0	0	L19	LPS	50mg	6h	16	Not_added	LPS 50mg/kg 6h	LPS 50mg 6h	LPS 50mg 6h	Lactotropes	1	1	2	Somatotropes	Som	Inflammation
AGATGTAC_YT081608	79879	5875	AGATGTAC	AGATGTAC	YT081608	0.681267118	85649	5966	631	2	0.736727808	5139	89	6.000070053	85649	0	0	0	0	0	L19	LPS	50mg	6h	16	Not_added	LPS 50mg/kg 6h	LPS 50mg 6h	LPS 50mg 6h	Corticotropes	2	2	8	Corticotropes	Cort	Inflammation
ATAGCGAC_YT081608	78694	4864	ATAGCGAC	ATAGCGAC	YT081608	0.694081294	87260	4956	555	2	0.636030254	8011	90	9.180609672	87260	0	0	0	0	0	L19	LPS	50mg	6h	16	Not_added	LPS 50mg/kg 6h	LPS 50mg 6h	LPS 50mg 6h	Pericytes	0	0	2	Somatotropes	Som	Inflammation
ATCATTCC_YT081608	54704	5338	ATCATTCC	ATCATTCC	YT081608	0.471229178	59243	5424	811	2	1.368938102	3728	84	6.292726567	59243	0	0	0	0	0	L19	LPS	50mg	6h	16	Not_added	LPS 50mg/kg 6h	LPS 50mg 6h	LPS 50mg 6h	Lactotropes	0	0	2	Somatotropes	Som	Inflammation
CAAGGAGC_YT081608	104139	5034	CAAGGAGC	CAAGGAGC	YT081608	0.902536353	113467	5122	611	2	0.538482554	8717	86	7.682409864	113467	0	0	0	0	0	L19	LPS	50mg	6h	16	Not_added	LPS 50mg/kg 6h	LPS 50mg 6h	LPS 50mg 6h	Corticotropes	1	1	2	Somatotropes	Som	Inflammation
CACCTTAC_YT081608	62422	5203	CACCTTAC	CACCTTAC	YT081608	0.531975211	66880	5289	1126	2	1.68361244	3332	84	4.982057416	66880	0	0	0	0	0	L19	LPS	50mg	6h	16	Not_added	LPS 50mg/kg 6h	LPS 50mg 6h	LPS 50mg 6h	Thyrotropes	8	8	12	Thyrotropes	Thyro	Inflammation
CCTAATCC_YT081608	87086	5427	CCTAATCC	CCTAATCC	YT081608	0.749132138	94181	5514	686	2	0.728384706	6409	85	6.804981897	94181	0	0	0	0	0	L19	LPS	50mg	6h	16	Not_added	LPS 50mg/kg 6h	LPS 50mg 6h	LPS 50mg 6h	Lactotropes	3	3	10	Lactotropes	Lac	Inflammation
CCTCTATC_YT081608	36587	4344	CCTCTATC	CCTCTATC	YT081608	0.318723785	40070	4432	721	2	1.799351136	2762	86	6.89293736	40070	0	0	0	0	0	L19	LPS	50mg	6h	16	Not_added	LPS 50mg/kg 6h	LPS 50mg 6h	LPS 50mg 6h	Lactotropes	0	0	2	Somatotropes	Som	Inflammation
CTAAGGTC_YT081608	108211	6297	CTAAGGTC	CTAAGGTC	YT081608	0.919383295	115585	6385	563	2	0.487087425	6811	86	5.892633127	115585	0	0	0	0	0	L19	LPS	50mg	6h	16	Not_added	LPS 50mg/kg 6h	LPS 50mg 6h	LPS 50mg 6h	Melanotropes	6	6	9	Melanotropes	Mel	Inflammation
GAACAGGC_YT081608	90572	5287	GAACAGGC	GAACAGGC	YT081608	0.795727694	100039	5376	753	2	0.752706444	8714	87	8.710602865	100039	0	0	0	0	0	L19	LPS	50mg	6h	16	Not_added	LPS 50mg/kg 6h	LPS 50mg 6h	LPS 50mg 6h	Lactotropes	0	0	2	Somatotropes	Som	Inflammation
GACAGTGC_YT081608	72483	5186	GACAGTGC	GACAGTGC	YT081608	0.620449498	78003	5275	727	2	0.932015435	4793	87	6.144635463	78003	0	0	0	0	0	L19	LPS	50mg	6h	16	Not_added	LPS 50mg/kg 6h	LPS 50mg 6h	LPS 50mg 6h	Corticotropes	2	2	8	Corticotropes	Cort	Inflammation
GAGTTAGC_YT081608	140442	6749	GAGTTAGC	GAGTTAGC	YT081608	1.240111532	155907	6843	852	2	0.546479632	14613	92	9.37289538	155907	0	0	0	0	0	L19	LPS	50mg	6h	16	Not_added	LPS 50mg/kg 6h	LPS 50mg 6h	LPS 50mg 6h	Lactotropes	1	1	2	Somatotropes	Som	Inflammation
GATAGACA_YT081608	88929	6523	GATAGACA	GATAGACA	YT081608	0.770982256	96928	6614	1289	2	1.329853087	6710	89	6.922664246	96928	0	0	0	0	0	L19	LPS	50mg	6h	16	Not_added	LPS 50mg/kg 6h	LPS 50mg 6h	LPS 50mg 6h	Lactotropes	1	1	2	Somatotropes	Som	Inflammation
GCCAAGAC_YT081608	150754	6128	GCCAAGAC	GCCAAGAC	YT081608	1.29372267	162647	6218	1044	2	0.641880883	10849	88	6.67027366	162647	0	0	0	0	0	L19	LPS	50mg	6h	16	Not_added	LPS 50mg/kg 6h	LPS 50mg 6h	LPS 50mg 6h	Corticotropes	2	2	8	Corticotropes	Cort	Inflammation
GCCACATA_YT081608	174227	7387	GCCACATA	GCCACATA	YT081608	1.487899985	187059	7480	940	2	0.502515249	11892	91	6.357352493	187059	0	0	0	0	0	L19	LPS	50mg	6h	16	Not_added	LPS 50mg/kg 6h	LPS 50mg 6h	LPS 50mg 6h	Melanotropes	6	6	9	Melanotropes	Mel	Inflammation
GCGAGTAA_YT081608	84936	5202	GCGAGTAA	GCGAGTAA	YT081608	0.730463689	91834	5290	674	2	0.733932966	6224	86	6.777446262	91834	0	0	0	0	0	L19	LPS	50mg	6h	16	Not_added	LPS 50mg/kg 6h	LPS 50mg 6h	LPS 50mg 6h	Lactotropes	0	0	2	Somatotropes	Som	Inflammation
GCTAACGA_YT081608	81659	5628	GCTAACGA	GCTAACGA	YT081608	0.719232394	90422	5720	1064	2	1.176704784	7699	90	8.514520802	90422	0	0	0	0	0	L19	LPS	50mg	6h	16	Not_added	LPS 50mg/kg 6h	LPS 50mg 6h	LPS 50mg 6h	Lactotropes	5	5	2	Somatotropes	Som	Inflammation
GCTCGGTA_YT081608	101747	5294	GCTCGGTA	GCTCGGTA	YT081608	0.881799819	110860	5381	620	2	0.559263936	8493	85	7.661013891	110860	0	0	0	0	0	L19	LPS	50mg	6h	16	Not_added	LPS 50mg/kg 6h	LPS 50mg 6h	LPS 50mg 6h	Folliculostellate Cells	3	3	10	Lactotropes	Lac	Inflammation
GGTGCGAA_YT081608	122293	6305	GGTGCGAA	GGTGCGAA	YT081608	1.049799945	131981	6395	996	2	0.754654079	8692	88	6.58579644	131981	0	0	0	0	0	L19	LPS	50mg	6h	16	Not_added	LPS 50mg/kg 6h	LPS 50mg 6h	LPS 50mg 6h	Thyrotropes	8	8	12	Thyrotropes	Thyro	Inflammation
GTACGCAA_YT081608	48292	4249	GTACGCAA	GTACGCAA	YT081608	0.423098466	53192	4336	509	2	0.956910814	4391	85	8.255000752	53192	0	0	0	0	0	L19	LPS	50mg	6h	16	Not_added	LPS 50mg/kg 6h	LPS 50mg 6h	LPS 50mg 6h	Lactotropes	0	0	2	Somatotropes	Som	Inflammation
GTCGTAGA_YT081608	158686	6695	GTCGTAGA	GTCGTAGA	YT081608	1.376740392	173084	6786	807	2	0.466247602	13591	89	7.852256708	173084	0	0	0	0	0	L19	LPS	50mg	6h	16	Not_added	LPS 50mg/kg 6h	LPS 50mg 6h	LPS 50mg 6h	Lactotropes	1	1	2	Somatotropes	Som	Inflammation
GTCTGTCA_YT081608	122603	5525	GTCTGTCA	GTCTGTCA	YT081608	1.061444857	133445	5618	610	2	0.457117164	10232	91	7.667578403	133445	0	0	0	0	0	L19	LPS	50mg	6h	16	Not_added	LPS 50mg/kg 6h	LPS 50mg 6h	LPS 50mg 6h	Pericytes	0	0	2	Somatotropes	Som	Inflammation
TATCAGCA_YT081608	97871	6404	TATCAGCA	TATCAGCA	YT081608	0.850881942	106973	6494	806	2	0.753461154	8296	88	7.755227955	106973	0	0	0	0	0	L19	LPS	50mg	6h	16	Not_added	LPS 50mg/kg 6h	LPS 50mg 6h	LPS 50mg 6h	Lactotropes	3	3	10	Lactotropes	Lac	Inflammation
TCCGTCTA_YT081608	98560	5651	TCCGTCTA	TCCGTCTA	YT081608	0.857181648	107765	5740	917	2	0.850925625	8288	87	7.690808704	107765	0	0	0	0	0	L19	LPS	50mg	6h	16	Not_added	LPS 50mg/kg 6h	LPS 50mg 6h	LPS 50mg 6h	Pericytes	1	1	2	Somatotropes	Som	Inflammation
TCTTCACA_YT081608	120059	6581	TCTTCACA	TCTTCACA	YT081608	1.019550219	128178	6673	891	2	0.695127089	7228	90	5.639033219	128178	0	0	0	0	0	L19	LPS	50mg	6h	16	Not_added	LPS 50mg/kg 6h	LPS 50mg 6h	LPS 50mg 6h	Corticotropes	2	2	8	Corticotropes	Cort	Inflammation
TGAAGAGA_YT081608	33012	3889	TGAAGAGA	TGAAGAGA	YT081608	0.287718411	36172	3976	258	2	0.713258874	2902	85	8.022780051	36172	0	0	0	0	0	L19	LPS	50mg	6h	16	Not_added	LPS 50mg/kg 6h	LPS 50mg 6h	LPS 50mg 6h	Lactotropes	0	0	2	Somatotropes	Som	Inflammation
TGGAACAA_YT081608	163838	7306	TGGAACAA	TGGAACAA	YT081608	1.420440629	178578	7398	827	2	0.463102958	13913	90	7.790993291	178578	0	0	0	0	0	L19	LPS	50mg	6h	16	Not_added	LPS 50mg/kg 6h	LPS 50mg 6h	LPS 50mg 6h	Lactotropes	1	1	2	Somatotropes	Som	Inflammation
TGGCTTCA_YT081608	95020	5195	TGGCTTCA	TGGCTTCA	YT081608	0.836890548	105214	5285	760	2	0.722337332	9434	88	8.96648735	105214	0	0	0	0	0	L19	LPS	50mg	6h	16	Not_added	LPS 50mg/kg 6h	LPS 50mg 6h	LPS 50mg 6h	Lactotropes	5	5	2	Somatotropes	Som	Inflammation
TGGTGGTA_YT081608	101090	5713	TGGTGGTA	TGGTGGTA	YT081608	0.883311112	111050	5801	924	2	0.832057632	9036	86	8.136875281	111050	0	0	0	0	0	L19	LPS	50mg	6h	16	Not_added	LPS 50mg/kg 6h	LPS 50mg 6h	LPS 50mg 6h	Pericytes	0	0	2	Somatotropes	Som	Inflammation
TTCACGCA_YT081608	173592	7202	TTCACGCA	TTCACGCA	YT081608	1.502440217	188887	7293	1618	2	0.856596801	13677	89	7.240837114	188887	0	0	0	0	0	L19	LPS	50mg	6h	16	Not_added	LPS 50mg/kg 6h	LPS 50mg 6h	LPS 50mg 6h	Lactotropes	1	1	2	Somatotropes	Som	Inflammation
GGAGAACA_YT081608	78775	5467	GGAGAACA	GGAGAACA	YT081608	0.696920934	87617	5558	373	2	0.425716471	8469	89	9.66593241	87617	0	0	0	0	0	L19	LPS	50mg	6h	16	Not_added	LPS 50mg/kg 6h	LPS 50mg 6h	LPS 50mg 6h	Lactotropes	0	0	2	Somatotropes	Som	Inflammation
AGCCATGC_YT081608	92968	5067	AGCCATGC	AGCCATGC	YT081608	0.810705405	101922	5156	888	2	0.871254489	8066	87	7.913894939	101922	0	0	0	0	0	L19	LPS	50mg	6h	16	Not_added	LPS 50mg/kg 6h	LPS 50mg 6h	LPS 50mg 6h	Pericytes	1	1	2	Somatotropes	Som	Inflammation
AAGGACAC_YT081608	40787	4024	AAGGACAC	AAGGACAC	YT081608	0.34483734	43353	4109	611	2	1.409360367	1955	83	4.509491846	43353	0	0	0	0	0	L19	LPS	50mg	6h	16	Not_added	LPS 50mg/kg 6h	LPS 50mg 6h	LPS 50mg 6h	Lactotropes	9	9	2	Somatotropes	Som	Inflammation
AGCACCTC_YT081608	70984	4992	AGCACCTC	AGCACCTC	YT081608	0.610498825	76752	5080	644	2	0.839066083	5124	86	6.67604753	76752	0	0	0	0	0	L19	LPS	50mg	6h	16	Not_added	LPS 50mg/kg 6h	LPS 50mg 6h	LPS 50mg 6h	Lactotropes	1	1	2	Somatotropes	Som	Inflammation
CCATCCTC_YT081608	37575	4910	CCATCCTC	CCATCCTC	YT081608	0.326781364	41083	5000	588	2	1.431248935	2920	88	7.107562739	41083	0	0	0	0	0	L19	LPS	50mg	6h	16	Not_added	LPS 50mg/kg 6h	LPS 50mg 6h	LPS 50mg 6h	Lactotropes	1	1	2	Somatotropes	Som	Inflammation
ATTGGCTC_YT081608	55104	4819	ATTGGCTC	ATTGGCTC	YT081608	0.477465251	60027	4905	517	2	0.861279091	4406	84	7.34003032	60027	0	0	0	0	0	L19	LPS	50mg	6h	16	Not_added	LPS 50mg/kg 6h	LPS 50mg 6h	LPS 50mg 6h	Lactotropes	1	1	2	Somatotropes	Som	Inflammation
CCGACAAC_YT081608	127908	5551	CCGACAAC	CCGACAAC	YT081608	1.115549154	140247	5640	632	2	0.450633525	11707	87	8.347415631	140247	0	0	0	0	0	L19	LPS	50mg	6h	16	Not_added	LPS 50mg/kg 6h	LPS 50mg 6h	LPS 50mg 6h	Lactotropes	0	0	2	Somatotropes	Som	Inflammation
ACACGACC_YT081608	70868	4686	ACACGACC	ACACGACC	YT081608	0.618182558	77718	4776	658	2	0.846650712	6192	88	7.96726627	77718	0	0	0	0	0	L19	LPS	50mg	6h	16	Not_added	LPS 50mg/kg 6h	LPS 50mg 6h	LPS 50mg 6h	Lactotropes	0	0	2	Somatotropes	Som	Inflammation
CACCTTAC_YT081609	49278	4844	CACCTTAC	CACCTTAC	YT081609	0.439595425	55266	4929	513	2	0.928237976	5475	83	9.906633373	55266	0	0	0	0	0	L20	LPS	50mg	6h	16	Not_added	LPS 50mg/kg 6h	LPS 50mg 6h	LPS 50mg 6h	Lactotropes	0	0	2	Somatotropes	Som	Inflammation
AAGAGATC_YT081609	46722	4932	AAGAGATC	AAGAGATC	YT081609	0.413935257	52040	5023	620	2	1.191391238	4698	89	9.027671022	52040	0	0	0	0	0	L20	LPS	50mg	6h	16	Not_added	LPS 50mg/kg 6h	LPS 50mg 6h	LPS 50mg 6h	Lactotropes	5	5	2	Somatotropes	Som	Inflammation
AATGTTGC_YT081609	37482	4832	AATGTTGC	AATGTTGC	YT081609	0.330885718	41599	4918	984	2	2.365441477	3133	84	7.531431044	41599	0	0	0	0	0	L20	LPS	50mg	6h	16	Not_added	LPS 50mg/kg 6h	LPS 50mg 6h	LPS 50mg 6h	Lactotropes	1	1	2	Somatotropes	Som	Inflammation
ACACGACC_YT081609	93594	5170	ACACGACC	ACACGACC	YT081609	0.811795127	102059	5259	702	2	0.687837427	7763	87	7.606384542	102059	0	0	0	0	0	L20	LPS	50mg	6h	16	Not_added	LPS 50mg/kg 6h	LPS 50mg 6h	LPS 50mg 6h	Lactotropes	0	0	2	Somatotropes	Som	Inflammation
ACAGATTC_YT081609	70664	6420	ACAGATTC	ACAGATTC	YT081609	0.631458075	79387	6512	1264	2	1.592200234	7459	90	9.395744895	79387	0	0	0	0	0	L20	LPS	50mg	6h	16	Not_added	LPS 50mg/kg 6h	LPS 50mg 6h	LPS 50mg 6h	Corticotropes	2	2	8	Corticotropes	Cort	Inflammation
ATCATTCC_YT081609	121515	8153	ATCATTCC	ATCATTCC	YT081609	1.042784363	131099	8245	1268	2	0.967207988	8316	90	6.343297813	131099	0	0	0	0	0	L20	LPS	50mg	6h	16	Not_added	LPS 50mg/kg 6h	LPS 50mg 6h	LPS 50mg 6h	Gonadotropes	4	4	6	Gonadotropes	Gonad	Inflammation
ATTGGCTC_YT081609	50900	4863	ATTGGCTC	ATTGGCTC	YT081609	0.432540072	54379	4947	784	2	1.441733022	2695	82	4.955957263	54379	0	0	0	0	0	L20	LPS	50mg	6h	16	Not_added	LPS 50mg/kg 6h	LPS 50mg 6h	LPS 50mg 6h	Melanotropes	6	6	9	Melanotropes	Mel	Inflammation
CCGACAAC_YT081609	87685	5174	CCGACAAC	CCGACAAC	YT081609	0.765239342	96206	5264	1170	2	1.216140365	7351	88	7.640895578	96206	0	0	0	0	0	L20	LPS	50mg	6h	16	Not_added	LPS 50mg/kg 6h	LPS 50mg 6h	LPS 50mg 6h	Lactotropes	5	5	2	Somatotropes	Som	Inflammation
CGGATTGC_YT081609	127018	6813	CGGATTGC	CGGATTGC	YT081609	1.074147674	135042	6903	765	2	0.566490425	7259	88	5.375364701	135042	0	0	0	0	0	L20	LPS	50mg	6h	16	Not_added	LPS 50mg/kg 6h	LPS 50mg 6h	LPS 50mg 6h	Melanotropes	6	6	9	Melanotropes	Mel	Inflammation
GACAGTGC_YT081609	64649	5058	GACAGTGC	GACAGTGC	YT081609	0.545417767	68570	5144	595	2	0.867726411	3326	84	4.850517719	68570	0	0	0	0	0	L20	LPS	50mg	6h	16	Not_added	LPS 50mg/kg 6h	LPS 50mg 6h	LPS 50mg 6h	Thyrotropes	8	8	12	Thyrotropes	Thyro	Inflammation
GATGAATC_YT081609	61224	5795	GATGAATC	GATGAATC	YT081609	0.527966307	66376	5884	656	2	0.988309027	4496	87	6.773532602	66376	0	0	0	0	0	L20	LPS	50mg	6h	16	Not_added	LPS 50mg/kg 6h	LPS 50mg 6h	LPS 50mg 6h	Lactotropes	3	3	10	Lactotropes	Lac	Inflammation
GCCACATA_YT081609	170455	7316	GCCACATA	GCCACATA	YT081609	1.485338741	186737	7408	878	2	0.470179986	15404	90	8.249034739	186737	0	0	0	0	0	L20	LPS	50mg	6h	16	Not_added	LPS 50mg/kg 6h	LPS 50mg 6h	LPS 50mg 6h	Lactotropes	1	1	2	Somatotropes	Som	Inflammation
GCGAGTAA_YT081609	91757	6001	GCGAGTAA	GCGAGTAA	YT081609	0.815247239	102493	6090	795	2	0.775662728	9941	87	9.69919897	102493	0	0	0	0	0	L20	LPS	50mg	6h	16	Not_added	LPS 50mg/kg 6h	LPS 50mg 6h	LPS 50mg 6h	Lactotropes	1	1	2	Somatotropes	Som	Inflammation
GCTCGGTA_YT081609	81816	5460	GCTCGGTA	GCTCGGTA	YT081609	0.717776781	90239	5548	810	2	0.89761633	7613	86	8.436485333	90239	0	0	0	0	0	L20	LPS	50mg	6h	16	Not_added	LPS 50mg/kg 6h	LPS 50mg 6h	LPS 50mg 6h	Lactotropes	1	1	2	Somatotropes	Som	Inflammation
GGTGCGAA_YT081609	96056	5625	GGTGCGAA	GGTGCGAA	YT081609	0.841925541	105847	5714	1076	2	1.016561641	8715	87	8.233582435	105847	0	0	0	0	0	L20	LPS	50mg	6h	16	Not_added	LPS 50mg/kg 6h	LPS 50mg 6h	LPS 50mg 6h	Lactotropes	1	1	2	Somatotropes	Som	Inflammation
GTACGCAA_YT081609	33853	4029	GTACGCAA	GTACGCAA	YT081609	0.299538315	37658	4118	618	2	1.64108556	3187	87	8.463009188	37658	0	0	0	0	0	L20	LPS	50mg	6h	16	Not_added	LPS 50mg/kg 6h	LPS 50mg 6h	LPS 50mg 6h	Lactotropes	0	0	2	Somatotropes	Som	Inflammation
GTCGTAGA_YT081609	62629	4862	GTCGTAGA	GTCGTAGA	YT081609	0.560077311	70413	4952	662	2	0.940167299	7122	88	10.11460952	70413	0	0	0	0	0	L20	LPS	50mg	6h	16	Not_added	LPS 50mg/kg 6h	LPS 50mg 6h	LPS 50mg 6h	Lactotropes	0	0	2	Somatotropes	Som	Inflammation
GTCTGTCA_YT081609	71048	5202	GTCTGTCA	GTCTGTCA	YT081609	0.623153917	78343	5290	887	2	1.132200707	6408	86	8.179416157	78343	0	0	0	0	0	L20	LPS	50mg	6h	16	Not_added	LPS 50mg/kg 6h	LPS 50mg 6h	LPS 50mg 6h	Lactotropes	0	0	2	Somatotropes	Som	Inflammation
TAGGATGA_YT081609	66914	5157	TAGGATGA	TAGGATGA	YT081609	0.591878102	74411	5246	770	2	1.034793243	6727	87	9.040330059	74411	0	0	0	0	0	L20	LPS	50mg	6h	16	Not_added	LPS 50mg/kg 6h	LPS 50mg 6h	LPS 50mg 6h	Lactotropes	0	0	2	Somatotropes	Som	Inflammation
TATCAGCA_YT081609	180600	8139	TATCAGCA	TATCAGCA	YT081609	1.53841695	193410	8231	1302	2	0.673181325	11508	90	5.950054289	193410	0	0	0	0	0	L20	LPS	50mg	6h	16	Not_added	LPS 50mg/kg 6h	LPS 50mg 6h	LPS 50mg 6h	Gonadotropes	4	4	6	Gonadotropes	Gonad	Inflammation
TCCGTCTA_YT081609	82415	5080	TCCGTCTA	TCCGTCTA	YT081609	0.716217762	90043	5169	785	2	0.871805693	6843	87	7.599702364	90043	0	0	0	0	0	L20	LPS	50mg	6h	16	Not_added	LPS 50mg/kg 6h	LPS 50mg 6h	LPS 50mg 6h	Lactotropes	0	0	2	Somatotropes	Som	Inflammation
TCTTCACA_YT081609	81068	6270	TCTTCACA	TCTTCACA	YT081609	0.713529251	89705	6360	914	2	1.018895268	7723	88	8.609330584	89705	0	0	0	0	0	L20	LPS	50mg	6h	16	Not_added	LPS 50mg/kg 6h	LPS 50mg 6h	LPS 50mg 6h	Lactotropes	0	0	2	Somatotropes	Som	Inflammation
TGAAGAGA_YT081609	57904	5322	TGAAGAGA	TGAAGAGA	YT081609	0.5171884	65021	5414	493	2	0.758216576	6624	90	10.18747789	65021	0	0	0	0	0	L20	LPS	50mg	6h	16	Not_added	LPS 50mg/kg 6h	LPS 50mg 6h	LPS 50mg 6h	Lactotropes	1	1	2	Somatotropes	Som	Inflammation
TGGAACAA_YT081609	52959	6117	TGGAACAA	TGGAACAA	YT081609	0.461739848	58050	6206	727	2	1.252368648	4364	87	7.517657192	58050	0	0	0	0	0	L20	LPS	50mg	6h	16	Not_added	LPS 50mg/kg 6h	LPS 50mg 6h	LPS 50mg 6h	Thyrotropes	8	8	12	Thyrotropes	Thyro	Inflammation
TGGCTTCA_YT081609	58866	5828	TGGCTTCA	TGGCTTCA	YT081609	0.507118415	63755	5919	784	2	1.229707474	4105	89	6.438710689	63755	0	0	0	0	0	L20	LPS	50mg	6h	16	Not_added	LPS 50mg/kg 6h	LPS 50mg 6h	LPS 50mg 6h	Corticotropes	2	2	8	Corticotropes	Cort	Inflammation
TTCACGCA_YT081609	102207	6824	TTCACGCA	TTCACGCA	YT081609	0.889722177	111856	6917	895	2	0.800135889	8754	91	7.8261336	111856	0	0	0	0	0	L20	LPS	50mg	6h	16	Not_added	LPS 50mg/kg 6h	LPS 50mg 6h	LPS 50mg 6h	Lactotropes	1	1	2	Somatotropes	Som	Inflammation
AACTCACC_YT081609	43718	4347	AACTCACC	AACTCACC	YT081609	0.377186969	47420	4433	734	2	1.547870097	2968	84	6.258962463	47420	0	0	0	0	0	L20	LPS	50mg	6h	16	Not_added	LPS 50mg/kg 6h	LPS 50mg 6h	LPS 50mg 6h	Lactotropes	3	3	10	Lactotropes	Lac	Inflammation
CAAGGAGC_YT081609	34835	3448	CAAGGAGC	CAAGGAGC	YT081609	0.290717135	36549	3530	540	2	1.477468604	1174	80	3.212126187	36549	0	0	0	0	0	L20	LPS	50mg	6h	16	Not_added	LPS 50mg/kg 6h	LPS 50mg 6h	LPS 50mg 6h	Lactotropes	9	9	2	Somatotropes	Som	Inflammation
TGGTGGTA_YT081609	65764	5698	TGGTGGTA	TGGTGGTA	YT081609	0.571666543	71870	5787	683	2	0.950326979	5423	87	7.545568387	71870	0	0	0	0	0	L20	LPS	50mg	6h	16	Not_added	LPS 50mg/kg 6h	LPS 50mg 6h	LPS 50mg 6h	Lactotropes	1	1	2	Somatotropes	Som	Inflammation
CTAAGGTC_YT081609	58367	5086	CTAAGGTC	CTAAGGTC	YT081609	0.509377401	64039	5175	809	2	1.263292681	4863	87	7.593810022	64039	0	0	0	0	0	L20	LPS	50mg	6h	16	Not_added	LPS 50mg/kg 6h	LPS 50mg 6h	LPS 50mg 6h	Lactotropes	0	0	2	Somatotropes	Som	Inflammation
GAACAGGC_YT081609	103448	5908	GAACAGGC	GAACAGGC	YT081609	0.895131016	112536	5996	857	2	0.761534087	8231	86	7.314103931	112536	0	0	0	0	0	L20	LPS	50mg	6h	16	Not_added	LPS 50mg/kg 6h	LPS 50mg 6h	LPS 50mg 6h	Corticotropes	2	2	8	Corticotropes	Cort	Inflammation
AGCCATGC_YT081609	76769	5123	AGCCATGC	AGCCATGC	YT081609	0.670672157	84317	5212	802	2	0.951172361	6746	87	8.00075904	84317	0	0	0	0	0	L20	LPS	50mg	6h	16	Not_added	LPS 50mg/kg 6h	LPS 50mg 6h	LPS 50mg 6h	Lactotropes	1	1	2	Somatotropes	Som	Inflammation
GAGTTAGC_YT081609	71374	4845	GAGTTAGC	GAGTTAGC	YT081609	0.636564656	80029	4934	953	2	1.190818328	7702	87	9.624011296	80029	0	0	0	0	0	L20	LPS	50mg	6h	16	Not_added	LPS 50mg/kg 6h	LPS 50mg 6h	LPS 50mg 6h	Corticotropes	2	2	8	Corticotropes	Cort	Inflammation
GATAGACA_YT081609	37663	5214	GATAGACA	GATAGACA	YT081609	0.33635819	42287	5305	398	2	0.941187599	4226	89	9.993615059	42287	0	0	0	0	0	L20	LPS	50mg	6h	16	Not_added	LPS 50mg/kg 6h	LPS 50mg 6h	LPS 50mg 6h	Lactotropes	0	0	2	Somatotropes	Som	Inflammation
GCTAACGA_YT081609	55048	4707	GCTAACGA	GCTAACGA	YT081609	0.477019817	59971	4796	960	2	1.600773707	3963	87	6.60819396	59971	0	0	0	0	0	L20	LPS	50mg	6h	16	Not_added	LPS 50mg/kg 6h	LPS 50mg 6h	LPS 50mg 6h	Lactotropes	5	5	2	Somatotropes	Som	Inflammation
AGATGTAC_YT081612	92040	7614	AGATGTAC	AGATGTAC	YT081612	0.807619185	101534	7703	1570	2	1.546280064	7924	87	7.804282309	101534	0	0	0	0	0	L23	LPS	50mg	6h	51	Not_added	LPS 50mg/kg 6h	LPS 50mg 6h	LPS 50mg 6h	Lactotropes	8	8	10	Thyrotropes	Thyro	Inflammation
ATCATTCC_YT081612	72221	5991	ATCATTCC	ATCATTCC	YT081612	0.634528387	79773	6079	1420	2	1.780050894	6132	86	7.686811327	79773	0	0	0	0	0	L23	LPS	50mg	6h	51	Not_added	LPS 50mg/kg 6h	LPS 50mg 6h	LPS 50mg 6h	Lactotropes	2	2	8	Corticotropes	Cort	Inflammation
AACTCACC_YT081612	97172	5899	AACTCACC	AACTCACC	YT081612	0.846340108	106402	5987	804	2	0.755624894	8426	86	7.919024078	106402	0	0	0	0	0	L23	LPS	50mg	6h	51	Not_added	LPS 50mg/kg 6h	LPS 50mg 6h	LPS 50mg 6h	Lactotropes	0	0	2	Somatotropes	Som	Inflammation
AAGAGATC_YT081612	73836	5088	AAGAGATC	AAGAGATC	YT081612	0.649156114	81612	5178	677	2	0.829534872	7099	88	8.698475714	81612	0	0	0	0	0	L23	LPS	50mg	6h	51	Not_added	LPS 50mg/kg 6h	LPS 50mg 6h	LPS 50mg 6h	Corticotropes	2	2	8	Corticotropes	Cort	Inflammation
ATTGGCTC_YT081612	40361	3805	ATTGGCTC	ATTGGCTC	YT081612	0.349251907	43908	3892	1022	2	2.32759406	2525	85	5.750660472	43908	0	0	0	0	0	L23	LPS	50mg	6h	51	Not_added	LPS 50mg/kg 6h	LPS 50mg 6h	LPS 50mg 6h	Corticotropes	2	2	8	Corticotropes	Cort	Inflammation
CACCTTAC_YT081612	139008	6906	CACCTTAC	CACCTTAC	YT081612	1.201494013	151052	6998	1711	2	1.132722506	10333	90	6.840690623	151052	0	0	0	0	0	L23	LPS	50mg	6h	51	Not_added	LPS 50mg/kg 6h	LPS 50mg 6h	LPS 50mg 6h	Corticotropes	2	2	8	Corticotropes	Cort	Inflammation
CCATCCTC_YT081612	48203	5874	CCATCCTC	CCATCCTC	YT081612	0.414690904	52135	5961	1060	2	2.033183082	2872	85	5.508775295	52135	0	0	0	0	0	L23	LPS	50mg	6h	51	Not_added	LPS 50mg/kg 6h	LPS 50mg 6h	LPS 50mg 6h	Lactotropes	3	3	10	Lactotropes	Lac	Inflammation
CCTAATCC_YT081612	94075	5930	CCTAATCC	CCTAATCC	YT081612	0.800818366	100679	6018	1231	2	1.222697881	5373	86	5.336763377	100679	0	0	0	0	0	L23	LPS	50mg	6h	51	Not_added	LPS 50mg/kg 6h	LPS 50mg 6h	LPS 50mg 6h	Corticotropes	2	2	8	Corticotropes	Cort	Inflammation
GATAGACA_YT081612	104470	7049	GATAGACA	GATAGACA	YT081612	0.908358809	114199	7140	986	2	0.863405109	8743	89	7.65593394	114199	0	0	0	0	0	L23	LPS	50mg	6h	51	Not_added	LPS 50mg/kg 6h	LPS 50mg 6h	LPS 50mg 6h	Lactotropes	3	3	10	Lactotropes	Lac	Inflammation
GCTAACGA_YT081612	146776	6892	GCTAACGA	GCTAACGA	YT081612	1.271737331	159883	6986	989	2	0.618577335	12118	92	7.579292358	159883	0	0	0	0	0	L23	LPS	50mg	6h	51	Not_added	LPS 50mg/kg 6h	LPS 50mg 6h	LPS 50mg 6h	Lactotropes	1	1	2	Somatotropes	Som	Inflammation
GTACGCAA_YT081612	54914	4044	GTACGCAA	GTACGCAA	YT081612	0.475198311	59742	4132	369	2	0.61765592	4459	86	7.463760838	59742	0	0	0	0	0	L23	LPS	50mg	6h	51	Not_added	LPS 50mg/kg 6h	LPS 50mg 6h	LPS 50mg 6h	Red Blood Cells	0	0	2	Somatotropes	Som	Inflammation
GTCGTAGA_YT081612	94325	6626	GTCGTAGA	GTCGTAGA	YT081612	0.830280629	104383	6716	1154	2	1.105544006	8904	88	8.530124637	104383	0	0	0	0	0	L23	LPS	50mg	6h	51	Not_added	LPS 50mg/kg 6h	LPS 50mg 6h	LPS 50mg 6h	Lactotropes	0	0	2	Somatotropes	Som	Inflammation
GTCTGTCA_YT081612	202895	8035	GTCTGTCA	GTCTGTCA	YT081612	1.708270398	214764	8125	1295	2	0.602987465	10574	88	4.923543983	214764	0	0	0	0	0	L23	LPS	50mg	6h	51	Not_added	LPS 50mg/kg 6h	LPS 50mg 6h	LPS 50mg 6h	Gonadotropes	4	4	6	Gonadotropes	Gonad	Inflammation
TATCAGCA_YT081612	98156	6032	TATCAGCA	TATCAGCA	YT081612	0.855590813	107565	6123	779	2	0.724213266	8630	89	8.023055827	107565	0	0	0	0	0	L23	LPS	50mg	6h	51	Not_added	LPS 50mg/kg 6h	LPS 50mg 6h	LPS 50mg 6h	Stem Cells	1	1	2	Somatotropes	Som	Inflammation
TCTTCACA_YT081612	97244	6169	TCTTCACA	TCTTCACA	YT081612	0.848272972	106645	6259	825	2	0.773594636	8576	88	8.041633457	106645	0	0	0	0	0	L23	LPS	50mg	6h	51	Not_added	LPS 50mg/kg 6h	LPS 50mg 6h	LPS 50mg 6h	Lactotropes	0	0	2	Somatotropes	Som	Inflammation
TGAAGAGA_YT081612	90811	6933	TGAAGAGA	TGAAGAGA	YT081612	0.779572765	98008	7024	528	2	0.538731532	6669	89	6.804546568	98008	0	0	0	0	0	L23	LPS	50mg	6h	51	Not_added	LPS 50mg/kg 6h	LPS 50mg 6h	LPS 50mg 6h	Melanotropes	5	5	2	Somatotropes	Som	Inflammation
TGGAACAA_YT081612	114581	6727	TGGAACAA	TGGAACAA	YT081612	1.011277877	127138	6817	852	2	0.67013796	11705	88	9.206531485	127138	0	0	0	0	0	L23	LPS	50mg	6h	51	Not_added	LPS 50mg/kg 6h	LPS 50mg 6h	LPS 50mg 6h	Lactotropes	1	1	2	Somatotropes	Som	Inflammation
TGGTGGTA_YT081612	122338	5763	TGGTGGTA	TGGTGGTA	YT081612	1.061906199	133503	5856	1235	2	0.925072845	9930	91	7.4380351	133503	0	0	0	0	0	L23	LPS	50mg	6h	51	Not_added	LPS 50mg/kg 6h	LPS 50mg 6h	LPS 50mg 6h	Corticotropes	2	2	8	Corticotropes	Cort	Inflammation
TTCACGCA_YT081612	150523	6593	TTCACGCA	TTCACGCA	YT081612	1.303068825	163822	6683	1036	2	0.632393696	12263	88	7.4855636	163822	0	0	0	0	0	L23	LPS	50mg	6h	51	Not_added	LPS 50mg/kg 6h	LPS 50mg 6h	LPS 50mg 6h	Lactotropes	1	1	2	Somatotropes	Som	Inflammation
TCCGTCTA_YT081612	96446	5410	TCCGTCTA	TCCGTCTA	YT081612	0.843301613	106020	5499	993	2	0.936615733	8581	87	8.093755895	106020	0	0	0	0	0	L23	LPS	50mg	6h	51	Not_added	LPS 50mg/kg 6h	LPS 50mg 6h	LPS 50mg 6h	Lactotropes	0	0	2	Somatotropes	Som	Inflammation
TGGCTTCA_YT081612	110360	5326	TGGCTTCA	TGGCTTCA	YT081612	0.97428301	122487	5414	1283	2	1.047458098	10844	86	8.85318442	122487	0	0	0	0	0	L23	LPS	50mg	6h	51	Not_added	LPS 50mg/kg 6h	LPS 50mg 6h	LPS 50mg 6h	Lactotropes	5	5	2	Somatotropes	Som	Inflammation
GTGTTCTA_YT081612	85598	6554	GTGTTCTA	GTGTTCTA	YT081612	0.756982908	95168	6642	2250	2	2.364240081	7320	86	7.691661063	95168	0	0	0	0	0	L23	LPS	50mg	6h	51	Not_added	LPS 50mg/kg 6h	LPS 50mg 6h	LPS 50mg 6h	Melanotropes	5	5	2	Somatotropes	Som	Inflammation
CAAGGAGC_YT081612	56878	4084	CAAGGAGC	CAAGGAGC	YT081612	0.496443912	62413	4171	844	2	1.352282377	4691	85	7.516062359	62413	0	0	0	0	0	L23	LPS	50mg	6h	51	Not_added	LPS 50mg/kg 6h	LPS 50mg 6h	LPS 50mg 6h	Corticotropes	2	2	8	Corticotropes	Cort	Inflammation
CGGATTGC_YT081612	86939	5149	CGGATTGC	CGGATTGC	YT081612	0.751399077	94466	5238	758	2	0.802405098	6769	87	7.165541041	94466	0	0	0	0	0	L23	LPS	50mg	6h	51	Not_added	LPS 50mg/kg 6h	LPS 50mg 6h	LPS 50mg 6h	Pericytes	2	2	8	Corticotropes	Cort	Inflammation
GCTCGGTA_YT081612	111746	5232	GCTCGGTA	GCTCGGTA	YT081612	0.958287164	120476	5320	1130	2	0.937946147	7600	86	6.308310369	120476	0	0	0	0	0	L23	LPS	50mg	6h	51	Not_added	LPS 50mg/kg 6h	LPS 50mg 6h	LPS 50mg 6h	Corticotropes	2	2	8	Corticotropes	Cort	Inflammation
TAGGATGA_YT081612	33732	4099	TAGGATGA	TAGGATGA	YT081612	0.282214122	35480	4183	772	2	2.175873732	976	82	2.750845547	35480	0	0	0	0	0	L23	LPS	50mg	6h	51	Not_added	LPS 50mg/kg 6h	LPS 50mg 6h	LPS 50mg 6h	Lactotropes	9	9	2	Somatotropes	Som	Inflammation
AGATGTAC_YT191226-L96	19307	3237	AGATGTAC	AGATGTAC	YT191226-L96	0.171253384	21530	3324	228	2	1.058987459	1995	85	9.266140269	21530	0	0	0	0	0	L96	LPS	50mg	6h	65	Added	LPS 50mg/kg 6h	LPS 50mg 6h	LPS 50mg 6h	Lactotropes	0	0	2	Somatotropes	Som	Inflammation
AGGCTAAC_YT191226-L96	156165	5123	AGGCTAAC	AGGCTAAC	YT191226-L96	1.367370375	171906	5212	988	2	0.574732703	14753	87	8.582015753	171906	0	0	0	0	0	L96	LPS	50mg	6h	65	Added	LPS 50mg/kg 6h	LPS 50mg 6h	LPS 50mg 6h	Lactotropes	0	0	2	Somatotropes	Som	Inflammation
GAACAGGC_YT191226-L96	145393	4955	GAACAGGC	GAACAGGC	YT191226-L96	1.276621194	160497	5044	962	2	0.599388151	14142	87	8.811379652	160497	0	0	0	0	0	L96	LPS	50mg	6h	65	Added	LPS 50mg/kg 6h	LPS 50mg 6h	LPS 50mg 6h	Lactotropes	0	0	2	Somatotropes	Som	Inflammation
AACTCACC_YT191226-L96	138845	5388	AACTCACC	AACTCACC	YT191226-L96	1.168865988	146950	5476	1140	2	0.775774073	6965	86	4.739707383	146950	0	0	0	0	0	L96	LPS	50mg	6h	65	Added	LPS 50mg/kg 6h	LPS 50mg 6h	LPS 50mg 6h	Lactotropes	0	0	2	Somatotropes	Som	Inflammation
AAGAGATC_YT191226-L96	99021	4785	AAGAGATC	AAGAGATC	YT191226-L96	0.855558997	107561	4873	774	2	0.719591674	7766	86	7.220089066	107561	0	0	0	0	0	L96	LPS	50mg	6h	65	Added	LPS 50mg/kg 6h	LPS 50mg 6h	LPS 50mg 6h	Corticotropes	2	2	8	Corticotropes	Cort	Inflammation
AAGGACAC_YT191226-L96	140645	5184	AAGGACAC	AAGGACAC	YT191226-L96	1.224958829	154002	5274	799	2	0.518824431	12558	88	8.154439553	154002	0	0	0	0	0	L96	LPS	50mg	6h	65	Added	LPS 50mg/kg 6h	LPS 50mg 6h	LPS 50mg 6h	Lactotropes	3	3	10	Lactotropes	Lac	Inflammation
ACACGACC_YT191226-L96	98555	4882	ACACGACC	ACACGACC	YT191226-L96	0.855781713	107589	4972	287	2	0.266755895	8747	88	8.130013291	107589	0	0	0	0	0	L96	LPS	50mg	6h	65	Added	LPS 50mg/kg 6h	LPS 50mg 6h	LPS 50mg 6h	Lactotropes	3	3	10	Lactotropes	Lac	Inflammation
ACAGATTC_YT191226-L96	175985	6386	ACAGATTC	ACAGATTC	YT191226-L96	1.529746899	192320	6477	821	2	0.426892679	15514	89	8.066763727	192320	0	0	0	0	0	L96	LPS	50mg	6h	65	Added	LPS 50mg/kg 6h	LPS 50mg 6h	LPS 50mg 6h	Lactotropes	1	1	2	Somatotropes	Som	Inflammation
AGCACCTC_YT191226-L96	248168	6623	AGCACCTC	AGCACCTC	YT191226-L96	2.122356785	266823	6714	950	2	0.356041271	17705	89	6.635484947	266823	0	0	0	0	0	L96	LPS	50mg	6h	65	Added	LPS 50mg/kg 6h	LPS 50mg 6h	LPS 50mg 6h	Lactotropes	1	1	2	Somatotropes	Som	Inflammation
ATAGCGAC_YT191226-L96	110098	4489	ATAGCGAC	ATAGCGAC	YT191226-L96	0.928801038	116769	4574	884	2	0.757050244	5787	83	4.955938648	116769	0	0	0	0	0	L96	LPS	50mg	6h	65	Added	LPS 50mg/kg 6h	LPS 50mg 6h	LPS 50mg 6h	Lactotropes	9	9	2	Somatotropes	Som	Inflammation
CCGACAAC_YT191226-L96	171877	4712	CCGACAAC	CCGACAAC	YT191226-L96	1.474958543	185432	4798	1184	2	0.638508995	12371	84	6.671448294	185432	0	0	0	0	0	L96	LPS	50mg	6h	65	Added	LPS 50mg/kg 6h	LPS 50mg 6h	LPS 50mg 6h	Lactotropes	2	2	8	Corticotropes	Cort	Inflammation
CCTAATCC_YT191226-L96	163248	6324	CCTAATCC	CCTAATCC	YT191226-L96	1.415143148	177912	6416	784	2	0.440667296	13880	90	7.801609785	177912	0	0	0	0	0	L96	LPS	50mg	6h	65	Added	LPS 50mg/kg 6h	LPS 50mg 6h	LPS 50mg 6h	Lactotropes	1	1	2	Somatotropes	Som	Inflammation
CCTCTATC_YT191226-L96	142235	5652	CCTCTATC	CCTCTATC	YT191226-L96	1.211253786	152279	5743	825	2	0.541768727	9219	89	6.054019267	152279	0	0	0	0	0	L96	LPS	50mg	6h	65	Added	LPS 50mg/kg 6h	LPS 50mg 6h	LPS 50mg 6h	Corticotropes	2	2	8	Corticotropes	Cort	Inflammation
CGACACAC_YT191226-L96	167965	5264	CGACACAC	CGACACAC	YT191226-L96	1.453187967	182695	5354	805	2	0.440625086	13925	88	7.621992939	182695	0	0	0	0	0	L96	LPS	50mg	6h	65	Added	LPS 50mg/kg 6h	LPS 50mg 6h	LPS 50mg 6h	Lactotropes	5	5	2	Somatotropes	Som	Inflammation
CTAAGGTC_YT191226-L96	121551	5179	CTAAGGTC	CTAAGGTC	YT191226-L96	1.059949472	133257	5267	998	2	0.748928762	10708	86	8.035600381	133257	0	0	0	0	0	L96	LPS	50mg	6h	65	Added	LPS 50mg/kg 6h	LPS 50mg 6h	LPS 50mg 6h	Lactotropes	0	0	2	Somatotropes	Som	Inflammation
GACAGTGC_YT191226-L96	242001	6965	GACAGTGC	GACAGTGC	YT191226-L96	2.095598941	263459	7057	1673	2	0.635013418	19785	90	7.509707393	263459	0	0	0	0	0	L96	LPS	50mg	6h	65	Added	LPS 50mg/kg 6h	LPS 50mg 6h	LPS 50mg 6h	Lactotropes	1	1	2	Somatotropes	Som	Inflammation
GAGTTAGC_YT191226-L96	155031	5734	GAGTTAGC	GAGTTAGC	YT191226-L96	1.373383731	172662	5825	1294	2	0.749441105	16337	89	9.461838737	172662	0	0	0	0	0	L96	LPS	50mg	6h	65	Added	LPS 50mg/kg 6h	LPS 50mg 6h	LPS 50mg 6h	Lactotropes	0	0	2	Somatotropes	Som	Inflammation
GATAGACA_YT191226-L96	94754	5358	GATAGACA	GATAGACA	YT191226-L96	0.845862857	106342	5450	836	2	0.786142822	10752	90	10.11077467	106342	0	0	0	0	0	L96	LPS	50mg	6h	65	Added	LPS 50mg/kg 6h	LPS 50mg 6h	LPS 50mg 6h	Pituicyte	0	0	2	Somatotropes	Som	Inflammation
GATGAATC_YT191226-L96	75428	3913	GATGAATC	GATGAATC	YT191226-L96	0.630599025	79279	3997	973	2	1.227311142	2878	82	3.630217334	79279	0	0	0	0	0	L96	LPS	50mg	6h	65	Added	LPS 50mg/kg 6h	LPS 50mg 6h	LPS 50mg 6h	Lactotropes	9	9	2	Somatotropes	Som	Inflammation
GCGAGTAA_YT191226-L96	147118	5802	GCGAGTAA	GCGAGTAA	YT191226-L96	1.288934257	162045	5893	1205	2	0.743620599	13722	89	8.468018143	162045	0	0	0	0	0	L96	LPS	50mg	6h	65	Added	LPS 50mg/kg 6h	LPS 50mg 6h	LPS 50mg 6h	Lactotropes	1	1	2	Somatotropes	Som	Inflammation
GCTAACGA_YT191226-L96	168952	5929	GCTAACGA	GCTAACGA	YT191226-L96	1.465270358	184214	6018	1001	2	0.543389753	14261	87	7.741539731	184214	0	0	0	0	0	L96	LPS	50mg	6h	65	Added	LPS 50mg/kg 6h	LPS 50mg 6h	LPS 50mg 6h	Lactotropes	5	5	2	Somatotropes	Som	Inflammation
GCTCGGTA_YT191226-L96	198385	5887	GCTCGGTA	GCTCGGTA	YT191226-L96	1.720114165	216253	5977	1134	2	0.524385789	16734	88	7.738158546	216253	0	0	0	0	0	L96	LPS	50mg	6h	65	Added	LPS 50mg/kg 6h	LPS 50mg 6h	LPS 50mg 6h	Lactotropes	1	1	2	Somatotropes	Som	Inflammation
GGTGCGAA_YT191226-L96	157565	5998	GGTGCGAA	GGTGCGAA	YT191226-L96	1.375571129	172937	6089	783	2	0.452766036	14589	89	8.436020054	172937	0	0	0	0	0	L96	LPS	50mg	6h	65	Added	LPS 50mg/kg 6h	LPS 50mg 6h	LPS 50mg 6h	Lactotropes	0	0	2	Somatotropes	Som	Inflammation
GTACGCAA_YT191226-L96	73212	4185	GTACGCAA	GTACGCAA	YT191226-L96	0.653061614	82103	4272	699	2	0.851369621	8192	85	9.977710924	82103	0	0	0	0	0	L96	LPS	50mg	6h	65	Added	LPS 50mg/kg 6h	LPS 50mg 6h	LPS 50mg 6h	Lactotropes	0	0	2	Somatotropes	Som	Inflammation
GTCGTAGA_YT191226-L96	195929	6346	GTCGTAGA	GTCGTAGA	YT191226-L96	1.68603848	211969	6437	1135	2	0.535455656	14905	89	7.031688596	211969	0	0	0	0	0	L96	LPS	50mg	6h	65	Added	LPS 50mg/kg 6h	LPS 50mg 6h	LPS 50mg 6h	Lactotropes	1	1	2	Somatotropes	Som	Inflammation
GTCTGTCA_YT191226-L96	163298	6032	GTCTGTCA	GTCTGTCA	YT191226-L96	1.419653166	178479	6122	808	2	0.452714325	14373	88	8.053048258	178479	0	0	0	0	0	L96	LPS	50mg	6h	65	Added	LPS 50mg/kg 6h	LPS 50mg 6h	LPS 50mg 6h	Lactotropes	0	0	2	Somatotropes	Som	Inflammation
TATCAGCA_YT191226-L96	132189	5465	TATCAGCA	TATCAGCA	YT191226-L96	1.177345138	148016	5558	1020	2	0.68911469	14807	91	10.00364825	148016	0	0	0	0	0	L96	LPS	50mg	6h	65	Added	LPS 50mg/kg 6h	LPS 50mg 6h	LPS 50mg 6h	Lactotropes	1	1	2	Somatotropes	Som	Inflammation
ATTGGCTC_YT191226-L96	174439	5876	ATTGGCTC	ATTGGCTC	YT191226-L96	1.524894852	191710	5965	1060	2	0.552918471	16211	87	8.456001252	191710	0	0	0	0	0	L96	LPS	50mg	6h	65	Added	LPS 50mg/kg 6h	LPS 50mg 6h	LPS 50mg 6h	Lactotropes	0	0	2	Somatotropes	Som	Inflammation
TGAAGAGA_YT191226-L96	79143	4711	TGAAGAGA	TGAAGAGA	YT191226-L96	0.703268366	88415	4800	629	2	0.711417746	8643	87	9.775490584	88415	0	0	0	0	0	L96	LPS	50mg	6h	65	Added	LPS 50mg/kg 6h	LPS 50mg 6h	LPS 50mg 6h	Lactotropes	0	0	2	Somatotropes	Som	Inflammation
AATCCGTC_YT191226-L96	106619	4706	AATCCGTC	AATCCGTC	YT191226-L96	0.895298054	112557	4794	925	2	0.821805841	5013	86	4.453743437	112557	0	0	0	0	0	L96	LPS	50mg	6h	65	Added	LPS 50mg/kg 6h	LPS 50mg 6h	LPS 50mg 6h	Corticotropes	1	1	2	Somatotropes	Som	Inflammation
TCTTCACA_YT191226-L96	116975	4909	TCTTCACA	TCTTCACA	YT191226-L96	1.02088652	128346	4999	971	2	0.756548704	10400	88	8.103096318	128346	0	0	0	0	0	L96	LPS	50mg	6h	65	Added	LPS 50mg/kg 6h	LPS 50mg 6h	LPS 50mg 6h	Lactotropes	3	3	10	Lactotropes	Lac	Inflammation
TGGAACAA_YT191226-L96	88197	5460	TGGAACAA	TGGAACAA	YT191226-L96	0.738378093	92829	5548	840	2	0.904889636	3792	86	4.084930356	92829	0	0	0	0	0	L96	LPS	50mg	6h	65	Added	LPS 50mg/kg 6h	LPS 50mg 6h	LPS 50mg 6h	Lactotropes	1	1	2	Somatotropes	Som	Inflammation
CCATCCTC_YT191226-L96	45921	3767	CCATCCTC	CCATCCTC	YT191226-L96	0.406386745	51091	3854	750	2	1.467968918	4420	85	8.651230158	51091	0	0	0	0	0	L96	LPS	50mg	6h	65	Added	LPS 50mg/kg 6h	LPS 50mg 6h	LPS 50mg 6h	Lactotropes	0	0	1	Somatotropes	Som	Inflammation
TCCGTCTA_YT191226-L96	140621	5318	TCCGTCTA	TCCGTCTA	YT191226-L96	1.22191238	153619	5407	1061	2	0.690669774	11937	87	7.770523177	153619	0	0	0	0	0	L96	LPS	50mg	6h	65	Added	LPS 50mg/kg 6h	LPS 50mg 6h	LPS 50mg 6h	Red Blood Cells	0	0	2	Somatotropes	Som	Inflammation
TGGCTTCA_YT191226-L96	152266	5528	TGGCTTCA	TGGCTTCA	YT191226-L96	1.333875344	167695	5621	1348	2	0.803840305	14081	91	8.396791795	167695	0	0	0	0	0	L96	LPS	50mg	6h	65	Added	LPS 50mg/kg 6h	LPS 50mg 6h	LPS 50mg 6h	Lactotropes	0	0	2	Somatotropes	Som	Inflammation
TTCACGCA_YT191226-L96	167077	4984	TTCACGCA	TTCACGCA	YT191226-L96	1.457276412	183209	5074	1273	2	0.694834861	14859	88	8.110409423	183209	0	0	0	0	0	L96	LPS	50mg	6h	65	Added	LPS 50mg/kg 6h	LPS 50mg 6h	LPS 50mg 6h	Lactotropes	0	0	2	Somatotropes	Som	Inflammation
TGGTGGTA_YT191226-L96	142516	5083	TGGTGGTA	TGGTGGTA	YT191226-L96	1.248988391	157023	5174	1324	2	0.843188577	13183	89	8.39558536	157023	0	0	0	0	0	L96	LPS	50mg	6h	65	Added	LPS 50mg/kg 6h	LPS 50mg 6h	LPS 50mg 6h	Lactotropes	1	1	2	Somatotropes	Som	Inflammation
GCCAAGAC_YT191226-L96	95842	4049	GCCAAGAC	GCCAAGAC	YT191226-L96	0.846292383	106396	4138	838	2	0.787623595	9716	87	9.131922253	106396	0	0	0	0	0	L96	LPS	50mg	6h	65	Added	LPS 50mg/kg 6h	LPS 50mg 6h	LPS 50mg 6h	Lactotropes	5	5	2	Somatotropes	Som	Inflammation
AACTCACC_YT191226-L97	211647	5967	AACTCACC	AACTCACC	YT191226-L97	1.842457327	231634	6057	1685	2	0.727440704	18302	88	7.901258019	231634	0	0	0	0	0	L97	LPS	50mg	6h	65	Added	LPS 50mg/kg 6h	LPS 50mg 6h	LPS 50mg 6h	Lactotropes	0	0	2	Somatotropes	Som	Inflammation
AAGAGATC_YT191226-L97	173687	5821	AAGAGATC	AAGAGATC	YT191226-L97	1.504651478	189165	5910	1327	2	0.701503978	14151	87	7.480770756	189165	0	0	0	0	0	L97	LPS	50mg	6h	65	Added	LPS 50mg/kg 6h	LPS 50mg 6h	LPS 50mg 6h	Lactotropes	1	1	2	Somatotropes	Som	Inflammation
AAGGACAC_YT191226-L97	181517	5394	AAGGACAC	AAGGACAC	YT191226-L97	1.562796495	196475	5483	921	2	0.468761929	14037	87	7.14442041	196475	0	0	0	0	0	L97	LPS	50mg	6h	65	Added	LPS 50mg/kg 6h	LPS 50mg 6h	LPS 50mg 6h	Endothelial Cells	0	0	2	Somatotropes	Som	Inflammation
AATCCGTC_YT191226-L97	212882	5393	AATCCGTC	AATCCGTC	YT191226-L97	1.863726791	234308	5485	2352	2	1.003806955	19074	90	8.140567117	234308	0	0	0	0	0	L97	LPS	50mg	6h	65	Added	LPS 50mg/kg 6h	LPS 50mg 6h	LPS 50mg 6h	Lactotropes	0	0	2	Somatotropes	Som	Inflammation
AGATGTAC_YT191226-L97	131557	5127	AGATGTAC	AGATGTAC	YT191226-L97	1.128140613	141830	5214	2175	2	1.533526052	8098	85	5.709652401	141830	0	0	0	0	0	L97	LPS	50mg	6h	65	Added	LPS 50mg/kg 6h	LPS 50mg 6h	LPS 50mg 6h	Red Blood Cells	2	2	8	Corticotropes	Cort	Inflammation
AGGCTAAC_YT191226-L97	262866	7064	AGGCTAAC	AGGCTAAC	YT191226-L97	2.254276774	283408	7155	2074	2	0.731807147	18468	89	6.516400384	283408	0	0	0	0	0	L97	LPS	50mg	6h	65	Added	LPS 50mg/kg 6h	LPS 50mg 6h	LPS 50mg 6h	Lactotropes	0	0	2	Somatotropes	Som	Inflammation
ATAGCGAC_YT191226-L97	281118	6364	ATAGCGAC	ATAGCGAC	YT191226-L97	2.386697876	300056	6454	3252	2	1.083797691	15686	88	5.227690831	300056	0	0	0	0	0	L97	LPS	50mg	6h	65	Added	LPS 50mg/kg 6h	LPS 50mg 6h	LPS 50mg 6h	Endothelial Cells	2	2	8	Corticotropes	Cort	Inflammation
CACCTTAC_YT191226-L97	197229	6129	CACCTTAC	CACCTTAC	YT191226-L97	1.708930595	214847	6221	1458	2	0.678622462	16160	90	7.521631673	214847	0	0	0	0	0	L97	LPS	50mg	6h	65	Added	LPS 50mg/kg 6h	LPS 50mg 6h	LPS 50mg 6h	Lactotropes	3	3	10	Lactotropes	Lac	Inflammation
CCGACAAC_YT191226-L97	307843	6895	CCGACAAC	CCGACAAC	YT191226-L97	2.603377552	327297	6985	2355	2	0.719529968	17099	88	5.224306975	327297	0	0	0	0	0	L97	LPS	50mg	6h	65	Added	LPS 50mg/kg 6h	LPS 50mg 6h	LPS 50mg 6h	Gonadotropes	4	4	6	Gonadotropes	Gonad	Inflammation
CCTAATCC_YT191226-L97	160982	5748	CCTAATCC	CCTAATCC	YT191226-L97	1.343865788	168951	5836	1524	2	0.902036685	6445	86	3.814715509	168951	0	0	0	0	0	L97	LPS	50mg	6h	65	Added	LPS 50mg/kg 6h	LPS 50mg 6h	LPS 50mg 6h	Lactotropes	9	9	2	Somatotropes	Som	Inflammation
CCTCTATC_YT191226-L97	70016	4208	CCTCTATC	CCTCTATC	YT191226-L97	0.585984058	73670	4293	998	2	1.354689833	2656	83	3.60526673	73670	0	0	0	0	0	L97	LPS	50mg	6h	65	Added	LPS 50mg/kg 6h	LPS 50mg 6h	LPS 50mg 6h	Pericytes	9	9	2	Somatotropes	Som	Inflammation
GACAGTGC_YT191226-L97	95656	4362	GACAGTGC	GACAGTGC	YT191226-L97	0.842052808	105863	4450	1092	2	1.031521873	9115	86	8.610184862	105863	0	0	0	0	0	L97	LPS	50mg	6h	65	Added	LPS 50mg/kg 6h	LPS 50mg 6h	LPS 50mg 6h	Lactotropes	3	3	10	Lactotropes	Lac	Inflammation
GAGTTAGC_YT191226-L97	145161	4938	GAGTTAGC	GAGTTAGC	YT191226-L97	1.230502889	154699	5026	1349	2	0.872015979	8189	86	5.293505453	154699	0	0	0	0	0	L97	LPS	50mg	6h	65	Added	LPS 50mg/kg 6h	LPS 50mg 6h	LPS 50mg 6h	Pituicyte	2	2	8	Corticotropes	Cort	Inflammation
GATAGACA_YT191226-L97	190921	6372	GATAGACA	GATAGACA	YT191226-L97	1.663981553	209196	6462	1217	2	0.581751085	17058	88	8.154075604	209196	0	0	0	0	0	L97	LPS	50mg	6h	65	Added	LPS 50mg/kg 6h	LPS 50mg 6h	LPS 50mg 6h	Red Blood Cells	0	0	2	Somatotropes	Som	Inflammation
GCCAAGAC_YT191226-L97	149297	4943	GCCAAGAC	GCCAAGAC	YT191226-L97	1.288504731	161991	5033	1440	2	0.888938274	11254	88	6.947299541	161991	0	0	0	0	0	L97	LPS	50mg	6h	65	Added	LPS 50mg/kg 6h	LPS 50mg 6h	LPS 50mg 6h	Lactotropes	3	3	10	Lactotropes	Lac	Inflammation
GCCACATA_YT191226-L97	209233	6448	GCCACATA	GCCACATA	YT191226-L97	1.804364784	226845	6540	1287	2	0.567347748	16325	90	7.196543896	226845	0	0	0	0	0	L97	LPS	50mg	6h	65	Added	LPS 50mg/kg 6h	LPS 50mg 6h	LPS 50mg 6h	Lactotropes	5	5	2	Somatotropes	Som	Inflammation
GCGAGTAA_YT191226-L97	202730	7174	GCGAGTAA	GCGAGTAA	YT191226-L97	1.752384252	220310	7267	1091	2	0.495211293	16489	91	7.484453724	220310	0	0	0	0	0	L97	LPS	50mg	6h	65	Added	LPS 50mg/kg 6h	LPS 50mg 6h	LPS 50mg 6h	Lactotropes	1	1	2	Somatotropes	Som	Inflammation
GTCTGTCA_YT191226-L97	117606	5514	GTCTGTCA	GTCTGTCA	YT191226-L97	0.992171949	124736	5601	773	2	0.619708825	6357	85	5.09636352	124736	0	0	0	0	0	L97	LPS	50mg	6h	65	Added	LPS 50mg/kg 6h	LPS 50mg 6h	LPS 50mg 6h	Lactotropes	9	9	2	Somatotropes	Som	Inflammation
GTGTTCTA_YT191226-L97	67354	5171	GTGTTCTA	GTGTTCTA	YT191226-L97	0.594113225	74692	5262	783	2	1.048305039	6555	89	8.776040272	74692	0	0	0	0	0	L97	LPS	50mg	6h	65	Added	LPS 50mg/kg 6h	LPS 50mg 6h	LPS 50mg 6h	Pituicyte	0	0	2	Somatotropes	Som	Inflammation
TAGGATGA_YT191226-L97	154709	6843	TAGGATGA	TAGGATGA	YT191226-L97	1.348049684	169477	6935	757	2	0.446668279	14011	90	8.267198499	169477	0	0	0	0	0	L97	LPS	50mg	6h	65	Added	LPS 50mg/kg 6h	LPS 50mg 6h	LPS 50mg 6h	Lactotropes	1	1	2	Somatotropes	Som	Inflammation
TATCAGCA_YT191226-L97	90171	5076	TATCAGCA	TATCAGCA	YT191226-L97	0.798304846	100363	5165	692	2	0.689497125	9500	87	9.465639728	100363	0	0	0	0	0	L97	LPS	50mg	6h	65	Added	LPS 50mg/kg 6h	LPS 50mg 6h	LPS 50mg 6h	Lactotropes	0	0	2	Somatotropes	Som	Inflammation
TGAAGAGA_YT191226-L97	108418	4162	TGAAGAGA	TGAAGAGA	YT191226-L97	0.914205127	114934	4252	991	2	0.862233978	5525	88	4.807106687	114934	0	0	0	0	0	L97	LPS	50mg	6h	65	Added	LPS 50mg/kg 6h	LPS 50mg 6h	LPS 50mg 6h	Lactotropes	0	0	2	Somatotropes	Som	Inflammation
TGGAACAA_YT191226-L97	183440	7433	TGGAACAA	TGGAACAA	YT191226-L97	1.602957124	201524	7525	1025	2	0.508624283	17059	90	8.464996725	201524	0	0	0	0	0	L97	LPS	50mg	6h	65	Added	LPS 50mg/kg 6h	LPS 50mg 6h	LPS 50mg 6h	Lactotropes	0	0	2	Somatotropes	Som	Inflammation
TGGCTTCA_YT191226-L97	276835	6965	TGGCTTCA	TGGCTTCA	YT191226-L97	2.370495222	298019	7055	1798	2	0.603317238	19386	88	6.504954382	298019	0	0	0	0	0	L97	LPS	50mg	6h	65	Added	LPS 50mg/kg 6h	LPS 50mg 6h	LPS 50mg 6h	Lactotropes	0	0	2	Somatotropes	Som	Inflammation
TGGTGGTA_YT191226-L97	195707	6099	TGGTGGTA	TGGTGGTA	YT191226-L97	1.68348519	211648	6189	1806	2	0.853303598	14135	88	6.67854173	211648	0	0	0	0	0	L97	LPS	50mg	6h	65	Added	LPS 50mg/kg 6h	LPS 50mg 6h	LPS 50mg 6h	Lactotropes	0	0	2	Somatotropes	Som	Inflammation
TTCACGCA_YT191226-L97	199046	5668	TTCACGCA	TTCACGCA	YT191226-L97	1.736682711	218336	5756	1715	2	0.785486589	17575	86	8.049520006	218336	0	0	0	0	0	L97	LPS	50mg	6h	65	Added	LPS 50mg/kg 6h	LPS 50mg 6h	LPS 50mg 6h	Lactotropes	5	5	2	Somatotropes	Som	Inflammation
AGCACCTC_YT191226-L97	137663	4111	AGCACCTC	AGCACCTC	YT191226-L97	1.155248441	145238	4195	1920	2	1.32196808	5655	82	3.893609111	145238	0	0	0	0	0	L97	LPS	50mg	6h	65	Added	LPS 50mg/kg 6h	LPS 50mg 6h	LPS 50mg 6h	Lactotropes	9	9	2	Somatotropes	Som	Inflammation
CGGATTGC_YT191226-L97	192634	5508	CGGATTGC	CGGATTGC	YT191226-L97	1.671522111	210144	5599	1433	2	0.681913355	16077	89	7.65046825	210144	0	0	0	0	0	L97	LPS	50mg	6h	65	Added	LPS 50mg/kg 6h	LPS 50mg 6h	LPS 50mg 6h	Lactotropes	0	0	2	Somatotropes	Som	Inflammation
AGCCATGC_YT191226-L97	163893	4988	AGCCATGC	AGCCATGC	YT191226-L97	1.428824329	179632	5078	1719	2	0.956956444	14020	88	7.804845462	179632	0	0	0	0	0	L97	LPS	50mg	6h	65	Added	LPS 50mg/kg 6h	LPS 50mg 6h	LPS 50mg 6h	Lactotropes	0	0	2	Somatotropes	Som	Inflammation
ATCATTCC_YT191226-L97	128498	5315	ATCATTCC	ATCATTCC	YT191226-L97	1.112081134	139811	5406	1098	2	0.785345931	10215	89	7.306292066	139811	0	0	0	0	0	L97	LPS	50mg	6h	65	Added	LPS 50mg/kg 6h	LPS 50mg 6h	LPS 50mg 6h	Lactotropes	0	0	2	Somatotropes	Som	Inflammation
ACAGATTC_YT191226-L97	132351	5312	ACAGATTC	ACAGATTC	YT191226-L97	1.107300675	139210	5400	1612	2	1.15796279	5247	86	3.769125781	139210	0	0	0	0	0	L97	LPS	50mg	6h	65	Added	LPS 50mg/kg 6h	LPS 50mg 6h	LPS 50mg 6h	Lactotropes	9	9	2	Somatotropes	Som	Inflammation
GATGAATC_YT191226-L97	194737	6048	GATGAATC	GATGAATC	YT191226-L97	1.673391342	210379	6139	1347	2	0.640273031	14295	89	6.794879717	210379	0	0	0	0	0	L97	LPS	50mg	6h	65	Added	LPS 50mg/kg 6h	LPS 50mg 6h	LPS 50mg 6h	Lactotropes	3	3	10	Lactotropes	Lac	Inflammation
GCTAACGA_YT191226-L97	124719	4150	GCTAACGA	GCTAACGA	YT191226-L97	1.097676124	138000	4240	1206	2	0.873913043	12075	88	8.75	138000	0	0	0	0	0	L97	LPS	50mg	6h	65	Added	LPS 50mg/kg 6h	LPS 50mg 6h	LPS 50mg 6h	Pituicyte	2	2	8	Corticotropes	Cort	Inflammation
GGAGAACA_YT191226-L97	143573	5449	GGAGAACA	GGAGAACA	YT191226-L97	1.261301453	158571	5541	1047	2	0.660272055	13951	90	8.797951706	158571	0	0	0	0	0	L97	LPS	50mg	6h	65	Added	LPS 50mg/kg 6h	LPS 50mg 6h	LPS 50mg 6h	Lactotropes	0	0	2	Somatotropes	Som	Inflammation
TCTTCACA_YT191226-L97	49307	4605	TCTTCACA	TCTTCACA	YT191226-L97	0.432691201	54398	4694	564	2	1.036802824	4527	87	8.321997132	54398	0	0	0	0	0	L97	LPS	50mg	6h	65	Added	LPS 50mg/kg 6h	LPS 50mg 6h	LPS 50mg 6h	Lactotropes	3	3	10	Lactotropes	Lac	Inflammation
AATCCGTC_YT191226-L98	105275	6734	AATCCGTC	AATCCGTC	YT191226-L98	0.914913049	115023	6824	749	2	0.651174113	8999	88	7.823652661	115023	0	0	0	0	0	L98	LPS	50mg	6h	65	Added	LPS 50mg/kg 6h	LPS 50mg 6h	LPS 50mg 6h	Lactotropes	5	5	2	Somatotropes	Som	Inflammation
GAGTTAGC_YT191226-L98	178038	6977	GAGTTAGC	GAGTTAGC	YT191226-L98	1.537295411	193269	7066	948	2	0.490508048	14283	87	7.390217779	193269	0	0	0	0	0	L98	LPS	50mg	6h	65	Added	LPS 50mg/kg 6h	LPS 50mg 6h	LPS 50mg 6h	Lactotropes	0	0	2	Somatotropes	Som	Inflammation
GCTCGGTA_YT191226-L98	174003	6465	GCTCGGTA	GCTCGGTA	YT191226-L98	1.520814361	191197	6555	1272	2	0.665282405	15922	88	8.32753652	191197	0	0	0	0	0	L98	LPS	50mg	6h	65	Added	LPS 50mg/kg 6h	LPS 50mg 6h	LPS 50mg 6h	Red Blood Cells	0	0	2	Somatotropes	Som	Inflammation
GGTGCGAA_YT191226-L98	152033	5569	GGTGCGAA	GGTGCGAA	YT191226-L98	1.333763986	167681	5658	1139	2	0.679265987	14509	87	8.652739428	167681	0	0	0	0	0	L98	LPS	50mg	6h	65	Added	LPS 50mg/kg 6h	LPS 50mg 6h	LPS 50mg 6h	Lactotropes	0	0	2	Somatotropes	Som	Inflammation
AAGAGATC_YT191226-L98	227352	8496	AAGAGATC	AAGAGATC	YT191226-L98	1.960863174	246520	8588	1315	2	0.53342528	17853	90	7.242008762	246520	0	0	0	0	0	L98	LPS	50mg	6h	65	Added	LPS 50mg/kg 6h	LPS 50mg 6h	LPS 50mg 6h	Lactotropes	1	1	2	Somatotropes	Som	Inflammation
AAGGACAC_YT191226-L98	150513	5985	AAGGACAC	AAGGACAC	YT191226-L98	1.306966371	164312	6075	931	2	0.566604995	12868	88	7.831442621	164312	0	0	0	0	0	L98	LPS	50mg	6h	65	Added	LPS 50mg/kg 6h	LPS 50mg 6h	LPS 50mg 6h	Lactotropes	1	1	2	Somatotropes	Som	Inflammation
AGATGTAC_YT191226-L98	103382	5327	AGATGTAC	AGATGTAC	YT191226-L98	0.908549709	114223	5417	1038	2	0.908748676	9803	88	8.582334556	114223	0	0	0	0	0	L98	LPS	50mg	6h	65	Added	LPS 50mg/kg 6h	LPS 50mg 6h	LPS 50mg 6h	Lactotropes	5	5	2	Somatotropes	Som	Inflammation
AGCACCTC_YT191226-L98	157974	5647	AGCACCTC	AGCACCTC	YT191226-L98	1.319223754	165853	5732	1389	2	0.837488619	6490	83	3.913103773	165853	0	0	0	0	0	L98	LPS	50mg	6h	65	Added	LPS 50mg/kg 6h	LPS 50mg 6h	LPS 50mg 6h	Lactotropes	9	9	2	Somatotropes	Som	Inflammation
ATCATTCC_YT191226-L98	347144	9494	ATCATTCC	ATCATTCC	YT191226-L98	2.929450994	368291	9586	1623	2	0.440684133	19524	90	5.301242767	368291	0	0	0	0	0	L98	LPS	50mg	6h	65	Added	LPS 50mg/kg 6h	LPS 50mg 6h	LPS 50mg 6h	Gonadotropes	4	4	6	Gonadotropes	Gonad	Inflammation
ATTGGCTC_YT191226-L98	159424	6319	ATTGGCTC	ATTGGCTC	YT191226-L98	1.398089398	175768	6411	1489	2	0.847139411	14855	90	8.451481498	175768	0	0	0	0	0	L98	LPS	50mg	6h	65	Added	LPS 50mg/kg 6h	LPS 50mg 6h	LPS 50mg 6h	Lactotropes	1	1	2	Somatotropes	Som	Inflammation
CACCTTAC_YT191226-L98	196893	6290	CACCTTAC	CACCTTAC	YT191226-L98	1.687494094	212152	6379	1214	2	0.57223123	14045	87	6.620253403	212152	0	0	0	0	0	L98	LPS	50mg	6h	65	Added	LPS 50mg/kg 6h	LPS 50mg 6h	LPS 50mg 6h	Lactotropes	3	3	10	Lactotropes	Lac	Inflammation
CCATCCTC_YT191226-L98	127304	7087	CCATCCTC	CCATCCTC	YT191226-L98	1.089745811	137003	7175	1134	2	0.827719101	8565	86	6.251687919	137003	0	0	0	0	0	L98	LPS	50mg	6h	65	Added	LPS 50mg/kg 6h	LPS 50mg 6h	LPS 50mg 6h	Gonadotropes	4	4	6	Gonadotropes	Gonad	Inflammation
CCGACAAC_YT191226-L98	305586	7732	CCGACAAC	CCGACAAC	YT191226-L98	2.573533488	323545	7823	1118	2	0.345546987	16841	89	5.205149206	323545	0	0	0	0	0	L98	LPS	50mg	6h	65	Added	LPS 50mg/kg 6h	LPS 50mg 6h	LPS 50mg 6h	Gonadotropes	4	4	6	Gonadotropes	Gonad	Inflammation
CCTAATCC_YT191226-L98	175367	6809	CCTAATCC	CCTAATCC	YT191226-L98	1.517274753	190752	6898	1417	2	0.742849354	13968	87	7.32259688	190752	0	0	0	0	0	L98	LPS	50mg	6h	65	Added	LPS 50mg/kg 6h	LPS 50mg 6h	LPS 50mg 6h	Stem Cells	1	1	2	Somatotropes	Som	Inflammation
CCTCTATC_YT191226-L98	184380	7507	CCTCTATC	CCTCTATC	YT191226-L98	1.585187498	199290	7598	1383	2	0.693963571	13527	89	6.787595966	199290	0	0	0	0	0	L98	LPS	50mg	6h	65	Added	LPS 50mg/kg 6h	LPS 50mg 6h	LPS 50mg 6h	Gonadotropes	4	4	6	Gonadotropes	Gonad	Inflammation
CGACACAC_YT191226-L98	173079	5415	CGACACAC	CGACACAC	YT191226-L98	1.487271606	186980	5504	855	2	0.457268157	13046	87	6.977216815	186980	0	0	0	0	0	L98	LPS	50mg	6h	65	Added	LPS 50mg/kg 6h	LPS 50mg 6h	LPS 50mg 6h	Melanotropes	6	6	9	Melanotropes	Mel	Inflammation
CGGATTGC_YT191226-L98	188957	6058	CGGATTGC	CGGATTGC	YT191226-L98	1.586054503	199399	6144	1092	2	0.547645675	9350	84	4.689090718	199399	0	0	0	0	0	L98	LPS	50mg	6h	65	Added	LPS 50mg/kg 6h	LPS 50mg 6h	LPS 50mg 6h	Lactotropes	1	1	2	Somatotropes	Som	Inflammation
CTAAGGTC_YT191226-L98	117798	5681	CTAAGGTC	CTAAGGTC	YT191226-L98	1.057356411	132931	5771	910	2	0.684565677	14223	88	10.69953585	132931	0	0	0	0	0	L98	LPS	50mg	6h	65	Added	LPS 50mg/kg 6h	LPS 50mg 6h	LPS 50mg 6h	Lactotropes	0	0	2	Somatotropes	Som	Inflammation
GATAGACA_YT191226-L98	89849	5162	GATAGACA	GATAGACA	YT191226-L98	0.803435289	101008	5252	1383	2	1.369198479	9776	88	9.678441312	101008	0	0	0	0	0	L98	LPS	50mg	6h	65	Added	LPS 50mg/kg 6h	LPS 50mg 6h	LPS 50mg 6h	Lactotropes	5	5	2	Somatotropes	Som	Inflammation
GATGAATC_YT191226-L98	142201	6389	GATGAATC	GATGAATC	YT191226-L98	1.216042199	152881	6479	1009	2	0.65999045	9671	88	6.325835127	152881	0	0	0	0	0	L98	LPS	50mg	6h	65	Added	LPS 50mg/kg 6h	LPS 50mg 6h	LPS 50mg 6h	Thyrotropes	8	8	12	Thyrotropes	Thyro	Inflammation
GCCAAGAC_YT191226-L98	182572	5571	GCCAAGAC	GCCAAGAC	YT191226-L98	1.583652342	199097	5661	919	2	0.461584052	15606	88	7.838390332	199097	0	0	0	0	0	L98	LPS	50mg	6h	65	Added	LPS 50mg/kg 6h	LPS 50mg 6h	LPS 50mg 6h	Lactotropes	1	1	2	Somatotropes	Som	Inflammation
GCCACATA_YT191226-L98	185190	6210	GCCACATA	GCCACATA	YT191226-L98	1.615087241	203049	6300	1203	2	0.592467828	16656	88	8.202946087	203049	0	0	0	0	0	L98	LPS	50mg	6h	65	Added	LPS 50mg/kg 6h	LPS 50mg 6h	LPS 50mg 6h	Lactotropes	0	0	2	Somatotropes	Som	Inflammation
GGAGAACA_YT191226-L98	120071	6532	GGAGAACA	GGAGAACA	YT191226-L98	1.050086296	132017	6621	765	2	0.579470826	11181	87	8.469363794	132017	0	0	0	0	0	L98	LPS	50mg	6h	65	Added	LPS 50mg/kg 6h	LPS 50mg 6h	LPS 50mg 6h	Lactotropes	1	1	2	Somatotropes	Som	Inflammation
GTCGTAGA_YT191226-L98	109197	5354	GTCGTAGA	GTCGTAGA	YT191226-L98	0.984170049	123730	5445	986	2	0.796896468	13547	89	10.94884022	123730	0	0	0	0	0	L98	LPS	50mg	6h	65	Added	LPS 50mg/kg 6h	LPS 50mg 6h	LPS 50mg 6h	Lactotropes	0	0	2	Somatotropes	Som	Inflammation
GTCTGTCA_YT191226-L98	181223	6579	GTCTGTCA	GTCTGTCA	YT191226-L98	1.576596989	198210	6667	1225	2	0.618031381	15762	86	7.952171939	198210	0	0	0	0	0	L98	LPS	50mg	6h	65	Added	LPS 50mg/kg 6h	LPS 50mg 6h	LPS 50mg 6h	Endothelial Cells	0	0	2	Somatotropes	Som	Inflammation
TAGGATGA_YT191226-L98	127289	5964	TAGGATGA	TAGGATGA	YT191226-L98	1.107571117	139244	6055	932	2	0.66932866	11023	89	7.916319554	139244	0	0	0	0	0	L98	LPS	50mg	6h	65	Added	LPS 50mg/kg 6h	LPS 50mg 6h	LPS 50mg 6h	Lactotropes	3	3	10	Lactotropes	Lac	Inflammation
TATCAGCA_YT191226-L98	132333	5428	TATCAGCA	TATCAGCA	YT191226-L98	1.101589578	138492	5517	1309	2	0.945180949	4850	87	3.502007336	138492	0	0	0	0	0	L98	LPS	50mg	6h	65	Added	LPS 50mg/kg 6h	LPS 50mg 6h	LPS 50mg 6h	Lactotropes	9	9	2	Somatotropes	Som	Inflammation
TCCGTCTA_YT191226-L98	267417	7585	TCCGTCTA	TCCGTCTA	YT191226-L98	2.298255407	288937	7677	1501	2	0.519490408	20019	90	6.928499984	288937	0	0	0	0	0	L98	LPS	50mg	6h	65	Added	LPS 50mg/kg 6h	LPS 50mg 6h	LPS 50mg 6h	Pou1f1 Progenitors	1	1	2	Somatotropes	Som	Inflammation
TGAAGAGA_YT191226-L98	197242	7118	TGAAGAGA	TGAAGAGA	YT191226-L98	1.686985027	212088	7207	1027	2	0.48423296	13819	87	6.5156916	212088	0	0	0	0	0	L98	LPS	50mg	6h	65	Added	LPS 50mg/kg 6h	LPS 50mg 6h	LPS 50mg 6h	Corticotropes	2	2	8	Corticotropes	Cort	Inflammation
TGGTGGTA_YT191226-L98	196316	6680	TGGTGGTA	TGGTGGTA	YT191226-L98	1.698836747	213578	6769	1889	2	0.884454391	15373	87	7.197838729	213578	0	0	0	0	0	L98	LPS	50mg	6h	65	Added	LPS 50mg/kg 6h	LPS 50mg 6h	LPS 50mg 6h	Lactotropes	0	0	2	Somatotropes	Som	Inflammation
ACAGATTC_YT191226-L98	39057	3392	ACAGATTC	ACAGATTC	YT191226-L98	0.333725358	41956	3477	939	2	2.238058919	1960	83	4.671560683	41956	0	0	0	0	0	L98	LPS	50mg	6h	65	Added	LPS 50mg/kg 6h	LPS 50mg 6h	LPS 50mg 6h	Lactotropes	9	9	2	Somatotropes	Som	Inflammation
AGGCTAAC_YT191226-L98	176396	6159	AGGCTAAC	AGGCTAAC	YT191226-L98	1.541550895	193804	6248	1590	2	0.820416503	15818	87	8.161854244	193804	0	0	0	0	0	L98	LPS	50mg	6h	65	Added	LPS 50mg/kg 6h	LPS 50mg 6h	LPS 50mg 6h	Pituicyte	0	0	2	Somatotropes	Som	Inflammation
TGGCTTCA_YT191226-L98	150996	5761	TGGCTTCA	TGGCTTCA	YT191226-L98	1.327893805	166943	5851	1507	2	0.902703318	14440	88	8.649658866	166943	0	0	0	0	0	L98	LPS	50mg	6h	65	Added	LPS 50mg/kg 6h	LPS 50mg 6h	LPS 50mg 6h	Lactotropes	0	0	2	Somatotropes	Som	Inflammation
TTCACGCA_YT191226-L98	173039	5653	TTCACGCA	TTCACGCA	YT191226-L98	1.440214707	181064	5742	1974	2	1.090222242	6051	87	3.341912252	181064	0	0	0	0	0	L98	LPS	50mg	6h	65	Added	LPS 50mg/kg 6h	LPS 50mg 6h	LPS 50mg 6h	Lactotropes	9	9	2	Somatotropes	Som	Inflammation
GACAGTGC_YT191226-L98	111559	5588	GACAGTGC	GACAGTGC	YT191226-L98	0.993770738	124937	5679	1088	2	0.870838903	12290	89	9.836957827	124937	0	0	0	0	0	L98	LPS	50mg	6h	65	Added	LPS 50mg/kg 6h	LPS 50mg 6h	LPS 50mg 6h	Lactotropes	0	0	2	Somatotropes	Som	Inflammation
TGGAACAA_YT191226-L98	100705	6338	TGGAACAA	TGGAACAA	YT191226-L98	0.897278643	112806	6426	1020	2	0.904207223	11081	86	9.823059057	112806	0	0	0	0	0	L98	LPS	50mg	6h	65	Added	LPS 50mg/kg 6h	LPS 50mg 6h	LPS 50mg 6h	Lactotropes	5	5	2	Somatotropes	Som	Inflammation
CAAGGAGC_YT191226-L98	202271	6414	CAAGGAGC	CAAGGAGC	YT191226-L98	1.753855774	220495	6501	1053	2	0.477561849	17171	85	7.787478174	220495	0	0	0	0	0	L98	LPS	50mg	6h	65	Added	LPS 50mg/kg 6h	LPS 50mg 6h	LPS 50mg 6h	Lactotropes	0	0	2	Somatotropes	Som	Inflammation
GCGAGTAA_YT191226-L98	178125	6130	GCGAGTAA	GCGAGTAA	YT191226-L98	1.547675609	194574	6222	1271	2	0.65322191	15178	90	7.800631122	194574	0	0	0	0	0	L98	LPS	50mg	6h	65	Added	LPS 50mg/kg 6h	LPS 50mg 6h	LPS 50mg 6h	Corticotropes	2	2	8	Corticotropes	Cort	Inflammation
GCTAACGA_YT191226-L98	92060	4560	GCTAACGA	GCTAACGA	YT191226-L98	0.835848551	105083	4648	1098	2	1.044888326	11925	86	11.3481724	105083	0	0	0	0	0	L98	LPS	50mg	6h	65	Added	LPS 50mg/kg 6h	LPS 50mg 6h	LPS 50mg 6h	Lactotropes	0	0	2	Somatotropes	Som	Inflammation
AACTCACC_YT191226-L99	132541	6154	AACTCACC	AACTCACC	YT191226-L99	1.171284057	147254	6244	833	2	0.565689217	13880	88	9.425889959	147254	0	0	0	0	0	L99	LPS	50mg	6h	65	Added	LPS 50mg/kg 6h	LPS 50mg 6h	LPS 50mg 6h	Lactotropes	0	0	2	Somatotropes	Som	Inflammation
AAGGACAC_YT191226-L99	59018	4728	AAGGACAC	AAGGACAC	YT191226-L99	0.508303587	63904	4816	318	2	0.497621432	4568	86	7.148222334	63904	0	0	0	0	0	L99	LPS	50mg	6h	65	Added	LPS 50mg/kg 6h	LPS 50mg 6h	LPS 50mg 6h	Corticotropes	2	2	8	Corticotropes	Cort	Inflammation
ACACGACC_YT191226-L99	224746	6864	ACACGACC	ACACGACC	YT191226-L99	1.930549813	242709	6954	936	2	0.385647009	17027	88	7.015397039	242709	0	0	0	0	0	L99	LPS	50mg	6h	65	Added	LPS 50mg/kg 6h	LPS 50mg 6h	LPS 50mg 6h	Corticotropes	2	2	2	Corticotropes	Cort	Inflammation
ACAGATTC_YT191226-L99	106132	6033	ACAGATTC	ACAGATTC	YT191226-L99	0.945512759	118870	6123	828	2	0.696559266	11910	88	10.01934887	118870	0	0	0	0	0	L99	LPS	50mg	6h	65	Added	LPS 50mg/kg 6h	LPS 50mg 6h	LPS 50mg 6h	Lactotropes	0	0	2	Somatotropes	Som	Inflammation
AGCCATGC_YT191226-L99	111773	4117	AGCCATGC	AGCCATGC	YT191226-L99	0.967474236	121631	4203	625	2	0.513849265	9233	84	7.590992428	121631	0	0	0	0	0	L99	LPS	50mg	6h	65	Added	LPS 50mg/kg 6h	LPS 50mg 6h	LPS 50mg 6h	Corticotropes	2	2	8	Corticotropes	Cort	Inflammation
AGGCTAAC_YT191226-L99	105940	4905	AGGCTAAC	AGGCTAAC	YT191226-L99	0.883971309	111133	4991	976	2	0.878226989	4217	84	3.794552473	111133	0	0	0	0	0	L99	LPS	50mg	6h	65	Added	LPS 50mg/kg 6h	LPS 50mg 6h	LPS 50mg 6h	Lactotropes	9	9	2	Somatotropes	Som	Inflammation
ATAGCGAC_YT191226-L99	166079	5664	ATAGCGAC	ATAGCGAC	YT191226-L99	1.437653463	180742	5753	904	2	0.50016045	13759	87	7.612508437	180742	0	0	0	0	0	L99	LPS	50mg	6h	65	Added	LPS 50mg/kg 6h	LPS 50mg 6h	LPS 50mg 6h	Lactotropes	1	1	2	Somatotropes	Som	Inflammation
ATCATTCC_YT191226-L99	90271	4661	ATCATTCC	ATCATTCC	YT191226-L99	0.761508834	95737	4747	1206	2	1.259701056	4260	84	4.449690297	95737	0	0	0	0	0	L99	LPS	50mg	6h	65	Added	LPS 50mg/kg 6h	LPS 50mg 6h	LPS 50mg 6h	Red Blood Cells	9	9	2	Somatotropes	Som	Inflammation
CAAGGAGC_YT191226-L99	132489	5376	CAAGGAGC	CAAGGAGC	YT191226-L99	1.108843785	139404	5463	1009	2	0.723795587	5906	85	4.236607271	139404	0	0	0	0	0	L99	LPS	50mg	6h	65	Added	LPS 50mg/kg 6h	LPS 50mg 6h	LPS 50mg 6h	Red Blood Cells	9	9	2	Somatotropes	Som	Inflammation
CACCTTAC_YT191226-L99	90681	5024	CACCTTAC	CACCTTAC	YT191226-L99	0.755559111	94989	5109	1868	2	1.966543495	2440	83	2.568718483	94989	0	0	0	0	0	L99	LPS	50mg	6h	65	Added	LPS 50mg/kg 6h	LPS 50mg 6h	LPS 50mg 6h	Lactotropes	9	9	2	Somatotropes	Som	Inflammation
CCGACAAC_YT191226-L99	136870	4748	CCGACAAC	CCGACAAC	YT191226-L99	1.16759332	146790	4833	2034	2	1.385652974	7886	83	5.372300565	146790	0	0	0	0	0	L99	LPS	50mg	6h	65	Added	LPS 50mg/kg 6h	LPS 50mg 6h	LPS 50mg 6h	Corticotropes	2	2	8	Corticotropes	Cort	Inflammation
CCTCTATC_YT191226-L99	146263	5833	CCTCTATC	CCTCTATC	YT191226-L99	1.264459261	158968	5923	1426	2	0.897035881	11279	88	7.095138644	158968	0	0	0	0	0	L99	LPS	50mg	6h	65	Added	LPS 50mg/kg 6h	LPS 50mg 6h	LPS 50mg 6h	Corticotropes	2	2	8	Corticotropes	Cort	Inflammation
CGGATTGC_YT191226-L99	68195	4010	CGGATTGC	CGGATTGC	YT191226-L99	0.579620718	72870	4095	782	2	1.073143955	3893	83	5.342390559	72870	0	0	0	0	0	L99	LPS	50mg	6h	65	Added	LPS 50mg/kg 6h	LPS 50mg 6h	LPS 50mg 6h	Lactotropes	9	9	2	Somatotropes	Som	Inflammation
GAGTTAGC_YT191226-L99	168083	6172	GAGTTAGC	GAGTTAGC	YT191226-L99	1.440779454	181135	6259	1209	2	0.667457973	11843	85	6.538217352	181135	0	0	0	0	0	L99	LPS	50mg	6h	65	Added	LPS 50mg/kg 6h	LPS 50mg 6h	LPS 50mg 6h	Lactotropes	3	3	10	Lactotropes	Lac	Inflammation
GATAGACA_YT191226-L99	108418	6502	GATAGACA	GATAGACA	YT191226-L99	0.952337441	119728	6592	772	2	0.644794868	10538	88	8.801616999	119728	0	0	0	0	0	L99	LPS	50mg	6h	65	Added	LPS 50mg/kg 6h	LPS 50mg 6h	LPS 50mg 6h	Red Blood Cells	0	0	2	Somatotropes	Som	Inflammation
GATGAATC_YT191226-L99	91547	4995	GATGAATC	GATGAATC	YT191226-L99	0.785657708	98773	5080	930	2	0.941552854	6296	83	6.374211576	98773	0	0	0	0	0	L99	LPS	50mg	6h	65	Added	LPS 50mg/kg 6h	LPS 50mg 6h	LPS 50mg 6h	Corticotropes	2	2	8	Corticotropes	Cort	Inflammation
GCCAAGAC_YT191226-L99	176442	5713	GCCAAGAC	GCCAAGAC	YT191226-L99	1.517505424	190781	5801	2718	2	1.424670172	11621	86	6.091277433	190781	0	0	0	0	0	L99	LPS	50mg	6h	65	Added	LPS 50mg/kg 6h	LPS 50mg 6h	LPS 50mg 6h	Corticotropes	2	2	8	Corticotropes	Cort	Inflammation
GCCACATA_YT191226-L99	148510	6727	GCCACATA	GCCACATA	YT191226-L99	1.281926629	161164	6818	828	2	0.513762379	11826	89	7.337867017	161164	0	0	0	0	0	L99	LPS	50mg	6h	65	Added	LPS 50mg/kg 6h	LPS 50mg 6h	LPS 50mg 6h	Lactotropes	0	0	2	Somatotropes	Som	Inflammation
GCGAGTAA_YT191226-L99	165763	7900	GCGAGTAA	GCGAGTAA	YT191226-L99	1.411818303	177494	7989	1117	2	0.629317047	10614	87	5.979920448	177494	0	0	0	0	0	L99	LPS	50mg	6h	65	Added	LPS 50mg/kg 6h	LPS 50mg 6h	LPS 50mg 6h	Gonadotropes	4	4	6	Gonadotropes	Gonad	Inflammation
GCTAACGA_YT191226-L99	134685	6221	GCTAACGA	GCTAACGA	YT191226-L99	1.18104383	148481	6310	824	2	0.554953159	12972	87	8.736471333	148481	0	0	0	0	0	L99	LPS	50mg	6h	65	Added	LPS 50mg/kg 6h	LPS 50mg 6h	LPS 50mg 6h	Lactotropes	0	0	2	Somatotropes	Som	Inflammation
GCTCGGTA_YT191226-L99	133204	6327	GCTCGGTA	GCTCGGTA	YT191226-L99	1.163512828	146277	6416	977	2	0.667910881	12096	87	8.269242601	146277	0	0	0	0	0	L99	LPS	50mg	6h	65	Added	LPS 50mg/kg 6h	LPS 50mg 6h	LPS 50mg 6h	Lactotropes	1	1	2	Somatotropes	Som	Inflammation
GGAGAACA_YT191226-L99	125646	7111	GGAGAACA	GGAGAACA	YT191226-L99	1.114944637	140171	7202	741	2	0.528640018	13784	89	9.83370312	140171	0	0	0	0	0	L99	LPS	50mg	6h	65	Added	LPS 50mg/kg 6h	LPS 50mg 6h	LPS 50mg 6h	Red Blood Cells	5	5	2	Somatotropes	Som	Inflammation
GGTGCGAA_YT191226-L99	199723	7059	GGTGCGAA	GGTGCGAA	YT191226-L99	1.725976392	216990	7153	1381	2	0.636434859	15886	92	7.321074704	216990	0	0	0	0	0	L99	LPS	50mg	6h	65	Added	LPS 50mg/kg 6h	LPS 50mg 6h	LPS 50mg 6h	Lactotropes	1	1	2	Somatotropes	Som	Inflammation
GTCGTAGA_YT191226-L99	74051	4627	GTCGTAGA	GTCGTAGA	YT191226-L99	0.65324456	82126	4717	735	2	0.894966271	7340	88	8.937486302	82126	0	0	0	0	0	L99	LPS	50mg	6h	65	Added	LPS 50mg/kg 6h	LPS 50mg 6h	LPS 50mg 6h	Lactotropes	0	0	2	Somatotropes	Som	Inflammation
TATCAGCA_YT191226-L99	124402	6122	TATCAGCA	TATCAGCA	YT191226-L99	1.083191571	136179	6212	921	2	0.676315732	10856	88	7.971860566	136179	0	0	0	0	0	L99	LPS	50mg	6h	65	Added	LPS 50mg/kg 6h	LPS 50mg 6h	LPS 50mg 6h	Lactotropes	0	0	2	Somatotropes	Som	Inflammation
TCCGTCTA_YT191226-L99	252133	7444	TCCGTCTA	TCCGTCTA	YT191226-L99	2.149671421	270257	7536	1252	2	0.463262746	16872	90	6.242946529	270257	0	0	0	0	0	L99	LPS	50mg	6h	65	Added	LPS 50mg/kg 6h	LPS 50mg 6h	LPS 50mg 6h	Lactotropes	3	3	10	Lactotropes	Lac	Inflammation
TCTTCACA_YT191226-L99	124680	5886	TCTTCACA	TCTTCACA	YT191226-L99	1.069200178	134420	5976	1079	2	0.80270793	8661	88	6.443237613	134420	0	0	0	0	0	L99	LPS	50mg	6h	65	Added	LPS 50mg/kg 6h	LPS 50mg 6h	LPS 50mg 6h	Lactotropes	1	1	2	Somatotropes	Som	Inflammation
TGAAGAGA_YT191226-L99	211740	7026	TGAAGAGA	TGAAGAGA	YT191226-L99	1.79707876	225929	7118	1159	2	0.51299302	13030	90	5.767298576	225929	0	0	0	0	0	L99	LPS	50mg	6h	65	Added	LPS 50mg/kg 6h	LPS 50mg 6h	LPS 50mg 6h	Gonadotropes	4	4	6	Gonadotropes	Gonad	Inflammation
TGGAACAA_YT191226-L99	178547	8225	TGGAACAA	TGGAACAA	YT191226-L99	1.517807683	190819	8315	1271	2	0.666076229	11001	88	5.765149173	190819	0	0	0	0	0	L99	LPS	50mg	6h	65	Added	LPS 50mg/kg 6h	LPS 50mg 6h	LPS 50mg 6h	Melanotropes	6	6	9	Melanotropes	Mel	Inflammation
TGGCTTCA_YT191226-L99	136711	6080	TGGCTTCA	TGGCTTCA	YT191226-L99	1.178673486	148183	6170	1373	2	0.926557027	10099	88	6.815221719	148183	0	0	0	0	0	L99	LPS	50mg	6h	65	Added	LPS 50mg/kg 6h	LPS 50mg 6h	LPS 50mg 6h	Lactotropes	3	3	10	Lactotropes	Lac	Inflammation
TGGTGGTA_YT191226-L99	64211	5636	TGGTGGTA	TGGTGGTA	YT191226-L99	0.573010799	72039	5725	562	2	0.780132984	7266	87	10.08620331	72039	0	0	0	0	0	L99	LPS	50mg	6h	65	Added	LPS 50mg/kg 6h	LPS 50mg 6h	LPS 50mg 6h	Lactotropes	0	0	2	Somatotropes	Som	Inflammation
TTCACGCA_YT191226-L99	53359	4521	TTCACGCA	TTCACGCA	YT191226-L99	0.472963188	59461	4607	554	2	0.931703133	5548	84	9.330485528	59461	0	0	0	0	0	L99	LPS	50mg	6h	65	Added	LPS 50mg/kg 6h	LPS 50mg 6h	LPS 50mg 6h	Lactotropes	0	0	2	Somatotropes	Som	Inflammation
TAGGATGA_YT191226-L99	161050	6994	TAGGATGA	TAGGATGA	YT191226-L99	1.397309889	175670	7084	963	2	0.548186941	13657	88	7.774235783	175670	0	0	0	0	0	L99	LPS	50mg	6h	65	Added	LPS 50mg/kg 6h	LPS 50mg 6h	LPS 50mg 6h	Red Blood Cells	5	5	2	Somatotropes	Som	Inflammation
GAACAGGC_YT191226-L99	127901	5221	GAACAGGC	GAACAGGC	YT191226-L99	1.115588925	140252	5309	1073	2	0.765051479	11278	86	8.041240054	140252	0	0	0	0	0	L99	LPS	50mg	6h	65	Added	LPS 50mg/kg 6h	LPS 50mg 6h	LPS 50mg 6h	Lactotropes	0	0	2	Somatotropes	Som	Inflammation
GTGTTCTA_YT191226-L99	86396	5764	GTGTTCTA	GTGTTCTA	YT191226-L99	0.767068802	96436	5853	956	2	0.991331038	9084	87	9.419718777	96436	0	0	0	0	0	L99	LPS	50mg	6h	65	Added	LPS 50mg/kg 6h	LPS 50mg 6h	LPS 50mg 6h	Lactotropes	0	0	2	Somatotropes	Som	Inflammation
AGCACCTC_YT191226-L99	109324	5090	AGCACCTC	AGCACCTC	YT191226-L99	0.957062221	120322	5179	618	2	0.513621782	10380	87	8.626851282	120322	0	0	0	0	0	L99	LPS	50mg	6h	65	Added	LPS 50mg/kg 6h	LPS 50mg 6h	LPS 50mg 6h	Lactotropes	0	0	2	Somatotropes	Som	Inflammation
CCATCCTC_YT191226-L99	43617	3880	CCATCCTC	CCATCCTC	YT191226-L99	0.387169459	48675	3966	855	2	1.756548536	4203	84	8.634822804	48675	0	0	0	0	0	L99	LPS	50mg	6h	65	Added	LPS 50mg/kg 6h	LPS 50mg 6h	LPS 50mg 6h	Lactotropes	0	0	2	Somatotropes	Som	Inflammation
GTACGCAA_YT191226-L99	58412	3228	GTACGCAA	GTACGCAA	YT191226-L99	0.495012161	62233	3307	1478	2	2.374945768	2343	77	3.764883583	62233	0	0	0	0	0	L99	LPS	50mg	6h	65	Added	LPS 50mg/kg 6h	LPS 50mg 6h	LPS 50mg 6h	Red Blood Cells	5	5	2	Somatotropes	Som	Inflammation
GACAGTGC_YT191226-L99	54436	4071	GACAGTGC	GACAGTGC	YT191226-L99	0.469272451	58997	4159	647	2	1.096665932	3914	86	6.634235639	58997	0	0	0	0	0	L99	LPS	50mg	6h	65	Added	LPS 50mg/kg 6h	LPS 50mg 6h	LPS 50mg 6h	Corticotropes	2	2	8	Corticotropes	Cort	Inflammation
TTCACGCA_YT040406-2	165042	5847	TTCACGCA	TTCACGCA	YT040406-2	1.403299382	176423	5936	3517	2	1.993504248	7864	87	4.457468697	176423	0	0	0	0	0	L03	LPS	50mg	3h	49	Not_added	LPS 50mg/kg 3h	LPS 50mg 3h	LPS 50mg 3h	Corticotropes	2	2	8	Corticotropes	Cort	Inflammation
AAGAGATC_YT040406-2	179879	6905	AAGAGATC	AAGAGATC	YT040406-2	1.55133453	195034	6996	2045	2	1.048535127	13110	89	6.721904899	195034	0	0	0	0	0	L03	LPS	50mg	3h	49	Not_added	LPS 50mg/kg 3h	LPS 50mg 3h	LPS 50mg 3h	Lactotropes	5	5	1	Somatotropes	Som	Inflammation
ACACGACC_YT040406-2	103711	5063	ACACGACC	ACACGACC	YT040406-2	0.907555437	114098	5151	2704	2	2.369892549	7683	86	6.733685078	114098	0	0	0	0	0	L03	LPS	50mg	3h	49	Not_added	LPS 50mg/kg 3h	LPS 50mg 3h	LPS 50mg 3h	Lactotropes	1	1	1	Somatotropes	Som	Inflammation
AGGCTAAC_YT040406-2	269395	7276	AGGCTAAC	AGGCTAAC	YT040406-2	2.300259859	289189	7368	4113	2	1.422253267	15681	90	5.422405417	289189	0	0	0	0	0	L03	LPS	50mg	3h	49	Not_added	LPS 50mg/kg 3h	LPS 50mg 3h	LPS 50mg 3h	Lactotropes	1	1	1	Somatotropes	Som	Inflammation
CCGACAAC_YT040406-2	170682	5516	CCGACAAC	CCGACAAC	YT040406-2	1.436722825	180625	5603	4386	2	2.428235294	5557	85	3.076539792	180625	0	0	0	0	0	L03	LPS	50mg	3h	49	Not_added	LPS 50mg/kg 3h	LPS 50mg 3h	LPS 50mg 3h	Stem Cells	9	9	1	Somatotropes	Som	Inflammation
CGACACAC_YT040406-2	182085	5596	CGACACAC	CGACACAC	YT040406-2	1.560402289	196174	5689	2415	2	1.231049986	11674	91	5.950839561	196174	0	0	0	0	0	L03	LPS	50mg	3h	49	Not_added	LPS 50mg/kg 3h	LPS 50mg 3h	LPS 50mg 3h	Lactotropes	5	5	1	Somatotropes	Som	Inflammation
CTAAGGTC_YT040406-2	82133	5742	CTAAGGTC	CTAAGGTC	YT040406-2	0.712344079	89556	5832	1794	2	2.003215865	5629	88	6.285452678	89556	0	0	0	0	0	L03	LPS	50mg	3h	49	Not_added	LPS 50mg/kg 3h	LPS 50mg 3h	LPS 50mg 3h	Corticotropes	2	2	8	Corticotropes	Cort	Inflammation
GAGTTAGC_YT040406-2	183534	6312	GAGTTAGC	GAGTTAGC	YT040406-2	1.588663472	199727	6401	2764	2	1.383889008	13429	87	6.72367782	199727	0	0	0	0	0	L03	LPS	50mg	3h	49	Not_added	LPS 50mg/kg 3h	LPS 50mg 3h	LPS 50mg 3h	Lactotropes	1	1	1	Somatotropes	Som	Inflammation
GATGAATC_YT040406-2	95202	5928	GATGAATC	GATGAATC	YT040406-2	0.837145082	105246	6016	2311	2	2.195807917	7733	86	7.34754765	105246	0	0	0	0	0	L03	LPS	50mg	3h	49	Not_added	LPS 50mg/kg 3h	LPS 50mg 3h	LPS 50mg 3h	Lactotropes	1	1	1	Somatotropes	Som	Inflammation
GCCAAGAC_YT040406-2	200637	5409	GCCAAGAC	GCCAAGAC	YT040406-2	1.75167633	220221	5500	5281	2	2.3980456	14303	89	6.494839275	220221	0	0	0	0	0	L03	LPS	50mg	3h	49	Not_added	LPS 50mg/kg 3h	LPS 50mg 3h	LPS 50mg 3h	Lactotropes	1	1	1	Somatotropes	Som	Inflammation
GCCACATA_YT040406-2	119036	5389	GCCACATA	GCCACATA	YT040406-2	1.039117489	130638	5478	2583	2	1.977219492	9019	87	6.90381053	130638	0	0	0	0	0	L03	LPS	50mg	3h	49	Not_added	LPS 50mg/kg 3h	LPS 50mg 3h	LPS 50mg 3h	Pericytes	5	5	1	Somatotropes	Som	Inflammation
GGAGAACA_YT040406-2	151036	5168	GGAGAACA	GGAGAACA	YT040406-2	1.306568662	164262	5259	2247	2	1.367936589	10979	89	6.683834362	164262	0	0	0	0	0	L03	LPS	50mg	3h	49	Not_added	LPS 50mg/kg 3h	LPS 50mg 3h	LPS 50mg 3h	Pituicyte	5	5	1	Somatotropes	Som	Inflammation
GTACGCAA_YT040406-2	47844	4640	GTACGCAA	GTACGCAA	YT040406-2	0.410522916	51611	4726	1066	2	2.065451164	2701	84	5.233380481	51611	0	0	0	0	0	L03	LPS	50mg	3h	49	Not_added	LPS 50mg/kg 3h	LPS 50mg 3h	LPS 50mg 3h	Lactotropes	0	0	1	Somatotropes	Som	Inflammation
GTCTGTCA_YT040406-2	65401	4693	GTCTGTCA	GTCTGTCA	YT040406-2	0.579270735	72826	4784	1631	2	2.239584764	5794	89	7.955949798	72826	0	0	0	0	0	L03	LPS	50mg	3h	49	Not_added	LPS 50mg/kg 3h	LPS 50mg 3h	LPS 50mg 3h	Lactotropes	5	5	1	Somatotropes	Som	Inflammation
TAGGATGA_YT040406-2	74091	3978	TAGGATGA	TAGGATGA	YT040406-2	0.632714835	79545	4064	1418	2	1.782638758	4036	84	5.073857565	79545	0	0	0	0	0	L03	LPS	50mg	3h	49	Not_added	LPS 50mg/kg 3h	LPS 50mg 3h	LPS 50mg 3h	Corticotropes	2	2	8	Corticotropes	Cort	Inflammation
TATCAGCA_YT040406-2	155734	6225	TATCAGCA	TATCAGCA	YT040406-2	1.35430962	170264	6314	2148	2	1.261570267	12382	87	7.272236057	170264	0	0	0	0	0	L03	LPS	50mg	3h	49	Not_added	LPS 50mg/kg 3h	LPS 50mg 3h	LPS 50mg 3h	Lactotropes	1	1	1	Somatotropes	Som	Inflammation
TGGCTTCA_YT040406-2	244033	6583	TGGCTTCA	TGGCTTCA	YT040406-2	2.083516549	261940	6674	5554	2	2.120332901	12353	89	4.715965488	261940	0	0	0	0	0	L03	LPS	50mg	3h	49	Not_added	LPS 50mg/kg 3h	LPS 50mg 3h	LPS 50mg 3h	Lactotropes	3	3	10	Lactotropes	Lac	Inflammation
TGGTGGTA_YT040406-2	329059	7643	TGGTGGTA	TGGTGGTA	YT040406-2	2.779013686	349378	7736	4409	2	1.261956964	15910	91	4.553807051	349378	0	0	0	0	0	L03	LPS	50mg	3h	49	Not_added	LPS 50mg/kg 3h	LPS 50mg 3h	LPS 50mg 3h	Lactotropes	1	1	1	Somatotropes	Som	Inflammation
GGTGCGAA_YT040406-2	137129	4838	GGTGCGAA	GGTGCGAA	YT040406-2	1.209654996	152078	4927	3814	2	2.507923566	11135	87	7.321900604	152078	0	0	0	0	0	L03	LPS	50mg	3h	49	Not_added	LPS 50mg/kg 3h	LPS 50mg 3h	LPS 50mg 3h	Lactotropes	1	1	1	Somatotropes	Som	Inflammation
ATAGCGAC_YT040406-2	179096	5607	ATAGCGAC	ATAGCGAC	YT040406-2	1.532188831	192627	5696	3039	2	1.577660453	10492	87	5.44679614	192627	0	0	0	0	0	L03	LPS	50mg	3h	49	Not_added	LPS 50mg/kg 3h	LPS 50mg 3h	LPS 50mg 3h	Corticotropes	2	2	8	Corticotropes	Cort	Inflammation
CGGATTGC_YT040406-2	176964	6740	CGGATTGC	CGGATTGC	YT040406-2	1.505104866	189222	6829	3288	2	1.7376415	8970	87	4.740463582	189222	0	0	0	0	0	L03	LPS	50mg	3h	49	Not_added	LPS 50mg/kg 3h	LPS 50mg 3h	LPS 50mg 3h	Thyrotropes	3	3	10	Lactotropes	Lac	Inflammation
GCGAGTAA_YT040406-2	135559	5924	GCGAGTAA	GCGAGTAA	YT040406-2	1.175627037	147800	6014	2547	2	1.723274696	9694	88	6.558863329	147800	0	0	0	0	0	L03	LPS	50mg	3h	49	Not_added	LPS 50mg/kg 3h	LPS 50mg 3h	LPS 50mg 3h	Lactotropes	1	1	1	Somatotropes	Som	Inflammation
GTCGTAGA_YT040406-2	64737	5047	GTCGTAGA	GTCGTAGA	YT040406-2	0.567633777	71363	5134	1483	2	2.078107703	5143	85	7.206815857	71363	0	0	0	0	0	L03	LPS	50mg	3h	49	Not_added	LPS 50mg/kg 3h	LPS 50mg 3h	LPS 50mg 3h	Lactotropes	1	1	1	Somatotropes	Som	Inflammation
AATCCGTC_YT041101	137771	5637	AATCCGTC	AATCCGTC	YT041101	1.18176766	148572	5726	1914	2	1.288264276	8887	87	5.981611609	148572	0	0	0	0	0	L04	LPS	50mg	3h	49	Not_added	LPS 50mg/kg 3h	LPS 50mg 3h	LPS 50mg 3h	Melanotropes	6	6	9	Melanotropes	Mel	Inflammation
AGATGTAC_YT041101	46843	5064	AGATGTAC	AGATGTAC	YT041101	0.408884356	51405	5151	969	2	1.885030639	3593	85	6.989592452	51405	0	0	0	0	0	L04	LPS	50mg	3h	49	Not_added	LPS 50mg/kg 3h	LPS 50mg 3h	LPS 50mg 3h	Gonadotropes	4	4	6	Gonadotropes	Gonad	Inflammation
AGCACCTC_YT041101	90365	3897	AGCACCTC	AGCACCTC	YT041101	0.792506253	99634	3987	766	2	0.768813859	8503	88	8.534235301	99634	0	0	0	0	0	L04	LPS	50mg	3h	49	Not_added	LPS 50mg/kg 3h	LPS 50mg 3h	LPS 50mg 3h	Lactotropes	0	0	1	Somatotropes	Som	Inflammation
AGCCATGC_YT041101	56673	4608	AGCCATGC	AGCCATGC	YT041101	0.507333178	63782	4695	1144	2	1.793609482	5965	85	9.352168323	63782	0	0	0	0	0	L04	LPS	50mg	3h	49	Not_added	LPS 50mg/kg 3h	LPS 50mg 3h	LPS 50mg 3h	Lactotropes	0	0	1	Somatotropes	Som	Inflammation
AGGCTAAC_YT041101	219174	5770	AGGCTAAC	AGGCTAAC	YT041101	1.866836873	234699	5859	1766	2	0.752453142	13759	87	5.862402481	234699	0	0	0	0	0	L04	LPS	50mg	3h	49	Not_added	LPS 50mg/kg 3h	LPS 50mg 3h	LPS 50mg 3h	Pericytes	5	5	1	Somatotropes	Som	Inflammation
ATAGCGAC_YT041101	213582	5189	ATAGCGAC	ATAGCGAC	YT041101	1.825626294	229518	5276	1537	2	0.669664253	14399	85	6.273582028	229518	0	0	0	0	0	L04	LPS	50mg	3h	49	Not_added	LPS 50mg/kg 3h	LPS 50mg 3h	LPS 50mg 3h	Lactotropes	0	0	1	Somatotropes	Som	Inflammation
CACCTTAC_YT041101	116951	4144	CACCTTAC	CACCTTAC	YT041101	1.019168418	128130	4232	1229	2	0.959182081	9950	86	7.765550613	128130	0	0	0	0	0	L04	LPS	50mg	3h	49	Not_added	LPS 50mg/kg 3h	LPS 50mg 3h	LPS 50mg 3h	Pou1f1 Progenitors	1	1	1	Somatotropes	Som	Inflammation
CGACACAC_YT041101	193603	4796	CGACACAC	CGACACAC	YT041101	1.660569212	208767	4886	771	2	0.369311242	14393	88	6.894288848	208767	0	0	0	0	0	L04	LPS	50mg	3h	49	Not_added	LPS 50mg/kg 3h	LPS 50mg 3h	LPS 50mg 3h	Lactotropes	0	0	1	Somatotropes	Som	Inflammation
CGGATTGC_YT041101	135964	4596	CGGATTGC	CGGATTGC	YT041101	1.187184453	149253	4686	2169	2	1.453237121	11120	88	7.450436507	149253	0	0	0	0	0	L04	LPS	50mg	3h	49	Not_added	LPS 50mg/kg 3h	LPS 50mg 3h	LPS 50mg 3h	Lactotropes	0	0	1	Somatotropes	Som	Inflammation
GAACAGGC_YT041101	169443	4870	GAACAGGC	GAACAGGC	YT041101	1.48785226	187053	4961	3270	2	1.748167632	14340	89	7.666276403	187053	0	0	0	0	0	L04	LPS	50mg	3h	49	Not_added	LPS 50mg/kg 3h	LPS 50mg 3h	LPS 50mg 3h	Lactotropes	5	5	1	Somatotropes	Som	Inflammation
GAGTTAGC_YT041101	174770	5539	GAGTTAGC	GAGTTAGC	YT041101	1.50419809	189108	5627	1847	2	0.976690568	12491	86	6.605220297	189108	0	0	0	0	0	L04	LPS	50mg	3h	49	Not_added	LPS 50mg/kg 3h	LPS 50mg 3h	LPS 50mg 3h	Lactotropes	1	1	1	Somatotropes	Som	Inflammation
GATGAATC_YT041101	119079	5591	GATGAATC	GATGAATC	YT041101	1.019120693	128124	5679	1006	2	0.78517686	8039	86	6.274390434	128124	0	0	0	0	0	L04	LPS	50mg	3h	49	Not_added	LPS 50mg/kg 3h	LPS 50mg 3h	LPS 50mg 3h	Gonadotropes	4	4	6	Gonadotropes	Gonad	Inflammation
GCCAAGAC_YT041101	182070	4319	GCCAAGAC	GCCAAGAC	YT041101	1.573184648	197781	4409	1624	2	0.821110218	14087	88	7.122524408	197781	0	0	0	0	0	L04	LPS	50mg	3h	49	Not_added	LPS 50mg/kg 3h	LPS 50mg 3h	LPS 50mg 3h	Lactotropes	0	0	1	Somatotropes	Som	Inflammation
GCCACATA_YT041101	101499	4758	GCCACATA	GCCACATA	YT041101	0.898105878	112910	4847	1430	2	1.266495439	9981	87	8.839783899	112910	0	0	0	0	0	L04	LPS	50mg	3h	49	Not_added	LPS 50mg/kg 3h	LPS 50mg 3h	LPS 50mg 3h	Lactotropes	0	0	1	Somatotropes	Som	Inflammation
GCTAACGA_YT041101	172245	5027	GCTAACGA	GCTAACGA	YT041101	1.471888232	185046	5117	837	2	0.452319964	11964	88	6.465419409	185046	0	0	0	0	0	L04	LPS	50mg	3h	49	Not_added	LPS 50mg/kg 3h	LPS 50mg 3h	LPS 50mg 3h	Lactotropes	3	3	10	Lactotropes	Lac	Inflammation
GCTCGGTA_YT041101	50965	4791	GCTCGGTA	GCTCGGTA	YT041101	0.441019222	55445	4876	888	2	1.601587158	3592	83	6.478492199	55445	0	0	0	0	0	L04	LPS	50mg	3h	49	Not_added	LPS 50mg/kg 3h	LPS 50mg 3h	LPS 50mg 3h	Corticotropes	1	1	1	Somatotropes	Som	Inflammation
GGAGAACA_YT041101	207385	6058	GGAGAACA	GGAGAACA	YT041101	1.77766262	223488	6150	1189	2	0.532019616	14914	90	6.673288946	223488	0	0	0	0	0	L04	LPS	50mg	3h	49	Not_added	LPS 50mg/kg 3h	LPS 50mg 3h	LPS 50mg 3h	Pou1f1 Progenitors	1	1	1	Somatotropes	Som	Inflammation
GGTGCGAA_YT041101	170846	3965	GGTGCGAA	GGTGCGAA	YT041101	1.451780078	182518	4052	1973	2	1.080989272	9699	85	5.313996428	182518	0	0	0	0	0	L04	LPS	50mg	3h	49	Not_added	LPS 50mg/kg 3h	LPS 50mg 3h	LPS 50mg 3h	Corticotropes	2	2	8	Corticotropes	Cort	Inflammation
GTCGTAGA_YT041101	58151	3552	GTCGTAGA	GTCGTAGA	YT041101	0.519057631	65256	3638	615	2	0.942442074	6490	84	9.94544563	65256	0	0	0	0	0	L04	LPS	50mg	3h	49	Not_added	LPS 50mg/kg 3h	LPS 50mg 3h	LPS 50mg 3h	Lactotropes	0	0	1	Somatotropes	Som	Inflammation
GTCTGTCA_YT041101	75081	4086	GTCTGTCA	GTCTGTCA	YT041101	0.653984299	82219	4175	584	2	0.710298106	6554	87	7.971393474	82219	0	0	0	0	0	L04	LPS	50mg	3h	49	Not_added	LPS 50mg/kg 3h	LPS 50mg 3h	LPS 50mg 3h	Lactotropes	0	0	1	Somatotropes	Som	Inflammation
GTGTTCTA_YT041101	33884	4895	GTGTTCTA	GTGTTCTA	YT041101	0.301065516	37850	4982	345	2	0.911492734	3621	85	9.5667107	37850	0	0	0	0	0	L04	LPS	50mg	3h	49	Not_added	LPS 50mg/kg 3h	LPS 50mg 3h	LPS 50mg 3h	Corticotropes	2	2	8	Corticotropes	Cort	Inflammation
TAGGATGA_YT041101	167443	5290	TAGGATGA	TAGGATGA	YT041101	1.43661942	180612	5378	796	2	0.440723761	12373	86	6.85059686	180612	0	0	0	0	0	L04	LPS	50mg	3h	49	Not_added	LPS 50mg/kg 3h	LPS 50mg 3h	LPS 50mg 3h	Lactotropes	5	5	1	Somatotropes	Som	Inflammation
TATCAGCA_YT041101	138813	5505	TATCAGCA	TATCAGCA	YT041101	1.21926364	153286	5596	1099	2	0.716960453	13374	89	8.724867242	153286	0	0	0	0	0	L04	LPS	50mg	3h	49	Not_added	LPS 50mg/kg 3h	LPS 50mg 3h	LPS 50mg 3h	Lactotropes	0	0	1	Somatotropes	Som	Inflammation
TCTTCACA_YT041101	246340	5577	TCTTCACA	TCTTCACA	YT041101	2.048549997	257544	5667	881	2	0.34207747	10323	88	4.008247134	257544	0	0	0	0	0	L04	LPS	50mg	3h	49	Not_added	LPS 50mg/kg 3h	LPS 50mg 3h	LPS 50mg 3h	Lactotropes	3	3	4	Lactotropes	Lac	Inflammation
TGAAGAGA_YT041101	198361	5732	TGAAGAGA	TGAAGAGA	YT041101	1.696943654	213340	5824	1245	2	0.583575513	13734	90	6.437611325	213340	0	0	0	0	0	L04	LPS	50mg	3h	49	Not_added	LPS 50mg/kg 3h	LPS 50mg 3h	LPS 50mg 3h	Lactotropes	0	0	1	Somatotropes	Som	Inflammation
TGGTGGTA_YT041101	204052	5224	TGGTGGTA	TGGTGGTA	YT041101	1.739068963	218636	5312	2103	2	0.961872702	12481	86	5.708574983	218636	0	0	0	0	0	L04	LPS	50mg	3h	49	Not_added	LPS 50mg/kg 3h	LPS 50mg 3h	LPS 50mg 3h	Red Blood Cells	0	0	1	Somatotropes	Som	Inflammation
TGGAACAA_YT041101	127955	5802	TGGAACAA	TGGAACAA	YT041101	1.124656684	141392	5892	1807	2	1.278007242	11630	88	8.225359285	141392	0	0	0	0	0	L04	LPS	50mg	3h	49	Not_added	LPS 50mg/kg 3h	LPS 50mg 3h	LPS 50mg 3h	Thyrotropes	5	5	1	Somatotropes	Som	Inflammation
GTACGCAA_YT041101	89099	4274	GTACGCAA	GTACGCAA	YT041101	0.776844483	97665	4362	873	2	0.893871909	7693	86	7.876926227	97665	0	0	0	0	0	L04	LPS	50mg	3h	49	Not_added	LPS 50mg/kg 3h	LPS 50mg 3h	LPS 50mg 3h	Lactotropes	0	0	1	Somatotropes	Som	Inflammation
GCGAGTAA_YT041101	76437	3812	GCGAGTAA	GCGAGTAA	YT041101	0.690541686	86815	3901	1107	2	1.275125266	9271	87	10.67903012	86815	0	0	0	0	0	L04	LPS	50mg	3h	49	Not_added	LPS 50mg/kg 3h	LPS 50mg 3h	LPS 50mg 3h	Lactotropes	0	0	1	Somatotropes	Som	Inflammation
AACTCACC_YT050901	43116	5302	AACTCACC	AACTCACC	YT050901	0.370887263	46628	5388	628	2	1.346830231	2884	84	6.185124818	46628	0	0	0	0	0	L13	LPS	50mg	3h	9	Not_added	LPS 50mg/kg 3h	LPS 50mg 3h	LPS 50mg 3h	Gonadotropes	4	4	6	Gonadotropes	Gonad	Inflammation
AAGAGATC_YT050901	85605	6907	AAGAGATC	AAGAGATC	YT050901	0.763481469	95985	6997	915	2	0.953273949	9465	88	9.860915768	95985	0	0	0	0	0	L13	LPS	50mg	3h	9	Not_added	LPS 50mg/kg 3h	LPS 50mg 3h	LPS 50mg 3h	Pericytes	5	5	1	Somatotropes	Som	Inflammation
AAGGACAC_YT050901	74181	5212	AAGGACAC	AAGGACAC	YT050901	0.652504822	82033	5302	608	2	0.741165141	7244	88	8.830592566	82033	0	0	0	0	0	L13	LPS	50mg	3h	9	Not_added	LPS 50mg/kg 3h	LPS 50mg 3h	LPS 50mg 3h	Lactotropes	3	3	10	Lactotropes	Lac	Inflammation
AATCCGTC_YT050901	90385	5806	AATCCGTC	AATCCGTC	YT050901	0.794924322	99938	5899	890	2	0.890552142	8663	91	8.668374392	99938	0	0	0	0	0	L13	LPS	50mg	3h	9	Not_added	LPS 50mg/kg 3h	LPS 50mg 3h	LPS 50mg 3h	Pericytes	0	0	1	Somatotropes	Som	Inflammation
ACAGATTC_YT050901	33965	4135	ACAGATTC	ACAGATTC	YT050901	0.306816385	38573	4220	421	2	1.091437016	4187	83	10.85474295	38573	0	0	0	0	0	L13	LPS	50mg	3h	9	Not_added	LPS 50mg/kg 3h	LPS 50mg 3h	LPS 50mg 3h	Lactotropes	0	0	1	Somatotropes	Som	Inflammation
ATAGCGAC_YT050901	144786	5750	ATAGCGAC	ATAGCGAC	YT050901	1.252742761	157495	5839	1540	2	0.977808819	11169	87	7.091653703	157495	0	0	0	0	0	L13	LPS	50mg	3h	9	Not_added	LPS 50mg/kg 3h	LPS 50mg 3h	LPS 50mg 3h	Corticotropes	2	2	8	Corticotropes	Cort	Inflammation
CAAGGAGC_YT050901	48287	4970	CAAGGAGC	CAAGGAGC	YT050901	0.441854411	55550	5060	791	2	1.423942394	6472	88	11.65076508	55550	0	0	0	0	0	L13	LPS	50mg	3h	9	Not_added	LPS 50mg/kg 3h	LPS 50mg 3h	LPS 50mg 3h	Lactotropes	0	0	1	Somatotropes	Som	Inflammation
CCGACAAC_YT050901	144026	6243	CCGACAAC	CCGACAAC	YT050901	1.265596708	159111	6332	1165	2	0.732193249	13920	87	8.748609461	159111	0	0	0	0	0	L13	LPS	50mg	3h	9	Not_added	LPS 50mg/kg 3h	LPS 50mg 3h	LPS 50mg 3h	Lactotropes	0	0	1	Somatotropes	Som	Inflammation
CGACACAC_YT050901	90442	4491	CGACACAC	CGACACAC	YT050901	0.781616988	98265	4579	636	2	0.647229431	7187	86	7.313896097	98265	0	0	0	0	0	L13	LPS	50mg	3h	9	Not_added	LPS 50mg/kg 3h	LPS 50mg 3h	LPS 50mg 3h	Corticotropes	2	2	8	Corticotropes	Cort	Inflammation
GAGTTAGC_YT050901	54821	5047	GAGTTAGC	GAGTTAGC	YT050901	0.496364371	62403	5136	964	2	1.544797526	6618	87	10.60525936	62403	0	0	0	0	0	L13	LPS	50mg	3h	9	Not_added	LPS 50mg/kg 3h	LPS 50mg 3h	LPS 50mg 3h	Lactotropes	0	0	1	Somatotropes	Som	Inflammation
GATAGACA_YT050901	82498	6431	GATAGACA	GATAGACA	YT050901	0.730980711	91899	6519	891	2	0.96954265	8510	86	9.260166052	91899	0	0	0	0	0	L13	LPS	50mg	3h	9	Not_added	LPS 50mg/kg 3h	LPS 50mg 3h	LPS 50mg 3h	Melanotropes	6	6	9	Melanotropes	Mel	Inflammation
GCCAAGAC_YT050901	84393	5915	GCCAAGAC	GCCAAGAC	YT050901	0.74366762	93494	6005	1179	2	1.261043489	7922	88	8.473271012	93494	0	0	0	0	0	L13	LPS	50mg	3h	9	Not_added	LPS 50mg/kg 3h	LPS 50mg 3h	LPS 50mg 3h	Lactotropes	3	3	10	Lactotropes	Lac	Inflammation
GCCACATA_YT050901	81488	5609	GCCACATA	GCCACATA	YT050901	0.731632953	91981	5700	756	2	0.821908872	9737	89	10.58588187	91981	0	0	0	0	0	L13	LPS	50mg	3h	9	Not_added	LPS 50mg/kg 3h	LPS 50mg 3h	LPS 50mg 3h	Lactotropes	1	1	1	Somatotropes	Som	Inflammation
GCGAGTAA_YT050901	48412	5270	GCGAGTAA	GCGAGTAA	YT050901	0.430925374	54176	5359	823	2	1.519122859	4941	87	9.12027466	54176	0	0	0	0	0	L13	LPS	50mg	3h	9	Not_added	LPS 50mg/kg 3h	LPS 50mg 3h	LPS 50mg 3h	Corticotropes	0	0	1	Somatotropes	Som	Inflammation
GCTCGGTA_YT050901	49318	4883	GCTCGGTA	GCTCGGTA	YT050901	0.438807962	55167	4971	447	2	0.810267007	5402	86	9.792085848	55167	0	0	0	0	0	L13	LPS	50mg	3h	9	Not_added	LPS 50mg/kg 3h	LPS 50mg 3h	LPS 50mg 3h	Lactotropes	0	0	1	Somatotropes	Som	Inflammation
GGAGAACA_YT050901	81352	5735	GGAGAACA	GGAGAACA	YT050901	0.732213608	92054	5825	697	2	0.757164273	10005	88	10.86862059	92054	0	0	0	0	0	L13	LPS	50mg	3h	9	Not_added	LPS 50mg/kg 3h	LPS 50mg 3h	LPS 50mg 3h	Lactotropes	0	0	1	Somatotropes	Som	Inflammation
GGTGCGAA_YT050901	86032	5426	GGTGCGAA	GGTGCGAA	YT050901	0.768293745	96590	5514	1169	2	1.210270214	9389	86	9.720467957	96590	0	0	0	0	0	L13	LPS	50mg	3h	9	Not_added	LPS 50mg/kg 3h	LPS 50mg 3h	LPS 50mg 3h	Red Blood Cells	0	0	1	Somatotropes	Som	Inflammation
TATCAGCA_YT050901	24508	3146	TATCAGCA	TATCAGCA	YT050901	0.225389497	28336	3232	289	2	1.019904009	3539	84	12.48941276	28336	0	0	0	0	0	L13	LPS	50mg	3h	9	Not_added	LPS 50mg/kg 3h	LPS 50mg 3h	LPS 50mg 3h	Lactotropes	0	0	1	Somatotropes	Som	Inflammation
TCTTCACA_YT050901	49020	5145	TCTTCACA	TCTTCACA	YT050901	0.438251169	55097	5235	565	2	1.025464181	5512	88	10.00417446	55097	0	0	0	0	0	L13	LPS	50mg	3h	9	Not_added	LPS 50mg/kg 3h	LPS 50mg 3h	LPS 50mg 3h	Lactotropes	0	0	1	Somatotropes	Som	Inflammation
TGGAACAA_YT050901	92615	6965	TGGAACAA	TGGAACAA	YT050901	0.819804981	103066	7055	1225	2	1.188558788	9226	88	8.951545612	103066	0	0	0	0	0	L13	LPS	50mg	3h	9	Not_added	LPS 50mg/kg 3h	LPS 50mg 3h	LPS 50mg 3h	Melanotropes	6	6	9	Melanotropes	Mel	Inflammation
TGGCTTCA_YT050901	106933	6008	TGGCTTCA	TGGCTTCA	YT050901	0.94000847	118178	6096	1032	2	0.873258982	10213	86	8.642048435	118178	0	0	0	0	0	L13	LPS	50mg	3h	9	Not_added	LPS 50mg/kg 3h	LPS 50mg 3h	LPS 50mg 3h	Lactotropes	0	0	1	Somatotropes	Som	Inflammation
TGGTGGTA_YT050901	76537	5526	TGGTGGTA	TGGTGGTA	YT050901	0.677671831	85197	5615	1231	2	1.444886557	7429	87	8.719790603	85197	0	0	0	0	0	L13	LPS	50mg	3h	9	Not_added	LPS 50mg/kg 3h	LPS 50mg 3h	LPS 50mg 3h	Corticotropes	2	2	8	Corticotropes	Cort	Inflammation
TTCACGCA_YT050901	143764	6386	TTCACGCA	TTCACGCA	YT050901	1.260601486	158483	6475	1323	2	0.834789851	13396	87	8.452641608	158483	0	0	0	0	0	L13	LPS	50mg	3h	9	Not_added	LPS 50mg/kg 3h	LPS 50mg 3h	LPS 50mg 3h	Lactotropes	0	0	1	Somatotropes	Som	Inflammation
CCTAATCC_YT050901	31271	5002	CCTAATCC	CCTAATCC	YT050901	0.283542469	35647	5090	890	2	2.49670379	3486	86	9.779224058	35647	0	0	0	0	0	L13	LPS	50mg	3h	9	Not_added	LPS 50mg/kg 3h	LPS 50mg 3h	LPS 50mg 3h	Lactotropes	3	3	10	Lactotropes	Lac	Inflammation
CACCTTAC_YT050901	56525	5885	CACCTTAC	CACCTTAC	YT050901	0.513577205	64567	5976	1058	2	1.638607958	6984	89	10.81667105	64567	0	0	0	0	0	L13	LPS	50mg	3h	9	Not_added	LPS 50mg/kg 3h	LPS 50mg 3h	LPS 50mg 3h	Lactotropes	0	0	1	Somatotropes	Som	Inflammation
GATGAATC_YT050901	44037	5970	GATGAATC	GATGAATC	YT050901	0.400333618	50330	6059	1057	2	2.100139082	5236	87	10.40333797	50330	0	0	0	0	0	L13	LPS	50mg	3h	9	Not_added	LPS 50mg/kg 3h	LPS 50mg 3h	LPS 50mg 3h	Lactotropes	0	0	1	Somatotropes	Som	Inflammation
AGGCTAAC_YT050901	75769	4911	AGGCTAAC	AGGCTAAC	YT050901	0.679159262	85384	5003	1045	2	1.223882695	8570	90	10.03700928	85384	0	0	0	0	0	L13	LPS	50mg	3h	9	Not_added	LPS 50mg/kg 3h	LPS 50mg 3h	LPS 50mg 3h	Lactotropes	0	0	1	Somatotropes	Som	Inflammation
GTCGTAGA_YT050901	28261	3988	GTCGTAGA	GTCGTAGA	YT050901	0.259139061	32579	4076	361	2	1.108075754	3957	86	12.14586083	32579	0	0	0	0	0	L13	LPS	50mg	3h	9	Not_added	LPS 50mg/kg 3h	LPS 50mg 3h	LPS 50mg 3h	Lactotropes	0	0	1	Somatotropes	Som	Inflammation
ACACGACC_YT050901	51994	4064	ACACGACC	ACACGACC	YT050901	0.461055789	57964	4152	423	2	0.729763301	5547	86	9.569732938	57964	0	0	0	0	0	L13	LPS	50mg	3h	9	Not_added	LPS 50mg/kg 3h	LPS 50mg 3h	LPS 50mg 3h	Stem Cells	0	0	1	Somatotropes	Som	Inflammation
AACTCACC_YT050902	51429	6069	AACTCACC	AACTCACC	YT050902	0.476598246	59918	6161	849	2	1.41693648	7640	90	12.75075937	59918	0	0	0	0	0	L14	LPS	50mg	3h	9	Not_added	LPS 50mg/kg 3h	LPS 50mg 3h	LPS 50mg 3h	Lactotropes	0	0	1	Somatotropes	Som	Inflammation
AAGAGATC_YT050902	46672	6175	AAGAGATC	AAGAGATC	YT050902	0.429262952	53967	6266	861	2	1.595419423	6434	89	11.92210054	53967	0	0	0	0	0	L14	LPS	50mg	3h	9	Not_added	LPS 50mg/kg 3h	LPS 50mg 3h	LPS 50mg 3h	Lactotropes	0	0	1	Somatotropes	Som	Inflammation
AAGGACAC_YT050902	48636	4766	AAGGACAC	AAGGACAC	YT050902	0.434075228	54572	4854	653	2	1.196584329	5283	86	9.680788683	54572	0	0	0	0	0	L14	LPS	50mg	3h	9	Not_added	LPS 50mg/kg 3h	LPS 50mg 3h	LPS 50mg 3h	Lactotropes	0	0	1	Somatotropes	Som	Inflammation
AATCCGTC_YT050902	49720	5590	AATCCGTC	AATCCGTC	YT050902	0.459655854	57788	5681	1040	2	1.799681595	7028	89	12.16169447	57788	0	0	0	0	0	L14	LPS	50mg	3h	9	Not_added	LPS 50mg/kg 3h	LPS 50mg 3h	LPS 50mg 3h	Lactotropes	3	3	10	Lactotropes	Lac	Inflammation
ACACGACC_YT050902	68205	4818	ACACGACC	ACACGACC	YT050902	0.60856596	76509	4905	790	2	1.032558261	7514	85	9.821066803	76509	0	0	0	0	0	L14	LPS	50mg	3h	9	Not_added	LPS 50mg/kg 3h	LPS 50mg 3h	LPS 50mg 3h	Lactotropes	0	0	1	Somatotropes	Som	Inflammation
ACAGATTC_YT050902	58412	6332	ACAGATTC	ACAGATTC	YT050902	0.530821856	66735	6425	1156	2	1.73222447	7167	91	10.73949202	66735	0	0	0	0	0	L14	LPS	50mg	3h	9	Not_added	LPS 50mg/kg 3h	LPS 50mg 3h	LPS 50mg 3h	Lactotropes	0	0	1	Somatotropes	Som	Inflammation
AGCACCTC_YT050902	58065	4086	AGCACCTC	AGCACCTC	YT050902	0.503809478	63339	4174	768	2	1.21252309	4506	86	7.114100317	63339	0	0	0	0	0	L14	LPS	50mg	3h	9	Not_added	LPS 50mg/kg 3h	LPS 50mg 3h	LPS 50mg 3h	Corticotropes	2	2	8	Corticotropes	Cort	Inflammation
AGCCATGC_YT050902	23824	3726	AGCCATGC	AGCCATGC	YT050902	0.215717221	27120	3814	520	2	1.91740413	2776	86	10.2359882	27120	0	0	0	0	0	L14	LPS	50mg	3h	9	Not_added	LPS 50mg/kg 3h	LPS 50mg 3h	LPS 50mg 3h	Lactotropes	0	0	1	Somatotropes	Som	Inflammation
CAAGGAGC_YT050902	51877	4725	CAAGGAGC	CAAGGAGC	YT050902	0.47839589	60144	4813	867	2	1.441540303	7400	86	12.3038042	60144	0	0	0	0	0	L14	LPS	50mg	3h	9	Not_added	LPS 50mg/kg 3h	LPS 50mg 3h	LPS 50mg 3h	Lactotropes	0	0	1	Somatotropes	Som	Inflammation
CACCTTAC_YT050902	62187	5608	CACCTTAC	CACCTTAC	YT050902	0.570171159	71682	5697	958	2	1.336458246	8537	87	11.90954493	71682	0	0	0	0	0	L14	LPS	50mg	3h	9	Not_added	LPS 50mg/kg 3h	LPS 50mg 3h	LPS 50mg 3h	Lactotropes	0	0	1	Somatotropes	Som	Inflammation
CCGACAAC_YT050902	103777	5901	CCGACAAC	CCGACAAC	YT050902	0.927902216	116656	5993	1314	2	1.126388698	11565	90	9.913763544	116656	0	0	0	0	0	L14	LPS	50mg	3h	9	Not_added	LPS 50mg/kg 3h	LPS 50mg 3h	LPS 50mg 3h	Lactotropes	0	0	1	Somatotropes	Som	Inflammation
CCTAATCC_YT050902	28868	4181	CCTAATCC	CCTAATCC	YT050902	0.254302923	31971	4267	783	2	2.449094492	2320	84	7.256576272	31971	0	0	0	0	0	L14	LPS	50mg	3h	9	Not_added	LPS 50mg/kg 3h	LPS 50mg 3h	LPS 50mg 3h	Corticotropes	2	2	8	Corticotropes	Cort	Inflammation
CCTCTATC_YT050902	22066	4172	CCTCTATC	CCTCTATC	YT050902	0.197454435	24824	4256	626	2	2.521753142	2132	82	8.588462778	24824	0	0	0	0	0	L14	LPS	50mg	3h	9	Not_added	LPS 50mg/kg 3h	LPS 50mg 3h	LPS 50mg 3h	Lactotropes	0	0	1	Somatotropes	Som	Inflammation
CGACACAC_YT050902	88936	5165	CGACACAC	CGACACAC	YT050902	0.788950737	99187	5255	853	2	0.859991733	9398	88	9.47503201	99187	0	0	0	0	0	L14	LPS	50mg	3h	9	Not_added	LPS 50mg/kg 3h	LPS 50mg 3h	LPS 50mg 3h	Stem Cells	0	0	1	Somatotropes	Som	Inflammation
CGGATTGC_YT050902	62874	4267	CGGATTGC	CGGATTGC	YT050902	0.559902319	70391	4355	906	2	1.287096362	6611	86	9.39182566	70391	0	0	0	0	0	L14	LPS	50mg	3h	9	Not_added	LPS 50mg/kg 3h	LPS 50mg 3h	LPS 50mg 3h	Lactotropes	0	0	1	Somatotropes	Som	Inflammation
CTAAGGTC_YT050902	44154	3762	CTAAGGTC	CTAAGGTC	YT050902	0.379962976	47769	3850	813	2	1.701940589	2802	86	5.86572882	47769	0	0	0	0	0	L14	LPS	50mg	3h	9	Not_added	LPS 50mg/kg 3h	LPS 50mg 3h	LPS 50mg 3h	Corticotropes	2	2	8	Corticotropes	Cort	Inflammation
GACAGTGC_YT050902	62672	4838	GACAGTGC	GACAGTGC	YT050902	0.540860024	67997	4927	640	2	0.941217995	4685	87	6.890009853	67997	0	0	0	0	0	L14	LPS	50mg	3h	9	Not_added	LPS 50mg/kg 3h	LPS 50mg 3h	LPS 50mg 3h	Lactotropes	0	0	1	Somatotropes	Som	Inflammation
GAGTTAGC_YT050902	48313	3385	GAGTTAGC	GAGTTAGC	YT050902	0.435149041	54707	3475	998	2	1.824263805	5396	88	9.863454403	54707	0	0	0	0	0	L14	LPS	50mg	3h	9	Not_added	LPS 50mg/kg 3h	LPS 50mg 3h	LPS 50mg 3h	Lactotropes	2	2	8	Corticotropes	Cort	Inflammation
GCCAAGAC_YT050902	87607	4909	GCCAAGAC	GCCAAGAC	YT050902	0.786325859	98857	4996	1083	2	1.095521814	10167	85	10.28455243	98857	0	0	0	0	0	L14	LPS	50mg	3h	9	Not_added	LPS 50mg/kg 3h	LPS 50mg 3h	LPS 50mg 3h	Lactotropes	0	0	1	Somatotropes	Som	Inflammation
GCCACATA_YT050902	56022	4070	GCCACATA	GCCACATA	YT050902	0.494089477	62117	4160	838	2	1.349067083	5257	88	8.463061642	62117	0	0	0	0	0	L14	LPS	50mg	3h	9	Not_added	LPS 50mg/kg 3h	LPS 50mg 3h	LPS 50mg 3h	Corticotropes	2	2	8	Corticotropes	Cort	Inflammation
GCGAGTAA_YT050902	64281	5688	GCGAGTAA	GCGAGTAA	YT050902	0.577154924	72560	5777	810	2	1.11631753	7469	87	10.29355017	72560	0	0	0	0	0	L14	LPS	50mg	3h	9	Not_added	LPS 50mg/kg 3h	LPS 50mg 3h	LPS 50mg 3h	Lactotropes	0	0	1	Somatotropes	Som	Inflammation
GCTAACGA_YT050902	80723	5402	GCTAACGA	GCTAACGA	YT050902	0.723845816	91002	5493	967	2	1.062614008	9312	89	10.23274214	91002	0	0	0	0	0	L14	LPS	50mg	3h	9	Not_added	LPS 50mg/kg 3h	LPS 50mg 3h	LPS 50mg 3h	Stem Cells	0	0	1	Somatotropes	Som	Inflammation
GCTCGGTA_YT050902	38386	4087	GCTCGGTA	GCTCGGTA	YT050902	0.34883829	43856	4177	744	2	1.696461146	4726	88	10.77617658	43856	0	0	0	0	0	L14	LPS	50mg	3h	9	Not_added	LPS 50mg/kg 3h	LPS 50mg 3h	LPS 50mg 3h	Lactotropes	0	0	1	Somatotropes	Som	Inflammation
GGAGAACA_YT050902	73772	6094	GGAGAACA	GGAGAACA	YT050902	0.669184727	84130	6185	682	2	0.810650184	9676	89	11.50124807	84130	0	0	0	0	0	L14	LPS	50mg	3h	9	Not_added	LPS 50mg/kg 3h	LPS 50mg 3h	LPS 50mg 3h	Lactotropes	0	0	1	Somatotropes	Som	Inflammation
GTACGCAA_YT050902	45653	5976	GTACGCAA	GTACGCAA	YT050902	0.411310379	51710	6064	840	2	1.624444015	5217	86	10.08895765	51710	0	0	0	0	0	L14	LPS	50mg	3h	9	Not_added	LPS 50mg/kg 3h	LPS 50mg 3h	LPS 50mg 3h	Melanotropes	0	0	1	Somatotropes	Som	Inflammation
GTCGTAGA_YT050902	53685	5201	GTCGTAGA	GTCGTAGA	YT050902	0.48639779	61150	5294	928	2	1.517579722	6537	91	10.6901063	61150	0	0	0	0	0	L14	LPS	50mg	3h	9	Not_added	LPS 50mg/kg 3h	LPS 50mg 3h	LPS 50mg 3h	Lactotropes	0	0	1	Somatotropes	Som	Inflammation
GTCTGTCA_YT050902	72881	5415	GTCTGTCA	GTCTGTCA	YT050902	0.651367375	81890	5505	1037	2	1.266332886	7972	88	9.73501038	81890	0	0	0	0	0	L14	LPS	50mg	3h	9	Not_added	LPS 50mg/kg 3h	LPS 50mg 3h	LPS 50mg 3h	Lactotropes	0	0	1	Somatotropes	Som	Inflammation
GTGTTCTA_YT050902	33291	4899	GTGTTCTA	GTGTTCTA	YT050902	0.299021294	37593	4986	723	2	1.923230389	3579	85	9.520389434	37593	0	0	0	0	0	L14	LPS	50mg	3h	9	Not_added	LPS 50mg/kg 3h	LPS 50mg 3h	LPS 50mg 3h	Lactotropes	0	0	1	Somatotropes	Som	Inflammation
TAGGATGA_YT050902	75281	5729	TAGGATGA	TAGGATGA	YT050902	0.661508948	83165	5819	986	2	1.185594902	6898	88	8.294354596	83165	0	0	0	0	0	L14	LPS	50mg	3h	9	Not_added	LPS 50mg/kg 3h	LPS 50mg 3h	LPS 50mg 3h	Melanotropes	6	6	9	Melanotropes	Mel	Inflammation
TATCAGCA_YT050902	85683	5869	TATCAGCA	TATCAGCA	YT050902	0.766225659	96330	5962	976	2	1.013183847	9671	91	10.03944773	96330	0	0	0	0	0	L14	LPS	50mg	3h	9	Not_added	LPS 50mg/kg 3h	LPS 50mg 3h	LPS 50mg 3h	Lactotropes	0	0	1	Somatotropes	Som	Inflammation
TCCGTCTA_YT050902	128398	6892	TCCGTCTA	TCCGTCTA	YT050902	1.112781101	139899	6983	1531	2	1.094360932	9970	89	7.126569883	139899	0	0	0	0	0	L14	LPS	50mg	3h	9	Not_added	LPS 50mg/kg 3h	LPS 50mg 3h	LPS 50mg 3h	Gonadotropes	4	4	6	Gonadotropes	Gonad	Inflammation
TCTTCACA_YT050902	84097	6072	TCTTCACA	TCTTCACA	YT050902	0.744447129	93592	6162	966	2	1.032139499	8529	88	9.112958373	93592	0	0	0	0	0	L14	LPS	50mg	3h	9	Not_added	LPS 50mg/kg 3h	LPS 50mg 3h	LPS 50mg 3h	Lactotropes	0	0	1	Somatotropes	Som	Inflammation
TGGAACAA_YT050902	54751	5416	TGGAACAA	TGGAACAA	YT050902	0.496085974	62368	5503	646	2	1.035787583	6971	85	11.17720626	62368	0	0	0	0	0	L14	LPS	50mg	3h	9	Not_added	LPS 50mg/kg 3h	LPS 50mg 3h	LPS 50mg 3h	Lactotropes	0	0	1	Somatotropes	Som	Inflammation
TGGCTTCA_YT050902	226060	8650	TGGCTTCA	TGGCTTCA	YT050902	1.929420321	242567	8743	2061	2	0.849662155	14446	91	5.955467974	242567	0	0	0	0	0	L14	LPS	50mg	3h	9	Not_added	LPS 50mg/kg 3h	LPS 50mg 3h	LPS 50mg 3h	Gonadotropes	4	4	6	Gonadotropes	Gonad	Inflammation
TGGTGGTA_YT050902	124508	7854	TGGTGGTA	TGGTGGTA	YT050902	1.110235766	139579	7946	1763	2	1.263083988	13308	90	9.534385545	139579	0	0	0	0	0	L14	LPS	50mg	3h	9	Not_added	LPS 50mg/kg 3h	LPS 50mg 3h	LPS 50mg 3h	Corticotropes	1	1	1	Somatotropes	Som	Inflammation
TTCACGCA_YT050902	60867	5622	TTCACGCA	TTCACGCA	YT050902	0.562384021	70703	5713	1094	2	1.547317653	8742	89	12.36439755	70703	0	0	0	0	0	L14	LPS	50mg	3h	9	Not_added	LPS 50mg/kg 3h	LPS 50mg 3h	LPS 50mg 3h	Lactotropes	0	0	1	Somatotropes	Som	Inflammation
AGGCTAAC_YT050902	51884	4771	AGGCTAAC	AGGCTAAC	YT050902	0.480368525	60392	4861	1006	2	1.665783547	7502	88	12.42217512	60392	0	0	0	0	0	L14	LPS	50mg	3h	9	Not_added	LPS 50mg/kg 3h	LPS 50mg 3h	LPS 50mg 3h	Lactotropes	0	0	1	Somatotropes	Som	Inflammation
GATAGACA_YT050902	43900	5223	GATAGACA	GATAGACA	YT050902	0.403920951	50781	5315	792	2	1.559638447	6089	90	11.99070519	50781	0	0	0	0	0	L14	LPS	50mg	3h	9	Not_added	LPS 50mg/kg 3h	LPS 50mg 3h	LPS 50mg 3h	Lactotropes	3	3	10	Lactotropes	Lac	Inflammation
GATGAATC_YT050902	70220	5720	GATGAATC	GATGAATC	YT050902	0.621952837	78192	5807	660	2	0.84407612	7312	85	9.351340291	78192	0	0	0	0	0	L14	LPS	50mg	3h	9	Not_added	LPS 50mg/kg 3h	LPS 50mg 3h	LPS 50mg 3h	Lactotropes	7	7	1	Somatotropes	Som	Inflammation
ATAGCGAC_YT050902	56379	5155	ATAGCGAC	ATAGCGAC	YT050902	0.5050901	63500	5246	835	2	1.31496063	6286	89	9.899212598	63500	0	0	0	0	0	L14	LPS	50mg	3h	9	Not_added	LPS 50mg/kg 3h	LPS 50mg 3h	LPS 50mg 3h	Lactotropes	0	0	1	Somatotropes	Som	Inflammation
ATCATTCC_YT050902	36946	4721	ATCATTCC	ATCATTCC	YT050902	0.3418068	42972	4812	1033	2	2.403890906	4993	89	11.61919389	42972	0	0	0	0	0	L14	LPS	50mg	3h	9	Not_added	LPS 50mg/kg 3h	LPS 50mg 3h	LPS 50mg 3h	Lactotropes	0	0	1	Somatotropes	Som	Inflammation
GGTGCGAA_YT050902	102487	5774	GGTGCGAA	GGTGCGAA	YT050902	0.908732655	114246	5866	961	2	0.841167306	10798	90	9.451534408	114246	0	0	0	0	0	L14	LPS	50mg	3h	9	Not_added	LPS 50mg/kg 3h	LPS 50mg 3h	LPS 50mg 3h	Lactotropes	0	0	1	Somatotropes	Som	Inflammation
TGAAGAGA_YT050902	53626	5580	TGAAGAGA	TGAAGAGA	YT050902	0.488123845	61367	5671	778	2	1.267782359	6963	89	11.34648916	61367	0	0	0	0	0	L14	LPS	50mg	3h	9	Not_added	LPS 50mg/kg 3h	LPS 50mg 3h	LPS 50mg 3h	Lactotropes	0	0	1	Somatotropes	Som	Inflammation
CGGATTGC_YT081610	110040	5553	CGGATTGC	CGGATTGC	YT081610	0.943007194	118555	5641	790	2	0.666357387	7725	86	6.515963055	118555	0	0	0	0	0	L21	LPS	50mg	3h	50	Not_added	LPS 50mg/kg 3h	LPS 50mg 3h	LPS 50mg 3h	Corticotropes	2	2	8	Corticotropes	Cort	Inflammation
AACTCACC_YT081610	168159	7880	AACTCACC	AACTCACC	YT081610	1.439109077	180925	7971	832	2	0.459859058	11934	89	6.596103358	180925	0	0	0	0	0	L21	LPS	50mg	3h	50	Not_added	LPS 50mg/kg 3h	LPS 50mg 3h	LPS 50mg 3h	Lactotropes	1	1	1	Somatotropes	Som	Inflammation
AAGAGATC_YT081610	89790	6913	AAGAGATC	AAGAGATC	YT081610	0.770735676	96897	7004	553	2	0.570709103	6554	89	6.763883299	96897	0	0	0	0	0	L21	LPS	50mg	3h	50	Not_added	LPS 50mg/kg 3h	LPS 50mg 3h	LPS 50mg 3h	Lactotropes	3	3	10	Lactotropes	Lac	Inflammation
AGCACCTC_YT081610	154344	7454	AGCACCTC	AGCACCTC	YT081610	1.316201168	165473	7545	774	2	0.467750026	10355	89	6.257818496	165473	0	0	0	0	0	L21	LPS	50mg	3h	50	Not_added	LPS 50mg/kg 3h	LPS 50mg 3h	LPS 50mg 3h	Thyrotropes	8	8	12	Thyrotropes	Thyro	Inflammation
AGCCATGC_YT081610	145647	6495	AGCCATGC	AGCCATGC	YT081610	1.252559815	157472	6586	614	2	0.389910587	11211	89	7.119360902	157472	0	0	0	0	0	L21	LPS	50mg	3h	50	Not_added	LPS 50mg/kg 3h	LPS 50mg 3h	LPS 50mg 3h	Corticotropes	0	0	1	Somatotropes	Som	Inflammation
AGGCTAAC_YT081610	75285	5568	AGGCTAAC	AGGCTAAC	YT081610	0.656847801	82579	5658	598	2	0.724155052	6696	88	8.108599038	82579	0	0	0	0	0	L21	LPS	50mg	3h	50	Not_added	LPS 50mg/kg 3h	LPS 50mg 3h	LPS 50mg 3h	Lactotropes	0	0	1	Somatotropes	Som	Inflammation
ATAGCGAC_YT081610	89766	5876	ATAGCGAC	ATAGCGAC	YT081610	0.773519638	97247	5964	458	2	0.470965685	7023	86	7.221816611	97247	0	0	0	0	0	L21	LPS	50mg	3h	50	Not_added	LPS 50mg/kg 3h	LPS 50mg 3h	LPS 50mg 3h	Lactotropes	1	1	1	Somatotropes	Som	Inflammation
ATCATTCC_YT081610	45492	5403	ATCATTCC	ATCATTCC	YT081610	0.402831229	50644	5493	615	2	1.214359055	4537	88	8.958613064	50644	0	0	0	0	0	L21	LPS	50mg	3h	50	Not_added	LPS 50mg/kg 3h	LPS 50mg 3h	LPS 50mg 3h	Pou1f1 Progenitors	0	0	1	Somatotropes	Som	Inflammation
ATTGGCTC_YT081610	59925	6288	ATTGGCTC	ATTGGCTC	YT081610	0.524792591	65977	6374	790	2	1.197386968	5262	84	7.975506616	65977	0	0	0	0	0	L21	LPS	50mg	3h	50	Not_added	LPS 50mg/kg 3h	LPS 50mg 3h	LPS 50mg 3h	Thyrotropes	8	8	12	Thyrotropes	Thyro	Inflammation
CAAGGAGC_YT081610	125364	6368	CAAGGAGC	CAAGGAGC	YT081610	1.080670098	135862	6459	1031	2	0.758858253	9467	89	6.968099984	135862	0	0	0	0	0	L21	LPS	50mg	3h	50	Not_added	LPS 50mg/kg 3h	LPS 50mg 3h	LPS 50mg 3h	Lactotropes	5	5	1	Somatotropes	Som	Inflammation
CACCTTAC_YT081610	88953	6338	CACCTTAC	CACCTTAC	YT081610	0.787876923	99052	6429	962	2	0.971207043	9137	89	9.224447765	99052	0	0	0	0	0	L21	LPS	50mg	3h	50	Not_added	LPS 50mg/kg 3h	LPS 50mg 3h	LPS 50mg 3h	Lactotropes	0	0	1	Somatotropes	Som	Inflammation
CCATCCTC_YT081610	22910	4903	CCATCCTC	CCATCCTC	YT081610	0.198058953	24900	4988	408	2	1.638554217	1582	83	6.353413655	24900	0	0	0	0	0	L21	LPS	50mg	3h	50	Not_added	LPS 50mg/kg 3h	LPS 50mg 3h	LPS 50mg 3h	Melanotropes	6	6	9	Melanotropes	Mel	Inflammation
CCTAATCC_YT081610	50471	5572	CCTAATCC	CCTAATCC	YT081610	0.44610194	56084	5663	780	2	1.390770986	4833	89	8.617430996	56084	0	0	0	0	0	L21	LPS	50mg	3h	50	Not_added	LPS 50mg/kg 3h	LPS 50mg 3h	LPS 50mg 3h	Lactotropes	5	5	1	Somatotropes	Som	Inflammation
CGACACAC_YT081610	196024	6590	CGACACAC	CGACACAC	YT081610	1.666351897	209494	6681	635	2	0.303111306	12835	89	6.126667112	209494	0	0	0	0	0	L21	LPS	50mg	3h	50	Not_added	LPS 50mg/kg 3h	LPS 50mg 3h	LPS 50mg 3h	Melanotropes	6	6	9	Melanotropes	Mel	Inflammation
CTAAGGTC_YT081610	84603	5884	CTAAGGTC	CTAAGGTC	YT081610	0.749816197	94267	5973	864	2	0.916545557	8800	87	9.335186226	94267	0	0	0	0	0	L21	LPS	50mg	3h	50	Not_added	LPS 50mg/kg 3h	LPS 50mg 3h	LPS 50mg 3h	Lactotropes	0	0	1	Somatotropes	Som	Inflammation
GACAGTGC_YT081610	59908	6002	GACAGTGC	GACAGTGC	YT081610	0.533939892	67127	6091	867	2	1.291581629	6352	87	9.46266033	67127	0	0	0	0	0	L21	LPS	50mg	3h	50	Not_added	LPS 50mg/kg 3h	LPS 50mg 3h	LPS 50mg 3h	Lactotropes	0	0	1	Somatotropes	Som	Inflammation
GAGTTAGC_YT081610	107504	6097	GAGTTAGC	GAGTTAGC	YT081610	0.933820122	117400	6186	873	2	0.743611584	9023	87	7.685689949	117400	0	0	0	0	0	L21	LPS	50mg	3h	50	Not_added	LPS 50mg/kg 3h	LPS 50mg 3h	LPS 50mg 3h	Melanotropes	0	0	1	Somatotropes	Som	Inflammation
GATAGACA_YT081610	110976	7536	GATAGACA	GATAGACA	YT081610	0.977671488	122913	7628	801	2	0.651680457	11136	90	9.060066877	122913	0	0	0	0	0	L21	LPS	50mg	3h	50	Not_added	LPS 50mg/kg 3h	LPS 50mg 3h	LPS 50mg 3h	Thyrotropes	0	0	1	Somatotropes	Som	Inflammation
GATGAATC_YT081610	89504	6914	GATGAATC	GATGAATC	YT081610	0.787272406	98976	7006	963	2	0.972963143	8509	90	8.597033624	98976	0	0	0	0	0	L21	LPS	50mg	3h	50	Not_added	LPS 50mg/kg 3h	LPS 50mg 3h	LPS 50mg 3h	Lactotropes	1	1	1	Somatotropes	Som	Inflammation
GCCAAGAC_YT081610	61741	4054	GCCAAGAC	GCCAAGAC	YT081610	0.552337899	69440	4141	803	2	1.156394009	6896	85	9.930875576	69440	0	0	0	0	0	L21	LPS	50mg	3h	50	Not_added	LPS 50mg/kg 3h	LPS 50mg 3h	LPS 50mg 3h	Lactotropes	0	0	1	Somatotropes	Som	Inflammation
GCGAGTAA_YT081610	124865	6595	GCGAGTAA	GCGAGTAA	YT081610	1.072381848	134820	6685	839	2	0.62231123	9116	88	6.76160807	134820	0	0	0	0	0	L21	LPS	50mg	3h	50	Not_added	LPS 50mg/kg 3h	LPS 50mg 3h	LPS 50mg 3h	Thyrotropes	8	8	12	Thyrotropes	Thyro	Inflammation
GCTCGGTA_YT081610	202491	8364	GCTCGGTA	GCTCGGTA	YT081610	1.715126897	215626	8453	1234	2	0.572287201	11901	87	5.519278751	215626	0	0	0	0	0	L21	LPS	50mg	3h	50	Not_added	LPS 50mg/kg 3h	LPS 50mg 3h	LPS 50mg 3h	Gonadotropes	4	4	6	Gonadotropes	Gonad	Inflammation
GGAGAACA_YT081610	96180	6951	GGAGAACA	GGAGAACA	YT081610	0.830479483	104408	7042	674	2	0.645544403	7554	89	7.235077772	104408	0	0	0	0	0	L21	LPS	50mg	3h	50	Not_added	LPS 50mg/kg 3h	LPS 50mg 3h	LPS 50mg 3h	Melanotropes	6	6	9	Melanotropes	Mel	Inflammation
GTACGCAA_YT081610	91966	6412	GTACGCAA	GTACGCAA	YT081610	0.809965667	101829	6502	1228	2	1.205943297	8635	88	8.479902582	101829	0	0	0	0	0	L21	LPS	50mg	3h	50	Not_added	LPS 50mg/kg 3h	LPS 50mg 3h	LPS 50mg 3h	Corticotropes	1	1	1	Somatotropes	Som	Inflammation
GTCGTAGA_YT081610	161205	6650	GTCGTAGA	GTCGTAGA	YT081610	1.386977415	174371	6744	593	2	0.340079486	12573	92	7.210487983	174371	0	0	0	0	0	L21	LPS	50mg	3h	50	Not_added	LPS 50mg/kg 3h	LPS 50mg 3h	LPS 50mg 3h	Lactotropes	1	1	1	Somatotropes	Som	Inflammation
GTCTGTCA_YT081610	74977	5583	GTCTGTCA	GTCTGTCA	YT081610	0.633239811	79611	5671	448	2	0.562736305	4186	86	5.258067353	79611	0	0	0	0	0	L21	LPS	50mg	3h	50	Not_added	LPS 50mg/kg 3h	LPS 50mg 3h	LPS 50mg 3h	Corticotropes	2	2	8	Corticotropes	Cort	Inflammation
GTGTTCTA_YT081610	110268	6909	GTGTTCTA	GTGTTCTA	YT081610	0.955694103	120150	6998	821	2	0.683312526	9061	87	7.541406575	120150	0	0	0	0	0	L21	LPS	50mg	3h	50	Not_added	LPS 50mg/kg 3h	LPS 50mg 3h	LPS 50mg 3h	Lactotropes	0	0	1	Somatotropes	Som	Inflammation
TATCAGCA_YT081610	110794	6644	TATCAGCA	TATCAGCA	YT081610	0.964563008	121265	6734	655	2	0.540139364	9816	88	8.094668701	121265	0	0	0	0	0	L21	LPS	50mg	3h	50	Not_added	LPS 50mg/kg 3h	LPS 50mg 3h	LPS 50mg 3h	Lactotropes	3	3	10	Lactotropes	Lac	Inflammation
TGGAACAA_YT081610	105960	6361	TGGAACAA	TGGAACAA	YT081610	0.915167583	115055	6454	486	2	0.422406675	8609	91	7.482508366	115055	0	0	0	0	0	L21	LPS	50mg	3h	50	Not_added	LPS 50mg/kg 3h	LPS 50mg 3h	LPS 50mg 3h	Melanotropes	6	6	9	Melanotropes	Mel	Inflammation
TGGCTTCA_YT081610	160930	7045	TGGCTTCA	TGGCTTCA	YT081610	1.366312469	171773	7135	959	2	0.558294959	9884	88	5.754105709	171773	0	0	0	0	0	L21	LPS	50mg	3h	50	Not_added	LPS 50mg/kg 3h	LPS 50mg 3h	LPS 50mg 3h	Lactotropes	3	3	10	Lactotropes	Lac	Inflammation
TTCACGCA_YT081610	194906	7837	TTCACGCA	TTCACGCA	YT081610	1.656218279	208220	7928	807	2	0.387570839	12507	89	6.006627605	208220	0	0	0	0	0	L21	LPS	50mg	3h	50	Not_added	LPS 50mg/kg 3h	LPS 50mg 3h	LPS 50mg 3h	Lactotropes	5	5	1	Somatotropes	Som	Inflammation
TCTTCACA_YT081610	91804	5908	TCTTCACA	TCTTCACA	YT081610	0.798193488	100349	6001	629	2	0.626812425	7916	91	7.888469242	100349	0	0	0	0	0	L21	LPS	50mg	3h	50	Not_added	LPS 50mg/kg 3h	LPS 50mg 3h	LPS 50mg 3h	Stem Cells	0	0	1	Somatotropes	Som	Inflammation
CCTCTATC_YT081610	26103	4516	CCTCTATC	CCTCTATC	YT081610	0.232898238	29280	4602	496	2	1.693989071	2681	84	9.156420765	29280	0	0	0	0	0	L21	LPS	50mg	3h	50	Not_added	LPS 50mg/kg 3h	LPS 50mg 3h	LPS 50mg 3h	Lactotropes	0	0	1	Somatotropes	Som	Inflammation
AAGGACAC_YT081610	98725	5650	AAGGACAC	AAGGACAC	YT081610	0.845178798	106256	5739	566	2	0.532675802	6965	87	6.554923957	106256	0	0	0	0	0	L21	LPS	50mg	3h	50	Not_added	LPS 50mg/kg 3h	LPS 50mg 3h	LPS 50mg 3h	Lactotropes	0	0	1	Somatotropes	Som	Inflammation
AGATGTAC_YT081611	73470	6976	AGATGTAC	AGATGTAC	YT081611	0.660681714	83061	7068	1049	2	1.262927246	8542	90	10.28400814	83061	0	0	0	0	0	L22	LPS	50mg	3h	50	Not_added	LPS 50mg/kg 3h	LPS 50mg 3h	LPS 50mg 3h	Lactotropes	0	0	1	Somatotropes	Som	Inflammation
AGGCTAAC_YT081611	84612	5757	AGGCTAAC	AGGCTAAC	YT081611	0.754286443	94829	5845	1153	2	1.215872782	9064	86	9.558257495	94829	0	0	0	0	0	L22	LPS	50mg	3h	50	Not_added	LPS 50mg/kg 3h	LPS 50mg 3h	LPS 50mg 3h	Lactotropes	3	3	10	Lactotropes	Lac	Inflammation
GAACAGGC_YT081611	160961	6940	GAACAGGC	GAACAGGC	YT081611	1.396880363	175616	7032	1812	2	1.031796647	12843	90	7.313114978	175616	0	0	0	0	0	L22	LPS	50mg	3h	50	Not_added	LPS 50mg/kg 3h	LPS 50mg 3h	LPS 50mg 3h	Melanotropes	6	6	9	Melanotropes	Mel	Inflammation
TGGCTTCA_YT081611	237001	9429	TGGCTTCA	TGGCTTCA	YT081611	1.996028581	250941	9521	1744	2	0.69498408	12196	90	4.860106559	250941	0	0	0	0	0	L22	LPS	50mg	3h	50	Not_added	LPS 50mg/kg 3h	LPS 50mg 3h	LPS 50mg 3h	Pericytes	3	3	10	Lactotropes	Lac	Inflammation
AACTCACC_YT081611	89786	6001	AACTCACC	AACTCACC	YT081611	0.795791327	100047	6091	1228	2	1.227423111	9033	88	9.028756484	100047	0	0	0	0	0	L22	LPS	50mg	3h	50	Not_added	LPS 50mg/kg 3h	LPS 50mg 3h	LPS 50mg 3h	Lactotropes	3	3	10	Lactotropes	Lac	Inflammation
AAGAGATC_YT081611	70196	5374	AAGAGATC	AAGAGATC	YT081611	0.618270054	77729	5464	1105	2	1.421605836	6428	88	8.269757748	77729	0	0	0	0	0	L22	LPS	50mg	3h	50	Not_added	LPS 50mg/kg 3h	LPS 50mg 3h	LPS 50mg 3h	Corticotropes	2	2	8	Corticotropes	Cort	Inflammation
AAGGACAC_YT081611	77238	5170	AAGGACAC	AAGGACAC	YT081611	0.686119165	86259	5258	760	2	0.881067483	8261	86	9.576971678	86259	0	0	0	0	0	L22	LPS	50mg	3h	50	Not_added	LPS 50mg/kg 3h	LPS 50mg 3h	LPS 50mg 3h	Lactotropes	0	0	1	Somatotropes	Som	Inflammation
AATCCGTC_YT081611	133442	6553	AATCCGTC	AATCCGTC	YT081611	1.168889851	146953	6643	2382	2	1.620926419	11129	88	7.573169653	146953	0	0	0	0	0	L22	LPS	50mg	3h	50	Not_added	LPS 50mg/kg 3h	LPS 50mg 3h	LPS 50mg 3h	Corticotropes	2	2	8	Corticotropes	Cort	Inflammation
ACACGACC_YT081611	101867	5328	ACACGACC	ACACGACC	YT081611	0.88208617	110896	5418	1017	2	0.917075458	8012	88	7.224787188	110896	0	0	0	0	0	L22	LPS	50mg	3h	50	Not_added	LPS 50mg/kg 3h	LPS 50mg 3h	LPS 50mg 3h	Lactotropes	3	3	10	Lactotropes	Lac	Inflammation
AGCACCTC_YT081611	110781	6174	AGCACCTC	AGCACCTC	YT081611	0.961779047	120915	6264	986	2	0.815448869	9148	88	7.565645288	120915	0	0	0	0	0	L22	LPS	50mg	3h	50	Not_added	LPS 50mg/kg 3h	LPS 50mg 3h	LPS 50mg 3h	Lactotropes	0	0	1	Somatotropes	Som	Inflammation
ATAGCGAC_YT081611	165369	6910	ATAGCGAC	ATAGCGAC	YT081611	1.399035944	175887	6998	1382	2	0.785731748	9136	86	5.194244032	175887	0	0	0	0	0	L22	LPS	50mg	3h	50	Not_added	LPS 50mg/kg 3h	LPS 50mg 3h	LPS 50mg 3h	Corticotropes	2	2	8	Corticotropes	Cort	Inflammation
ATTGGCTC_YT081611	109200	6165	ATTGGCTC	ATTGGCTC	YT081611	0.966718589	121536	6255	2234	2	1.838138494	10102	88	8.311940495	121536	0	0	0	0	0	L22	LPS	50mg	3h	50	Not_added	LPS 50mg/kg 3h	LPS 50mg 3h	LPS 50mg 3h	Thyrotropes	8	8	12	Thyrotropes	Thyro	Inflammation
CAAGGAGC_YT081611	148663	6841	CAAGGAGC	CAAGGAGC	YT081611	1.287844535	161908	6932	1263	2	0.780072634	11982	89	7.400499049	161908	0	0	0	0	0	L22	LPS	50mg	3h	50	Not_added	LPS 50mg/kg 3h	LPS 50mg 3h	LPS 50mg 3h	Lactotropes	3	3	10	Lactotropes	Lac	Inflammation
CCATCCTC_YT081611	41422	5864	CCATCCTC	CCATCCTC	YT081611	0.374880259	47130	5952	998	2	2.11754721	4710	86	9.993634628	47130	0	0	0	0	0	L22	LPS	50mg	3h	50	Not_added	LPS 50mg/kg 3h	LPS 50mg 3h	LPS 50mg 3h	Lactotropes	0	0	1	Somatotropes	Som	Inflammation
CCGACAAC_YT081611	123844	6224	CCGACAAC	CCGACAAC	YT081611	1.0866755	136617	6314	1007	2	0.73709714	11766	88	8.612398164	136617	0	0	0	0	0	L22	LPS	50mg	3h	50	Not_added	LPS 50mg/kg 3h	LPS 50mg 3h	LPS 50mg 3h	Lactotropes	0	0	1	Somatotropes	Som	Inflammation
CCTAATCC_YT081611	131446	8274	CCTAATCC	CCTAATCC	YT081611	1.144573938	143896	8364	1674	2	1.16334019	10776	88	7.488741869	143896	0	0	0	0	0	L22	LPS	50mg	3h	50	Not_added	LPS 50mg/kg 3h	LPS 50mg 3h	LPS 50mg 3h	Melanotropes	6	6	9	Melanotropes	Mel	Inflammation
CCTCTATC_YT081611	78207	7478	CCTCTATC	CCTCTATC	YT081611	0.686787315	86343	7567	1084	2	1.255457883	7052	87	8.167425269	86343	0	0	0	0	0	L22	LPS	50mg	3h	50	Not_added	LPS 50mg/kg 3h	LPS 50mg 3h	LPS 50mg 3h	Lactotropes	3	3	10	Lactotropes	Lac	Inflammation
CGACACAC_YT081611	212318	7763	CGACACAC	CGACACAC	YT081611	1.815532446	228249	7852	1617	2	0.708436839	14314	87	6.271221342	228249	0	0	0	0	0	L22	LPS	50mg	3h	50	Not_added	LPS 50mg/kg 3h	LPS 50mg 3h	LPS 50mg 3h	Melanotropes	6	6	9	Melanotropes	Mel	Inflammation
CGGATTGC_YT081611	159410	7189	CGGATTGC	CGGATTGC	YT081611	1.392847596	175109	7280	2105	2	1.202108401	13594	89	7.763164657	175109	0	0	0	0	0	L22	LPS	50mg	3h	50	Not_added	LPS 50mg/kg 3h	LPS 50mg 3h	LPS 50mg 3h	Lactotropes	0	0	1	Somatotropes	Som	Inflammation
CTAAGGTC_YT081611	113724	6888	CTAAGGTC	CTAAGGTC	YT081611	0.990183405	124486	6978	1025	2	0.823385762	9737	88	7.82176309	124486	0	0	0	0	0	L22	LPS	50mg	3h	50	Not_added	LPS 50mg/kg 3h	LPS 50mg 3h	LPS 50mg 3h	Lactotropes	3	3	10	Lactotropes	Lac	Inflammation
GAGTTAGC_YT081611	88438	5175	GAGTTAGC	GAGTTAGC	YT081611	0.792665336	99654	5264	1213	2	1.217211552	10003	87	10.03773055	99654	0	0	0	0	0	L22	LPS	50mg	3h	50	Not_added	LPS 50mg/kg 3h	LPS 50mg 3h	LPS 50mg 3h	Stem Cells	2	2	8	Corticotropes	Cort	Inflammation
GCCACATA_YT081611	128740	6170	GCCACATA	GCCACATA	YT081611	1.121626144	141011	6262	1500	2	1.0637468	10771	90	7.638411188	141011	0	0	0	0	0	L22	LPS	50mg	3h	50	Not_added	LPS 50mg/kg 3h	LPS 50mg 3h	LPS 50mg 3h	Lactotropes	3	3	10	Lactotropes	Lac	Inflammation
GCGAGTAA_YT081611	126652	6776	GCGAGTAA	GCGAGTAA	YT081611	1.109217631	139451	6863	1326	2	0.950871632	11473	85	8.227262623	139451	0	0	0	0	0	L22	LPS	50mg	3h	50	Not_added	LPS 50mg/kg 3h	LPS 50mg 3h	LPS 50mg 3h	Folliculostellate Cells	5	5	1	Somatotropes	Som	Inflammation
GCTCGGTA_YT081611	121382	6047	GCTCGGTA	GCTCGGTA	YT081611	1.062264137	133548	6138	1268	2	0.949471351	10898	89	8.160361817	133548	0	0	0	0	0	L22	LPS	50mg	3h	50	Not_added	LPS 50mg/kg 3h	LPS 50mg 3h	LPS 50mg 3h	Lactotropes	5	5	1	Somatotropes	Som	Inflammation
GGAGAACA_YT081611	128997	6991	GGAGAACA	GGAGAACA	YT081611	1.126796357	141661	7082	849	2	0.59931809	11815	89	8.340333613	141661	0	0	0	0	0	L22	LPS	50mg	3h	50	Not_added	LPS 50mg/kg 3h	LPS 50mg 3h	LPS 50mg 3h	Melanotropes	0	0	1	Somatotropes	Som	Inflammation
GTCTGTCA_YT081611	130390	7151	GTCTGTCA	GTCTGTCA	YT081611	1.128753084	141907	7242	1349	2	0.950622591	10168	89	7.165256118	141907	0	0	0	0	0	L22	LPS	50mg	3h	50	Not_added	LPS 50mg/kg 3h	LPS 50mg 3h	LPS 50mg 3h	Lactotropes	3	3	10	Lactotropes	Lac	Inflammation
TATCAGCA_YT081611	105759	6541	TATCAGCA	TATCAGCA	YT081611	0.925937535	116409	6632	1456	2	1.250762398	9194	89	7.898014758	116409	0	0	0	0	0	L22	LPS	50mg	3h	50	Not_added	LPS 50mg/kg 3h	LPS 50mg 3h	LPS 50mg 3h	Lactotropes	3	3	10	Lactotropes	Lac	Inflammation
TGAAGAGA_YT081611	130964	7432	TGAAGAGA	TGAAGAGA	YT081611	1.129580319	142011	7523	840	2	0.591503475	10207	89	7.187471393	142011	0	0	0	0	0	L22	LPS	50mg	3h	50	Not_added	LPS 50mg/kg 3h	LPS 50mg 3h	LPS 50mg 3h	Corticotropes	2	2	1	Corticotropes	Cort	Inflammation
TGGAACAA_YT081611	146141	7806	TGGAACAA	TGGAACAA	YT081611	1.270480571	159725	7897	1229	2	0.769447488	12355	89	7.735169823	159725	0	0	0	0	0	L22	LPS	50mg	3h	50	Not_added	LPS 50mg/kg 3h	LPS 50mg 3h	LPS 50mg 3h	Lactotropes	3	3	10	Lactotropes	Lac	Inflammation
TTCACGCA_YT081611	57949	4763	TTCACGCA	TTCACGCA	YT081611	0.488107937	61365	4852	1492	2	2.431353377	1924	87	3.135337733	61365	0	0	0	0	0	L22	LPS	50mg	3h	50	Not_added	LPS 50mg/kg 3h	LPS 50mg 3h	LPS 50mg 3h	Lactotropes	9	9	1	Somatotropes	Som	Inflammation
CACCTTAC_YT081611	92373	6216	CACCTTAC	CACCTTAC	YT081611	0.820481086	103151	6305	1116	2	1.081909046	9662	87	9.36685054	103151	0	0	0	0	0	L22	LPS	50mg	3h	50	Not_added	LPS 50mg/kg 3h	LPS 50mg 3h	LPS 50mg 3h	Folliculostellate Cells	0	0	1	Somatotropes	Som	Inflammation
TGGTGGTA_YT081611	159915	7567	TGGTGGTA	TGGTGGTA	YT081611	1.391718104	174967	7657	2145	2	1.225945464	12907	88	7.376819629	174967	0	0	0	0	0	L22	LPS	50mg	3h	50	Not_added	LPS 50mg/kg 3h	LPS 50mg 3h	LPS 50mg 3h	Lactotropes	3	3	10	Lactotropes	Lac	Inflammation
GATAGACA_YT081611	94138	5853	GATAGACA	GATAGACA	YT081611	0.834488387	104912	5945	838	2	0.798764679	9936	90	9.470794571	104912	0	0	0	0	0	L22	LPS	50mg	3h	50	Not_added	LPS 50mg/kg 3h	LPS 50mg 3h	LPS 50mg 3h	Lactotropes	3	3	10	Lactotropes	Lac	Inflammation
GTCGTAGA_YT081611	79220	5174	GTCGTAGA	GTCGTAGA	YT081611	0.698734486	87845	5264	1145	2	1.303432182	7480	88	8.514998008	87845	0	0	0	0	0	L22	LPS	50mg	3h	50	Not_added	LPS 50mg/kg 3h	LPS 50mg 3h	LPS 50mg 3h	Corticotropes	2	2	8	Corticotropes	Cort	Inflammation
AGCCATGC_YT081611	47386	4380	AGCCATGC	AGCCATGC	YT081611	0.413481869	51983	4466	917	2	1.764038243	3680	84	7.079237443	51983	0	0	0	0	0	L22	LPS	50mg	3h	50	Not_added	LPS 50mg/kg 3h	LPS 50mg 3h	LPS 50mg 3h	Lactotropes	9	9	1	Somatotropes	Som	Inflammation
TAGGATGA_YT191226-L92	63201	5809	TAGGATGA	TAGGATGA	YT191226-L92	0.550651614	69228	5900	466	2	0.673138037	5561	89	8.032876871	69228	0	0	0	0	0	L92	LPS	50mg	3h	64	Added	LPS 50mg/kg 3h	LPS 50mg 3h	LPS 50mg 3h	Lactotropes	0	0	1	Somatotropes	Som	Inflammation
AACTCACC_YT191226-L92	100201	6593	AACTCACC	AACTCACC	YT191226-L92	0.882809999	110987	6683	1076	2	0.969482912	9710	88	8.748772379	110987	0	0	0	0	0	L92	LPS	50mg	3h	64	Added	LPS 50mg/kg 3h	LPS 50mg 3h	LPS 50mg 3h	Lactotropes	5	5	1	Somatotropes	Som	Inflammation
AAGAGATC_YT191226-L92	45342	5510	AAGAGATC	AAGAGATC	YT191226-L92	0.398814371	50139	5601	697	2	1.390135424	4100	89	8.177267197	50139	0	0	0	0	0	L92	LPS	50mg	3h	64	Added	LPS 50mg/kg 3h	LPS 50mg 3h	LPS 50mg 3h	Lactotropes	0	0	1	Somatotropes	Som	Inflammation
AATCCGTC_YT191226-L92	123255	6478	AATCCGTC	AATCCGTC	YT191226-L92	1.085880082	136517	6569	1245	2	0.911974333	12017	89	8.802566713	136517	0	0	0	0	0	L92	LPS	50mg	3h	64	Added	LPS 50mg/kg 3h	LPS 50mg 3h	LPS 50mg 3h	Lactotropes	0	0	1	Somatotropes	Som	Inflammation
AATGTTGC_YT191226-L92	38496	5002	AATGTTGC	AATGTTGC	YT191226-L92	0.338967159	42615	5087	403	2	0.945676405	3716	83	8.719934295	42615	0	0	0	0	0	L92	LPS	50mg	3h	64	Added	LPS 50mg/kg 3h	LPS 50mg 3h	LPS 50mg 3h	Lactotropes	0	0	1	Somatotropes	Som	Inflammation
ACACGACC_YT191226-L92	359180	8629	ACACGACC	ACACGACC	YT191226-L92	3.004037291	377668	8720	1150	2	0.304500249	17338	89	4.590804622	377668	0	0	0	0	0	L92	LPS	50mg	3h	64	Added	LPS 50mg/kg 3h	LPS 50mg 3h	LPS 50mg 3h	Gonadotropes	4	4	6	Gonadotropes	Gonad	Inflammation
ACAGATTC_YT191226-L92	141744	7537	ACAGATTC	ACAGATTC	YT191226-L92	1.232308486	154926	7627	967	2	0.624168958	12215	88	7.884409331	154926	0	0	0	0	0	L92	LPS	50mg	3h	64	Added	LPS 50mg/kg 3h	LPS 50mg 3h	LPS 50mg 3h	Thyrotropes	8	8	12	Thyrotropes	Thyro	Inflammation
AGATGTAC_YT191226-L92	68255	5299	AGATGTAC	AGATGTAC	YT191226-L92	0.59170311	74389	5387	916	2	1.231364852	5218	86	7.014477947	74389	0	0	0	0	0	L92	LPS	50mg	3h	64	Added	LPS 50mg/kg 3h	LPS 50mg 3h	LPS 50mg 3h	Corticotropes	2	2	8	Corticotropes	Cort	Inflammation
AGCCATGC_YT191226-L92	120267	6437	AGCCATGC	AGCCATGC	YT191226-L92	1.042537784	131068	6526	839	2	0.640125736	9962	87	7.600634785	131068	0	0	0	0	0	L92	LPS	50mg	3h	64	Added	LPS 50mg/kg 3h	LPS 50mg 3h	LPS 50mg 3h	Lactotropes	0	0	1	Somatotropes	Som	Inflammation
ATAGCGAC_YT191226-L92	99459	6124	ATAGCGAC	ATAGCGAC	YT191226-L92	0.875213762	110032	6215	731	2	0.664352188	9842	89	8.944670641	110032	0	0	0	0	0	L92	LPS	50mg	3h	64	Added	LPS 50mg/kg 3h	LPS 50mg 3h	LPS 50mg 3h	Lactotropes	0	0	1	Somatotropes	Som	Inflammation
ATCATTCC_YT191226-L92	49457	5067	ATCATTCC	ATCATTCC	YT191226-L92	0.419702034	52765	5154	474	2	0.898322752	2834	85	5.370984554	52765	0	0	0	0	0	L92	LPS	50mg	3h	64	Added	LPS 50mg/kg 3h	LPS 50mg 3h	LPS 50mg 3h	Corticotropes	2	2	8	Corticotropes	Cort	Inflammation
ATTGGCTC_YT191226-L92	93689	5886	ATTGGCTC	ATTGGCTC	YT191226-L92	0.834122495	104866	5976	984	2	0.938340358	10193	88	9.720023649	104866	0	0	0	0	0	L92	LPS	50mg	3h	64	Added	LPS 50mg/kg 3h	LPS 50mg 3h	LPS 50mg 3h	Lactotropes	0	0	1	Somatotropes	Som	Inflammation
CAAGGAGC_YT191226-L92	184127	7239	CAAGGAGC	CAAGGAGC	YT191226-L92	1.586261311	199425	7329	886	2	0.444277297	14412	88	7.226776984	199425	0	0	0	0	0	L92	LPS	50mg	3h	64	Added	LPS 50mg/kg 3h	LPS 50mg 3h	LPS 50mg 3h	Lactotropes	0	0	1	Somatotropes	Som	Inflammation
CCATCCTC_YT191226-L92	84447	7824	CCATCCTC	CCATCCTC	YT191226-L92	0.724816225	91124	7913	660	2	0.724287784	6017	87	6.603090295	91124	0	0	0	0	0	L92	LPS	50mg	3h	64	Added	LPS 50mg/kg 3h	LPS 50mg 3h	LPS 50mg 3h	Lactotropes	1	1	1	Somatotropes	Som	Inflammation
CCGACAAC_YT191226-L92	198525	7440	CCGACAAC	CCGACAAC	YT191226-L92	1.695591444	213170	7531	863	2	0.404841207	13782	89	6.465262467	213170	0	0	0	0	0	L92	LPS	50mg	3h	64	Added	LPS 50mg/kg 3h	LPS 50mg 3h	LPS 50mg 3h	Lactotropes	1	1	1	Somatotropes	Som	Inflammation
CCTAATCC_YT191226-L92	113522	5770	CCTAATCC	CCTAATCC	YT191226-L92	0.989706155	124426	5858	911	2	0.732162088	9993	86	8.031279636	124426	0	0	0	0	0	L92	LPS	50mg	3h	64	Added	LPS 50mg/kg 3h	LPS 50mg 3h	LPS 50mg 3h	Corticotropes	2	2	8	Corticotropes	Cort	Inflammation
CGACACAC_YT191226-L92	163882	5250	CGACACAC	CGACACAC	YT191226-L92	1.39165447	174959	5338	901	2	0.514977795	10176	86	5.8162198	174959	0	0	0	0	0	L92	LPS	50mg	3h	64	Added	LPS 50mg/kg 3h	LPS 50mg 3h	LPS 50mg 3h	Corticotropes	2	2	8	Corticotropes	Cort	Inflammation
CGGATTGC_YT191226-L92	265933	7609	CGGATTGC	CGGATTGC	YT191226-L92	2.251723484	283087	7701	1193	2	0.421425216	15961	90	5.638196032	283087	0	0	0	0	0	L92	LPS	50mg	3h	64	Added	LPS 50mg/kg 3h	LPS 50mg 3h	LPS 50mg 3h	Gonadotropes	4	4	6	Gonadotropes	Gonad	Inflammation
GAACAGGC_YT191226-L92	198944	7439	GAACAGGC	GAACAGGC	YT191226-L92	1.730009158	217497	7530	1140	2	0.524145161	17413	89	8.00608744	217497	0	0	0	0	0	L92	LPS	50mg	3h	64	Added	LPS 50mg/kg 3h	LPS 50mg 3h	LPS 50mg 3h	Melanotropes	0	0	1	Somatotropes	Som	Inflammation
GAGTTAGC_YT191226-L92	147142	7211	GAGTTAGC	GAGTTAGC	YT191226-L92	1.281155074	161067	7299	916	2	0.568707432	13009	86	8.076763086	161067	0	0	0	0	0	L92	LPS	50mg	3h	64	Added	LPS 50mg/kg 3h	LPS 50mg 3h	LPS 50mg 3h	Lactotropes	1	1	1	Somatotropes	Som	Inflammation
GATAGACA_YT191226-L92	89800	5833	GATAGACA	GATAGACA	YT191226-L92	0.795536793	100015	5923	875	2	0.87486877	9340	88	9.33859921	100015	0	0	0	0	0	L92	LPS	50mg	3h	64	Added	LPS 50mg/kg 3h	LPS 50mg 3h	LPS 50mg 3h	Lactotropes	3	3	10	Lactotropes	Lac	Inflammation
GATGAATC_YT191226-L92	123070	6966	GATGAATC	GATGAATC	YT191226-L92	1.085371015	136453	7056	911	2	0.667629147	12472	88	9.140143493	136453	0	0	0	0	0	L92	LPS	50mg	3h	64	Added	LPS 50mg/kg 3h	LPS 50mg 3h	LPS 50mg 3h	Lactotropes	1	1	1	Somatotropes	Som	Inflammation
GCCAAGAC_YT191226-L92	216356	7374	GCCAAGAC	GCCAAGAC	YT191226-L92	1.873892226	235586	7463	1162	2	0.493238138	18068	87	7.669386127	235586	0	0	0	0	0	L92	LPS	50mg	3h	64	Added	LPS 50mg/kg 3h	LPS 50mg 3h	LPS 50mg 3h	Pericytes	5	5	1	Somatotropes	Som	Inflammation
GCCACATA_YT191226-L92	302748	8356	GCCACATA	GCCACATA	YT191226-L92	2.561498822	322032	8447	1337	2	0.415176132	17947	89	5.573048641	322032	0	0	0	0	0	L92	LPS	50mg	3h	64	Added	LPS 50mg/kg 3h	LPS 50mg 3h	LPS 50mg 3h	Gonadotropes	4	4	6	Gonadotropes	Gonad	Inflammation
GCGAGTAA_YT191226-L92	122183	6712	GCGAGTAA	GCGAGTAA	YT191226-L92	1.068134318	134286	6802	958	2	0.713402737	11145	88	8.299450427	134286	0	0	0	0	0	L92	LPS	50mg	3h	64	Added	LPS 50mg/kg 3h	LPS 50mg 3h	LPS 50mg 3h	Lactotropes	0	0	1	Somatotropes	Som	Inflammation
GCTAACGA_YT191226-L92	93225	5126	GCTAACGA	GCTAACGA	YT191226-L92	0.829771562	104319	5214	1010	2	0.968184128	10084	86	9.666503705	104319	0	0	0	0	0	L92	LPS	50mg	3h	64	Added	LPS 50mg/kg 3h	LPS 50mg 3h	LPS 50mg 3h	Lactotropes	0	0	1	Somatotropes	Som	Inflammation
GGAGAACA_YT191226-L92	81261	6016	GGAGAACA	GGAGAACA	YT191226-L92	0.727600186	91474	6106	639	2	0.698559153	9574	88	10.46636203	91474	0	0	0	0	0	L92	LPS	50mg	3h	64	Added	LPS 50mg/kg 3h	LPS 50mg 3h	LPS 50mg 3h	Lactotropes	1	1	1	Somatotropes	Som	Inflammation
GGTGCGAA_YT191226-L92	81287	3651	GGTGCGAA	GGTGCGAA	YT191226-L92	0.720982313	90642	3739	972	2	1.072350566	8383	86	9.248472011	90642	0	0	0	0	0	L92	LPS	50mg	3h	64	Added	LPS 50mg/kg 3h	LPS 50mg 3h	LPS 50mg 3h	Pou1f1 Progenitors	2	2	8	Corticotropes	Cort	Inflammation
GTACGCAA_YT191226-L92	119318	6563	GTACGCAA	GTACGCAA	YT191226-L92	1.047652318	131711	6652	1013	2	0.769108123	11380	87	8.640128767	131711	0	0	0	0	0	L92	LPS	50mg	3h	64	Added	LPS 50mg/kg 3h	LPS 50mg 3h	LPS 50mg 3h	Thyrotropes	8	8	12	Thyrotropes	Thyro	Inflammation
TGAAGAGA_YT191226-L92	46644	4458	TGAAGAGA	TGAAGAGA	YT191226-L92	0.403674372	50750	4545	469	2	0.924137931	3637	85	7.166502463	50750	0	0	0	0	0	L92	LPS	50mg	3h	64	Added	LPS 50mg/kg 3h	LPS 50mg 3h	LPS 50mg 3h	Corticotropes	2	2	8	Corticotropes	Cort	Inflammation
TGGAACAA_YT191226-L92	71407	5911	TGGAACAA	TGGAACAA	YT191226-L92	0.63632603	79999	6000	676	2	0.845010563	7916	87	9.895123689	79999	0	0	0	0	0	L92	LPS	50mg	3h	64	Added	LPS 50mg/kg 3h	LPS 50mg 3h	LPS 50mg 3h	Lactotropes	1	1	1	Somatotropes	Som	Inflammation
TTCACGCA_YT191226-L92	155457	6918	TTCACGCA	TTCACGCA	YT191226-L92	1.355836821	170456	7008	1152	2	0.675834233	13847	88	8.123504013	170456	0	0	0	0	0	L92	LPS	50mg	3h	64	Added	LPS 50mg/kg 3h	LPS 50mg 3h	LPS 50mg 3h	Lactotropes	1	1	1	Somatotropes	Som	Inflammation
TGGTGGTA_YT191226-L92	56987	4032	TGGTGGTA	TGGTGGTA	YT191226-L92	0.510331902	64159	4118	894	2	1.393413239	6278	84	9.785065229	64159	0	0	0	0	0	L92	LPS	50mg	3h	64	Added	LPS 50mg/kg 3h	LPS 50mg 3h	LPS 50mg 3h	Corticotropes	2	2	8	Corticotropes	Cort	Inflammation
CCTCTATC_YT191226-L92	61167	5236	CCTCTATC	CCTCTATC	YT191226-L92	0.544097374	68404	5325	720	2	1.052570025	6517	87	9.52722063	68404	0	0	0	0	0	L92	LPS	50mg	3h	64	Added	LPS 50mg/kg 3h	LPS 50mg 3h	LPS 50mg 3h	Lactotropes	1	1	1	Somatotropes	Som	Inflammation
GCTCGGTA_YT191226-L92	96787	5408	GCTCGGTA	GCTCGGTA	YT191226-L92	0.860061059	108127	5498	869	2	0.803684556	10471	88	9.683982724	108127	0	0	0	0	0	L92	LPS	50mg	3h	64	Added	LPS 50mg/kg 3h	LPS 50mg 3h	LPS 50mg 3h	Lactotropes	0	0	1	Somatotropes	Som	Inflammation
TGGCTTCA_YT191226-L92	175432	5949	TGGCTTCA	TGGCTTCA	YT191226-L92	1.523542643	191540	6039	1101	2	0.57481466	15007	88	7.834916989	191540	0	0	0	0	0	L92	LPS	50mg	3h	64	Added	LPS 50mg/kg 3h	LPS 50mg 3h	LPS 50mg 3h	Lactotropes	3	3	10	Lactotropes	Lac	Inflammation
GTCTGTCA_YT191226-L92	66709	4759	GTCTGTCA	GTCTGTCA	YT191226-L92	0.585482945	73607	4848	441	2	0.5991278	6457	87	8.772263508	73607	0	0	0	0	0	L92	LPS	50mg	3h	64	Added	LPS 50mg/kg 3h	LPS 50mg 3h	LPS 50mg 3h	Lactotropes	0	0	1	Somatotropes	Som	Inflammation
AAGAGATC_YT191226-L93	127873	6580	AAGAGATC	AAGAGATC	YT191226-L93	1.136126605	142834	6670	980	2	0.68611115	13981	88	9.788285702	142834	0	0	0	0	0	L93	LPS	50mg	3h	64	Added	LPS 50mg/kg 3h	LPS 50mg 3h	LPS 50mg 3h	Lactotropes	5	5	1	Somatotropes	Som	Inflammation
ATTGGCTC_YT191226-L93	182619	7006	ATTGGCTC	ATTGGCTC	YT191226-L93	1.57894347	198505	7097	1578	2	0.794942193	14308	89	7.207878895	198505	0	0	0	0	0	L93	LPS	50mg	3h	64	Added	LPS 50mg/kg 3h	LPS 50mg 3h	LPS 50mg 3h	Lactotropes	1	1	1	Somatotropes	Som	Inflammation
AACTCACC_YT191226-L93	191075	7065	AACTCACC	AACTCACC	YT191226-L93	1.661993009	208946	7157	1421	2	0.680080021	16450	90	7.87284753	208946	0	0	0	0	0	L93	LPS	50mg	3h	64	Added	LPS 50mg/kg 3h	LPS 50mg 3h	LPS 50mg 3h	Lactotropes	0	0	1	Somatotropes	Som	Inflammation
AAGGACAC_YT191226-L93	159017	6042	AAGGACAC	AAGGACAC	YT191226-L93	1.374091652	172751	6130	980	2	0.567290493	12754	86	7.382880562	172751	0	0	0	0	0	L93	LPS	50mg	3h	64	Added	LPS 50mg/kg 3h	LPS 50mg 3h	LPS 50mg 3h	Pou1f1 Progenitors	1	1	1	Somatotropes	Som	Inflammation
AATCCGTC_YT191226-L93	98924	3955	AATCCGTC	AATCCGTC	YT191226-L93	0.875396709	110055	4044	968	2	0.87956022	10163	87	9.234473672	110055	0	0	0	0	0	L93	LPS	50mg	3h	64	Added	LPS 50mg/kg 3h	LPS 50mg 3h	LPS 50mg 3h	Lactotropes	0	0	1	Somatotropes	Som	Inflammation
AGCACCTC_YT191226-L93	285463	7313	AGCACCTC	AGCACCTC	YT191226-L93	2.429403841	305425	7405	1343	2	0.439715151	18619	90	6.096095604	305425	0	0	0	0	0	L93	LPS	50mg	3h	64	Added	LPS 50mg/kg 3h	LPS 50mg 3h	LPS 50mg 3h	Pou1f1 Progenitors	0	0	1	Somatotropes	Som	Inflammation
ATAGCGAC_YT191226-L93	137141	5541	ATAGCGAC	ATAGCGAC	YT191226-L93	1.208048253	151876	5629	1168	2	0.769048434	13567	86	8.932945297	151876	0	0	0	0	0	L93	LPS	50mg	3h	64	Added	LPS 50mg/kg 3h	LPS 50mg 3h	LPS 50mg 3h	Lactotropes	0	0	1	Somatotropes	Som	Inflammation
ATCATTCC_YT191226-L93	164224	7409	ATCATTCC	ATCATTCC	YT191226-L93	1.430017455	179782	7501	1092	2	0.607402298	14466	90	8.046411765	179782	0	0	0	0	0	L93	LPS	50mg	3h	64	Added	LPS 50mg/kg 3h	LPS 50mg 3h	LPS 50mg 3h	Lactotropes	1	1	1	Somatotropes	Som	Inflammation
CAAGGAGC_YT191226-L93	202577	6862	CAAGGAGC	CAAGGAGC	YT191226-L93	1.692489316	212780	6952	1525	2	0.716702698	8678	88	4.078390826	212780	0	0	0	0	0	L93	LPS	50mg	3h	64	Added	LPS 50mg/kg 3h	LPS 50mg 3h	LPS 50mg 3h	Corticotropes	9	9	1	Corticotropes	Cort	Inflammation
CCGACAAC_YT191226-L93	90701	4058	CCGACAAC	CCGACAAC	YT191226-L93	0.764038261	96055	4143	1095	2	1.139971891	4259	83	4.433918068	96055	0	0	0	0	0	L93	LPS	50mg	3h	64	Added	LPS 50mg/kg 3h	LPS 50mg 3h	LPS 50mg 3h	Lactotropes	9	9	1	Somatotropes	Som	Inflammation
CCTAATCC_YT191226-L93	154062	6353	CCTAATCC	CCTAATCC	YT191226-L93	1.345265723	169127	6444	1244	2	0.73554193	13821	89	8.171965446	169127	0	0	0	0	0	L93	LPS	50mg	3h	64	Added	LPS 50mg/kg 3h	LPS 50mg 3h	LPS 50mg 3h	Lactotropes	0	0	1	Somatotropes	Som	Inflammation
CCTCTATC_YT191226-L93	132004	6991	CCTCTATC	CCTCTATC	YT191226-L93	1.157849456	145565	7082	1232	2	0.846357297	12329	89	8.469755779	145565	0	0	0	0	0	L93	LPS	50mg	3h	64	Added	LPS 50mg/kg 3h	LPS 50mg 3h	LPS 50mg 3h	Lactotropes	1	1	1	Somatotropes	Som	Inflammation
CTAAGGTC_YT191226-L93	183973	7128	CTAAGGTC	CTAAGGTC	YT191226-L93	1.598248253	200932	7218	1643	2	0.817689567	15316	88	7.622479247	200932	0	0	0	0	0	L93	LPS	50mg	3h	64	Added	LPS 50mg/kg 3h	LPS 50mg 3h	LPS 50mg 3h	Lactotropes	1	1	1	Somatotropes	Som	Inflammation
GAACAGGC_YT191226-L93	173365	5815	GAACAGGC	GAACAGGC	YT191226-L93	1.515222576	190494	5905	1803	2	0.946486504	15326	88	8.045397755	190494	0	0	0	0	0	L93	LPS	50mg	3h	64	Added	LPS 50mg/kg 3h	LPS 50mg 3h	LPS 50mg 3h	Lactotropes	3	3	10	Lactotropes	Lac	Inflammation
GACAGTGC_YT191226-L93	108902	5851	GACAGTGC	GACAGTGC	YT191226-L93	0.930662315	117003	5940	1293	2	1.105099869	6808	87	5.818654223	117003	0	0	0	0	0	L93	LPS	50mg	3h	64	Added	LPS 50mg/kg 3h	LPS 50mg 3h	LPS 50mg 3h	Pou1f1 Progenitors	9	9	1	Somatotropes	Som	Inflammation
GAGTTAGC_YT191226-L93	311362	9175	GAGTTAGC	GAGTTAGC	YT191226-L93	2.634796543	331247	9266	1369	2	0.413286762	18516	89	5.589786474	331247	0	0	0	0	0	L93	LPS	50mg	3h	64	Added	LPS 50mg/kg 3h	LPS 50mg 3h	LPS 50mg 3h	Gonadotropes	4	4	6	Gonadotropes	Gonad	Inflammation
GCCAAGAC_YT191226-L93	91080	4773	GCCAAGAC	GCCAAGAC	YT191226-L93	0.812638269	102165	4863	885	2	0.866245779	10200	88	9.983849655	102165	0	0	0	0	0	L93	LPS	50mg	3h	64	Added	LPS 50mg/kg 3h	LPS 50mg 3h	LPS 50mg 3h	Lactotropes	0	0	1	Somatotropes	Som	Inflammation
GCGAGTAA_YT191226-L93	231782	8660	GCGAGTAA	GCGAGTAA	YT191226-L93	2.001262428	251599	8753	1041	2	0.413753632	18776	91	7.462668771	251599	0	0	0	0	0	L93	LPS	50mg	3h	64	Added	LPS 50mg/kg 3h	LPS 50mg 3h	LPS 50mg 3h	Lactotropes	0	0	1	Somatotropes	Som	Inflammation
GCTCGGTA_YT191226-L93	114229	5826	GCTCGGTA	GCTCGGTA	YT191226-L93	1.022246684	128517	5915	1253	2	0.974968292	13035	87	10.14262705	128517	0	0	0	0	0	L93	LPS	50mg	3h	64	Added	LPS 50mg/kg 3h	LPS 50mg 3h	LPS 50mg 3h	Melanotropes	1	1	1	Somatotropes	Som	Inflammation
GGAGAACA_YT191226-L93	114711	5814	GGAGAACA	GGAGAACA	YT191226-L93	1.013083474	127365	5906	748	2	0.587288502	11906	90	9.347937031	127365	0	0	0	0	0	L93	LPS	50mg	3h	64	Added	LPS 50mg/kg 3h	LPS 50mg 3h	LPS 50mg 3h	Lactotropes	0	0	1	Somatotropes	Som	Inflammation
GTCGTAGA_YT191226-L93	95319	5110	GTCGTAGA	GTCGTAGA	YT191226-L93	0.847063938	106493	5198	864	2	0.811320932	10310	86	9.681387509	106493	0	0	0	0	0	L93	LPS	50mg	3h	64	Added	LPS 50mg/kg 3h	LPS 50mg 3h	LPS 50mg 3h	Pituicyte	0	0	1	Somatotropes	Som	Inflammation
GTCTGTCA_YT191226-L93	141960	6021	GTCTGTCA	GTCTGTCA	YT191226-L93	1.234257259	155171	6110	1173	2	0.755940221	12038	87	7.757892905	155171	0	0	0	0	0	L93	LPS	50mg	3h	64	Added	LPS 50mg/kg 3h	LPS 50mg 3h	LPS 50mg 3h	Lactotropes	3	3	10	Lactotropes	Lac	Inflammation
GTGTTCTA_YT191226-L93	89876	5646	GTGTTCTA	GTGTTCTA	YT191226-L93	0.77735355	97729	5736	1144	2	1.170583962	6709	88	6.864901923	97729	0	0	0	0	0	L93	LPS	50mg	3h	64	Added	LPS 50mg/kg 3h	LPS 50mg 3h	LPS 50mg 3h	Melanotropes	6	6	9	Melanotropes	Mel	Inflammation
TATCAGCA_YT191226-L93	152010	7068	TATCAGCA	TATCAGCA	YT191226-L93	1.315175079	165344	7159	839	2	0.50742694	12495	89	7.556972131	165344	0	0	0	0	0	L93	LPS	50mg	3h	64	Added	LPS 50mg/kg 3h	LPS 50mg 3h	LPS 50mg 3h	Lactotropes	0	0	1	Somatotropes	Som	Inflammation
TCCGTCTA_YT191226-L93	113644	5318	TCCGTCTA	TCCGTCTA	YT191226-L93	1.001271525	125880	5405	1053	2	0.836510963	11183	85	8.883857642	125880	0	0	0	0	0	L93	LPS	50mg	3h	64	Added	LPS 50mg/kg 3h	LPS 50mg 3h	LPS 50mg 3h	Lactotropes	0	0	1	Somatotropes	Som	Inflammation
TCTTCACA_YT191226-L93	200887	7573	TCTTCACA	TCTTCACA	YT191226-L93	1.73529073	218161	7663	1087	2	0.498255875	16187	88	7.419749634	218161	0	0	0	0	0	L93	LPS	50mg	3h	64	Added	LPS 50mg/kg 3h	LPS 50mg 3h	LPS 50mg 3h	Lactotropes	1	1	1	Somatotropes	Som	Inflammation
TGAAGAGA_YT191226-L93	112442	4709	TGAAGAGA	TGAAGAGA	YT191226-L93	0.990891327	124575	4798	899	2	0.721653622	11234	87	9.017860726	124575	0	0	0	0	0	L93	LPS	50mg	3h	64	Added	LPS 50mg/kg 3h	LPS 50mg 3h	LPS 50mg 3h	Lactotropes	0	0	1	Somatotropes	Som	Inflammation
TGGAACAA_YT191226-L93	284540	9053	TGGAACAA	TGGAACAA	YT191226-L93	2.430207212	305526	9146	1123	2	0.367562826	19863	91	6.50124703	305526	0	0	0	0	0	L93	LPS	50mg	3h	64	Added	LPS 50mg/kg 3h	LPS 50mg 3h	LPS 50mg 3h	Gonadotropes	4	4	6	Gonadotropes	Gonad	Inflammation
TGGCTTCA_YT191226-L93	318616	8268	TGGCTTCA	TGGCTTCA	YT191226-L93	2.700967323	339566	8357	2015	2	0.593404522	18935	87	5.576235548	339566	0	0	0	0	0	L93	LPS	50mg	3h	64	Added	LPS 50mg/kg 3h	LPS 50mg 3h	LPS 50mg 3h	Gonadotropes	4	4	6	Gonadotropes	Gonad	Inflammation
TGGTGGTA_YT191226-L93	167867	6583	TGGTGGTA	TGGTGGTA	YT191226-L93	1.463194318	183953	6673	1688	2	0.917625698	14398	88	7.826999288	183953	0	0	0	0	0	L93	LPS	50mg	3h	64	Added	LPS 50mg/kg 3h	LPS 50mg 3h	LPS 50mg 3h	Lactotropes	0	0	1	Somatotropes	Som	Inflammation
TTCACGCA_YT191226-L93	125208	5000	TTCACGCA	TTCACGCA	YT191226-L93	1.086086891	136543	5087	1604	2	1.174721516	9731	85	7.12669269	136543	0	0	0	0	0	L93	LPS	50mg	3h	64	Added	LPS 50mg/kg 3h	LPS 50mg 3h	LPS 50mg 3h	Melanotropes	6	6	9	Melanotropes	Mel	Inflammation
ACAGATTC_YT191226-L93	77221	5053	ACAGATTC	ACAGATTC	YT191226-L93	0.648615231	81544	5140	1050	2	1.287648386	3273	85	4.013783969	81544	0	0	0	0	0	L93	LPS	50mg	3h	64	Added	LPS 50mg/kg 3h	LPS 50mg 3h	LPS 50mg 3h	Lactotropes	9	9	1	Somatotropes	Som	Inflammation
GCTAACGA_YT191226-L93	116729	4757	GCTAACGA	GCTAACGA	YT191226-L93	1.015183377	127629	4848	1249	2	0.978617712	9651	89	7.561761042	127629	0	0	0	0	0	L93	LPS	50mg	3h	64	Added	LPS 50mg/kg 3h	LPS 50mg 3h	LPS 50mg 3h	Corticotropes	2	2	8	Corticotropes	Cort	Inflammation
GCCACATA_YT191226-L93	151160	6232	GCCACATA	GCCACATA	YT191226-L93	1.326477962	166765	6324	960	2	0.57566036	14645	90	8.781818727	166765	0	0	0	0	0	L93	LPS	50mg	3h	64	Added	LPS 50mg/kg 3h	LPS 50mg 3h	LPS 50mg 3h	Gonadotropes	0	0	1	Somatotropes	Som	Inflammation
TAGGATGA_YT191226-L93	79248	4574	TAGGATGA	TAGGATGA	YT191226-L93	0.684886268	86104	4663	803	2	0.932593143	6053	87	7.029870854	86104	0	0	0	0	0	L93	LPS	50mg	3h	64	Added	LPS 50mg/kg 3h	LPS 50mg 3h	LPS 50mg 3h	Corticotropes	2	2	8	Corticotropes	Cort	Inflammation
GTACGCAA_YT191226-L93	66620	3521	GTACGCAA	GTACGCAA	YT191226-L93	0.576112927	72429	3606	1390	2	1.919120794	4419	83	6.10114733	72429	0	0	0	0	0	L93	LPS	50mg	3h	64	Added	LPS 50mg/kg 3h	LPS 50mg 3h	LPS 50mg 3h	Lactotropes	0	0	1	Somatotropes	Som	Inflammation
AACTCACC_YT191226-L94	83757	5774	AACTCACC	AACTCACC	YT191226-L94	0.747008373	93914	5865	794	2	0.845454352	9363	89	9.969759567	93914	0	0	0	0	0	L94	LPS	50mg	3h	64	Added	LPS 50mg/kg 3h	LPS 50mg 3h	LPS 50mg 3h	Lactotropes	0	0	1	Somatotropes	Som	Inflammation
AATCCGTC_YT191226-L94	130796	6590	AATCCGTC	AATCCGTC	YT191226-L94	1.144860288	143932	6678	922	2	0.640580274	12214	86	8.485951699	143932	0	0	0	0	0	L94	LPS	50mg	3h	64	Added	LPS 50mg/kg 3h	LPS 50mg 3h	LPS 50mg 3h	Lactotropes	5	5	1	Somatotropes	Som	Inflammation
CCTAATCC_YT191226-L94	182625	8027	CCTAATCC	CCTAATCC	YT191226-L94	1.591638333	200101	8119	1305	2	0.652170654	16171	90	8.081418883	200101	0	0	0	0	0	L94	LPS	50mg	3h	64	Added	LPS 50mg/kg 3h	LPS 50mg 3h	LPS 50mg 3h	Thyrotropes	1	1	1	Somatotropes	Som	Inflammation
GAGTTAGC_YT191226-L94	88249	5647	GAGTTAGC	GAGTTAGC	YT191226-L94	0.781410179	98239	5739	781	2	0.794999949	9209	90	9.374077505	98239	0	0	0	0	0	L94	LPS	50mg	3h	64	Added	LPS 50mg/kg 3h	LPS 50mg 3h	LPS 50mg 3h	Lactotropes	5	5	1	Somatotropes	Som	Inflammation
GCGAGTAA_YT191226-L94	131894	7043	GCGAGTAA	GCGAGTAA	YT191226-L94	1.164363925	146384	7133	1021	2	0.697480599	13469	88	9.201142201	146384	0	0	0	0	0	L94	LPS	50mg	3h	64	Added	LPS 50mg/kg 3h	LPS 50mg 3h	LPS 50mg 3h	Lactotropes	0	0	1	Somatotropes	Som	Inflammation
GGAGAACA_YT191226-L94	31193	4575	GGAGAACA	GGAGAACA	YT191226-L94	0.269185184	33842	4661	423	2	1.249926127	2226	84	6.577625436	33842	0	0	0	0	0	L94	LPS	50mg	3h	64	Added	LPS 50mg/kg 3h	LPS 50mg 3h	LPS 50mg 3h	Lactotropes	5	5	1	Somatotropes	Som	Inflammation
TCTTCACA_YT191226-L94	118761	7084	TCTTCACA	TCTTCACA	YT191226-L94	1.04729438	131666	7176	958	2	0.727598621	11947	90	9.073716829	131666	0	0	0	0	0	L94	LPS	50mg	3h	64	Added	LPS 50mg/kg 3h	LPS 50mg 3h	LPS 50mg 3h	Lactotropes	1	1	1	Somatotropes	Som	Inflammation
AAGGACAC_YT191226-L94	61817	4408	AAGGACAC	AAGGACAC	YT191226-L94	0.52143593	65555	4496	625	2	0.95339791	3113	86	4.748684311	65555	0	0	0	0	0	L94	LPS	50mg	3h	64	Added	LPS 50mg/kg 3h	LPS 50mg 3h	LPS 50mg 3h	Red Blood Cells	0	0	1	Somatotropes	Som	Inflammation
AATGTTGC_YT191226-L94	83806	7325	AATGTTGC	AATGTTGC	YT191226-L94	0.744908471	93650	7416	888	2	0.948211426	8956	89	9.563267485	93650	0	0	0	0	0	L94	LPS	50mg	3h	64	Added	LPS 50mg/kg 3h	LPS 50mg 3h	LPS 50mg 3h	Lactotropes	1	1	1	Somatotropes	Som	Inflammation
ACACGACC_YT191226-L94	128744	6591	ACACGACC	ACACGACC	YT191226-L94	1.121697731	141020	6682	706	2	0.500638207	11570	89	8.204509999	141020	0	0	0	0	0	L94	LPS	50mg	3h	64	Added	LPS 50mg/kg 3h	LPS 50mg 3h	LPS 50mg 3h	Pituicyte	0	0	1	Somatotropes	Som	Inflammation
AGCACCTC_YT191226-L94	143550	6092	AGCACCTC	AGCACCTC	YT191226-L94	1.240342203	155936	6181	731	2	0.468782064	11655	87	7.474220193	155936	0	0	0	0	0	L94	LPS	50mg	3h	64	Added	LPS 50mg/kg 3h	LPS 50mg 3h	LPS 50mg 3h	Pou1f1 Progenitors	0	0	1	Somatotropes	Som	Inflammation
AGCCATGC_YT191226-L94	124752	5556	AGCCATGC	AGCCATGC	YT191226-L94	1.084392652	136330	5646	771	2	0.5655395	10807	88	7.927088682	136330	0	0	0	0	0	L94	LPS	50mg	3h	64	Added	LPS 50mg/kg 3h	LPS 50mg 3h	LPS 50mg 3h	Lactotropes	0	0	1	Somatotropes	Som	Inflammation
AGGCTAAC_YT191226-L94	89863	6257	AGGCTAAC	AGGCTAAC	YT191226-L94	0.786190638	98840	6345	710	2	0.718332659	8267	86	8.364022663	98840	0	0	0	0	0	L94	LPS	50mg	3h	64	Added	LPS 50mg/kg 3h	LPS 50mg 3h	LPS 50mg 3h	Lactotropes	0	0	1	Somatotropes	Som	Inflammation
ATAGCGAC_YT191226-L94	140428	7643	ATAGCGAC	ATAGCGAC	YT191226-L94	1.234122038	155154	7734	758	2	0.488546863	13968	89	9.002668317	155154	0	0	0	0	0	L94	LPS	50mg	3h	64	Added	LPS 50mg/kg 3h	LPS 50mg 3h	LPS 50mg 3h	Lactotropes	1	1	1	Somatotropes	Som	Inflammation
ATCATTCC_YT191226-L94	85296	6195	ATCATTCC	ATCATTCC	YT191226-L94	0.746483397	93848	6282	1008	2	1.074077231	7544	85	8.03853039	93848	0	0	0	0	0	L94	LPS	50mg	3h	64	Added	LPS 50mg/kg 3h	LPS 50mg 3h	LPS 50mg 3h	Lactotropes	1	1	1	Somatotropes	Som	Inflammation
CAAGGAGC_YT191226-L94	244986	7130	CAAGGAGC	CAAGGAGC	YT191226-L94	2.082005256	261750	7220	945	2	0.361031519	15819	88	6.043553009	261750	0	0	0	0	0	L94	LPS	50mg	3h	64	Added	LPS 50mg/kg 3h	LPS 50mg 3h	LPS 50mg 3h	Lactotropes	1	1	1	Somatotropes	Som	Inflammation
CACCTTAC_YT191226-L94	138788	6839	CACCTTAC	CACCTTAC	YT191226-L94	1.210856077	152229	6928	971	2	0.637854811	12470	87	8.191606067	152229	0	0	0	0	0	L94	LPS	50mg	3h	64	Added	LPS 50mg/kg 3h	LPS 50mg 3h	LPS 50mg 3h	Pituicyte	1	1	1	Somatotropes	Som	Inflammation
CCGACAAC_YT191226-L94	186744	6926	CCGACAAC	CCGACAAC	YT191226-L94	1.618587078	203489	7018	1192	2	0.58578105	15553	90	7.643164987	203489	0	0	0	0	0	L94	LPS	50mg	3h	64	Added	LPS 50mg/kg 3h	LPS 50mg 3h	LPS 50mg 3h	Lactotropes	0	0	1	Somatotropes	Som	Inflammation
CCTCTATC_YT191226-L94	64934	5767	CCTCTATC	CCTCTATC	YT191226-L94	0.57888098	72777	5857	1011	2	1.389175151	6832	88	9.387581241	72777	0	0	0	0	0	L94	LPS	50mg	3h	64	Added	LPS 50mg/kg 3h	LPS 50mg 3h	LPS 50mg 3h	Lactotropes	1	1	1	Somatotropes	Som	Inflammation
CGACACAC_YT191226-L94	278825	8165	CGACACAC	CGACACAC	YT191226-L94	2.352693779	295781	8255	1015	2	0.343159297	15941	88	5.389460445	295781	0	0	0	0	0	L94	LPS	50mg	3h	64	Added	LPS 50mg/kg 3h	LPS 50mg 3h	LPS 50mg 3h	Gonadotropes	4	4	6	Gonadotropes	Gonad	Inflammation
CGGATTGC_YT191226-L94	312322	8536	CGGATTGC	CGGATTGC	YT191226-L94	2.653600212	333611	8628	1401	2	0.419950181	19888	90	5.961434125	333611	0	0	0	0	0	L94	LPS	50mg	3h	64	Added	LPS 50mg/kg 3h	LPS 50mg 3h	LPS 50mg 3h	Corticotropes	2	2	8	Corticotropes	Cort	Inflammation
CTAAGGTC_YT191226-L94	70862	5400	CTAAGGTC	CTAAGGTC	YT191226-L94	0.638410024	80261	5491	823	2	1.025404617	8576	89	10.68513973	80261	0	0	0	0	0	L94	LPS	50mg	3h	64	Added	LPS 50mg/kg 3h	LPS 50mg 3h	LPS 50mg 3h	Lactotropes	0	0	1	Somatotropes	Som	Inflammation
GAACAGGC_YT191226-L94	204400	6954	GAACAGGC	GAACAGGC	YT191226-L94	1.770893617	222637	7046	1115	2	0.500815228	17122	90	7.690545597	222637	0	0	0	0	0	L94	LPS	50mg	3h	64	Added	LPS 50mg/kg 3h	LPS 50mg 3h	LPS 50mg 3h	Lactotropes	1	1	1	Somatotropes	Som	Inflammation
GACAGTGC_YT191226-L94	80608	5616	GACAGTGC	GACAGTGC	YT191226-L94	0.713465618	89697	5707	924	2	1.030134787	8165	89	9.102868546	89697	0	0	0	0	0	L94	LPS	50mg	3h	64	Added	LPS 50mg/kg 3h	LPS 50mg 3h	LPS 50mg 3h	Lactotropes	1	1	1	Somatotropes	Som	Inflammation
GATAGACA_YT191226-L94	65972	6837	GATAGACA	GATAGACA	YT191226-L94	0.591695156	74388	6928	764	2	1.027047373	7652	89	10.28660537	74388	0	0	0	0	0	L94	LPS	50mg	3h	64	Added	LPS 50mg/kg 3h	LPS 50mg 3h	LPS 50mg 3h	Lactotropes	0	0	1	Somatotropes	Som	Inflammation
GATGAATC_YT191226-L94	59716	4606	GATGAATC	GATGAATC	YT191226-L94	0.520704145	65463	4693	915	2	1.397736126	4832	85	7.381268808	65463	0	0	0	0	0	L94	LPS	50mg	3h	64	Added	LPS 50mg/kg 3h	LPS 50mg 3h	LPS 50mg 3h	Corticotropes	2	2	8	Corticotropes	Cort	Inflammation
GCTCGGTA_YT191226-L94	113910	6159	GCTCGGTA	GCTCGGTA	YT191226-L94	1.0012238	125874	6247	1040	2	0.826223048	10924	86	8.67851979	125874	0	0	0	0	0	L94	LPS	50mg	3h	64	Added	LPS 50mg/kg 3h	LPS 50mg 3h	LPS 50mg 3h	Lactotropes	0	0	1	Somatotropes	Som	Inflammation
GGTGCGAA_YT191226-L94	88591	5056	GGTGCGAA	GGTGCGAA	YT191226-L94	0.789595025	99268	5143	912	2	0.918725067	9765	85	9.83700689	99268	0	0	0	0	0	L94	LPS	50mg	3h	64	Added	LPS 50mg/kg 3h	LPS 50mg 3h	LPS 50mg 3h	Lactotropes	0	0	1	Somatotropes	Som	Inflammation
GTGTTCTA_YT191226-L94	76521	5898	GTGTTCTA	GTGTTCTA	YT191226-L94	0.670019915	84235	5987	1009	2	1.197839378	6705	87	7.959874162	84235	0	0	0	0	0	L94	LPS	50mg	3h	64	Added	LPS 50mg/kg 3h	LPS 50mg 3h	LPS 50mg 3h	Lactotropes	3	3	10	Lactotropes	Lac	Inflammation
TAGGATGA_YT191226-L94	43147	5167	TAGGATGA	TAGGATGA	YT191226-L94	0.373138294	46911	5255	571	2	1.217198525	3193	86	6.806505937	46911	0	0	0	0	0	L94	LPS	50mg	3h	64	Added	LPS 50mg/kg 3h	LPS 50mg 3h	LPS 50mg 3h	Lactotropes	0	0	1	Somatotropes	Som	Inflammation
TATCAGCA_YT191226-L94	107926	6465	TATCAGCA	TATCAGCA	YT191226-L94	0.932316783	117211	6555	1245	2	1.062186996	8040	88	6.859424457	117211	0	0	0	0	0	L94	LPS	50mg	3h	64	Added	LPS 50mg/kg 3h	LPS 50mg 3h	LPS 50mg 3h	Corticotropes	2	2	8	Corticotropes	Cort	Inflammation
TCCGTCTA_YT191226-L94	139714	6628	TCCGTCTA	TCCGTCTA	YT191226-L94	1.219144327	153271	6718	1140	2	0.743780624	12417	88	8.101336848	153271	0	0	0	0	0	L94	LPS	50mg	3h	64	Added	LPS 50mg/kg 3h	LPS 50mg 3h	LPS 50mg 3h	Melanotropes	5	5	1	Somatotropes	Som	Inflammation
TGAAGAGA_YT191226-L94	63608	5537	TGAAGAGA	TGAAGAGA	YT191226-L94	0.55820808	70178	5625	830	2	1.182706831	5740	86	8.179201459	70178	0	0	0	0	0	L94	LPS	50mg	3h	64	Added	LPS 50mg/kg 3h	LPS 50mg 3h	LPS 50mg 3h	Corticotropes	2	2	8	Corticotropes	Cort	Inflammation
TGGCTTCA_YT191226-L94	138549	6832	TGGCTTCA	TGGCTTCA	YT191226-L94	1.22282711	153734	6922	985	2	0.640717083	14200	88	9.236733579	153734	0	0	0	0	0	L94	LPS	50mg	3h	64	Added	LPS 50mg/kg 3h	LPS 50mg 3h	LPS 50mg 3h	Lactotropes	0	0	1	Somatotropes	Som	Inflammation
TGGTGGTA_YT191226-L94	89609	6112	TGGTGGTA	TGGTGGTA	YT191226-L94	0.800468382	100635	6204	929	2	0.923138073	10097	90	10.03328862	100635	0	0	0	0	0	L94	LPS	50mg	3h	64	Added	LPS 50mg/kg 3h	LPS 50mg 3h	LPS 50mg 3h	Lactotropes	0	0	1	Somatotropes	Som	Inflammation
CCATCCTC_YT191226-L94	38031	4701	CCATCCTC	CCATCCTC	YT191226-L94	0.33833878	42536	4789	646	2	1.51871356	3859	86	9.072315215	42536	0	0	0	0	0	L94	LPS	50mg	3h	64	Added	LPS 50mg/kg 3h	LPS 50mg 3h	LPS 50mg 3h	Lactotropes	0	0	1	Somatotropes	Som	Inflammation
GTACGCAA_YT191226-L94	50133	4170	GTACGCAA	GTACGCAA	YT191226-L94	0.429095914	53946	4255	785	2	1.455158863	3028	83	5.613020428	53946	0	0	0	0	0	L94	LPS	50mg	3h	64	Added	LPS 50mg/kg 3h	LPS 50mg 3h	LPS 50mg 3h	Lactotropes	9	9	1	Somatotropes	Som	Inflammation
ATTGGCTC_YT191226-L94	79531	5033	ATTGGCTC	ATTGGCTC	YT191226-L94	0.692896122	87111	5122	1141	2	1.309823099	6439	87	7.391718612	87111	0	0	0	0	0	L94	LPS	50mg	3h	64	Added	LPS 50mg/kg 3h	LPS 50mg 3h	LPS 50mg 3h	Lactotropes	0	0	1	Somatotropes	Som	Inflammation
AGATGTAC_YT191226-L94	47965	5348	AGATGTAC	AGATGTAC	YT191226-L94	0.42445863	53363	5438	692	2	1.296778667	4706	88	8.818844518	53363	0	0	0	0	0	L94	LPS	50mg	3h	64	Added	LPS 50mg/kg 3h	LPS 50mg 3h	LPS 50mg 3h	Pou1f1 Progenitors	0	0	1	Somatotropes	Som	Inflammation
GTCTGTCA_YT191226-L94	33800	3646	GTCTGTCA	GTCTGTCA	YT191226-L94	0.295028298	37091	3731	565	2	1.52328058	2726	83	7.34949179	37091	0	0	0	0	0	L94	LPS	50mg	3h	64	Added	LPS 50mg/kg 3h	LPS 50mg 3h	LPS 50mg 3h	Lactotropes	1	1	1	Somatotropes	Som	Inflammation
CCGACAAC_YT191226-L95	120838	5540	CCGACAAC	CCGACAAC	YT191226-L95	1.039928814	130740	5630	1000	2	0.764876855	8902	88	6.808933762	130740	0	0	0	0	0	L95	LPS	50mg	3h	64	Added	LPS 50mg/kg 3h	LPS 50mg 3h	LPS 50mg 3h	Lactotropes	0	0	1	Somatotropes	Som	Inflammation
CCTAATCC_YT191226-L95	100095	6957	CCTAATCC	CCTAATCC	YT191226-L95	0.874402437	109930	7046	593	2	0.539434185	9242	87	8.407168198	109930	0	0	0	0	0	L95	LPS	50mg	3h	64	Added	LPS 50mg/kg 3h	LPS 50mg 3h	LPS 50mg 3h	Lactotropes	1	1	1	Somatotropes	Som	Inflammation
AACTCACC_YT191226-L95	112116	6570	AACTCACC	AACTCACC	YT191226-L95	0.9973183	125383	6659	900	2	0.717800659	12367	87	9.863378608	125383	0	0	0	0	0	L95	LPS	50mg	3h	64	Added	LPS 50mg/kg 3h	LPS 50mg 3h	LPS 50mg 3h	Lactotropes	1	1	1	Somatotropes	Som	Inflammation
ACACGACC_YT191226-L95	118103	5821	ACACGACC	ACACGACC	YT191226-L95	1.020552445	128304	5911	896	2	0.698341439	9305	88	7.252307021	128304	0	0	0	0	0	L95	LPS	50mg	3h	64	Added	LPS 50mg/kg 3h	LPS 50mg 3h	LPS 50mg 3h	Melanotropes	6	6	9	Melanotropes	Mel	Inflammation
ACAGATTC_YT191226-L95	86233	6886	ACAGATTC	ACAGATTC	YT191226-L95	0.774084384	97318	6977	779	2	0.800468567	10306	89	10.59002446	97318	0	0	0	0	0	L95	LPS	50mg	3h	64	Added	LPS 50mg/kg 3h	LPS 50mg 3h	LPS 50mg 3h	Lactotropes	1	1	1	Somatotropes	Som	Inflammation
AGGCTAAC_YT191226-L95	57196	4508	AGGCTAAC	AGGCTAAC	YT191226-L95	0.498480181	62669	4595	963	2	1.536644912	4510	85	7.196540554	62669	0	0	0	0	0	L95	LPS	50mg	3h	64	Added	LPS 50mg/kg 3h	LPS 50mg 3h	LPS 50mg 3h	Lactotropes	5	5	1	Somatotropes	Som	Inflammation
ATAGCGAC_YT191226-L95	82633	5402	ATAGCGAC	ATAGCGAC	YT191226-L95	0.729692134	91737	5491	997	2	1.08680249	8107	87	8.837219443	91737	0	0	0	0	0	L95	LPS	50mg	3h	64	Added	LPS 50mg/kg 3h	LPS 50mg 3h	LPS 50mg 3h	Lactotropes	3	3	10	Lactotropes	Lac	Inflammation
ATCATTCC_YT191226-L95	33950	5253	ATCATTCC	ATCATTCC	YT191226-L95	0.291782994	36683	5343	437	2	1.191287517	2296	88	6.259030068	36683	0	0	0	0	0	L95	LPS	50mg	3h	64	Added	LPS 50mg/kg 3h	LPS 50mg 3h	LPS 50mg 3h	Gonadotropes	4	4	6	Gonadotropes	Gonad	Inflammation
CACCTTAC_YT191226-L95	78155	5737	CACCTTAC	CACCTTAC	YT191226-L95	0.69001671	86749	5826	881	2	1.015573667	7713	87	8.891168774	86749	0	0	0	0	0	L95	LPS	50mg	3h	64	Added	LPS 50mg/kg 3h	LPS 50mg 3h	LPS 50mg 3h	Lactotropes	0	0	1	Somatotropes	Som	Inflammation
CCTCTATC_YT191226-L95	65236	6999	CCTCTATC	CCTCTATC	YT191226-L95	0.578992338	72791	7089	655	2	0.899836518	6900	88	9.479193856	72791	0	0	0	0	0	L95	LPS	50mg	3h	64	Added	LPS 50mg/kg 3h	LPS 50mg 3h	LPS 50mg 3h	Lactotropes	0	0	1	Somatotropes	Som	Inflammation
CGGATTGC_YT191226-L95	138642	6416	CGGATTGC	CGGATTGC	YT191226-L95	1.217179646	153024	6504	1109	2	0.724722919	13273	86	8.673802802	153024	0	0	0	0	0	L95	LPS	50mg	3h	64	Added	LPS 50mg/kg 3h	LPS 50mg 3h	LPS 50mg 3h	Thyrotropes	8	8	12	Thyrotropes	Thyro	Inflammation
CTAAGGTC_YT191226-L95	78664	6103	CTAAGGTC	CTAAGGTC	YT191226-L95	0.708772655	89107	6193	722	2	0.81026182	9721	88	10.90935617	89107	0	0	0	0	0	L95	LPS	50mg	3h	64	Added	LPS 50mg/kg 3h	LPS 50mg 3h	LPS 50mg 3h	Lactotropes	0	0	1	Somatotropes	Som	Inflammation
GACAGTGC_YT191226-L95	40957	4036	GACAGTGC	GACAGTGC	YT191226-L95	0.351097276	44140	4122	834	2	1.889442682	2349	84	5.32170367	44140	0	0	0	0	0	L95	LPS	50mg	3h	64	Added	LPS 50mg/kg 3h	LPS 50mg 3h	LPS 50mg 3h	Lactotropes	0	0	1	Somatotropes	Som	Inflammation
GAGTTAGC_YT191226-L95	64983	4896	GAGTTAGC	GAGTTAGC	YT191226-L95	0.574068704	72172	4983	691	2	0.957435016	6498	85	9.003491659	72172	0	0	0	0	0	L95	LPS	50mg	3h	64	Added	LPS 50mg/kg 3h	LPS 50mg 3h	LPS 50mg 3h	Lactotropes	3	3	10	Lactotropes	Lac	Inflammation
GATAGACA_YT191226-L95	111715	9572	GATAGACA	GATAGACA	YT191226-L95	0.975993157	122702	9667	671	2	0.546853352	10316	93	8.407360923	122702	0	0	0	0	0	L95	LPS	50mg	3h	64	Added	LPS 50mg/kg 3h	LPS 50mg 3h	LPS 50mg 3h	Pericytes	8	8	1	Thyrotropes	Thyro	Inflammation
GATGAATC_YT191226-L95	82874	5606	GATGAATC	GATGAATC	YT191226-L95	0.730368239	91822	5694	889	2	0.968177561	8059	86	8.776763739	91822	0	0	0	0	0	L95	LPS	50mg	3h	64	Added	LPS 50mg/kg 3h	LPS 50mg 3h	LPS 50mg 3h	Corticotropes	2	2	8	Corticotropes	Cort	Inflammation
GCCAAGAC_YT191226-L95	94503	5256	GCCAAGAC	GCCAAGAC	YT191226-L95	0.85446132	107423	5345	746	2	0.694450909	12174	87	11.33276859	107423	0	0	0	0	0	L95	LPS	50mg	3h	64	Added	LPS 50mg/kg 3h	LPS 50mg 3h	LPS 50mg 3h	Thyrotropes	0	0	1	Somatotropes	Som	Inflammation
GCTAACGA_YT191226-L95	86974	6015	GCTAACGA	GCTAACGA	YT191226-L95	0.768611912	96630	6104	581	2	0.601262548	9075	87	9.391493325	96630	0	0	0	0	0	L95	LPS	50mg	3h	64	Added	LPS 50mg/kg 3h	LPS 50mg 3h	LPS 50mg 3h	Red Blood Cells	1	1	1	Somatotropes	Som	Inflammation
GTACGCAA_YT191226-L95	47589	4200	GTACGCAA	GTACGCAA	YT191226-L95	0.423400725	53230	4289	525	2	0.986285929	5116	87	9.611121548	53230	0	0	0	0	0	L95	LPS	50mg	3h	64	Added	LPS 50mg/kg 3h	LPS 50mg 3h	LPS 50mg 3h	Lactotropes	0	0	1	Somatotropes	Som	Inflammation
GTCGTAGA_YT191226-L95	69215	4931	GTCGTAGA	GTCGTAGA	YT191226-L95	0.594280262	74713	5017	569	2	0.761580983	4929	84	6.597245459	74713	0	0	0	0	0	L95	LPS	50mg	3h	64	Added	LPS 50mg/kg 3h	LPS 50mg 3h	LPS 50mg 3h	Corticotropes	2	2	8	Corticotropes	Cort	Inflammation
GTCTGTCA_YT191226-L95	110025	6673	GTCTGTCA	GTCTGTCA	YT191226-L95	0.971912666	122189	6764	784	2	0.641628952	11380	89	9.313440653	122189	0	0	0	0	0	L95	LPS	50mg	3h	64	Added	LPS 50mg/kg 3h	LPS 50mg 3h	LPS 50mg 3h	Lactotropes	5	5	1	Somatotropes	Som	Inflammation
TAGGATGA_YT191226-L95	83911	6918	TAGGATGA	TAGGATGA	YT191226-L95	0.743914199	93525	7009	563	2	0.601978081	9051	89	9.677626303	93525	0	0	0	0	0	L95	LPS	50mg	3h	64	Added	LPS 50mg/kg 3h	LPS 50mg 3h	LPS 50mg 3h	Thyrotropes	0	0	1	Somatotropes	Som	Inflammation
TATCAGCA_YT191226-L95	69072	5493	TATCAGCA	TATCAGCA	YT191226-L95	0.617530315	77636	5580	612	2	0.78829409	7952	85	10.24267093	77636	0	0	0	0	0	L95	LPS	50mg	3h	64	Added	LPS 50mg/kg 3h	LPS 50mg 3h	LPS 50mg 3h	Lactotropes	0	0	1	Somatotropes	Som	Inflammation
TCCGTCTA_YT191226-L95	153894	6293	TCCGTCTA	TCCGTCTA	YT191226-L95	1.356990176	170601	6383	996	2	0.583818383	15711	88	9.209207449	170601	0	0	0	0	0	L95	LPS	50mg	3h	64	Added	LPS 50mg/kg 3h	LPS 50mg 3h	LPS 50mg 3h	Lactotropes	1	1	1	Somatotropes	Som	Inflammation
TCTTCACA_YT191226-L95	59529	5342	TCTTCACA	TCTTCACA	YT191226-L95	0.537209058	67538	5432	687	2	1.017205129	7322	88	10.84130415	67538	0	0	0	0	0	L95	LPS	50mg	3h	64	Added	LPS 50mg/kg 3h	LPS 50mg 3h	LPS 50mg 3h	Lactotropes	1	1	1	Somatotropes	Som	Inflammation
TGAAGAGA_YT191226-L95	63616	6284	TGAAGAGA	TGAAGAGA	YT191226-L95	0.572048344	71918	6376	499	2	0.693845769	7803	90	10.84985678	71918	0	0	0	0	0	L95	LPS	50mg	3h	64	Added	LPS 50mg/kg 3h	LPS 50mg 3h	LPS 50mg 3h	Lactotropes	1	1	1	Somatotropes	Som	Inflammation
TGGAACAA_YT191226-L95	77876	6756	TGGAACAA	TGGAACAA	YT191226-L95	0.694471048	87309	6847	568	2	0.650562943	8865	89	10.15359241	87309	0	0	0	0	0	L95	LPS	50mg	3h	64	Added	LPS 50mg/kg 3h	LPS 50mg 3h	LPS 50mg 3h	Lactotropes	1	1	1	Somatotropes	Som	Inflammation
TGGCTTCA_YT191226-L95	184197	7607	TGGCTTCA	TGGCTTCA	YT191226-L95	1.607936437	202150	7699	1146	2	0.566905763	16807	90	8.314123176	202150	0	0	0	0	0	L95	LPS	50mg	3h	64	Added	LPS 50mg/kg 3h	LPS 50mg 3h	LPS 50mg 3h	Lactotropes	1	1	1	Somatotropes	Som	Inflammation
TGGTGGTA_YT191226-L95	109805	6322	TGGTGGTA	TGGTGGTA	YT191226-L95	0.971538819	122142	6412	1065	2	0.871935943	11272	88	9.228602774	122142	0	0	0	0	0	L95	LPS	50mg	3h	64	Added	LPS 50mg/kg 3h	LPS 50mg 3h	LPS 50mg 3h	Lactotropes	1	1	1	Somatotropes	Som	Inflammation
TTCACGCA_YT191226-L95	113475	5677	TTCACGCA	TTCACGCA	YT191226-L95	1.008120069	126741	5768	952	2	0.751138148	12314	89	9.715877262	126741	0	0	0	0	0	L95	LPS	50mg	3h	64	Added	LPS 50mg/kg 3h	LPS 50mg 3h	LPS 50mg 3h	Lactotropes	1	1	1	Somatotropes	Som	Inflammation
GGTGCGAA_YT191226-L95	25753	3275	GGTGCGAA	GGTGCGAA	YT191226-L95	0.23370161	29381	3362	536	2	1.824308226	3092	85	10.5238079	29381	0	0	0	0	0	L95	LPS	50mg	3h	64	Added	LPS 50mg/kg 3h	LPS 50mg 3h	LPS 50mg 3h	Lactotropes	1	1	1	Somatotropes	Som	Inflammation
AGATGTAC_YT191226-L95	39270	4822	AGATGTAC	AGATGTAC	YT191226-L95	0.348122415	43766	4912	614	2	1.402915505	3882	88	8.869899008	43766	0	0	0	0	0	L95	LPS	50mg	3h	64	Added	LPS 50mg/kg 3h	LPS 50mg 3h	LPS 50mg 3h	Lactotropes	0	0	1	Somatotropes	Som	Inflammation
AGCACCTC_YT191226-L95	54257	3805	AGCACCTC	AGCACCTC	YT191226-L95	0.459671762	57790	3891	717	2	1.240699083	2816	84	4.872815366	57790	0	0	0	0	0	L95	LPS	50mg	3h	64	Added	LPS 50mg/kg 3h	LPS 50mg 3h	LPS 50mg 3h	Lactotropes	5	5	1	Somatotropes	Som	Inflammation
CCATCCTC_YT191226-L95	33277	4837	CCATCCTC	CCATCCTC	YT191226-L95	0.297406596	37390	4923	627	2	1.676918962	3486	84	9.323348489	37390	0	0	0	0	0	L95	LPS	50mg	3h	64	Added	LPS 50mg/kg 3h	LPS 50mg 3h	LPS 50mg 3h	Pituicyte	0	0	1	Somatotropes	Som	Inflammation
ATTGGCTC_YT191226-L95	55349	5082	ATTGGCTC	ATTGGCTC	YT191226-L95	0.485029671	60978	5171	849	2	1.392305422	4780	87	7.838892715	60978	0	0	0	0	0	L95	LPS	50mg	3h	64	Added	LPS 50mg/kg 3h	LPS 50mg 3h	LPS 50mg 3h	Corticotropes	2	2	8	Corticotropes	Cort	Inflammation
CAAGGAGC_YT191226-L95	127512	6234	CAAGGAGC	CAAGGAGC	YT191226-L95	1.120186438	140830	6324	885	2	0.628417241	12433	88	8.828374636	140830	0	0	0	0	0	L95	LPS	50mg	3h	64	Added	LPS 50mg/kg 3h	LPS 50mg 3h	LPS 50mg 3h	Lactotropes	0	0	1	Somatotropes	Som	Inflammation
CGGATTGC_YT041102	123548	6226	CGGATTGC	CGGATTGC	YT041102	1.096308005	137828	6317	2277	2	1.652059088	12003	89	8.708680384	137828	0	0	0	0	0	L05	LPS	10mg	6h	45	Not_added	LPS 10mg/kg 6h	LPS 10mg 6h	LPS 10mg 6h	Folliculostellate Cells	0	0	2	Somatotropes	Som	Inflammation
AAGAGATC_YT041102	90986	5478	AAGAGATC	AAGAGATC	YT041102	0.7776399	97765	5567	1436	2	1.468828313	5343	87	5.465146013	97765	0	0	0	0	0	L05	LPS	10mg	6h	45	Not_added	LPS 10mg/kg 6h	LPS 10mg 6h	LPS 10mg 6h	Corticotropes	2	2	8	Corticotropes	Cort	Inflammation
AAGGACAC_YT041102	234282	8493	AAGGACAC	AAGGACAC	YT041102	1.998987534	251313	8586	2215	2	0.881371039	14816	91	5.895437164	251313	0	0	0	0	0	L05	LPS	10mg	6h	45	Not_added	LPS 10mg/kg 6h	LPS 10mg 6h	LPS 10mg 6h	Melanotropes	6	6	9	Melanotropes	Mel	Inflammation
AATCCGTC_YT041102	142584	5742	AATCCGTC	AATCCGTC	YT041102	1.2253804	154055	5832	2140	2	1.389114277	9331	88	6.056927721	154055	0	0	0	0	0	L05	LPS	10mg	6h	45	Not_added	LPS 10mg/kg 6h	LPS 10mg 6h	LPS 10mg 6h	Pou1f1 Progenitors	5	5	2	Somatotropes	Som	Inflammation
ACACGACC_YT041102	129820	5206	ACACGACC	ACACGACC	YT041102	1.111492525	139737	5294	1781	2	1.274537166	8136	86	5.822366302	139737	0	0	0	0	0	L05	LPS	10mg	6h	45	Not_added	LPS 10mg/kg 6h	LPS 10mg 6h	LPS 10mg 6h	Lactotropes	2	2	8	Corticotropes	Cort	Inflammation
ACAGATTC_YT041102	79737	4869	ACAGATTC	ACAGATTC	YT041102	0.681951177	85735	4957	1703	2	1.986353298	4295	86	5.009622675	85735	0	0	0	0	0	L05	LPS	10mg	6h	45	Not_added	LPS 10mg/kg 6h	LPS 10mg 6h	LPS 10mg 6h	Melanotropes	0	0	2	Somatotropes	Som	Inflammation
AGCACCTC_YT041102	123544	5964	AGCACCTC	AGCACCTC	YT041102	1.085203977	136432	6054	1511	2	1.107511434	11377	88	8.338952738	136432	0	0	0	0	0	L05	LPS	10mg	6h	45	Not_added	LPS 10mg/kg 6h	LPS 10mg 6h	LPS 10mg 6h	Lactotropes	0	0	2	Somatotropes	Som	Inflammation
AGCCATGC_YT041102	93365	5423	AGCCATGC	AGCCATGC	YT041102	0.807396468	101506	5510	1972	2	1.942742301	6169	85	6.077473253	101506	0	0	0	0	0	L05	LPS	10mg	6h	45	Not_added	LPS 10mg/kg 6h	LPS 10mg 6h	LPS 10mg 6h	Corticotropes	2	2	8	Corticotropes	Cort	Inflammation
AGGCTAAC_YT041102	170268	6828	AGGCTAAC	AGGCTAAC	YT041102	1.483326335	186484	6919	3227	2	1.730443362	12989	89	6.965208811	186484	0	0	0	0	0	L05	LPS	10mg	6h	45	Not_added	LPS 10mg/kg 6h	LPS 10mg 6h	LPS 10mg 6h	Corticotropes	1	1	2	Somatotropes	Som	Inflammation
ATTGGCTC_YT041102	51124	5984	ATTGGCTC	ATTGGCTC	YT041102	0.450285836	56610	6071	1314	2	2.321144674	4172	85	7.369722664	56610	0	0	0	0	0	L05	LPS	10mg	6h	45	Not_added	LPS 10mg/kg 6h	LPS 10mg 6h	LPS 10mg 6h	Lactotropes	1	1	2	Somatotropes	Som	Inflammation
CAAGGAGC_YT041102	81223	4791	CAAGGAGC	CAAGGAGC	YT041102	0.728793313	91624	4880	1472	2	1.606565965	8929	87	9.74526325	91624	0	0	0	0	0	L05	LPS	10mg	6h	45	Not_added	LPS 10mg/kg 6h	LPS 10mg 6h	LPS 10mg 6h	Lactotropes	0	0	2	Somatotropes	Som	Inflammation
CACCTTAC_YT041102	109535	5385	CACCTTAC	CACCTTAC	YT041102	0.95707813	120324	5474	2579	2	2.143379542	8210	87	6.823243908	120324	0	0	0	0	0	L05	LPS	10mg	6h	45	Not_added	LPS 10mg/kg 6h	LPS 10mg 6h	LPS 10mg 6h	Lactotropes	0	0	2	Somatotropes	Som	Inflammation
CCGACAAC_YT041102	192593	5505	CCGACAAC	CCGACAAC	YT041102	1.648956117	207307	5594	2857	2	1.378149315	11857	87	5.719536726	207307	0	0	0	0	0	L05	LPS	10mg	6h	45	Not_added	LPS 10mg/kg 6h	LPS 10mg 6h	LPS 10mg 6h	Stem Cells	2	2	8	Corticotropes	Cort	Inflammation
CGACACAC_YT041102	212962	7094	CGACACAC	CGACACAC	YT041102	1.839100666	231212	7184	3126	2	1.352005951	15124	88	6.541182984	231212	0	0	0	0	0	L05	LPS	10mg	6h	45	Not_added	LPS 10mg/kg 6h	LPS 10mg 6h	LPS 10mg 6h	Folliculostellate Cells	5	5	2	Somatotropes	Som	Inflammation
GAACAGGC_YT041102	204024	6726	GAACAGGC	GAACAGGC	YT041102	1.749974137	220007	6817	2810	2	1.277232088	13173	89	5.98753676	220007	0	0	0	0	0	L05	LPS	10mg	6h	45	Not_added	LPS 10mg/kg 6h	LPS 10mg 6h	LPS 10mg 6h	Lactotropes	3	3	10	Lactotropes	Lac	Inflammation
GATAGACA_YT041102	114278	6506	GATAGACA	GATAGACA	YT041102	0.99476501	125062	6597	1885	2	1.507252403	8899	89	7.115670627	125062	0	0	0	0	0	L05	LPS	10mg	6h	45	Not_added	LPS 10mg/kg 6h	LPS 10mg 6h	LPS 10mg 6h	Folliculostellate Cells	9	9	2	Somatotropes	Som	Inflammation
GCCAAGAC_YT041102	223827	6915	GCCAAGAC	GCCAAGAC	YT041102	1.910974589	240248	7005	3485	2	1.450584396	12936	88	5.384436083	240248	0	0	0	0	0	L05	LPS	10mg	6h	45	Not_added	LPS 10mg/kg 6h	LPS 10mg 6h	LPS 10mg 6h	Gonadotropes	4	4	6	Gonadotropes	Gonad	Inflammation
GCTAACGA_YT041102	119233	5915	GCTAACGA	GCTAACGA	YT041102	1.037566424	130443	6003	2406	2	1.844483798	8804	86	6.749308127	130443	0	0	0	0	0	L05	LPS	10mg	6h	45	Not_added	LPS 10mg/kg 6h	LPS 10mg 6h	LPS 10mg 6h	Stem Cells	5	5	2	Somatotropes	Som	Inflammation
GCTCGGTA_YT041102	89368	4951	GCTCGGTA	GCTCGGTA	YT041102	0.790422259	99372	5040	1951	2	1.963329711	8053	87	8.103892445	99372	0	0	0	0	0	L05	LPS	10mg	6h	45	Not_added	LPS 10mg/kg 6h	LPS 10mg 6h	LPS 10mg 6h	Lactotropes	0	0	2	Somatotropes	Som	Inflammation
GGAGAACA_YT041102	182616	7349	GGAGAACA	GGAGAACA	YT041102	1.586531753	199459	7438	2117	2	1.061371009	14726	87	7.382970936	199459	0	0	0	0	0	L05	LPS	10mg	6h	45	Not_added	LPS 10mg/kg 6h	LPS 10mg 6h	LPS 10mg 6h	Lactotropes	1	1	2	Somatotropes	Som	Inflammation
GGTGCGAA_YT041102	162204	5795	GGTGCGAA	GGTGCGAA	YT041102	1.414801119	177869	5885	2804	2	1.576441089	12861	88	7.230602297	177869	0	0	0	0	0	L05	LPS	10mg	6h	45	Not_added	LPS 10mg/kg 6h	LPS 10mg 6h	LPS 10mg 6h	Lactotropes	0	0	2	Somatotropes	Som	Inflammation
GTCGTAGA_YT041102	89030	5231	GTCGTAGA	GTCGTAGA	YT041102	0.793253945	99728	5321	1647	2	1.651492058	9051	88	9.075685866	99728	0	0	0	0	0	L05	LPS	10mg	6h	45	Not_added	LPS 10mg/kg 6h	LPS 10mg 6h	LPS 10mg 6h	Lactotropes	0	0	2	Somatotropes	Som	Inflammation
GTGTTCTA_YT041102	48347	5748	GTGTTCTA	GTGTTCTA	YT041102	0.425890382	53543	5837	1071	2	2.000261472	4125	87	7.704088303	53543	0	0	0	0	0	L05	LPS	10mg	6h	45	Not_added	LPS 10mg/kg 6h	LPS 10mg 6h	LPS 10mg 6h	Lactotropes	3	3	10	Lactotropes	Lac	Inflammation
TAGGATGA_YT041102	92478	5972	TAGGATGA	TAGGATGA	YT041102	0.786548576	98885	6063	1144	2	1.156899429	5263	89	5.322344137	98885	0	0	0	0	0	L05	LPS	10mg	6h	45	Not_added	LPS 10mg/kg 6h	LPS 10mg 6h	LPS 10mg 6h	Gonadotropes	4	4	6	Gonadotropes	Gonad	Inflammation
TATCAGCA_YT041102	128400	6554	TATCAGCA	TATCAGCA	YT041102	1.118380841	140603	6643	1851	2	1.316472621	10352	87	7.362574056	140603	0	0	0	0	0	L05	LPS	10mg	6h	45	Not_added	LPS 10mg/kg 6h	LPS 10mg 6h	LPS 10mg 6h	Folliculostellate Cells	1	1	2	Somatotropes	Som	Inflammation
TCTTCACA_YT041102	147506	7340	TCTTCACA	TCTTCACA	YT041102	1.275539426	160361	7432	1852	2	1.15489427	11003	90	6.86139398	160361	0	0	0	0	0	L05	LPS	10mg	6h	45	Not_added	LPS 10mg/kg 6h	LPS 10mg 6h	LPS 10mg 6h	Lactotropes	0	0	2	Somatotropes	Som	Inflammation
TGGAACAA_YT041102	121891	6872	TGGAACAA	TGGAACAA	YT041102	1.056942794	132879	6963	2437	2	1.833999353	8551	89	6.435177869	132879	0	0	0	0	0	L05	LPS	10mg	6h	45	Not_added	LPS 10mg/kg 6h	LPS 10mg 6h	LPS 10mg 6h	Melanotropes	6	6	9	Melanotropes	Mel	Inflammation
TGGTGGTA_YT041102	180999	6448	TGGTGGTA	TGGTGGTA	YT041102	1.563353288	196545	6537	2862	2	1.456155079	12684	87	6.453483935	196545	0	0	0	0	0	L05	LPS	10mg	6h	45	Not_added	LPS 10mg/kg 6h	LPS 10mg 6h	LPS 10mg 6h	Lactotropes	3	3	10	Lactotropes	Lac	Inflammation
TTCACGCA_YT041102	158790	6328	TTCACGCA	TTCACGCA	YT041102	1.370894074	172349	6418	2384	2	1.383239822	11175	88	6.483936663	172349	0	0	0	0	0	L05	LPS	10mg	6h	45	Not_added	LPS 10mg/kg 6h	LPS 10mg 6h	LPS 10mg 6h	Folliculostellate Cells	0	0	2	Somatotropes	Som	Inflammation
GCGAGTAA_YT041102	130725	6375	GCGAGTAA	GCGAGTAA	YT041102	1.141479764	143507	6465	2110	2	1.470311553	10672	88	7.436571038	143507	0	0	0	0	0	L05	LPS	10mg	6h	45	Not_added	LPS 10mg/kg 6h	LPS 10mg 6h	LPS 10mg 6h	Lactotropes	0	0	2	Somatotropes	Som	Inflammation
TCCGTCTA_YT041102	140628	5756	TCCGTCTA	TCCGTCTA	YT041102	1.228363216	154430	5846	1898	2	1.229035809	11904	88	7.708346824	154430	0	0	0	0	0	L05	LPS	10mg	6h	45	Not_added	LPS 10mg/kg 6h	LPS 10mg 6h	LPS 10mg 6h	Lactotropes	0	0	2	Somatotropes	Som	Inflammation
TGGCTTCA_YT041102	160135	5921	TGGCTTCA	TGGCTTCA	YT041102	1.386158135	174268	6012	2232	2	1.280785916	11901	89	6.829136732	174268	0	0	0	0	0	L05	LPS	10mg	6h	45	Not_added	LPS 10mg/kg 6h	LPS 10mg 6h	LPS 10mg 6h	Lactotropes	1	1	2	Somatotropes	Som	Inflammation
ATAGCGAC_YT041102	154273	5795	ATAGCGAC	ATAGCGAC	YT041102	1.346912237	169334	5884	2416	2	1.426766036	12645	87	7.467490285	169334	0	0	0	0	0	L05	LPS	10mg	6h	45	Not_added	LPS 10mg/kg 6h	LPS 10mg 6h	LPS 10mg 6h	Corticotropes	1	1	2	Somatotropes	Som	Inflammation
ATCATTCC_YT041102	86662	5374	ATCATTCC	ATCATTCC	YT041102	0.751144544	94434	5461	1717	2	1.818201072	6055	85	6.41188555	94434	0	0	0	0	0	L05	LPS	10mg	6h	45	Not_added	LPS 10mg/kg 6h	LPS 10mg 6h	LPS 10mg 6h	Lactotropes	0	0	2	Somatotropes	Som	Inflammation
ATCATTCC_YT041103	73599	5835	ATCATTCC	ATCATTCC	YT041103	0.661333956	83143	5923	1705	2	2.050683762	7839	86	9.428334316	83143	0	0	0	0	0	L06	LPS	10mg	6h	45	Not_added	LPS 10mg/kg 6h	LPS 10mg 6h	LPS 10mg 6h	Lactotropes	1	1	2	Somatotropes	Som	Inflammation
AAGAGATC_YT041103	90768	5271	AAGAGATC	AAGAGATC	YT041103	0.807261247	101489	5361	2058	2	2.027805969	8663	88	8.535900442	101489	0	0	0	0	0	L06	LPS	10mg	6h	45	Not_added	LPS 10mg/kg 6h	LPS 10mg 6h	LPS 10mg 6h	Corticotropes	2	2	8	Corticotropes	Cort	Inflammation
AAGGACAC_YT041103	98534	5316	AAGGACAC	AAGGACAC	YT041103	0.8917664	112113	5404	1392	2	1.241604453	12187	86	10.87028266	112113	0	0	0	0	0	L06	LPS	10mg	6h	45	Not_added	LPS 10mg/kg 6h	LPS 10mg 6h	LPS 10mg 6h	Lactotropes	0	0	2	Somatotropes	Som	Inflammation
AATCCGTC_YT041103	71112	5050	AATCCGTC	AATCCGTC	YT041103	0.617856437	77677	5140	1704	2	2.193699551	4861	88	6.257965678	77677	0	0	0	0	0	L06	LPS	10mg	6h	45	Not_added	LPS 10mg/kg 6h	LPS 10mg 6h	LPS 10mg 6h	Corticotropes	2	2	8	Corticotropes	Cort	Inflammation
ACAGATTC_YT041103	134411	7372	ACAGATTC	ACAGATTC	YT041103	1.183605074	148803	7465	1814	2	1.219061444	12578	91	8.45278657	148803	0	0	0	0	0	L06	LPS	10mg	6h	45	Not_added	LPS 10mg/kg 6h	LPS 10mg 6h	LPS 10mg 6h	Lactotropes	1	1	2	Somatotropes	Som	Inflammation
AGGCTAAC_YT041103	193285	6916	AGGCTAAC	AGGCTAAC	YT041103	1.671856186	210186	7007	3361	2	1.59905988	13540	89	6.441913353	210186	0	0	0	0	0	L06	LPS	10mg	6h	45	Not_added	LPS 10mg/kg 6h	LPS 10mg 6h	LPS 10mg 6h	Lactotropes	5	5	2	Somatotropes	Som	Inflammation
ATAGCGAC_YT041103	153019	6282	ATAGCGAC	ATAGCGAC	YT041103	1.325762086	166675	6370	2435	2	1.460926954	11221	86	6.732263387	166675	0	0	0	0	0	L06	LPS	10mg	6h	45	Not_added	LPS 10mg/kg 6h	LPS 10mg 6h	LPS 10mg 6h	Lactotropes	3	3	10	Lactotropes	Lac	Inflammation
CAAGGAGC_YT041103	130646	7668	CAAGGAGC	CAAGGAGC	YT041103	1.141718389	143537	7759	2707	2	1.885924883	10184	89	7.09503473	143537	0	0	0	0	0	L06	LPS	10mg	6h	45	Not_added	LPS 10mg/kg 6h	LPS 10mg 6h	LPS 10mg 6h	Lactotropes	3	3	10	Lactotropes	Lac	Inflammation
CACCTTAC_YT041103	154391	7288	CACCTTAC	CACCTTAC	YT041103	1.330630041	167287	7379	2544	2	1.520739806	10352	89	6.18816764	167287	0	0	0	0	0	L06	LPS	10mg	6h	45	Not_added	LPS 10mg/kg 6h	LPS 10mg 6h	LPS 10mg 6h	Gonadotropes	4	4	6	Gonadotropes	Gonad	Inflammation
CCGACAAC_YT041103	154878	5950	CCGACAAC	CCGACAAC	YT041103	1.335163921	167857	6035	2539	2	1.512597032	10440	83	6.219579761	167857	0	0	0	0	0	L06	LPS	10mg	6h	45	Not_added	LPS 10mg/kg 6h	LPS 10mg 6h	LPS 10mg 6h	Lactotropes	8	8	12	Thyrotropes	Thyro	Inflammation
CCTAATCC_YT041103	59546	6401	CCTAATCC	CCTAATCC	YT041103	0.524028991	65881	6489	1301	2	1.974772696	5034	86	7.641049772	65881	0	0	0	0	0	L06	LPS	10mg	6h	45	Not_added	LPS 10mg/kg 6h	LPS 10mg 6h	LPS 10mg 6h	Lactotropes	3	3	10	Lactotropes	Lac	Inflammation
CGACACAC_YT041103	157786	5628	CGACACAC	CGACACAC	YT041103	1.360307067	171018	5718	2036	2	1.190517957	11196	88	6.546679297	171018	0	0	0	0	0	L06	LPS	10mg	6h	45	Not_added	LPS 10mg/kg 6h	LPS 10mg 6h	LPS 10mg 6h	Lactotropes	1	1	2	Somatotropes	Som	Inflammation
CTAAGGTC_YT041103	66446	5517	CTAAGGTC	CTAAGGTC	YT041103	0.596435844	74984	5606	1483	2	1.977755254	7055	87	9.40867385	74984	0	0	0	0	0	L06	LPS	10mg	6h	45	Not_added	LPS 10mg/kg 6h	LPS 10mg 6h	LPS 10mg 6h	Lactotropes	0	0	2	Somatotropes	Som	Inflammation
GAACAGGC_YT041103	195628	5819	GAACAGGC	GAACAGGC	YT041103	1.701851379	213957	5907	2648	2	1.237631861	15681	86	7.329042752	213957	0	0	0	0	0	L06	LPS	10mg	6h	45	Not_added	LPS 10mg/kg 6h	LPS 10mg 6h	LPS 10mg 6h	Corticotropes	2	2	8	Corticotropes	Cort	Inflammation
GAGTTAGC_YT041103	132757	6527	GAGTTAGC	GAGTTAGC	YT041103	1.164260521	146371	6619	2291	2	1.565200757	11323	90	7.735821987	146371	0	0	0	0	0	L06	LPS	10mg	6h	45	Not_added	LPS 10mg/kg 6h	LPS 10mg 6h	LPS 10mg 6h	Lactotropes	1	1	2	Somatotropes	Som	Inflammation
GATGAATC_YT041103	73158	6201	GATGAATC	GATGAATC	YT041103	0.656839847	82578	6291	1554	2	1.881857153	7866	88	9.52553949	82578	0	0	0	0	0	L06	LPS	10mg	6h	45	Not_added	LPS 10mg/kg 6h	LPS 10mg 6h	LPS 10mg 6h	Lactotropes	0	0	5	Somatotropes	Som	Inflammation
GCCAAGAC_YT041103	221694	7576	GCCAAGAC	GCCAAGAC	YT041103	1.915373248	240801	7667	3365	2	1.397419446	15742	89	6.537348267	240801	0	0	0	0	0	L06	LPS	10mg	6h	45	Not_added	LPS 10mg/kg 6h	LPS 10mg 6h	LPS 10mg 6h	Lactotropes	3	3	10	Lactotropes	Lac	Inflammation
GCCACATA_YT041103	125759	6546	GCCACATA	GCCACATA	YT041103	1.108000642	139298	6636	1723	2	1.236916539	11816	88	8.482533848	139298	0	0	0	0	0	L06	LPS	10mg	6h	45	Not_added	LPS 10mg/kg 6h	LPS 10mg 6h	LPS 10mg 6h	Lactotropes	0	0	2	Somatotropes	Som	Inflammation
GCTCGGTA_YT041103	56896	5023	GCTCGGTA	GCTCGGTA	YT041103	0.5125193	64434	5112	1488	2	2.30933979	6050	87	9.389452773	64434	0	0	0	0	0	L06	LPS	10mg	6h	45	Not_added	LPS 10mg/kg 6h	LPS 10mg 6h	LPS 10mg 6h	Lactotropes	1	1	2	Somatotropes	Som	Inflammation
GGTGCGAA_YT041103	148472	6383	GGTGCGAA	GGTGCGAA	YT041103	1.302488171	163749	6474	3403	2	2.07818063	11874	89	7.251341993	163749	0	0	0	0	0	L06	LPS	10mg	6h	45	Not_added	LPS 10mg/kg 6h	LPS 10mg 6h	LPS 10mg 6h	Lactotropes	1	1	2	Somatotropes	Som	Inflammation
GTACGCAA_YT041103	85334	5543	GTACGCAA	GTACGCAA	YT041103	0.760395249	95597	5630	1390	2	1.454020524	8873	85	9.281672019	95597	0	0	0	0	0	L06	LPS	10mg	6h	45	Not_added	LPS 10mg/kg 6h	LPS 10mg 6h	LPS 10mg 6h	Lactotropes	5	5	2	Somatotropes	Som	Inflammation
GTCTGTCA_YT041103	63738	5065	GTCTGTCA	GTCTGTCA	YT041103	0.567657639	71366	5152	1284	2	1.799176078	6344	85	8.889387103	71366	0	0	0	0	0	L06	LPS	10mg	6h	45	Not_added	LPS 10mg/kg 6h	LPS 10mg 6h	LPS 10mg 6h	Lactotropes	0	0	2	Somatotropes	Som	Inflammation
TAGGATGA_YT041103	121274	6651	TAGGATGA	TAGGATGA	YT041103	1.067283222	134179	6737	1978	2	1.474150202	10927	84	8.143599222	134179	0	0	0	0	0	L06	LPS	10mg	6h	45	Not_added	LPS 10mg/kg 6h	LPS 10mg 6h	LPS 10mg 6h	Lactotropes	0	0	2	Somatotropes	Som	Inflammation
TATCAGCA_YT041103	155816	7571	TATCAGCA	TATCAGCA	YT041103	1.3640853	171493	7661	1948	2	1.135906422	13729	88	8.005574572	171493	0	0	0	0	0	L06	LPS	10mg	6h	45	Not_added	LPS 10mg/kg 6h	LPS 10mg 6h	LPS 10mg 6h	Lactotropes	0	0	2	Somatotropes	Som	Inflammation
TCCGTCTA_YT041103	164410	6635	TCCGTCTA	TCCGTCTA	YT041103	1.402575552	176332	6723	2232	2	1.26579407	9690	86	5.495315655	176332	0	0	0	0	0	L06	LPS	10mg	6h	45	Not_added	LPS 10mg/kg 6h	LPS 10mg 6h	LPS 10mg 6h	Gonadotropes	4	4	6	Gonadotropes	Gonad	Inflammation
TCTTCACA_YT041103	149397	6633	TCTTCACA	TCTTCACA	YT041103	1.305303949	164103	6725	2355	2	1.435074313	12351	90	7.526370633	164103	0	0	0	0	0	L06	LPS	10mg	6h	45	Not_added	LPS 10mg/kg 6h	LPS 10mg 6h	LPS 10mg 6h	Lactotropes	0	0	2	Somatotropes	Som	Inflammation
TGAAGAGA_YT041103	88669	6009	TGAAGAGA	TGAAGAGA	YT041103	0.786095188	98828	6099	1851	2	1.872950986	8308	88	8.406524467	98828	0	0	0	0	0	L06	LPS	10mg	6h	45	Not_added	LPS 10mg/kg 6h	LPS 10mg 6h	LPS 10mg 6h	Corticotropes	2	2	8	Corticotropes	Cort	Inflammation
TGGCTTCA_YT041103	121745	6067	TGGCTTCA	TGGCTTCA	YT041103	1.061150553	133408	6156	2720	2	2.038858239	8943	87	6.703496042	133408	0	0	0	0	0	L06	LPS	10mg	6h	45	Not_added	LPS 10mg/kg 6h	LPS 10mg 6h	LPS 10mg 6h	Lactotropes	0	0	2	Somatotropes	Som	Inflammation
TGGTGGTA_YT041103	200107	6850	TGGTGGTA	TGGTGGTA	YT041103	1.744040323	219261	6941	3717	2	1.69523992	15437	89	7.040467753	219261	0	0	0	0	0	L06	LPS	10mg	6h	45	Not_added	LPS 10mg/kg 6h	LPS 10mg 6h	LPS 10mg 6h	Lactotropes	9	9	2	Somatotropes	Som	Inflammation
TTCACGCA_YT041103	90372	5419	TTCACGCA	TTCACGCA	YT041103	0.80419889	101104	5507	1802	2	1.782323152	8930	86	8.832489318	101104	0	0	0	0	0	L06	LPS	10mg	6h	45	Not_added	LPS 10mg/kg 6h	LPS 10mg 6h	LPS 10mg 6h	Lactotropes	0	0	1	Somatotropes	Som	Inflammation
GATAGACA_YT041103	61405	5000	GATAGACA	GATAGACA	YT041103	0.565406608	71083	5090	1700	2	2.391570418	7978	88	11.22349929	71083	0	0	0	0	0	L06	LPS	10mg	6h	45	Not_added	LPS 10mg/kg 6h	LPS 10mg 6h	LPS 10mg 6h	Red Blood Cells	5	5	1	Somatotropes	Som	Inflammation
AGCACCTC_YT041103	72839	5725	AGCACCTC	AGCACCTC	YT041103	0.641082627	80597	5813	1617	2	2.006278149	6141	86	7.6193903	80597	0	0	0	0	0	L06	LPS	10mg	6h	45	Not_added	LPS 10mg/kg 6h	LPS 10mg 6h	LPS 10mg 6h	Lactotropes	3	3	10	Lactotropes	Lac	Inflammation
GCTAACGA_YT041103	107801	5283	GCTAACGA	GCTAACGA	YT041103	0.962359702	120988	5375	2099	2	1.734882798	11088	90	9.164545244	120988	0	0	0	0	0	L06	LPS	10mg	6h	45	Not_added	LPS 10mg/kg 6h	LPS 10mg 6h	LPS 10mg 6h	Corticotropes	2	2	8	Corticotropes	Cort	Inflammation
TGGAACAA_YT041103	93200	5341	TGGAACAA	TGGAACAA	YT041103	0.823066192	103476	5430	1320	2	1.275658124	8956	87	8.655147087	103476	0	0	0	0	0	L06	LPS	10mg	6h	45	Not_added	LPS 10mg/kg 6h	LPS 10mg 6h	LPS 10mg 6h	Lactotropes	0	0	2	Somatotropes	Som	Inflammation
AAGAGATC_YT042507	68585	5092	AAGAGATC	AAGAGATC	YT042507	0.614889529	77304	5182	811	2	1.049104833	7908	88	10.22974232	77304	0	0	0	0	0	L11	LPS	10mg	6h	7	Not_added	LPS 10mg/kg 6h	LPS 10mg 6h	LPS 10mg 6h	Lactotropes	5	5	2	Somatotropes	Som	Inflammation
AACTCACC_YT042507	250696	7848	AACTCACC	AACTCACC	YT042507	2.15142134	270477	7941	1196	2	0.442181775	18585	91	6.871194224	270477	0	0	0	0	0	L11	LPS	10mg	6h	7	Not_added	LPS 10mg/kg 6h	LPS 10mg 6h	LPS 10mg 6h	Lactotropes	0	0	2	Somatotropes	Som	Inflammation
AAGGACAC_YT042507	124934	5462	AAGGACAC	AAGGACAC	YT042507	1.058772255	133109	5550	645	2	0.484565281	7530	86	5.657017933	133109	0	0	0	0	0	L11	LPS	10mg	6h	7	Not_added	LPS 10mg/kg 6h	LPS 10mg 6h	LPS 10mg 6h	Lactotropes	3	3	10	Lactotropes	Lac	Inflammation
AATCCGTC_YT042507	130864	5660	AATCCGTC	AATCCGTC	YT042507	1.136412955	142870	5750	1464	2	1.024707776	10542	88	7.378735914	142870	0	0	0	0	0	L11	LPS	10mg	6h	7	Not_added	LPS 10mg/kg 6h	LPS 10mg 6h	LPS 10mg 6h	Lactotropes	3	3	10	Lactotropes	Lac	Inflammation
ACAGATTC_YT042507	69924	3894	ACAGATTC	ACAGATTC	YT042507	0.616233785	77473	3981	1219	2	1.573451396	6330	85	8.170588463	77473	0	0	0	0	0	L11	LPS	10mg	6h	7	Not_added	LPS 10mg/kg 6h	LPS 10mg 6h	LPS 10mg 6h	Corticotropes	2	2	8	Corticotropes	Cort	Inflammation
AGATGTAC_YT042507	88299	5765	AGATGTAC	AGATGTAC	YT042507	0.770035709	96809	5853	999	2	1.03192885	7511	86	7.758576165	96809	0	0	0	0	0	L11	LPS	10mg	6h	7	Not_added	LPS 10mg/kg 6h	LPS 10mg 6h	LPS 10mg 6h	Lactotropes	3	3	10	Lactotropes	Lac	Inflammation
AGCACCTC_YT042507	142213	5409	AGCACCTC	AGCACCTC	YT042507	1.225658796	154090	5499	542	2	0.351742488	11335	88	7.356090596	154090	0	0	0	0	0	L11	LPS	10mg	6h	7	Not_added	LPS 10mg/kg 6h	LPS 10mg 6h	LPS 10mg 6h	Lactotropes	1	1	2	Somatotropes	Som	Inflammation
AGGCTAAC_YT042507	121389	5306	AGGCTAAC	AGGCTAAC	YT042507	1.050014708	132008	5395	1109	2	0.8401006	9510	87	7.204108842	132008	0	0	0	0	0	L11	LPS	10mg	6h	7	Not_added	LPS 10mg/kg 6h	LPS 10mg 6h	LPS 10mg 6h	Corticotropes	2	2	8	Corticotropes	Cort	Inflammation
ATAGCGAC_YT042507	125393	5284	ATAGCGAC	ATAGCGAC	YT042507	1.084830131	136385	5372	1291	2	0.946585035	9701	86	7.112952304	136385	0	0	0	0	0	L11	LPS	10mg	6h	7	Not_added	LPS 10mg/kg 6h	LPS 10mg 6h	LPS 10mg 6h	Gonadotropes	4	4	6	Gonadotropes	Gonad	Inflammation
ATCATTCC_YT042507	113029	6191	ATCATTCC	ATCATTCC	YT042507	1.000913587	125835	6279	1287	2	1.02276791	11519	86	9.15405094	125835	0	0	0	0	0	L11	LPS	10mg	6h	7	Not_added	LPS 10mg/kg 6h	LPS 10mg 6h	LPS 10mg 6h	Pou1f1 Progenitors	1	1	2	Somatotropes	Som	Inflammation
ATTGGCTC_YT042507	150003	7255	ATTGGCTC	ATTGGCTC	YT042507	1.31073665	164786	7347	1640	2	0.995230177	13143	90	7.975798915	164786	0	0	0	0	0	L11	LPS	10mg	6h	7	Not_added	LPS 10mg/kg 6h	LPS 10mg 6h	LPS 10mg 6h	Lactotropes	1	1	2	Somatotropes	Som	Inflammation
CAAGGAGC_YT042507	199549	6729	CAAGGAGC	CAAGGAGC	YT042507	1.718459696	216045	6817	1180	2	0.546182508	15316	86	7.089263811	216045	0	0	0	0	0	L11	LPS	10mg	6h	7	Not_added	LPS 10mg/kg 6h	LPS 10mg 6h	LPS 10mg 6h	Pou1f1 Progenitors	1	1	1	Somatotropes	Som	Inflammation
CACCTTAC_YT042507	182068	6422	CACCTTAC	CACCTTAC	YT042507	1.578410541	198438	6513	1450	2	0.73070682	14920	89	7.518721213	198438	0	0	0	0	0	L11	LPS	10mg	6h	7	Not_added	LPS 10mg/kg 6h	LPS 10mg 6h	LPS 10mg 6h	Lactotropes	1	1	2	Somatotropes	Som	Inflammation
CCGACAAC_YT042507	258345	6955	CCGACAAC	CCGACAAC	YT042507	2.192639873	275659	7048	1409	2	0.511138762	15905	91	5.769809801	275659	0	0	0	0	0	L11	LPS	10mg	6h	7	Not_added	LPS 10mg/kg 6h	LPS 10mg 6h	LPS 10mg 6h	Thyrotropes	3	3	10	Lactotropes	Lac	Inflammation
CCTAATCC_YT042507	98684	5420	CCTAATCC	CCTAATCC	YT042507	0.893659494	112351	5509	1357	2	1.207821915	12310	87	10.95673381	112351	0	0	0	0	0	L11	LPS	10mg	6h	7	Not_added	LPS 10mg/kg 6h	LPS 10mg 6h	LPS 10mg 6h	Lactotropes	0	0	2	Somatotropes	Som	Inflammation
CCTCTATC_YT042507	99676	5583	CCTCTATC	CCTCTATC	YT042507	0.888743814	111733	5668	1408	2	1.260146957	10649	83	9.530756357	111733	0	0	0	0	0	L11	LPS	10mg	6h	7	Not_added	LPS 10mg/kg 6h	LPS 10mg 6h	LPS 10mg 6h	Lactotropes	0	0	2	Somatotropes	Som	Inflammation
CGGATTGC_YT042507	94395	4184	CGGATTGC	CGGATTGC	YT042507	0.843834543	106087	4273	1328	2	1.251802766	10364	87	9.769340258	106087	0	0	0	0	0	L11	LPS	10mg	6h	7	Not_added	LPS 10mg/kg 6h	LPS 10mg 6h	LPS 10mg 6h	Lactotropes	0	0	5	Somatotropes	Som	Inflammation
CTAAGGTC_YT042507	142925	6168	CTAAGGTC	CTAAGGTC	YT042507	1.26971697	159629	6259	1731	2	1.084389428	14973	89	9.379874584	159629	0	0	0	0	0	L11	LPS	10mg	6h	7	Not_added	LPS 10mg/kg 6h	LPS 10mg 6h	LPS 10mg 6h	Lactotropes	0	0	2	Somatotropes	Som	Inflammation
GAACAGGC_YT042507	201529	5732	GAACAGGC	GAACAGGC	YT042507	1.752479702	220322	5825	2305	2	1.046196022	16488	91	7.483592197	220322	0	0	0	0	0	L11	LPS	10mg	6h	7	Not_added	LPS 10mg/kg 6h	LPS 10mg 6h	LPS 10mg 6h	Melanotropes	6	6	9	Melanotropes	Mel	Inflammation
GACAGTGC_YT042507	79950	5039	GACAGTGC	GACAGTGC	YT042507	0.719518745	90458	5127	969	2	1.071215371	9539	86	10.54522541	90458	0	0	0	0	0	L11	LPS	10mg	6h	7	Not_added	LPS 10mg/kg 6h	LPS 10mg 6h	LPS 10mg 6h	Lactotropes	0	0	2	Somatotropes	Som	Inflammation
GATAGACA_YT042507	122727	6661	GATAGACA	GATAGACA	YT042507	1.071276217	134681	6751	1093	2	0.811547286	10861	88	8.064240687	134681	0	0	0	0	0	L11	LPS	10mg	6h	7	Not_added	LPS 10mg/kg 6h	LPS 10mg 6h	LPS 10mg 6h	Lactotropes	3	3	10	Lactotropes	Lac	Inflammation
GATGAATC_YT042507	106837	5185	GATGAATC	GATGAATC	YT042507	0.931378191	117093	5274	1268	2	1.082899917	8988	87	7.675949886	117093	0	0	0	0	0	L11	LPS	10mg	6h	7	Not_added	LPS 10mg/kg 6h	LPS 10mg 6h	LPS 10mg 6h	Red Blood Cells	6	6	9	Melanotropes	Mel	Inflammation
GCCACATA_YT042507	267801	8085	GCCACATA	GCCACATA	YT042507	2.269429477	285313	8176	1539	2	0.539407598	15973	89	5.598412971	285313	0	0	0	0	0	L11	LPS	10mg	6h	7	Not_added	LPS 10mg/kg 6h	LPS 10mg 6h	LPS 10mg 6h	Gonadotropes	4	4	6	Gonadotropes	Gonad	Inflammation
GCTAACGA_YT042507	129612	6396	GCTAACGA	GCTAACGA	YT042507	1.129548502	142007	6486	1180	2	0.830944953	11215	88	7.897498011	142007	0	0	0	0	0	L11	LPS	10mg	6h	7	Not_added	LPS 10mg/kg 6h	LPS 10mg 6h	LPS 10mg 6h	Lactotropes	3	3	10	Lactotropes	Lac	Inflammation
GCTCGGTA_YT042507	155922	6003	GCTCGGTA	GCTCGGTA	YT042507	1.343340812	168885	6093	1256	2	0.743701335	11707	88	6.931935933	168885	0	0	0	0	0	L11	LPS	10mg	6h	7	Not_added	LPS 10mg/kg 6h	LPS 10mg 6h	LPS 10mg 6h	Lactotropes	3	3	10	Lactotropes	Lac	Inflammation
GTACGCAA_YT042507	109269	6011	GTACGCAA	GTACGCAA	YT042507	0.961484742	120878	6099	1086	2	0.898426513	10523	86	8.705471633	120878	0	0	0	0	0	L11	LPS	10mg	6h	7	Not_added	LPS 10mg/kg 6h	LPS 10mg 6h	LPS 10mg 6h	Lactotropes	0	0	2	Somatotropes	Som	Inflammation
GTCGTAGA_YT042507	127673	5465	GTCGTAGA	GTCGTAGA	YT042507	1.123049941	141190	5556	917	2	0.649479425	12600	89	8.924144769	141190	0	0	0	0	0	L11	LPS	10mg	6h	7	Not_added	LPS 10mg/kg 6h	LPS 10mg 6h	LPS 10mg 6h	Lactotropes	0	0	1	Somatotropes	Som	Inflammation
GTCTGTCA_YT042507	171781	6479	GTCTGTCA	GTCTGTCA	YT042507	1.487009118	186947	6570	1018	2	0.544539361	14148	89	7.56792032	186947	0	0	0	0	0	L11	LPS	10mg	6h	7	Not_added	LPS 10mg/kg 6h	LPS 10mg 6h	LPS 10mg 6h	Lactotropes	1	1	2	Somatotropes	Som	Inflammation
GTGTTCTA_YT042507	123609	6595	GTGTTCTA	GTGTTCTA	YT042507	1.071347805	134690	6683	1284	2	0.953300171	9797	86	7.273739699	134690	0	0	0	0	0	L11	LPS	10mg	6h	7	Not_added	LPS 10mg/kg 6h	LPS 10mg 6h	LPS 10mg 6h	Lactotropes	3	3	10	Lactotropes	Lac	Inflammation
TAGGATGA_YT042507	97687	6399	TAGGATGA	TAGGATGA	YT042507	0.856123743	107632	6488	772	2	0.717258808	9173	87	8.522558347	107632	0	0	0	0	0	L11	LPS	10mg	6h	7	Not_added	LPS 10mg/kg 6h	LPS 10mg 6h	LPS 10mg 6h	Lactotropes	0	0	2	Somatotropes	Som	Inflammation
TGAAGAGA_YT042507	63483	5551	TGAAGAGA	TGAAGAGA	YT042507	0.550667522	69230	5639	433	2	0.625451394	5314	86	7.675863065	69230	0	0	0	0	0	L11	LPS	10mg	6h	7	Not_added	LPS 10mg/kg 6h	LPS 10mg 6h	LPS 10mg 6h	Lactotropes	3	3	10	Lactotropes	Lac	Inflammation
TGGCTTCA_YT042507	162971	6565	TGGCTTCA	TGGCTTCA	YT042507	1.41777598	178243	6656	1272	2	0.713632513	14000	89	7.854445897	178243	0	0	0	0	0	L11	LPS	10mg	6h	7	Not_added	LPS 10mg/kg 6h	LPS 10mg 6h	LPS 10mg 6h	Lactotropes	0	0	2	Somatotropes	Som	Inflammation
TTCACGCA_YT042507	119582	4523	TTCACGCA	TTCACGCA	YT042507	1.051891893	132244	4613	997	2	0.75390944	11665	88	8.820816067	132244	0	0	0	0	0	L11	LPS	10mg	6h	7	Not_added	LPS 10mg/kg 6h	LPS 10mg 6h	LPS 10mg 6h	Lactotropes	0	0	2	Somatotropes	Som	Inflammation
ACACGACC_YT042507	194004	6315	ACACGACC	ACACGACC	YT042507	1.681114846	211350	6406	942	2	0.445706175	16404	89	7.761533002	211350	0	0	0	0	0	L11	LPS	10mg	6h	7	Not_added	LPS 10mg/kg 6h	LPS 10mg 6h	LPS 10mg 6h	Lactotropes	0	0	1	Somatotropes	Som	Inflammation
CCATCCTC_YT042507	50081	5252	CCATCCTC	CCATCCTC	YT042507	0.440295392	55354	5340	762	2	1.376594284	4511	86	8.149365899	55354	0	0	0	0	0	L11	LPS	10mg	6h	7	Not_added	LPS 10mg/kg 6h	LPS 10mg 6h	LPS 10mg 6h	Lactotropes	0	0	2	Somatotropes	Som	Inflammation
GCCAAGAC_YT042507	130679	4861	GCCAAGAC	GCCAAGAC	YT042507	1.166996757	146715	4950	1350	2	0.920151314	14686	87	10.00988311	146715	0	0	0	0	0	L11	LPS	10mg	6h	7	Not_added	LPS 10mg/kg 6h	LPS 10mg 6h	LPS 10mg 6h	Lactotropes	0	0	2	Somatotropes	Som	Inflammation
GCGAGTAA_YT042507	76520	3932	GCGAGTAA	GCGAGTAA	YT042507	0.65069127	81805	4017	672	2	0.821465681	4613	83	5.63901962	81805	0	0	0	0	0	L11	LPS	10mg	6h	7	Not_added	LPS 10mg/kg 6h	LPS 10mg 6h	LPS 10mg 6h	Corticotropes	2	2	8	Corticotropes	Cort	Inflammation
CGACACAC_YT042507	133593	5430	CGACACAC	CGACACAC	YT042507	1.158851682	145691	5518	1062	2	0.728940017	11036	86	7.574935995	145691	0	0	0	0	0	L11	LPS	10mg	6h	7	Not_added	LPS 10mg/kg 6h	LPS 10mg 6h	LPS 10mg 6h	Lactotropes	0	0	2	Somatotropes	Som	Inflammation
GAGTTAGC_YT042507	98955	4791	GAGTTAGC	GAGTTAGC	YT042507	0.8917664	112113	4879	1210	2	1.079268238	11948	86	10.65710489	112113	0	0	0	0	0	L11	LPS	10mg	6h	7	Not_added	LPS 10mg/kg 6h	LPS 10mg 6h	LPS 10mg 6h	Lactotropes	0	0	5	Somatotropes	Som	Inflammation
GGTGCGAA_YT042507	158067	5661	GGTGCGAA	GGTGCGAA	YT042507	1.380733388	173586	5752	1244	2	0.716647656	14275	89	8.22358946	173586	0	0	0	0	0	L11	LPS	10mg	6h	7	Not_added	LPS 10mg/kg 6h	LPS 10mg 6h	LPS 10mg 6h	Lactotropes	0	0	2	Somatotropes	Som	Inflammation
GGAGAACA_YT042507	91850	5089	GGAGAACA	GGAGAACA	YT042507	0.802679642	100913	5179	791	2	0.783843509	8272	88	8.19715993	100913	0	0	0	0	0	L11	LPS	10mg	6h	7	Not_added	LPS 10mg/kg 6h	LPS 10mg 6h	LPS 10mg 6h	Corticotropes	2	2	8	Corticotropes	Cort	Inflammation
AATCCGTC_YT042709	123703	5761	AATCCGTC	AATCCGTC	YT042709	1.07375792	134993	5854	1232	2	0.912639915	10058	91	7.450756706	134993	0	0	0	0	0	L12	LPS	10mg	6h	7	Not_added	LPS 10mg/kg 6h	LPS 10mg 6h	LPS 10mg 6h	Lactotropes	0	0	10	Somatotropes	Som	Inflammation
ACACGACC_YT042709	142543	6120	ACACGACC	ACACGACC	YT042709	1.243555689	156340	6208	1840	2	1.176922093	11957	86	7.648074709	156340	0	0	0	0	0	L12	LPS	10mg	6h	7	Not_added	LPS 10mg/kg 6h	LPS 10mg 6h	LPS 10mg 6h	Pou1f1 Progenitors	1	1	2	Somatotropes	Som	Inflammation
ACAGATTC_YT042709	78672	5685	ACAGATTC	ACAGATTC	YT042709	0.706497761	88821	5774	909	2	1.023406627	9240	87	10.40294525	88821	0	0	0	0	0	L12	LPS	10mg	6h	7	Not_added	LPS 10mg/kg 6h	LPS 10mg 6h	LPS 10mg 6h	Lactotropes	0	0	2	Somatotropes	Som	Inflammation
AGATGTAC_YT042709	74359	5384	AGATGTAC	AGATGTAC	YT042709	0.668794972	84081	5475	995	2	1.183382691	8727	89	10.37927713	84081	0	0	0	0	0	L12	LPS	10mg	6h	7	Not_added	LPS 10mg/kg 6h	LPS 10mg 6h	LPS 10mg 6h	Lactotropes	0	0	2	Somatotropes	Som	Inflammation
AGCACCTC_YT042709	113415	5608	AGCACCTC	AGCACCTC	YT042709	0.98739149	124135	5696	1110	2	0.894187779	9610	86	7.741571676	124135	0	0	0	0	0	L12	LPS	10mg	6h	7	Not_added	LPS 10mg/kg 6h	LPS 10mg 6h	LPS 10mg 6h	Lactotropes	0	0	5	Somatotropes	Som	Inflammation
AGCCATGC_YT042709	170591	6462	AGCCATGC	AGCCATGC	YT042709	1.450229014	182323	6550	1626	2	0.891823851	10106	86	5.54291011	182323	0	0	0	0	0	L12	LPS	10mg	6h	7	Not_added	LPS 10mg/kg 6h	LPS 10mg 6h	LPS 10mg 6h	Corticotropes	2	2	8	Corticotropes	Cort	Inflammation
ATCATTCC_YT042709	145680	7146	ATCATTCC	ATCATTCC	YT042709	1.25415065	157672	7237	1637	2	1.038231265	10355	89	6.567431123	157672	0	0	0	0	0	L12	LPS	10mg	6h	7	Not_added	LPS 10mg/kg 6h	LPS 10mg 6h	LPS 10mg 6h	Gonadotropes	4	4	6	Gonadotropes	Gonad	Inflammation
ATTGGCTC_YT042709	203447	7757	ATTGGCTC	ATTGGCTC	YT042709	1.749035544	219889	7846	1950	2	0.886811073	14492	87	6.590597984	219889	0	0	0	0	0	L12	LPS	10mg	6h	7	Not_added	LPS 10mg/kg 6h	LPS 10mg 6h	LPS 10mg 6h	Corticotropes	2	2	8	Corticotropes	Cort	Inflammation
CAAGGAGC_YT042709	94552	4380	CAAGGAGC	CAAGGAGC	YT042709	0.833891824	104837	4469	1497	2	1.427930979	8788	87	8.3825367	104837	0	0	0	0	0	L12	LPS	10mg	6h	7	Not_added	LPS 10mg/kg 6h	LPS 10mg 6h	LPS 10mg 6h	Lactotropes	0	0	1	Somatotropes	Som	Inflammation
CCGACAAC_YT042709	128272	5410	CCGACAAC	CCGACAAC	YT042709	1.113846961	140033	5497	1376	2	0.982625524	10385	85	7.41610906	140033	0	0	0	0	0	L12	LPS	10mg	6h	7	Not_added	LPS 10mg/kg 6h	LPS 10mg 6h	LPS 10mg 6h	Pericytes	0	0	1	Somatotropes	Som	Inflammation
CCTAATCC_YT042709	99001	5637	CCTAATCC	CCTAATCC	YT042709	0.86665507	108956	5728	1341	2	1.230772055	8614	89	7.905943684	108956	0	0	0	0	0	L12	LPS	10mg	6h	7	Not_added	LPS 10mg/kg 6h	LPS 10mg 6h	LPS 10mg 6h	Lactotropes	3	3	10	Lactotropes	Lac	Inflammation
CCTCTATC_YT042709	31151	4791	CCTCTATC	CCTCTATC	YT042709	0.27510309	34586	4875	824	2	2.382466894	2611	82	7.549297404	34586	0	0	0	0	0	L12	LPS	10mg	6h	7	Not_added	LPS 10mg/kg 6h	LPS 10mg 6h	LPS 10mg 6h	Lactotropes	3	3	10	Lactotropes	Lac	Inflammation
CGACACAC_YT042709	140690	6297	CGACACAC	CGACACAC	YT042709	1.222190776	153654	6388	1686	2	1.097270491	11278	89	7.339867495	153654	0	0	0	0	0	L12	LPS	10mg	6h	7	Not_added	LPS 10mg/kg 6h	LPS 10mg 6h	LPS 10mg 6h	Lactotropes	0	0	5	Somatotropes	Som	Inflammation
CGGATTGC_YT042709	238421	7410	CGGATTGC	CGGATTGC	YT042709	2.026031728	254713	7501	2643	2	1.03763844	13649	89	5.358580049	254713	0	0	0	0	0	L12	LPS	10mg	6h	7	Not_added	LPS 10mg/kg 6h	LPS 10mg 6h	LPS 10mg 6h	Gonadotropes	4	4	6	Gonadotropes	Gonad	Inflammation
CTAAGGTC_YT042709	106942	5710	CTAAGGTC	CTAAGGTC	YT042709	0.951502253	119623	5798	1513	2	1.264806935	11168	86	9.335997258	119623	0	0	0	0	0	L12	LPS	10mg	6h	7	Not_added	LPS 10mg/kg 6h	LPS 10mg 6h	LPS 10mg 6h	Lactotropes	1	1	2	Somatotropes	Som	Inflammation
GAACAGGC_YT042709	149872	5800	GAACAGGC	GAACAGGC	YT042709	1.32192022	166192	5890	2163	2	1.301506691	14157	88	8.518460576	166192	0	0	0	0	0	L12	LPS	10mg	6h	7	Not_added	LPS 10mg/kg 6h	LPS 10mg 6h	LPS 10mg 6h	Lactotropes	0	0	2	Somatotropes	Som	Inflammation
GAGTTAGC_YT042709	105780	5048	GAGTTAGC	GAGTTAGC	YT042709	0.950165952	119455	5138	1652	2	1.382947553	12023	88	10.06487799	119455	0	0	0	0	0	L12	LPS	10mg	6h	7	Not_added	LPS 10mg/kg 6h	LPS 10mg 6h	LPS 10mg 6h	Lactotropes	5	5	2	Somatotropes	Som	Inflammation
GATAGACA_YT042709	99062	6646	GATAGACA	GATAGACA	YT042709	0.889173339	111787	6735	1410	2	1.261327346	11315	87	10.12192831	111787	0	0	0	0	0	L12	LPS	10mg	6h	7	Not_added	LPS 10mg/kg 6h	LPS 10mg 6h	LPS 10mg 6h	Red Blood Cells	1	1	2	Somatotropes	Som	Inflammation
GCCACATA_YT042709	106477	5349	GCCACATA	GCCACATA	YT042709	0.950881827	119545	5437	1369	2	1.145175457	11699	86	9.786272952	119545	0	0	0	0	0	L12	LPS	10mg	6h	7	Not_added	LPS 10mg/kg 6h	LPS 10mg 6h	LPS 10mg 6h	Lactotropes	0	0	2	Somatotropes	Som	Inflammation
GCGAGTAA_YT042709	194186	7529	GCGAGTAA	GCGAGTAA	YT042709	1.64999016	207437	7622	2089	2	1.007052744	11162	91	5.380910831	207437	0	0	0	0	0	L12	LPS	10mg	6h	7	Not_added	LPS 10mg/kg 6h	LPS 10mg 6h	LPS 10mg 6h	Gonadotropes	4	4	6	Gonadotropes	Gonad	Inflammation
GGTGCGAA_YT042709	140929	6009	GGTGCGAA	GGTGCGAA	YT042709	1.241169437	156040	6099	2169	2	1.390028198	12942	88	8.294027173	156040	0	0	0	0	0	L12	LPS	10mg	6h	7	Not_added	LPS 10mg/kg 6h	LPS 10mg 6h	LPS 10mg 6h	Red Blood Cells	0	0	5	Somatotropes	Som	Inflammation
GTGTTCTA_YT042709	95311	7014	GTGTTCTA	GTGTTCTA	YT042709	0.82839549	104146	7107	1334	2	1.280894129	7501	91	7.202388954	104146	0	0	0	0	0	L12	LPS	10mg	6h	7	Not_added	LPS 10mg/kg 6h	LPS 10mg 6h	LPS 10mg 6h	Thyrotropes	8	8	12	Thyrotropes	Thyro	Inflammation
TAGGATGA_YT042709	73451	6116	TAGGATGA	TAGGATGA	YT042709	0.648448193	81523	6204	1322	2	1.621628252	6750	86	8.279871938	81523	0	0	0	0	0	L12	LPS	10mg	6h	7	Not_added	LPS 10mg/kg 6h	LPS 10mg 6h	LPS 10mg 6h	Lactotropes	0	0	2	Somatotropes	Som	Inflammation
TATCAGCA_YT042709	126542	6621	TATCAGCA	TATCAGCA	YT042709	1.099720346	138257	6714	1401	2	1.013330247	10314	91	7.460020107	138257	0	0	0	0	0	L12	LPS	10mg	6h	7	Not_added	LPS 10mg/kg 6h	LPS 10mg 6h	LPS 10mg 6h	Gonadotropes	4	4	6	Gonadotropes	Gonad	Inflammation
TCTTCACA_YT042709	76162	5699	TCTTCACA	TCTTCACA	YT042709	0.672398213	84534	5790	1451	2	1.716469113	6921	89	8.187238271	84534	0	0	0	0	0	L12	LPS	10mg	6h	7	Not_added	LPS 10mg/kg 6h	LPS 10mg 6h	LPS 10mg 6h	Lactotropes	9	9	2	Somatotropes	Som	Inflammation
TGGAACAA_YT042709	94936	6121	TGGAACAA	TGGAACAA	YT042709	0.835371301	105023	6211	1437	2	1.368271712	8650	88	8.236291098	105023	0	0	0	0	0	L12	LPS	10mg	6h	7	Not_added	LPS 10mg/kg 6h	LPS 10mg 6h	LPS 10mg 6h	Lactotropes	3	3	10	Lactotropes	Lac	Inflammation
TGGCTTCA_YT042709	116935	5141	TGGCTTCA	TGGCTTCA	YT042709	1.037741416	130465	5233	1469	2	1.125972483	12061	90	9.244624995	130465	0	0	0	0	0	L12	LPS	10mg	6h	7	Not_added	LPS 10mg/kg 6h	LPS 10mg 6h	LPS 10mg 6h	Red Blood Cells	0	0	2	Somatotropes	Som	Inflammation
TGGTGGTA_YT042709	141182	6189	TGGTGGTA	TGGTGGTA	YT042709	1.225658796	154090	6278	2165	2	1.405023038	10743	87	6.971899539	154090	0	0	0	0	0	L12	LPS	10mg	6h	7	Not_added	LPS 10mg/kg 6h	LPS 10mg 6h	LPS 10mg 6h	Lactotropes	3	3	10	Lactotropes	Lac	Inflammation
TTCACGCA_YT042709	135977	5669	TTCACGCA	TTCACGCA	YT042709	1.190827465	149711	5758	1562	2	1.043343508	12172	87	8.130331105	149711	0	0	0	0	0	L12	LPS	10mg	6h	7	Not_added	LPS 10mg/kg 6h	LPS 10mg 6h	LPS 10mg 6h	Red Blood Cells	3	3	10	Lactotropes	Lac	Inflammation
AACTCACC_YT042709	137585	5762	AACTCACC	AACTCACC	YT042709	1.211532182	152314	5850	1262	2	0.828551545	13467	86	8.84160353	152314	0	0	0	0	0	L12	LPS	10mg	6h	7	Not_added	LPS 10mg/kg 6h	LPS 10mg 6h	LPS 10mg 6h	Lactotropes	0	0	2	Somatotropes	Som	Inflammation
ATAGCGAC_YT042709	152317	6861	ATAGCGAC	ATAGCGAC	YT042709	1.333708307	167674	6950	1914	2	1.141500769	13443	87	8.017343178	167674	0	0	0	0	0	L12	LPS	10mg	6h	7	Not_added	LPS 10mg/kg 6h	LPS 10mg 6h	LPS 10mg 6h	Lactotropes	1	1	2	Somatotropes	Som	Inflammation
GTCTGTCA_YT042709	91413	4991	GTCTGTCA	GTCTGTCA	YT042709	0.807674864	101541	5078	1095	2	1.078382131	9033	85	8.895913966	101541	0	0	0	0	0	L12	LPS	10mg	6h	7	Not_added	LPS 10mg/kg 6h	LPS 10mg 6h	LPS 10mg 6h	Lactotropes	0	0	2	Somatotropes	Som	Inflammation
AGGCTAAC_YT042709	117074	5995	AGGCTAAC	AGGCTAAC	YT042709	1.030057683	129499	6086	1452	2	1.121244179	10973	89	8.473424505	129499	0	0	0	0	0	L12	LPS	10mg	6h	7	Not_added	LPS 10mg/kg 6h	LPS 10mg 6h	LPS 10mg 6h	Lactotropes	1	1	2	Somatotropes	Som	Inflammation
GACAGTGC_YT042709	54811	4910	GACAGTGC	GACAGTGC	YT042709	0.498702898	62697	4996	1278	2	2.038375042	6608	84	10.53957925	62697	0	0	0	0	0	L12	LPS	10mg	6h	7	Not_added	LPS 10mg/kg 6h	LPS 10mg 6h	LPS 10mg 6h	Lactotropes	0	0	2	Somatotropes	Som	Inflammation
TCCGTCTA_YT042709	45527	4019	TCCGTCTA	TCCGTCTA	YT042709	0.401113127	50428	4101	1257	2	2.492662806	3644	80	7.226144206	50428	0	0	0	0	0	L12	LPS	10mg	6h	7	Not_added	LPS 10mg/kg 6h	LPS 10mg 6h	LPS 10mg 6h	Corticotropes	2	2	8	Corticotropes	Cort	Inflammation
TGAAGAGA_YT042709	79535	5851	TGAAGAGA	TGAAGAGA	YT042709	0.700174192	88026	5940	1196	2	1.358689478	7295	87	8.2873242	88026	0	0	0	0	0	L12	LPS	10mg	6h	7	Not_added	LPS 10mg/kg 6h	LPS 10mg 6h	LPS 10mg 6h	Lactotropes	0	0	2	Somatotropes	Som	Inflammation
AAGGACAC_YT042709	125371	5023	AAGGACAC	AAGGACAC	YT042709	1.101016877	138420	5111	1031	2	0.744834561	12018	86	8.682271348	138420	0	0	0	0	0	L12	LPS	10mg	6h	7	Not_added	LPS 10mg/kg 6h	LPS 10mg 6h	LPS 10mg 6h	Red Blood Cells	1	1	2	Somatotropes	Som	Inflammation
GCTAACGA_YT042709	57056	4457	GCTAACGA	GCTAACGA	YT042709	0.498543814	62677	4547	1366	2	2.17942786	4255	88	6.788774191	62677	0	0	0	0	0	L12	LPS	10mg	6h	7	Not_added	LPS 10mg/kg 6h	LPS 10mg 6h	LPS 10mg 6h	Red Blood Cells	9	9	2	Somatotropes	Som	Inflammation
AAGAGATC_YT042709	63208	4410	AAGAGATC	AAGAGATC	YT042709	0.572056298	71919	4498	1072	2	1.490565775	7639	86	10.6216716	71919	0	0	0	0	0	L12	LPS	10mg	6h	7	Not_added	LPS 10mg/kg 6h	LPS 10mg 6h	LPS 10mg 6h	Red Blood Cells	0	0	2	Somatotropes	Som	Inflammation
AACAACCA_yt-NH-L4	160402	5491	AACAACCA	AACAACCA	yt-NH-L4	1.353848277	170206	5578	1172	2	0.688577371	8632	85	5.071501592	170206	0	0	0	0	0	NHL4	LPS	10mg	6h	73	Added	LPS 10mg/kg 6h Neurohypophysis	LPS 10mg 6h	LPS 10mg 6h	Melanotropes	6	6	9	Melanotropes	Mel	Inflammation
AACCGAGA_yt-NH-L4	149109	4773	AACCGAGA	AACCGAGA	yt-NH-L4	1.274226988	160196	4860	990	2	0.617992959	10097	85	6.302903943	160196	0	0	0	0	0	NHL4	LPS	10mg	6h	73	Added	LPS 10mg/kg 6h Neurohypophysis	LPS 10mg 6h	LPS 10mg 6h	Melanotropes	6	6	9	Melanotropes	Mel	Inflammation
AAGACGGA_yt-NH-L4	118935	4163	AAGACGGA	AAGACGGA	yt-NH-L4	1.004548645	126292	4249	796	2	0.63028537	6561	84	5.195103411	126292	0	0	0	0	0	NHL4	LPS	10mg	6h	73	Added	LPS 10mg/kg 6h Neurohypophysis	LPS 10mg 6h	LPS 10mg 6h	Melanotropes	6	6	9	Melanotropes	Mel	Inflammation
AGCAGGAA_yt-NH-L4	80678	3566	AGCAGGAA	AGCAGGAA	yt-NH-L4	0.704246729	88538	3648	839	2	0.947615713	7021	80	7.929928392	88538	0	0	0	0	0	NHL4	LPS	10mg	6h	73	Added	LPS 10mg/kg 6h Neurohypophysis	LPS 10mg 6h	LPS 10mg 6h	Melanotropes	6	6	9	Melanotropes	Mel	Inflammation
AGTACAAG_yt-NH-L4	39611	3665	AGTACAAG	AGTACAAG	yt-NH-L4	0.356951549	44876	3753	620	2	1.381584811	4645	86	10.35074427	44876	0	0	0	0	0	NHL4	LPS	10mg	6h	73	Added	LPS 10mg/kg 6h Neurohypophysis	LPS 10mg 6h	LPS 10mg 6h	Melanotropes	6	6	9	Melanotropes	Mel	Inflammation
AGTGGTCA_yt-NH-L4	292730	6466	AGTGGTCA	AGTGGTCA	yt-NH-L4	2.444898573	307373	6555	1416	2	0.460678069	13227	87	4.303240688	307373	0	0	0	0	0	NHL4	LPS	10mg	6h	73	Added	LPS 10mg/kg 6h Neurohypophysis	LPS 10mg 6h	LPS 10mg 6h	Melanotropes	6	6	9	Melanotropes	Mel	Inflammation
ATGCCTAA_yt-NH-L4	207324	5850	ATGCCTAA	ATGCCTAA	yt-NH-L4	1.735473676	218184	5940	1236	2	0.566494335	9624	88	4.41095589	218184	0	0	0	0	0	NHL4	LPS	10mg	6h	73	Added	LPS 10mg/kg 6h Neurohypophysis	LPS 10mg 6h	LPS 10mg 6h	Melanotropes	6	6	9	Melanotropes	Mel	Inflammation
CAACCACA_yt-NH-L4	73792	4342	CAACCACA	CAACCACA	yt-NH-L4	0.632603477	79531	4429	762	2	0.958116961	4977	85	6.257937157	79531	0	0	0	0	0	NHL4	LPS	10mg	6h	73	Added	LPS 10mg/kg 6h Neurohypophysis	LPS 10mg 6h	LPS 10mg 6h	Melanotropes	6	6	9	Melanotropes	Mel	Inflammation
CAATGGAA_yt-NH-L4	323993	8140	CAATGGAA	CAATGGAA	yt-NH-L4	2.710329387	340743	8231	1034	2	0.30345451	15716	89	4.612273766	340743	0	0	0	0	0	NHL4	LPS	10mg	6h	73	Added	LPS 10mg/kg 6h Neurohypophysis	LPS 10mg 6h	LPS 10mg 6h	Melanotropes	6	6	9	Melanotropes	Mel	Inflammation
CGACTGGA_yt-NH-L4	119701	4800	CGACTGGA	CGACTGGA	yt-NH-L4	1.020472903	128294	4886	727	2	0.566667186	7866	84	6.131229831	128294	0	0	0	0	0	NHL4	LPS	10mg	6h	73	Added	LPS 10mg/kg 6h Neurohypophysis	LPS 10mg 6h	LPS 10mg 6h	Melanotropes	6	6	9	Melanotropes	Mel	Inflammation
CTGGCATA_yt-NH-L4	111227	4039	CTGGCATA	CTGGCATA	yt-NH-L4	0.948678521	119268	4125	1003	2	0.840963209	7038	84	5.900996076	119268	0	0	0	0	0	NHL4	LPS	10mg	6h	73	Added	LPS 10mg/kg 6h Neurohypophysis	LPS 10mg 6h	LPS 10mg 6h	Melanotropes	6	6	9	Melanotropes	Mel	Inflammation
CTGTAGCC_yt-NH-L4	91278	3545	CTGTAGCC	CTGTAGCC	yt-NH-L4	0.786874697	98926	3630	1343	2	1.357580414	6305	83	6.373450862	98926	0	0	0	0	0	NHL4	LPS	10mg	6h	73	Added	LPS 10mg/kg 6h Neurohypophysis	LPS 10mg 6h	LPS 10mg 6h	Melanotropes	6	6	9	Melanotropes	Mel	Inflammation
ATTGAGGA_yt-NH-L4	78538	3722	ATTGAGGA	ATTGAGGA	yt-NH-L4	0.680423976	85543	3809	666	2	0.778555814	6339	85	7.410308266	85543	0	0	0	0	0	NHL4	LPS	10mg	6h	73	Added	LPS 10mg/kg 6h Neurohypophysis	LPS 10mg 6h	LPS 10mg 6h	Melanotropes	6	6	9	Melanotropes	Mel	Inflammation
CGCATACA_yt-NH-L4	127030	4239	CGCATACA	CGCATACA	yt-NH-L4	1.082070033	136038	4327	700	2	0.514562108	8308	86	6.107117129	136038	0	0	0	0	0	NHL4	LPS	10mg	6h	73	Added	LPS 10mg/kg 6h Neurohypophysis	LPS 10mg 6h	LPS 10mg 6h	Melanotropes	6	6	9	Melanotropes	Mel	Inflammation
CTCAATGA_yt-NH-L4	43964	3080	CTCAATGA	CTCAATGA	yt-NH-L4	0.393278265	49443	3166	676	2	1.367230953	4803	84	9.71421637	49443	0	0	0	0	0	NHL4	LPS	10mg	6h	73	Added	LPS 10mg/kg 6h Neurohypophysis	LPS 10mg 6h	LPS 10mg 6h	Melanotropes	6	6	9	Melanotropes	Mel	Inflammation
AGTACAAG_yt-NH-L5	37930	3904	AGTACAAG	AGTACAAG	yt-NH-L5	0.327274522	41145	3990	627	2	1.523878965	2588	84	6.289950176	41145	0	0	0	0	0	NHL5	LPS	10mg	6h	73	Added	LPS 10mg/kg 6h Neurohypophysis	LPS 10mg 6h	LPS 10mg 6h	Melanotropes	6	6	9	Melanotropes	Mel	Inflammation
AACCGAGA_yt-NH-L5	131645	5373	AACCGAGA	AACCGAGA	yt-NH-L5	1.107555209	139242	5461	1317	2	0.945835308	6280	86	4.510133437	139242	0	0	0	0	0	NHL5	LPS	10mg	6h	73	Added	LPS 10mg/kg 6h Neurohypophysis	LPS 10mg 6h	LPS 10mg 6h	Melanotropes	6	6	9	Melanotropes	Mel	Inflammation
AAGGTACA_yt-NH-L5	83284	3903	AAGGTACA	AAGGTACA	yt-NH-L5	0.740072332	93042	3992	1092	2	1.173663507	8666	87	9.314073214	93042	0	0	0	0	0	NHL5	LPS	10mg	6h	73	Added	LPS 10mg/kg 6h Neurohypophysis	LPS 10mg 6h	LPS 10mg 6h	Melanotropes	6	6	9	Melanotropes	Mel	Inflammation
CAACCACA_yt-NH-L5	153229	5477	CAACCACA	CAACCACA	yt-NH-L5	1.318348795	165743	5568	1093	2	0.659454698	11421	89	6.890788751	165743	0	0	0	0	0	NHL5	LPS	10mg	6h	73	Added	LPS 10mg/kg 6h Neurohypophysis	LPS 10mg 6h	LPS 10mg 6h	Corticotropes	6	6	9	Melanotropes	Mel	Inflammation
CCAGTTCA_yt-NH-L5	54088	3916	CCAGTTCA	CCAGTTCA	yt-NH-L5	0.477823189	60072	4002	1009	2	1.679651085	4975	84	8.281728592	60072	0	0	0	0	0	NHL5	LPS	10mg	6h	73	Added	LPS 10mg/kg 6h Neurohypophysis	LPS 10mg 6h	LPS 10mg 6h	Melanotropes	6	6	9	Melanotropes	Mel	Inflammation
CGAACTTA_yt-NH-L5	203460	6174	CGAACTTA	CGAACTTA	yt-NH-L5	1.744907328	219370	6265	1652	2	0.753065597	14258	89	6.499521357	219370	0	0	0	0	0	NHL5	LPS	10mg	6h	73	Added	LPS 10mg/kg 6h Neurohypophysis	LPS 10mg 6h	LPS 10mg 6h	Melanotropes	6	6	9	Melanotropes	Mel	Inflammation
CGCATACA_yt-NH-L5	100672	3699	CGCATACA	CGCATACA	yt-NH-L5	0.878109082	110396	3786	1247	2	1.129569912	8477	85	7.678720243	110396	0	0	0	0	0	NHL5	LPS	10mg	6h	73	Added	LPS 10mg/kg 6h Neurohypophysis	LPS 10mg 6h	LPS 10mg 6h	Melanotropes	6	6	9	Melanotropes	Mel	Inflammation
CGCTGATC_yt-NH-L5	141823	5569	CGCTGATC	CGCTGATC	yt-NH-L5	1.239236573	155797	5658	1429	2	0.917219202	12545	87	8.052144778	155797	0	0	0	0	0	NHL5	LPS	10mg	6h	73	Added	LPS 10mg/kg 6h Neurohypophysis	LPS 10mg 6h	LPS 10mg 6h	Melanotropes	6	6	9	Melanotropes	Mel	Inflammation
CTGTAGCC_yt-NH-L5	46024	4517	CTGTAGCC	CTGTAGCC	yt-NH-L5	0.403555059	50735	4603	954	2	1.880358727	3757	84	7.405144378	50735	0	0	0	0	0	NHL5	LPS	10mg	6h	73	Added	LPS 10mg/kg 6h Neurohypophysis	LPS 10mg 6h	LPS 10mg 6h	Melanotropes	6	6	9	Melanotropes	Mel	Inflammation
AACGCTTA_yt-NH-L5	67675	5007	AACGCTTA	AACGCTTA	yt-NH-L5	0.606553554	76256	5096	1091	2	1.430707092	7490	87	9.822177927	76256	0	0	0	0	0	NHL5	LPS	10mg	6h	73	Added	LPS 10mg/kg 6h Neurohypophysis	LPS 10mg 6h	LPS 10mg 6h	Melanotropes	6	6	9	Melanotropes	Mel	Inflammation
AACGCTTA_yt-NH-L6	69454	4268	AACGCTTA	AACGCTTA	yt-NH-L6	0.57343237	72092	4349	1308	2	1.814348333	1330	79	1.844864895	72092	0	0	0	0	0	NHL6	LPS	10mg	6h	73	Added	LPS 10mg/kg 6h Neurohypophysis	LPS 10mg 6h	LPS 10mg 6h	Melanotropes	6	6	9	Melanotropes	Mel	Inflammation
AGATCGCA_yt-NH-L6	250836	5695	AGATCGCA	AGATCGCA	yt-NH-L6	2.109041496	265149	5782	1259	2	0.474827361	13054	85	4.923269558	265149	0	0	0	0	0	NHL6	LPS	10mg	6h	73	Added	LPS 10mg/kg 6h Neurohypophysis	LPS 10mg 6h	LPS 10mg 6h	Melanotropes	6	6	9	Melanotropes	Mel	Inflammation
AGCAGGAA_yt-NH-L6	92149	3665	AGCAGGAA	AGCAGGAA	yt-NH-L6	0.790621113	99397	3746	875	2	0.880308259	6373	79	6.411662324	99397	0	0	0	0	0	NHL6	LPS	10mg	6h	73	Added	LPS 10mg/kg 6h Neurohypophysis	LPS 10mg 6h	LPS 10mg 6h	Melanotropes	6	6	9	Melanotropes	Mel	Inflammation
AGTGGTCA_yt-NH-L6	187234	5873	AGTGGTCA	AGTGGTCA	yt-NH-L6	1.600443605	201208	5964	1196	2	0.594409765	12778	89	6.350642122	201208	0	0	0	0	0	NHL6	LPS	10mg	6h	73	Added	LPS 10mg/kg 6h Neurohypophysis	LPS 10mg 6h	LPS 10mg 6h	Lactotropes	0	0	2	Somatotropes	Som	Inflammation
ATCCTGTA_yt-NH-L6	160979	5886	ATCCTGTA	ATCCTGTA	yt-NH-L6	1.365525006	171674	5974	1173	2	0.683271783	9522	86	5.546559176	171674	0	0	0	0	0	NHL6	LPS	10mg	6h	73	Added	LPS 10mg/kg 6h Neurohypophysis	LPS 10mg 6h	LPS 10mg 6h	Melanotropes	6	6	9	Melanotropes	Mel	Inflammation
ATTGAGGA_yt-NH-L6	134314	5716	ATTGAGGA	ATTGAGGA	yt-NH-L6	1.147580616	144274	5808	789	2	0.546876083	9171	90	6.356654699	144274	0	0	0	0	0	NHL6	LPS	10mg	6h	73	Added	LPS 10mg/kg 6h Neurohypophysis	LPS 10mg 6h	LPS 10mg 6h	Melanotropes	6	6	9	Melanotropes	Mel	Inflammation
CAATGGAA_yt-NH-L6	46822	3458	CAATGGAA	CAATGGAA	yt-NH-L6	0.404923177	50907	3544	1141	2	2.241342055	2944	84	5.783094663	50907	0	0	0	0	0	NHL6	LPS	10mg	6h	73	Added	LPS 10mg/kg 6h Neurohypophysis	LPS 10mg 6h	LPS 10mg 6h	Melanotropes	6	6	9	Melanotropes	Mel	Inflammation
CAGATCTG_yt-NH-L6	300206	6497	CAGATCTG	CAGATCTG	yt-NH-L6	2.540658884	319412	6586	1511	2	0.473056742	17695	87	5.539867006	319412	0	0	0	0	0	NHL6	LPS	10mg	6h	73	Added	LPS 10mg/kg 6h Neurohypophysis	LPS 10mg 6h	LPS 10mg 6h	Melanotropes	6	6	9	Melanotropes	Mel	Inflammation
CATCAAGT_yt-NH-L6	88058	3847	CATCAAGT	CATCAAGT	yt-NH-L6	0.770584547	96878	3936	694	2	0.716364913	8126	87	8.387869279	96878	0	0	0	0	0	NHL6	LPS	10mg	6h	73	Added	LPS 10mg/kg 6h Neurohypophysis	LPS 10mg 6h	LPS 10mg 6h	Melanotropes	6	6	9	Melanotropes	Mel	Inflammation
CGCTGATC_yt-NH-L6	134187	3888	CGCTGATC	CGCTGATC	yt-NH-L6	1.15993345	145827	3975	1108	2	0.759804426	10532	85	7.222256509	145827	0	0	0	0	0	NHL6	LPS	10mg	6h	73	Added	LPS 10mg/kg 6h Neurohypophysis	LPS 10mg 6h	LPS 10mg 6h	Melanotropes	6	6	9	Melanotropes	Mel	Inflammation
GAATCTGA_yt-NH-L6	205666	6921	GAATCTGA	GAATCTGA	yt-NH-L6	1.737120191	218391	7010	895	2	0.409815423	11830	87	5.41688989	218391	0	0	0	0	0	NHL6	LPS	10mg	6h	73	Added	LPS 10mg/kg 6h Neurohypophysis	LPS 10mg 6h	LPS 10mg 6h	Melanotropes	6	6	9	Melanotropes	Mel	Inflammation
GACTAGTA_yt-NH-L6	63004	4092	GACTAGTA	GACTAGTA	yt-NH-L6	0.550564118	69217	4179	771	2	1.113888207	5442	85	7.862230377	69217	0	0	0	0	0	NHL6	LPS	10mg	6h	73	Added	LPS 10mg/kg 6h Neurohypophysis	LPS 10mg 6h	LPS 10mg 6h	Melanotropes	6	6	9	Melanotropes	Mel	Inflammation
CAACCACA_yt-NH-L6	134232	4974	CAACCACA	CAACCACA	yt-NH-L6	1.172668084	147428	5066	1142	2	0.774615405	12054	90	8.176194481	147428	0	0	0	0	0	NHL6	LPS	10mg	6h	73	Added	LPS 10mg/kg 6h Neurohypophysis	LPS 10mg 6h	LPS 10mg 6h	Melanotropes	6	6	9	Melanotropes	Mel	Inflammation
AACCGAGA_yt-NH-L6	89475	3818	AACCGAGA	AACCGAGA	yt-NH-L6	0.76636088	96347	3902	931	2	0.966298899	5941	82	6.166253231	96347	0	0	0	0	0	NHL6	LPS	10mg	6h	73	Added	LPS 10mg/kg 6h Neurohypophysis	LPS 10mg 6h	LPS 10mg 6h	Melanotropes	6	6	9	Melanotropes	Mel	Inflammation
ATGCCTAA_yt-NH-L6	160038	4907	ATGCCTAA	ATGCCTAA	yt-NH-L6	1.358453745	170785	4995	1042	2	0.61012384	9705	86	5.682583365	170785	0	0	0	0	0	NHL6	LPS	10mg	6h	73	Added	LPS 10mg/kg 6h Neurohypophysis	LPS 10mg 6h	LPS 10mg 6h	Melanotropes	6	6	9	Melanotropes	Mel	Inflammation
AACTCACC_YT041104	53386	5805	AACTCACC	AACTCACC	YT041104	0.478698148	60182	5892	1507	2	2.504070985	5289	85	8.788342029	60182	0	0	0	0	0	L07	LPS	10mg	3h	1	Not_added	LPS 10mg/kg 3h	LPS 10mg 3h	LPS 10mg 3h	Corticotropes	2	2	8	Corticotropes	Cort	Inflammation
AATGTTGC_YT041104	20572	4096	AATGTTGC	AATGTTGC	YT041104	0.189142323	23779	4181	507	2	2.132133395	2700	83	11.35455654	23779	0	0	0	0	0	L07	LPS	10mg	3h	1	Not_added	LPS 10mg/kg 3h	LPS 10mg 3h	LPS 10mg 3h	Lactotropes	1	1	1	Somatotropes	Som	Inflammation
ACACGACC_YT041104	128923	6740	ACACGACC	ACACGACC	YT041104	1.139896883	143308	6830	1463	2	1.020878109	12922	88	9.016942529	143308	0	0	0	0	0	L07	LPS	10mg	3h	1	Not_added	LPS 10mg/kg 3h	LPS 10mg 3h	LPS 10mg 3h	Lactotropes	1	1	1	Somatotropes	Som	Inflammation
ACAGATTC_YT041104	64628	5532	ACAGATTC	ACAGATTC	YT041104	0.578928705	72783	5620	1148	2	1.5772914	7007	86	9.627248121	72783	0	0	0	0	0	L07	LPS	10mg	3h	1	Not_added	LPS 10mg/kg 3h	LPS 10mg 3h	LPS 10mg 3h	Lactotropes	0	0	1	Somatotropes	Som	Inflammation
AGCACCTC_YT041104	82751	5187	AGCACCTC	AGCACCTC	YT041104	0.715112132	89904	5274	1242	2	1.381473572	5911	85	6.574790888	89904	0	0	0	0	0	L07	LPS	10mg	3h	1	Not_added	LPS 10mg/kg 3h	LPS 10mg 3h	LPS 10mg 3h	Gonadotropes	4	4	6	Gonadotropes	Gonad	Inflammation
AGCCATGC_YT041104	41459	4745	AGCCATGC	AGCCATGC	YT041104	0.366257933	46046	4830	702	2	1.524562394	3885	83	8.437214959	46046	0	0	0	0	0	L07	LPS	10mg	3h	1	Not_added	LPS 10mg/kg 3h	LPS 10mg 3h	LPS 10mg 3h	Lactotropes	3	3	10	Lactotropes	Lac	Inflammation
ATCATTCC_YT041104	58003	4984	ATCATTCC	ATCATTCC	YT041104	0.516552066	64941	5073	1050	2	1.61685222	5888	87	9.066691304	64941	0	0	0	0	0	L07	LPS	10mg	3h	1	Not_added	LPS 10mg/kg 3h	LPS 10mg 3h	LPS 10mg 3h	Lactotropes	0	0	1	Somatotropes	Som	Inflammation
CAAGGAGC_YT041104	102128	5757	CAAGGAGC	CAAGGAGC	YT041104	0.895830984	112624	5846	1022	2	0.907444239	9474	87	8.412061372	112624	0	0	0	0	0	L07	LPS	10mg	3h	1	Not_added	LPS 10mg/kg 3h	LPS 10mg 3h	LPS 10mg 3h	Lactotropes	3	3	10	Lactotropes	Lac	Inflammation
CCGACAAC_YT041104	148091	6142	CCGACAAC	CCGACAAC	YT041104	1.297548628	163128	6233	1406	2	0.861899858	13631	89	8.356014909	163128	0	0	0	0	0	L07	LPS	10mg	3h	1	Not_added	LPS 10mg/kg 3h	LPS 10mg 3h	LPS 10mg 3h	Lactotropes	0	0	1	Somatotropes	Som	Inflammation
GATAGACA_YT041104	79730	6135	GATAGACA	GATAGACA	YT041104	0.708263587	89043	6224	2050	2	2.302258459	7263	87	8.156733264	89043	0	0	0	0	0	L07	LPS	10mg	3h	1	Not_added	LPS 10mg/kg 3h	LPS 10mg 3h	LPS 10mg 3h	Melanotropes	6	6	9	Melanotropes	Mel	Inflammation
[truncated: 4,313 more rows]
