# Supplementary material for: Single-cell transcriptomic analysis reveals rich pituitary–Immune interactions under systemic inflammation
Source: PLoS Biol. 2023 Dec 18;21(12):e3002403. doi: 10.1371/journal.pbio.3002403 (PMC10727439; doi:10.1371/journal.pbio.3002403)
Supplement: S3 Table — (CSV) [file pbio.3002403.s014.csv]

Lhb
Cga
Tshb
Fshb
Pomc
Saa2
Saa1
Tgfbr3l
Spp1
Hamp
Prl
Tac1
Cxcl2
Gnrhr
S100a8
Prss28
Saa3
Csf3
Serpinb1a
Krt17
S100a9
Cxcl1
Cartpt
Oacyl
Lcn2
Lrg1
Fgg
Defb1
Nupr1
Psg21
Nptx2
Fabp4
Pcsk2
Prg4
Cck
Speer4e
Gal
Grem1
Esm1
Cxcl10
Slc6a14
Orm3
Mmp7
Csta3
Crisp1
Calca
Serpine2
Fgl2
Nmb
Spink8
Orm1
Akr1cl
Vip
Serpina3k
Cx3cr1
Cd14
Sult5a1
Procr
Hba-a1
Nos2
Slpi
Serpina3f
2810039B14Rik
Hbb-bs
Hba-a2
Steap4
1500009L16Rik
Slurp2
Thbd
Serpina3c
Serpina3n
Bpifa5
Klk1
Ly6g6c
Gm51554
Nefl
A2m
Slc51b
Ttn
Gulo
Rgs4
Cd24a
Serpina3m
Tnnt1
Sphk1
Chga
Lox
Orm2
Sparcl1
Ccl5
Cited1
Gprc5a
Lgals1
Il23a
Il6
Cox6a2
Ppp1r17
Gm33649
Gm32664
Trbc2
Pvalb
Gm10354
Ccl11
Aif1
Ifit2
Gh
Cd7
Igkc
Ccl8
Abhd11os
Kcnk10
Hspb1
Acod1
H4c6
AA467197
Psg20
Nr0b1
Il1rn
Ifit3
Dusp2
Prm1
Rsad2
Chrne
Id3
Tbx19
Scg2
Ifit1
Apod
Icam1
Vgf
Has1
Rrad
Psg22
Snhg11
Grp
Agt
H4c3
Cxcl9
Timp1
Avp
Ceacam10
Jam2
F830016B08Rik
Penk
Cited4
Hbb-bt
Id2
Aebp1
Iigp1
A330069E16Rik
Fos
Gm35815
Mgp
C1qa
Nts
Fcer1g
Th
Ptgds
Mroh2a
Gm31606
Lncbate10
Cntnap5c
Sh2d5
Atf3
Gm30050
Gm46358
Cxcl11
Irf8
Gm21190
Dusp1
Csrp2
Uts2
Ifit3b
Mt2
LOC118567672
H4c4
Qpct
Slc6a12
Cd52
Cxcl13
Lepr
Gm32275
Dio2
Nr4a1
Lst1
Tyrobp
C1qc
Gm15543
Madcam1
Gm32585
Apoe
Rnase1
Stmn2
Nxnl2
Gm33714
Gm35685
Mrln
Trim38
Lgals9
Pcdh17
Hmcn1
Ifitm3
Gm40376
Ccl7
Nmu
Wfdc18
Pglyrp1
Cd74
Ccl12
C1ql2
Gm38506
Ccl4
H2-Ab1
Mia
Cdkn1c
Rnf125
Ascl1
Ankrd2
Ly6c2
Dapl1
Krtap14
Anxa2
Ifi27l2a
Cd83
3830403N18Rik
Sprr1a
Pax7
Vegfd
Ecel1
H2-Aa
Tnni3
Rspo3
Nr5a1
Fmr1nb
Cyp2t4
Nefm
Gm4841
Gm14051
Pdlim1
H2bu2
Pkib
Ly6h
Cox7a1
Gata2
Tnfsf15
Oxt
Megf11
Wfdc2
Tmem91
Scgb3a1
Cpne5
Trh
Ramp1
Spock1
Gm38901
Gadd45b
Gm32600
Gm27204
Gm32680
Gm33424
Ctss
Ccl17
Cd79b
Gap43
Bnip5
Apoc3
Cd3d
Akap12
Gjb2
Gbp2
Ifi203
Cd302
H2-Eb1
H4c17
Fst
Cib3
Nr4a2
Atp1a2
Cdh13
Gm39741
Retn
Tmem52
Ntng1
Col14a1
Ccl2
Gm33944
Gm41253
Ier3
Gm12250
Gm34420
Syt10
Gm34595
Smim3
Laptm5
Mt1
Has2os
Adgra1
Slc17a6
Gm51533
Gm13067
Fga
D17H6S56E-5
9030607L20Rik
Gm32753
Susd3
Prok2
C1qb
Avpr1b
Gm26885
9630028I04Rik
1700092K14Rik
Clec4a2
Kcnmb3
Pf4
Mt3
Npw
Rasgrf1
Cox8b
C030005K06Rik
Obsl1
Urah
Gad2
Gm36486
Npy
Arc
Pjvk
Neurod1
Tmem37
Tg
AU019990
Cldn7
Cdh22
Ccl3
Wbscr25
Hes6
Gm31870
Espn
Rtkn2
Etv1
LOC102641027
Platr21
Plvap
Ramp3
Ptprr
Gng13
Ar
Usp18
Mcub
Gm3134
Ms4a7
AW112010
Tceal6
4930556M19Rik
Il31ra
Ppp1r21
Rbp4
Rcan1
Csn3
Srxn1
Cps1
Siglech
Pla2g7
Rgs2
Etnppl
Gm34455
Gm41207
Prr15l
Igfbp5
H4c8
Ooep
Gm34061
Gm16685
Ly6c1
Gm31522
Ccdc18
Cdkn1a
Pcsk1
Dll3
Myl1
2610016A17Rik
Gm41845
Gem
Gm35287
H2-Oa
Ifitm7
Gm21154
Dnaaf1
Lyz2
Vax1
Bc1
Ttll8
Gm36743
Kng2
Isl1
n-TRcct3
Gm33319
Folr1
Gm52507
Ptpn5
C730034F03Rik
Gm31025
Pak3
Gm26671
Psg19
Ctla2a
H1f4
Cd36
Isg15
Mgl2
Gm4951
Kif22
Hgf
Unc13c
Rprml
Acp5
Gm39244
Tfap2b
Nipal1
Chgb
Ephx2
Wee2
Aloxe3
Atcayos
Gm41062
Tiparp
Gm32822
Slc23a2
Cpne7
Tgif1
LOC118568081
Gamt
Rasd1
Dcn
Gm31593
LOC118568025
Fabp5
Scgn
Gm44867
LOC118568207
4930573C15Rik
4930524O05Rik
Gch1
Wfdc17
S100a4
Gpr101
Errfi1
Rbfox3
Apoa1
Gm12146
Cldn3
Gbp5
Pde4b
Nppc
Egr3
Gm35664
Myh11
Gm34833
Hesx1
Scn9a
Emp3
Serpina3g
Gm38978
Serpina3i
Palmd
Cdc42ep5
Gas6
Bean1
Hhatl
Oasl1
Six3os1
Cyp2f2
Ly6d
Mir29b-1
Gm38955
Ly6a
Igfbp3
Hepacam2
Gm14204
Gm40103
Gm41263
Gng3
Il1rapl1
Prss23
Prm3
Ifitm1
Il13ra2
Gm32278
Gm15155
Cplx3
Neat1
Gbp4
Mmp12
Gm30699
Myo18b
Jakmip1
Krt8
Gm40993
Igfbp7
Cidea
Vcam1
Rflnb
Samd9l
Pou5f2
AY074887
Gbp3
Gm3960
Bloc1s6os
Gm41178
Gm17634
Gm17202
Gfra4
Gm24105
AW551984
Mx1
Pcdh9
Ccer2
Apol9a
Six6
Vmn2r-ps129
Drd2
Apoc1
Pms2
Cox6b2
Bst2
Lif
Brinp2
Sst
Dgkk
Ptpre
LOC118567962
Nexn
Gm52456
Pitx1
Ddit4l
LOC118568397
Slc10a6
Pdyn
Cxcl14
Gm6567
Tnfaip2
Spdye4b
Zfp366
Gm41495
Gm2694
Rtp4
Gm35933
Pfkfb3
Npb
Ifi47
Ngef
Trim15
Gm17039
Gm30906
4930403D09Rik
Parp14
S100a6
Gm26533
Gm45952
LOC118567636
Xaf1
Ddx58
H4c1
Gm32815
LOC118567868
H1f8
Alpl
Gm8251
Dbi
Reg3b
Gm52631
Cst6
Gm40042
Gm36405
Cd8b1
Gm33391
Gm17021
Ier2
Cd101
Rgs5
Ryr3
Slc17a2
A2ml1
Klk1b26
Gm28836
Selp
Gimap3
Gm14275
Fancd2
Gpr65
Csta2
Igtp
Gm9917
Rab3b
C030047K22Rik
Mir1956
Pof1b
Nrxn2
Ces1d
Gm16062
Tctex1d1
Arhgdig
Eif4ebp1
Ly6g6e
Arg2
Fignl2
Gm39683
Gm14114
Nfkbiz
Asb4
Egr1
Clu
Gmfg
Klk1b27
Gm4131
Mpeg1
Xlr
8430426J06Rik
Gm33642
Sh3bgr
Fabp3
I830077J02Rik
Gm42084
Gm17762
Ms4a6c
Hspb8
Gm36266
Il33
Hopx
Gm41858
Slitrk2
Gm31819
Irx3
Ankrd1
4933440N22Rik
AY036118
Gm30698
Rac2
Gm35150
Ccn1
Upp1
LOC118567619
4930447N08Rik
Hbegf
Gm15867
C2cd4b
Ankrd65
Gm52024
Sparc
Cenpm
Gm12059
Ttc24
Fkbp6
Mir142
Rorb
Klf10
4933404K13Rik
Gm6306
Gm41459
Mx2
Adamts18
Marco
Cmpk2
Sult1a1
C030016D13Rik
Gm46747
Gbgt1
Nkg7
Gm34434
Majin
Ttyh1
LOC115485682
Gm26808
n-TEttc6
Krt7
Gm38598
Mmp20
Mir28a
Ttr
Grin3a
Gm40592
H1f3
Selplg
Gm28913
Gbp7
Lrrc71
Mgst3
Dcpp2
Gm30474
Jun
Olfm1
2900060L22Rik
Rsf1os2
Cp
Lhfpl5
Gm30173
Gadd45g
Gm34299
Gm16222
Gpr83
Nlgn1
LOC118568769
Rtn1
A930041C12Rik
Gbp6
2900024J01Rik
Angpt1
Lama1
Omg
Irf7
Abracl
Krt79
n-TDgtc14
Trf
Sectm1b
Trdn
LOC118567333
Nr0b2
Klhl40
LOC118567915
Gm39426
Cd1d1
Phf11d
Slitrk6
Klk7
Rnd1
Gm33929
Cst11
LOC118567682
8030453O22Rik
Uaca
Gm41907
Gm40523
Gm36738
Gpr6
S100a16
Nkx2-4
Gm36897
Ihh
Gm32219
Parvaos
Tacstd2
Gm33923
Zar1
Jph4
Gm1673
Foxl2os
Gsg1
Gm32139
Fyb
Pebp4
LOC118568137
Rdh10
Oasl2
LOC118568352
Gm42294
Vwa5b2
Pate14
Gm31455
Ppp1r14a
Gm10432
LOC118567706
Gm31406
Mest
Gm31638
Epha5
Gm40421
Mef2c
Cbfa2t3
Gm17619
Gm36534
Fcnaos
Gm13017
Tmem179
Gm36139
Gm46558
Calb1
Cyba
Crybg1
Gm33777
Adgrl4
1700015G11Rik
Gm38875
Gm35155
Gm29928
Gm40946
Gm41640
Rpph1
Kdr
Gm26536
Cntnap5a
Gm11716
Hells
1700024G13Rik
Dpep2
A930018O16Rik
A530013C23Rik
Gm41177
Dbp
Ube2ql1
1700105P06Rik
A630089N07Rik
Gm39213
Elobl
Klk1b16
Gm31469
Gucy2f
Hpgd
Gm33814
Gm51971
Tlr2
Pcp4
Iglc3
Trib3
Arhgap15
Gm36447
Kcna4
Ddx60
LOC118567414
Emcn
Agtr1a
Gm31213
Gm19835
Aknaos
Gm44812
Jaml
Pcdh7
Zbp1
Gm40487
Zfp652os
Abca8a
Cd59a
Timp3
Camp
Bpifa2
Anxa1
Neb
2900009J06Rik
Gdf15
Gstm1
Evc2
Gm12339
Gm51480
Gm34917
LOC108167577
Gm51464
Tsga13
LOC118568312
C130080G10Rik
Gm34466
Krt33b
Dusp14
Phactr3
Ifi44
Muc3
LOC115487643
Zfp52
Plat
Lpl
Tmem140
C330020E22Rik
Gm32208
Jag1
Dynlt1b
Pgr15l
3930402G23Rik
Tagln3
Gm40614
Gbp9
Gm39193
Arhgap10
Inhba
Foxq1
0610038B21Rik
Tppp3
Chrna9
Gm41259
1700020N18Rik
LOC118567985
B3galt2
Gm39673
1810008I18Rik
Gm39049
Wnt10a
LOC118567980
Srrm4
Slc14a2
Chchd10
Aspg
Gm51674
Egr4
Gimap5
Gm35198
Cryba4
4833411C07Rik
Aebp2
Gm16174
LOC118567949
D330041H03Rik
Rhoj
Baiap3
Il1f6
Ccdc68
8030431J09Rik
Paqr6
Gm24576
Arhgap6
Gpr183
Gm31872
Stat1
Akr1b7
Morn5
Pcdh18
Crtac1
Acbd7
Chst8
Sstr1
Eno3
Gm9961
Gm46941
1700066B19Rik
Plxna4os1
Fxyd2
Malt1
Gm33742
Myoc
4921507G05Rik
Pld4
Gm30583
Ostf1
Gm27242
Arl4d
Gm7628
Trim43c
Pcolce
Map3k7cl
Efcab10
Hal
Acta1
Gm38962
Lbp
Ube2l6
Csdc2
Tnn
Hk2
Shisal2b
Kirrel3
Palld
Lrat
3100003L05Rik
Krt18
Gm30064
G630016G05Rik
Gm35612
Gm26868
Adad1
9330175M20Rik
Map3k4
4930456A14Rik
Gm48745
Srgn
Lcn11
Shox2
Gm35682
LOC118568181
Slco2a1
Atp4a
LOC118567474
Arpp21
Gm33680
Art5
n-TYgta1
Ngb
Cistr
Gm42437
Crip1
Apol9b
Dcpp3
Cwh43
LOC118568431
Adm2
Gm17660
Gm14965
Ppp1r27
Ehf
LOC118567374
Tfpi2
Gm51546
Gm41297
Habp2
Gm26901
Batf
1700119H24Rik
Prph
4930524J08Rik
Gm30021
Nes
Gm13415
Gm26847
Tm4sf1
Frrs1l
B230216N24Rik
LOC118567519
Klrb1a
C2cd4c
Tead2
Gm33486
Gm3728
Rgcc
Gm33315
Gpr22
Prkcb
Gm39962
Gm39058
Crybb1
Irgm1
A330015K06Rik
Gm31989
Rnase6
Acvrl1
Slfn2
Gm42369
Gm29897
Adssl1
Gm35551
Glod5
2310067E19Rik
Gm41603
Ch25h
LOC118567671
Npy1r
Stom
Gm52599
Gm36917
Gm13373
Col4a6
Adgrb1
Sntg2
Gm40602
1700057H21Rik
Cyp26b1
Gm21149
Pdzd2
Ralgps2
Gm11430
Gm33189
Atp6v1g3
Gm29863
Pdzrn4
Itga2
Gm40007
Hapln1
Gm16630
Gm41074
Gm3227
Kcnk18
Gmpr
Gpr137c
Pou6f2
Gm40130
Cfap65
4732414G09Rik
Aldoc
Gm41857
1110058D11Rik
Crispld2
Gm39038
4930555G07Rik
Serping1
Gm50217
Klhl31
Gm35730
Gm46357
Itk
Cfap73
Gm35908
Zfp36
Nfkbia
Serpinf2
LOC118568660
Gm53063
Gm20554
Marcksl1
Crhr1
LOC118567612
Cfap70
Gm29908
Kcnk3
Lypd4
Gm41862
Gm31078
Galr2
Fxyd6
Gm41149
Plaat3
Draxin
Pcdhb18
Gm30057
Svil
C130036L24Rik
Trmt10a
LOC115487155
Isl2
Gm30413
Otof
Adap1
Gm33628
Gm33728
Hpse2
Tmem252
Tceal5
Gm32186
Gm31342
Gm32297
Gm51905
Lmo1
Gm51929
Gsto1
Fam178b
Ms4a4b
Nim1k
Gm41047
Tescl
Thy1
Rab33a
Camk2a
LOC118568720
Gm42360
9430078G10Rik
9030607J07Rik
Sox11
Msln
H2bc18
Gm30310
Gm51738
Gm52710
Gm33265
Pycard
Sftpd
Gm46303
BB557941
Hvcn1
Zfp948
Wfdc10
Gm36518
Arhgdib
Gm52229
C430049B03Rik
9230114K14Rik
Prr5l
1810019D21Rik
Ifih1
Unc5d
Foxp2
Higd1b
Gm30149
Pappa2
A330040F15Rik
Gm35206
Gm51825
Pde10a
Gm21083
Obp2a
Stmn3
Slfn9
Tbxa2r
Phlda1
Mybpc2
Dsg2
1700067K01Rik
Ptprc
S100g
Gm36409
Gm17029
Gm36312
LOC118567862
Junb
Slc13a3
Gm32237
Jpt1
Gm38983
Gm34808
Tfpi
Gm36084
Sema6a
Gm46899
Frem3
LOC118568355
Pmaip1
Gm39751
Slc39a14
Ctxn2
Pltp
Gm46806
n-TPagg2
Gm16506
Kcnh1
Abcc9
Tmem255b
Apol10a
Tlr12
Cd55
Fas
Gm51821
Dnaaf4
Gm33023
Gm36920
Gm39870
Saa4
Igfbp1
LOC118568677
Hmgb2
Sema6c
Gm34006
Gm52345
n-TIaat4
Gpx6
Slc2a10
Calml4
Litaf
Flt1
Ccdc33
Col15a1
4930562C15Rik
1700020L13Rik
Gm21057
Napsa
Gm35431
Gm36574
Gm6329
Elf3
Enho
Gm34744
Gm46117
Gm11750
Gria2
Prrx1
Cryba2
Gm45972
Plod2
2010109A12Rik
Fam13a
Gm17415
LOC118567948
Eif2ak2
Pard6b
LOC118567717
Cfb
Cnksr2
Rxfp2
Gm46528
Chl1
Coro1a
Gm32307
C1qtnf7
Gm36416
Trpm6
Gm14261
Gm39952
Slc6a13
Nell1
Lyz1
4930487H11Rik
H2ac8
Hspa5
Zfp286os
Foxd1
Gm34157
Gm35446
Gm41033
Gm52813
Gm30199
Vwce
Gm33044
4930404K13Rik
1700003G18Rik
Gm41366
Gm51891
Vwa7
Cd248
Gm52570
Gm32647
Gm32849
4930522P08Rik
8430415O14Rik
Gm33105
Kng1
Fam229a
Clec1a
Tubb6
Gm33560
Sox4
Gm41343
Aspn
LOC118567952
3300002A11Rik
Hmgn5
Ano3
5830433I10Rik
Gm34144
Six3
Opn1sw
Gltpd2
Odc1
Gm46056
Gm34127
Gm41724
Pcdhga5
Gm38944
H2bc7
Hsd17b11
LOC115488162
Epx
Frmpd1
D130037M23Rik
Gm28548
Ankrd22
Slc22a30
Gm52320
Gm40796
Gm7444
Tmprss7
C130013N14Rik
H1f5
Gjb4
Caly
Gm51879
Gm19951
Gm24458
Gm8364
Gm39203
Gm38562
Gm46848
Tslp
Gm42377
Wnt6
1810024B03Rik
Gm16087
Gm10373
Ikzf1
Vpreb3
Sncg
Ccr2
Gm4473
Cebpd
Gm30957
Gm34496
Rarres1
Gm29593
Pax5
Sdc4
Fcmr
Fam111a
AI661453
Fgf21
Gm33219
Trp53cor1
Apc2
Gvin3
H2ac15
1700065D16Rik
Gm31127
Slc10a4
Gm41394
LOC118567738
Insl6
Mmp17
Gm16759
Chst15
LOC118567372
Gm6938
Gm40797
Chn2
Ptpn18
Cmtm8
Gm15527
Col5a1
LOC115488669
Nrde2
Gm38798
Apol11b
Pcdhga7
Styk1
LOC118567340
Gm40066
Prelid2
Cox4i2
Kbtbd11
LOC118567412
Foxl3
Gm35807
Gm36449
Tacc2
Chac1
Gm31814
Gm51447
Cab39l
Gm34232
Sp100
Gm36372
Spink4
Tekt1
Fxyd5
1810064F22Rik
Sh2d4b
Gm36181
Gm41703
Gm13398
Krt19
Gm36723
Rmst
Gm32348
LOC118567668
Adcyap1
Kcnd2
Cit
Gm35162
Gm29805
Tmem116
Slc26a4
n-TGacc1
Tap1
LOC118568251
Gm38843
Clec4a3
Samsn1
Il17b
LOC118567848
Ptpn9
Gabra2
4930523C07Rik
Gm52395
Sox3
8030423F21Rik
Asic3
Hebp2
Gm5144
Igsf23
Lmod3
Gm39090
Ccnjl
Vmn2r1
Vangl2
0610005C13Rik
LOC118567801
Gm36170
Gm38958
Tmsb4x
Septin1
Plpp1
Gng11
Pbx4
Psmb8
Gm32796
Gm35065
Gm38469
Mal
LOC118567348
Aim2
Clec4n
Gm42046
Tmem212
Rnu12
Ptchd1
Lrrn2
Ptn
Rasal1
H3c10
Gm29941
Sat1
LOC118567504
A330009N23Rik
Gm13199
H4c18
Ptprcap
Gm32223
Sftpa1
Ifi207
Gm36357
Crem
Tspo
Gm40003
Gm9925
Gm20491
Gm36140
Gm14636
Chil1
Necab2
Pkd1l1
Prkg2
Gm38930
Gm29932
Gm46666
Tnfaip3
Efcab15
Tmem191c
Gm6999
Derl3
Etaa1os
Gm38619
Gm4577
Fut2
Gm40739
Gm2824
Cnga1
Gm39728
Nscme3l
LOC115490109
Gm34880
Gm46841
D830032E09Rik
Gm32700
Col1a2
Gm10371
Gm31097
Pcdhga12
Id4
Gm16143
Cpa2
Sod3
Fam181b
Gm42196
LOC118567828
Gm32099
Bvht
D830039M14Rik
Gapdhs
Fam151b
Gm31751
Tspan6
Oprk1
Abcc3
Gnat3
Pnldc1
Ctsw
Nrtn
Rel
Sms
Musk
Prl2c5
Gm32465
Gm33257
LOC118567341
6030407O03Rik
Gm34651
Gm32533
Tenm2
Itga8
Gm14372
Tnfrsf12a
Ramp2
TrnM
Gm36287
Gm35002
Thrsp
C030010L15Rik
Itih5
Stk17b
Ghrhr
6330415B21Rik
Gm26843
Gm7854
Atoh8
Galr3
LOC118568313
Col4a2
Gm46152
Irak3
Gm4258
Upk3a
Myh7
LOC118568187
Gm7467
S1pr1
Txnip
Gstm3
Cdc42ep1
Ppp1r14c
Gm42129
LOC432842
Gm30943
Gm34213
LOC115487808
BC028471
A530095I07Rik
Gm8350
Ifi204
Mir7668
Smim18
Gm29886
LOC118568665
2200002D01Rik
C920009B18Rik
Gm39472
Gm33624
Gm32374
Sox9
Ppp1r1b
Gm36691
Gm39496
Upk1a
Slc9c1
Arpc1b
Slc39a5
Gm42154
Gm41757
Tssk4
5330429C05Rik
Ceacam1
Rnf213
4933434P08Rik
Gm51569
Fhad1
Klk1b11
Srek1ip1
Gm36120
Arhgef37
Gm39188
Wfdc1
Scgb1c1
Gm22748
Mroh8
Gm28167
Spink5
Gm38426
Zfp639
Scara3
Gm31180
Herc6
6430573P05Rik
Gm51484
Hgd
1700120K04Rik
Gm36223
Gm32309
Usf3
Tmem269
Gm34182
Nova1
Cebpa
Gm26871
Gm34755
Nrsn1
Gm39625
LOC118568543
Tcf15
Gm2449
AU041133
2810429I04Rik
Gm32707
Glis1
Phxr4
Gm30712
Cacnb2
Meig1
Mlana
Vnn3
Gm38413
Zfp558
LOC118568447
Card9
Mfng
Zbtb32
Gm25939
Gm23639
LOC118568006
Gm51556
Nlrp6
A630073D07Rik
F630206G17Rik
Nrn1l
Gm31066
Gjd3
1700023D09Rik
Gm41284
Tfap2a
2810454H06Rik
Susd6
Gm33616
Ckb
Lpar4
Klk1b5
1600010M07Rik
Gm4013
Tex21
Gna14
Gm38998
Sfrp2
Inava
Redrum
Nkapl
Gm35602
LOC118567399
Crip2
5033417F24Rik
Akr1c14
Gm30524
A830021M18Rik
Lin28b
Gm38632
Gm40126
A730049H05Rik
Tsc22d1
2700070H01Rik
Mindy4b-ps
Gm30866
Bcl7a
5330416C01Rik
A030010E16Rik
Gm31165
Rgs17
Gm40345
Cavin2
Guca2b
Tiam1
Psmb10
Dqx1
Stat4
Runx3
Gm37020
Gm35082
Hip1
Tal2
Ankrd33
Smim1
Dhx58
Lama4
LOC118567871
Gm46207
Cldn9
Xylt1
Tgm2
Gm39269
Gm34766
D730050B12Rik
Clmp
LOC115488373
Gm33693
T2
Grem2
Kif14
Micalcl
Ptprz1
Gm2814
1810041H14Rik
Gm29508
Gm52502
Lrrc34
Gm40406
C030013C21Rik
Gm35531
Angptl1
Rhou
Slx4ip
Cfap53
Fam107b
Cenpf
Tyrp1
Egfl7
Fkbp11
Wfdc12
4930515B02Rik
Cryab
Tbx15
Alas2
9330117O12Rik
Cby3
Vmp1
1700104B16Rik
Gimap4
Gm40008
Abcb1b
Thbs1
Gm31227
Cplx2
Bbof1
Gm31812
Gm5111
Shc3
Zkscan7
Pou2f3
Gm30875
Gm20045
Tubgcp6
Dnali1
Gm46367
Gchfr
Parp9
Saxo2
Gm36440
LOC118567819
Mt4
Ccnf
Sgk1
Hc
Selenbp1
Ccl20
Flrt3
Car2
Ppp1r3e
Gm35723
Ifi205
Gm28800
Klk4
Bfsp2
9430053O09Rik
F930015N05Rik
Tifab
LOC118567983
Gm14966
4930500L23Rik
Gm34114
Gm52234
Phlda3
Gm29960
Gm49208
Tmem71
Phgdh
Gm38815
Gm13889
Ntrk3
2700003A03Rik
4921528I07Rik
Olfr323
Fcor
Gm5767
Gm4275
A830018L16Rik
Gm39302
Gm41513
Sag
1700112D23Rik
Gm46626
Gm32957
Spata31d1d
Gm40775
9330159M07Rik
Doc2g
Rbp7
Gm33524
Frzb
Gm39000
1810044D09Rik
Gm51666
Gm4606
Pcdha5
Grk5
Bach2os
Rab27b
Gm40673
Slc22a22
LOC118568653
Cd59b
Lingo4
Gm35235
Gm3225
Myhas
Nrap
Foxl2
LOC118567937
Mitd1
Dtx3l
Nrip3
Alpk2
Gm52613
5033403F01Rik
Slc7a11
Gypc
4632428C04Rik
Car15
LOC118568729
Gm20234
Gm35131
Gm12701
Gm41959
Tex45
Ropn1l
Gm2921
Ahsp
Rprm
Gm51805
Cdk6
Prickle4
AI225912
Cenpi
Gm39675
Rpgrip1l
Nrp1
Slfn3
4930545H06Rik
Mir107
LOC118567560
A830019P07Rik
Deptor
Kank1
Gm39861
Gm11713
Tcof1
Gpr176
C530005A16Rik
Hs6st2
Pon3
Cpa1
Ccdc173
Krt27
A330102I10Rik
Mir335
Clps
Gm30143
Pdlim4
Card14
Bpifb1
Zfp827
Gm51701
Gm34086
Gm33323
Gm9758
Snora15
Gm35450
1700016G22Rik
2310043L19Rik
Ccdc153
Ppp1r1a
Gstt1
Arrb1
Adamts4
Mat2a
4930592I03Rik
Adcyap1r1
1700008O03Rik
Alox12b
Utp20
Pde1a
Gm18280
Dlx6os2
Tgm1
Bank1
Cbln1
Nrgn
Gm41836
Zdhhc23
LOC118567768
Gm41696
1700012C14Rik
2610024D14Rik
Ccp110
Klb
Prdm10
Gm30181
Gm52430
Ms4a8a
n-TYgta10
5330425B07Rik
Gm17196
Gm15541
Galntl6
Ldb2
A930006I01Rik
Gm42134
Gm33197
Adgrd2-ps
Riiad1
Hydin
Gm30732
Dlgap1
Treml2
Bcl6
Lef1
Axin2
Mir219c
Gm51459
Gm33782
Plac8
Gm32148
Slc4a4
E230029C05Rik
Aldh3b1
Lgals3bp
Gm39900
Kcnj8
Chst9
Gm33926
Gm40501
Tagln2
Msx1os
LOC108167736
Tat
Ier5l
Gm52533
Ahnak
LOC118568795
Rskr
Snx15
Gm39526
Gm32315
Cyp1b1
Rec114
Gm31432
Gm33454
Lockd
Gm41190
