# Supplementary material for: Single-cell transcriptomic analysis reveals rich pituitary–Immune interactions under systemic inflammation
Source: PLoS Biol. 2023 Dec 18;21(12):e3002403. doi: 10.1371/journal.pbio.3002403 (PMC10727439; doi:10.1371/journal.pbio.3002403)
Supplement: S4 Table — (CSV) [file pbio.3002403.s015.csv]

AU041133(+)
Alx3(+)
Arid3a(+)
Arntl(+)
Arx(+)
Ascl1(+)
Ascl2(+)
Atf2(+)
Atf3(+)
Atf4(+)
Atf5(+)
Atf6(+)
Atf6b(+)
Bach1(+)
Bach2(+)
Barx2(+)
Batf(+)
Bcl11a(+)
Bcl3(+)
Bcl6(+)
Bclaf1(+)
Bdp1(+)
Bhlha15(+)
Bhlhe40(+)
Bhlhe41(+)
Bmyc(+)
Brf1(+)
Cebpb(+)
Cebpd(+)
Cebpg(+)
Chd1(+)
Chd2(+)
Clock(+)
Cpsf4(+)
Creb3(+)
Creb3l1(+)
Creb3l2(+)
Creb5(+)
Crebl2(+)
Crem(+)
Crx(+)
Ctcf(+)
Ctcfl(+)
Cux1(+)
Cux2(+)
Dbp(+)
Ddit3(+)
Dlx1(+)
Dlx4(+)
Dlx5(+)
Dmrt2(+)
Dmrta2(+)
E2f1(+)
E2f3(+)
E2f6(+)
Egr1(+)
Egr2(+)
Egr3(+)
Egr4(+)
Ehf(+)
Elf1(+)
Elf2(+)
Elf3(+)
Elk1(+)
Elk4(+)
Emx2(+)
Ep300(+)
Esr1(+)
Esr2(+)
Esrrg(+)
Ets1(+)
Etv3(+)
Etv6(+)
Ezh2(+)
Fli1(+)
Fos(+)
Fosb(+)
Fosl1(+)
Fosl2(+)
Foxa1(+)
Foxd2(+)
Foxf1(+)
Foxg1(+)
Foxj1(+)
Foxj2(+)
Foxl1(+)
Foxl2(+)
Foxm1(+)
Foxn3(+)
Foxo1(+)
Foxo3(+)
Foxo4(+)
Foxo6(+)
Foxp1(+)
Foxp2(+)
Foxq1(+)
Foxr2(+)
Gabpa(+)
Gabpb1(+)
Gata1(+)
Gata2(+)
Gata6(+)
Gli1(+)
Glis1(+)
Glis3(+)
Gm10778(+)
Gm14410(+)
Gm45871(+)
Gm6710(+)
Gmeb2(+)
Gsc(+)
Gtf2f1(+)
Hcfc1(+)
Hdac1(+)
Hdac2(+)
Hes1(+)
Hes2(+)
Hes6(+)
Hes7(+)
Hesx1(+)
Hey2(+)
Heyl(+)
Hhex(+)
Hif1a(+)
Hinfp(+)
Hivep1(+)
Hlf(+)
Hmbox1(+)
Hmga1(+)
Hmgn3(+)
Hnf1a(+)
Hnf1b(+)
Hnrnpll(+)
Hoxa10(+)
Hoxa9(+)
Hoxb7(+)
Hoxc4(+)
Hsf1(+)
Hsf4(+)
Ikzf1(+)
Il21(+)
Insm2(+)
Irf1(+)
Irf2(+)
Irf4(+)
Irf5(+)
Irf7(+)
Irf8(+)
Irf9(+)
Jdp2(+)
Junb(+)
Jund(+)
Kdm5a(+)
Kdm5b(+)
Klf11(+)
Klf14(+)
Klf15(+)
Klf16(+)
Klf5(+)
Klf6(+)
Klf8(+)
Lef1(+)
Lhx4(+)
Lmx1a(+)
Lmx1b(+)
Mafb(+)
Maff(+)
Mafg(+)
Mafk(+)
Max(+)
Maz(+)
Mbd4(+)
Mbnl2(+)
Mef2a(+)
Mef2c(+)
Mef2d(+)
Meox1(+)
Mlx(+)
Mnx1(+)
Msc(+)
Mxd4(+)
Mxi1(+)
Mycn(+)
Mzf1(+)
Nanog(+)
Nelfe(+)
Neurod1(+)
Nfatc1(+)
Nfatc2(+)
Nfe2(+)
Nfe2l2(+)
Nfic(+)
Nfil3(+)
Nfkb1(+)
Nfkb2(+)
Nhlh1(+)
Nhlh2(+)
Nkx2-4(+)
Nkx2-9(+)
Nkx3-1(+)
Npdc1(+)
Nr1d1(+)
Nr1d2(+)
Nr1h4(+)
Nr1i2(+)
Nr3c1(+)
Nr5a1(+)
Nr5a2(+)
Nrf1(+)
Nrl(+)
Olig2(+)
Onecut1(+)
Onecut2(+)
Osr1(+)
Otx1(+)
Otx2(+)
Ovol1(+)
Pax2(+)
Pax5(+)
Pax8(+)
Pax9(+)
Peg3(+)
Phf8(+)
Pitx1(+)
Pknox2(+)
Pou1f1(+)
Pou2f1(+)
Pou2f3(+)
Pou3f1(+)
Pou3f2(+)
Pou3f4(+)
Pou6f1(+)
Ppara(+)
Prdm16(+)
Prop1(+)
Prrx1(+)
Prrx2(+)
Psmd12(+)
Rad21(+)
Rara(+)
Rarb(+)
Rarg(+)
Rbbp5(+)
Rcor1(+)
Rel(+)
Rela(+)
Relb(+)
Rest(+)
Rfx2(+)
Rfx5(+)
Rora(+)
Rreb1(+)
Runx1(+)
Runx2(+)
Runx3(+)
Rxra(+)
Rxrb(+)
Sin3a(+)
Sirt6(+)
Six1(+)
Six2(+)
Six4(+)
Smad2(+)
Smad5(+)
Smarca4(+)
Smarcb1(+)
Snai1(+)
Sox1(+)
Sox10(+)
Sox13(+)
Sox14(+)
Sox2(+)
Sox3(+)
Sox5(+)
Sox6(+)
Sox9(+)
Sp1(+)
Sp3(+)
Sp4(+)
Sp5(+)
Sp6(+)
Sp7(+)
Sp8(+)
Spdef(+)
Spi1(+)
Spib(+)
Spic(+)
Srebf1(+)
Srebf2(+)
Srf(+)
Stat1(+)
Stat2(+)
Stat3(+)
Supt20(+)
Taf1(+)
Taf7(+)
Tbl1xr1(+)
Tbx15(+)
Tbx19(+)
Tbx2(+)
Tbx21(+)
Tbx3(+)
Tcf12(+)
Tcf21(+)
Tcf24(+)
Tcf7l1(+)
Tcf7l2(+)
Tead1(+)
Tef(+)
Tfap2b(+)
Tfap2c(+)
Tfap2d(+)
Tfap2e(+)
Tfdp1(+)
Tfe3(+)
Tfeb(+)
Tfec(+)
Tgif1(+)
Thap11(+)
Thrb(+)
Tlx3(+)
Trim28(+)
Trp63(+)
Twist1(+)
Ube2k(+)
Ubtf(+)
Usf1(+)
Usf2(+)
Vax1(+)
Vsx2(+)
Xbp1(+)
Ybx1(+)
Yy1(+)
Zbtb14(+)
Zbtb17(+)
Zbtb7a(+)
Zc3h11a(+)
Zeb1(+)
Zfhx2(+)
Zfp110(+)
Zfp112(+)
Zfp281(+)
Zfp442(+)
Zfp467(+)
Zfp516(+)
Zfp523(+)
Zfp524(+)
Zfp612(+)
Zfp64(+)
Zfp768(+)
Zfp950(+)
Zic1(+)
Zic3(+)
Zmiz1(+)
Zscan29(+)
Zscan4d(+)
