# Supplementary material for: Single-cell transcriptomic analysis reveals rich pituitary–Immune interactions under systemic inflammation
Source: PLoS Biol. 2023 Dec 18;21(12):e3002403. doi: 10.1371/journal.pbio.3002403 (PMC10727439; doi:10.1371/journal.pbio.3002403)
Supplement: S5 Table — (CSV) [file pbio.3002403.s016.csv]

gene	cell_type	Healthy_p_val	Healthy_avg_log2FC	Healthy_pct.1	Healthy_pct.2	Healthy_p_val_adj	Inflammation_p_val	Inflammation_avg_log2FC	Inflammation_pct.1	Inflammation_pct.2	Inflammation_p_val_adj	max_pval	minimump_p_val
Gh	Som	0	2.24863518404715	1	1	0	0	2.17978344878446	1	1	0	0	0
Ghrhr	Som	0	2.38689964372718	0.998	0.719	0	0	2.29904956741686	0.995	0.606	0	0	0
Dlk1	Som	1.37574034871905e-290	1.54207668251047	1	0.961	4.3169356402455e-286	0	1.67285531380775	1	0.901	0	1.37574034871905e-290	0
Ccl17	Som	4.89505415217237e-76	0.931425078416009	0.624	0.381	1.53601904241017e-71	0	2.458966522026	0.993	0.816	0	4.89505415217237e-76	0
Htatsf1	Som	6.95084483415755e-286	1.32401330327925	1	0.977	2.1811056005103e-281	9.10760728113799e-121	0.974810807506954	0.987	0.926	2.85787608874829e-116	9.10760728113799e-121	1.39016896683143e-285
Ppp1r14a	Som	5.70374974637814e-252	1.61414652400259	0.925	0.504	1.789779632916e-247	5.25910350792846e-61	0.76717840013507	0.537	0.205	1.65025408975287e-56	5.25910350792846e-61	1.14074994927557e-251
Car10	Som	1.01718143402409e-249	1.14565301662244	0.908	0.325	3.19181362182418e-245	1.84150827504983e-128	0.84275613721193	0.79	0.313	5.77846881627886e-124	1.84150827504983e-128	2.03436286804806e-249
Rxrg	Som	6.2961062319249e-230	1.20612954832525	0.959	0.472	1.97565517451571e-225	1.50119336920196e-89	0.747123051351556	0.74	0.328	4.71059467321883e-85	1.50119336920196e-89	1.25922124638491e-229
Dapl1	Som	1.69891106849069e-222	1.90043113130979	0.96	0.684	5.33101304181694e-218	1.95251514084797e-57	1.06344836521799	0.655	0.384	6.12679726046685e-53	1.95251514084797e-57	3.39782213698139e-222
5330429C05Rik	Som	8.87019846300804e-88	0.968840163753286	0.878	0.671	2.78337957570729e-83	9.47284100837108e-202	1.45568877840154	0.981	0.738	2.97248278001676e-197	8.87019846300804e-88	1.89456820167422e-201
Gnmt	Som	1.26536243196633e-196	1.30332444349015	0.958	0.667	3.97058077526715e-192	3.29653054287871e-165	1.41456609744834	0.909	0.58	1.03441831904991e-160	3.29653054287871e-165	2.53072486393267e-196
Fut2	Som	4.17044903523107e-153	0.84114579893376	0.743	0.218	1.30864520276516e-148	1.65032354195524e-196	1.43062235304298	0.912	0.435	5.17855024230134e-192	4.17044903523107e-153	3.30064708391048e-196
Pappa2	Som	3.04134805812652e-172	1.12241191368119	0.848	0.357	9.5434460715952e-168	1.57986949592865e-194	1.49557790287634	0.943	0.543	4.95747249127452e-190	3.04134805812652e-172	3.15973899185731e-194
Myo1b	Som	1.12043950546846e-155	1.02942902026967	0.974	0.721	3.51582712420947e-151	6.17021619641397e-187	1.24090916622255	0.983	0.716	1.93615214027274e-182	1.12043950546846e-155	1.2340432392828e-186
Snhg18	Som	1.53071876270703e-184	1.20671290558692	0.996	0.983	4.80324240549839e-180	1.34596249222404e-175	1.46181814827342	0.992	0.924	4.2234957043498e-171	1.34596249222404e-175	3.06143752541407e-184
Gm31751	Som	4.05083076357874e-184	1.0937175296344	0.84	0.339	1.27111018530337e-179	1.07785771035524e-107	0.863656008639433	0.702	0.237	3.38220970932372e-103	1.07785771035524e-107	8.10166152715749e-184
Neb	Som	4.91993572912378e-106	0.783245477198852	0.618	0.205	1.54382663244175e-101	9.93294684694275e-179	1.4971515721589	0.873	0.36	3.11685939110217e-174	4.91993572912378e-106	1.98658936938855e-178
Sec14l4	Som	9.95389142907772e-117	0.824666210345204	0.787	0.363	3.1234315915303e-112	8.57210400803954e-175	1.19364889138021	0.848	0.305	2.68984051668273e-170	9.95389142907772e-117	1.71442080160791e-174
Hdlbp	Som	6.90928431715423e-129	0.801770048967054	0.996	0.978	2.16806432587982e-124	2.67489156812851e-163	0.920434921433188	0.996	0.977	8.39354225163046e-159	6.90928431715423e-129	5.34978313625703e-163
Galnt16	Som	2.72963398571303e-144	0.679626244506539	0.761	0.256	8.56531848376892e-140	8.2315165856185e-162	0.921481152541461	0.829	0.25	2.58296758940123e-157	2.72963398571303e-144	1.6463033171237e-161
Fbxo9	Som	2.45677022663851e-120	1.01005156152577	0.974	0.887	7.70909929416897e-116	1.04627919819697e-151	1.47836904092072	0.967	0.876	3.28311949602228e-147	2.45677022663851e-120	2.09255839639395e-151
A230051N06Rik	Som	6.61614619042262e-148	1.10205366899379	0.986	0.858	2.07608051309271e-143	2.65827573400258e-121	1.20774888072656	0.974	0.829	8.34140342572669e-117	2.65827573400258e-121	1.32322923808453e-147
Cyp27a1	Som	1.4213045324261e-143	0.835327466363553	0.792	0.341	4.45991149229985e-139	1.04736387783822e-135	0.984659656015438	0.734	0.215	3.28652311226855e-131	1.04736387783822e-135	2.8426090648522e-143
Ptprk	Som	5.18645391708413e-141	0.929244339890062	0.888	0.447	1.62745737464183e-136	1.99159084378738e-94	0.858647521770985	0.884	0.549	6.24941290872042e-90	1.99159084378738e-94	1.03729078341683e-140
Gstk1	Som	2.08414804138838e-79	0.806769806649167	0.934	0.774	6.53984813907259e-75	2.11743352598606e-136	1.38245488885519	0.914	0.649	6.64429466119165e-132	2.08414804138838e-79	4.23486705197212e-136
Scnn1b	Som	6.36189980084142e-134	0.801113440337981	0.807	0.349	1.99630053850603e-129	3.90678689270051e-101	0.835310297233993	0.818	0.431	1.22591065906049e-96	3.90678689270051e-101	1.27237996016829e-133
Mrap2	Som	3.01927874294995e-130	0.800822620346417	0.832	0.406	9.47419476750265e-126	2.77165783956227e-104	0.815298188809479	0.703	0.25	8.69718513476244e-100	2.77165783956227e-104	6.03855748589991e-130
Gnb3	Som	7.38199997569745e-129	0.969079545571783	0.996	0.95	2.3163977723741e-124	1.355775514e-70	0.782395134549515	0.97	0.895	4.25428798538061e-66	1.355775514e-70	1.47639999513949e-128
Bmyc	Som	6.76417405855829e-115	0.753293176758081	0.998	0.984	2.12253017783501e-110	1.23894552497899e-125	0.795724128148454	0.998	0.958	3.88768716283159e-121	6.76417405855829e-115	2.47789104995799e-125
Ptges	Som	2.57420523635386e-121	0.797536178369496	0.776	0.333	8.07759861115479e-117	1.29118307516022e-82	0.79749358051035	0.758	0.423	4.05160337154524e-78	1.29118307516022e-82	5.14841047270774e-121
Gm40602	Som	5.58844485816539e-117	0.929112189113665	0.814	0.415	1.75359811204372e-112	9.98388802367757e-121	1.18481555273712	0.88	0.54	3.13284422294978e-116	5.58844485816539e-117	1.99677760473552e-120
Cryzl2	Som	5.35597443824877e-114	0.805138622401753	0.947	0.708	1.68065121897808e-109	6.39549701088759e-110	0.891648018829357	0.901	0.586	2.00684300704642e-105	6.39549701088759e-110	1.07119488764976e-113
Entpd3	Som	1.35610136532561e-113	0.709728479523415	0.813	0.422	4.25531047425524e-109	2.05337951958449e-79	0.708321629241322	0.763	0.412	6.44329959450418e-75	2.05337951958449e-79	2.71220273065123e-113
Ceacam10	Som	1.68423534541649e-69	1.27019715318803	0.809	0.566	5.28496209038242e-65	4.94322177878342e-111	2.01134843704838	0.894	0.604	1.55113356196445e-106	1.68423534541649e-69	9.88644355756685e-111
Klk1b27	Som	7.56967261062571e-85	0.816522178053397	0.611	0.293	2.37528756848824e-80	8.55421006500343e-109	1.15369832574161	0.698	0.271	2.68422557629743e-104	7.56967261062571e-85	1.71084201300069e-108
A930006I01Rik	Som	6.88975970145375e-102	0.77211339950492	0.702	0.337	2.16193769671917e-97	1.4190041216894e-91	0.867726887348446	0.649	0.273	4.45269303344917e-87	1.4190041216894e-91	1.37795194029075e-101
Dgat2	Som	2.13645326271587e-100	0.683115289862567	0.763	0.356	6.70397669307614e-96	1.47019879906273e-57	0.66258378702294	0.732	0.417	4.61333681157893e-53	1.47019879906273e-57	4.27290652543175e-100
Ccn1	Som	7.53986476517415e-73	0.685165447563012	0.547	0.2	2.365934164664e-68	2.69025268828304e-97	0.872217637792239	0.708	0.278	8.44174391056335e-93	7.53986476517415e-73	5.38050537656609e-97
Tmie	Som	1.40042389120585e-95	0.843206762981304	0.853	0.53	4.39439012821482e-91	3.23353699694944e-43	0.70017892104759	0.722	0.454	1.01465157427276e-38	3.23353699694944e-43	2.8008477824117e-95
Ctsz	Som	3.81719864939653e-95	0.732863081879183	0.996	0.953	1.19779876419414e-90	4.03727707473658e-69	0.711582319900071	0.979	0.901	1.26685717328159e-64	4.03727707473658e-69	7.63439729879307e-95
Erc2	Som	6.2742637360843e-91	0.826409902462477	0.838	0.484	1.96880121774589e-86	2.85675914710317e-93	0.961141750683452	0.809	0.422	8.96422452769505e-89	6.2742637360843e-91	5.71351829420636e-93
Tmem123	Som	3.30470429178328e-88	0.688487562435446	0.911	0.686	1.03698315971867e-83	1.38807245141649e-85	0.761341825061135	0.926	0.696	4.35563254529981e-81	1.38807245141649e-85	6.60940858356657e-88
Arhgap36	Som	3.05571596072576e-71	0.787057840141146	0.853	0.581	9.58853111316136e-67	2.57300824716799e-87	0.93889318856681	0.871	0.564	8.07384257878843e-83	3.05571596072576e-71	5.14601649433599e-87
Crispld2	Som	4.29362682007225e-83	0.735197814261512	0.776	0.441	1.34729715987047e-78	2.09748229575187e-84	1.08395643737288	0.855	0.57	6.58168969583978e-80	4.29362682007225e-83	4.19496459150374e-84
Ntrk3	Som	2.93003647248116e-77	0.668601579814383	0.736	0.384	9.19416144699862e-73	3.44596537896708e-83	0.93133628422908	0.81	0.468	1.08130947626608e-78	2.93003647248116e-77	6.89193075793418e-83
Prl	Lac	0	2.71192424712913	1	1	0	1.46012229398246e-235	3.02264480608058	1	0.975	4.58171774628757e-231	1.46012229398246e-235	0
Hepacam2	Lac	2.29400260145956e-308	1.93192198554	0.975	0.404	7.19835076311996e-304	6.60823964775593e-213	1.85591658308891	0.982	0.281	2.07359951906933e-208	6.60823964775593e-213	4.58800520291888e-308
Olfm1	Lac	2.19504745406871e-280	2.06173564197839	1	0.926	6.88783940612221e-276	6.04089872293903e-123	1.76064822058412	1	0.912	1.89557361027104e-118	6.04089872293903e-123	4.39009490813718e-280
Asb4	Lac	5.08616108061015e-230	1.76113516055464	0.946	0.477	1.59598648548466e-225	5.12766132938171e-69	1.27096700885217	0.976	0.634	1.60900884854669e-64	5.12766132938171e-69	1.01723221612197e-229
Agtr1a	Lac	1.06251789867537e-224	1.62448285228517	0.946	0.32	3.33407491425343e-220	3.58426661895301e-134	1.23641669825961	0.884	0.16	1.12470702236127e-129	3.58426661895301e-134	2.12503579735062e-224
Hmcn1	Lac	1.41433272992284e-200	1.91952077229855	0.86	0.229	4.43803467322489e-196	1.65418077854644e-100	1.30532044633385	0.671	0.17	5.19065386500086e-96	1.65418077854644e-100	2.82866545984569e-200
Angpt1	Lac	3.08212599083339e-197	1.51027604884968	0.854	0.172	9.6714031466361e-193	6.71399205860193e-103	1.19938725888817	0.762	0.116	2.1067835680687e-98	6.71399205860193e-103	6.16425198166679e-197
Six6	Lac	1.35443260236614e-196	1.63688157252895	0.997	0.939	4.25007406296472e-192	2.74381113650227e-85	1.57441032066483	0.939	0.601	8.60980496523047e-81	2.74381113650227e-85	2.70886520473229e-196
Platr21	Lac	6.35284260684423e-169	1.50707939178397	0.775	0.146	1.99345848160165e-164	3.94093334127039e-58	0.896240148527546	0.555	0.104	1.23662547315724e-53	3.94093334127039e-58	1.27056852136885e-168
Cst3	Lac	4.49565385040614e-166	0.922690300957272	1	1	1.41069122171894e-161	6.55047713480739e-117	1.06010940510891	1	1	2.05547422013121e-112	6.55047713480739e-117	8.99130770081229e-166
Edil3	Lac	5.60525757586859e-165	1.02786972751006	0.838	0.148	1.7588737747318e-160	6.31057229736931e-126	1.20662099589543	0.841	0.119	1.98019448119152e-121	6.31057229736931e-126	1.12105151517372e-164
Chgb	Lac	1.28516291547464e-156	1.18351140116849	1	0.999	4.03271271246788e-152	4.73513439327333e-104	1.2707289035004	1	1	1.48583782126524e-99	4.73513439327333e-104	2.57032583094929e-156
Rtn1	Lac	1.49970614003206e-153	1.56445225511303	0.946	0.811	4.70592789680659e-149	6.43716871363439e-111	1.70635801494457	0.963	0.653	2.01991917065133e-106	6.43716871363439e-111	2.99941228006412e-153
Ramp1	Lac	9.24381959926583e-148	1.61663692134071	0.803	0.341	2.90061815205362e-143	1.38617016582141e-113	1.51914949725825	0.726	0.255	4.34966336333099e-109	1.38617016582141e-113	1.84876391985317e-147
Myoc	Lac	5.11970017091054e-141	1.42615707571477	0.911	0.484	1.60651071663002e-136	2.63156013965181e-106	1.46501589969124	0.896	0.348	8.2575725622134e-102	2.63156013965181e-106	1.02394003418211e-140
Scg5	Lac	4.51714098813888e-130	0.765112149717841	1	1	1.4174336706681e-125	4.18861397662316e-84	0.815376600342155	1	1	1.31434517972458e-79	4.18861397662316e-84	9.03428197627778e-130
Stmn1	Lac	1.8963785306017e-78	0.882093294235133	1	0.99	5.95064619117509e-74	1.98133295853742e-129	1.62436404377607	0.994	0.866	6.21722469059457e-125	1.8963785306017e-78	3.96266591707485e-129
Gpm6a	Lac	2.27389297366413e-129	1.04006354847818	0.946	0.432	7.13524876206066e-125	8.59555573460082e-91	1.01070162217884	0.848	0.246	2.69719943396039e-86	8.59555573460082e-91	4.54778594732826e-129
A330076H08Rik	Lac	5.82915973624749e-88	0.930983030692975	0.898	0.611	1.8291320336371e-83	9.73708410243184e-127	1.43478045449609	0.945	0.395	3.05539962050209e-122	5.82915973624749e-88	1.94741682048637e-126
Cilp	Lac	8.90372665871892e-122	0.769689972243321	0.622	0.056	2.79390038823941e-117	1.51702129232039e-85	0.723647793602204	0.591	0.047	4.76026111317214e-81	1.51702129232039e-85	1.78074533174379e-121
Ptn	Lac	3.564566656586e-113	1.32401420971429	0.994	0.925	1.11852537117012e-108	3.1078321230882e-83	1.46174187144298	0.994	0.862	9.75206641903846e-79	3.1078321230882e-83	7.12913331317202e-113
Loxl1	Lac	4.18652319463615e-113	1.05532006868852	0.933	0.534	1.31368911324488e-108	1.97636046747347e-67	0.873298631951638	0.86	0.35	6.20162151088501e-63	1.97636046747347e-67	8.37304638927233e-113
Sdf4	Lac	8.32523601386247e-113	0.878933815206855	1	0.997	2.6123758087899e-108	1.17640765445602e-60	0.860243912148932	1	0.997	3.69144957891753e-56	1.17640765445602e-60	1.6650472027725e-112
Clu	Lac	2.20302789428225e-109	1.17455739187973	0.997	0.961	6.91288122946828e-105	5.24328779620918e-60	1.08560429079383	0.994	0.972	1.64529127757248e-55	5.24328779620918e-60	4.40605578856451e-109
Lrpap1	Lac	8.48430553248704e-109	1.0358594933145	1	0.996	2.66229023303911e-104	5.13883183802484e-87	1.20179720858928	1	0.991	1.61251404245381e-82	5.13883183802484e-87	1.69686110649741e-108
Ptpro	Lac	3.91969347229763e-100	0.783633825300332	0.822	0.308	1.22996061467227e-95	2.43352687804683e-106	1.09197305460738	0.86	0.209	7.63616399062315e-102	3.91969347229763e-100	4.86705375609367e-106
Arxes2	Lac	4.35643910339377e-86	0.970135569541058	0.99	0.929	1.36700702625393e-81	2.96557825169204e-103	1.43231109515497	0.994	0.727	9.30568799598446e-99	4.35643910339377e-86	5.9311565033841e-103
Mest	Lac	1.67973356790166e-78	0.999880175555424	1	0.981	5.27083596271862e-74	1.78841918264143e-102	1.6067622382608	1	0.939	5.61188055321055e-98	1.67973356790166e-78	3.57683836528287e-102
Pianp	Lac	3.13290289205328e-102	0.989755342769328	0.781	0.267	9.83073598497397e-98	1.91559890374548e-91	0.933234021391371	0.774	0.115	6.01095780006295e-87	1.91559890374548e-91	6.26580578410656e-102
Tubb3	Lac	1.15315899541881e-101	1.02657731534071	0.829	0.426	3.6184976117247e-97	3.34774772776441e-50	0.932174732069645	0.707	0.291	1.05048975949519e-45	3.34774772776441e-50	2.30631799083763e-101
Stmn3	Lac	1.71564073194502e-98	1.04657241467547	0.997	0.977	5.38350905277028e-94	1.73585599591535e-93	1.5412337940473	0.994	0.815	5.44694252958276e-89	1.73585599591535e-93	3.43128146389005e-98
Npc2	Lac	3.39661924569118e-96	0.867924444858453	1	0.995	1.06582515310544e-91	4.45263248723071e-53	0.871613041559837	0.994	0.989	1.39719154816812e-48	4.45263248723071e-53	6.79323849138238e-96
Ccdc148	Lac	5.66532835184932e-96	0.939360003273488	0.816	0.348	1.7777233835268e-91	5.18498980501828e-79	1.08243096371724	0.823	0.267	1.62699795091669e-74	5.18498980501828e-79	1.13306567036987e-95
Rab3c	Lac	6.90084824964324e-96	1.05025087096563	0.952	0.642	2.16541717225555e-91	2.97284411585598e-65	1.09471104437819	0.927	0.465	9.32848755114447e-61	2.97284411585598e-65	1.38016964992865e-95
Scg3	Lac	6.96368324913982e-96	0.88483156770533	1	0.995	2.18513416674758e-91	4.26265604824359e-63	1.00933230095156	1	0.991	1.33757884137836e-58	4.26265604824359e-63	1.39273664982797e-95
Thsd7a	Lac	5.90061680831168e-94	1.00284157620553	0.803	0.314	1.85155454828012e-89	1.7810178560648e-43	0.844441973509528	0.793	0.33	5.58865593054574e-39	1.7810178560648e-43	1.18012336166234e-93
Pcp4	Lac	8.56751596546645e-93	1.29420166022836	0.997	0.966	2.68840083480372e-88	7.36497385387003e-42	1.04559273898001	0.994	0.963	2.31105514560588e-37	7.36497385387003e-42	1.71350319309329e-92
Dscam	Lac	8.61760296753139e-91	0.754322503374593	0.667	0.145	2.70411763518167e-86	1.51103160046446e-65	0.668272072577307	0.634	0.099	4.74146605909743e-61	1.51103160046446e-65	1.72352059350628e-90
Ar	Lac	3.49459106229573e-89	1.17410639354957	0.917	0.499	1.09656772943778e-84	7.80394026217588e-79	1.43512436554132	0.884	0.349	2.44879841486817e-74	7.80394026217588e-79	6.98918212459148e-89
Gmppa	Lac	1.25536038820861e-87	1.0173086912754	0.981	0.936	3.93919536215981e-83	3.14540312474867e-47	0.94878963580657	0.957	0.866	9.86996046514886e-43	3.14540312474867e-47	2.51072077641723e-87
Gabra2	Lac	7.61026748616863e-87	0.822523545482458	0.667	0.154	2.38802583448485e-82	7.06334844523621e-47	0.702422170721302	0.537	0.123	2.21640810863067e-42	7.06334844523621e-47	1.52205349723373e-86
Nsg2	Lac	7.69874111486456e-70	0.817943044681494	0.965	0.775	2.41578797443335e-65	2.20612035654924e-86	1.0766712220409	0.933	0.427	6.92258506681587e-82	7.69874111486456e-70	4.4122407130985e-86
Nenf	Lac	3.97791561813391e-75	0.827406711804378	1	0.995	1.24823014181424e-70	6.64219058759583e-82	1.23226682311793	0.994	0.984	2.08425298448169e-77	3.97791561813391e-75	1.32843811751917e-81
Nfix	Lac	5.60744165857294e-69	0.854753277880205	0.886	0.537	1.7595591180436e-64	9.81221906988171e-81	1.12904586190324	0.884	0.324	3.07897622193818e-76	5.60744165857294e-69	1.96244381397635e-80
Rnaset2a	Lac	5.02834570931551e-77	0.746721566447583	0.997	0.981	1.57784460012612e-72	8.1644324416867e-58	0.900189631281791	0.982	0.953	2.56191725587687e-53	8.1644324416867e-58	1.0056691418631e-76
Uaca	Lac	4.44925271157133e-74	0.929482144183168	0.838	0.447	1.39613100836397e-69	6.74729402208527e-76	1.57406792768629	0.909	0.514	2.11723339119014e-71	4.44925271157133e-74	1.34945880441706e-75
Cpq	Lac	1.65608295042552e-75	0.832878600901762	1	0.986	5.19662269014023e-71	7.84912659092967e-57	0.944243084757175	1	0.976	2.46297743296782e-52	7.84912659092967e-57	3.31216590085104e-75
Cplx2	Lac	7.27048172312967e-49	0.798045100120226	0.99	0.944	2.28140445990086e-44	3.25388868694095e-74	1.34974155312378	0.902	0.561	1.0210377310752e-69	7.27048172312967e-49	6.5077773738819e-74
Rprm	Lac	4.40684055398337e-52	0.763428582439347	0.87	0.559	1.38282249743444e-47	1.61254867663129e-72	1.09564467847832	0.884	0.354	5.06001649240132e-68	4.40684055398337e-52	3.22509735326258e-72
Igsf1	Lac	2.10143142874115e-72	0.919812855632012	0.994	0.942	6.59408168024686e-68	3.57185599911881e-52	1.02926137424872	1	0.921	1.12081269396349e-47	3.57185599911881e-52	4.20286285748231e-72
Cgnl1	Lac	1.03130193907892e-40	0.690055890000016	0.889	0.644	3.23612235463576e-36	9.57220447964514e-71	1.1842228124542	0.848	0.369	3.00366204366785e-66	1.03130193907892e-40	1.91444089592903e-70
A2m	Lac	1.86538079221509e-70	0.706945362652223	0.613	0.175	5.85337838789172e-66	5.73224611622069e-31	0.681049438887512	0.762	0.363	1.79872150880889e-26	5.73224611622069e-31	3.73076158443018e-70
Fam171b	Lac	2.5256374969364e-70	0.846009277719043	0.946	0.762	7.92519790163672e-66	8.72844425320764e-49	0.843616433929677	0.884	0.458	2.73889852221403e-44	8.72844425320764e-49	5.0512749938728e-70
Pon2	Lac	1.16516479416944e-69	0.709125372509886	0.759	0.363	3.65617060762429e-65	4.96742581375802e-57	0.797210473428425	0.726	0.29	1.55872854609913e-52	4.96742581375802e-57	2.33032958833889e-69
Eno3	Lac	2.34659847488081e-42	0.827578808298511	0.822	0.708	7.3633913543285e-38	3.45605917937974e-69	1.16567676439407	0.762	0.517	1.08447680989757e-64	2.34659847488081e-42	6.9121183587595e-69
Abcb1b	Lac	8.94585458895414e-68	0.692995605981885	0.508	0.11	2.80711971146792e-63	3.84803997203213e-44	0.787653452019834	0.646	0.208	1.20747646282396e-39	3.84803997203213e-44	1.78917091779083e-67
Itm2c	Lac	7.01652527169521e-66	0.685444714979491	1	0.999	2.20171546500524e-61	1.83147143796742e-50	0.764169187622153	1	0.999	5.74697422519796e-46	1.83147143796742e-50	1.40330505433904e-65
Ly6h	Lac	3.09420721112026e-43	0.697115471043488	0.997	0.991	9.70931280777427e-39	1.63420845928479e-65	1.41817534744542	0.994	0.957	5.12798272438975e-61	3.09420721112026e-43	3.26841691856959e-65
Necab2	Lac	9.47528089494676e-45	0.810541620460138	0.943	0.837	2.97324839202534e-40	5.78409021702618e-65	1.21779382472518	0.872	0.476	1.81498966920065e-60	9.47528089494676e-45	1.15681804340524e-64
Gm2a	Lac	3.18161567448749e-63	0.783853563444382	0.975	0.871	9.98359182497429e-59	9.16220515443312e-61	0.968201970143522	0.945	0.731	2.87500835540957e-56	9.16220515443312e-61	6.36323134897499e-63
Hspb1	Lac	3.47223119577491e-62	1.15574926304619	0.914	0.737	1.08955142692221e-57	4.1404882560065e-24	0.811874986449381	0.878	0.733	1.29924380985228e-19	4.1404882560065e-24	6.94446239154982e-62
Aga	Lac	2.07552591120098e-57	0.738493641277681	0.99	0.971	6.51279275675755e-53	1.36347139329116e-61	1.08588448634397	1	0.925	4.27843688500834e-57	2.07552591120098e-57	2.72694278658233e-61
Ecel1	Lac	4.16027795073452e-60	0.894187868491046	0.737	0.392	1.30545361816098e-55	2.75888124393125e-36	0.769348186713672	0.659	0.28	8.65709345533186e-32	2.75888124393125e-36	8.32055590146905e-60
Pon3	Lac	2.01623120594855e-57	0.831359573087707	0.797	0.442	6.32673190114596e-53	9.41008452913128e-58	1.02730565731102	0.701	0.279	2.95279042439611e-53	2.01623120594855e-57	1.88201690582626e-57
Caly	Lac	5.79210355013206e-42	0.771710273541524	0.987	0.917	1.81750417299594e-37	1.79899778077503e-57	1.24569457247124	0.963	0.69	5.64507513629397e-53	5.79210355013206e-42	3.59799556155007e-57
Thy1	Lac	1.87384526347113e-57	0.808288582442741	0.971	0.669	5.87993905224606e-53	1.00000075562432e-51	0.860832582262421	0.89	0.418	3.13790237107355e-47	1.00000075562432e-51	3.74769052694227e-57
Pitx2	Lac	8.26524462913512e-56	0.692706823228685	0.994	0.938	2.59355111217631e-51	1.69554023233205e-39	0.785793776988001	0.97	0.848	5.32043569503473e-35	1.69554023233205e-39	1.65304892582703e-55
Nol3	Lac	9.72107142583502e-56	0.740258553323422	0.765	0.409	3.05037500271277e-51	6.64114845604589e-33	0.660140220176802	0.579	0.244	2.08392597402264e-28	6.64114845604589e-33	1.94421428516701e-55
Cited2	Lac	1.11434397733967e-55	0.672284942008182	0.613	0.221	3.49669996649415e-51	1.1018085023161e-23	0.655086306040666	0.543	0.274	3.45736489941769e-19	1.1018085023161e-23	2.22868795467934e-55
Tmem59l	Lac	1.74396510272759e-55	0.676631830245406	1	0.999	5.4723880958489e-51	5.17337695892561e-41	0.841920163472828	1	0.988	1.62335395594127e-36	5.17337695892561e-41	3.48793020545518e-55
Col1a2	Lac	4.72804766357352e-54	0.8821615527218	0.879	0.631	1.48361407635273e-49	5.41246280430679e-47	1.09111296840684	0.878	0.567	1.69837670336343e-42	5.41246280430679e-47	9.45609532714705e-54
Qpct	Lac	5.73821107976994e-54	0.840895158574709	0.79	0.467	1.80059325472101e-49	5.40375314865065e-54	1.06002299382994	0.762	0.337	1.69564370051509e-49	5.73821107976994e-54	1.08075062973013e-53
Gng3	Lac	1.31156851545302e-46	0.958662016868227	0.879	0.745	4.11557084464004e-42	3.21486208058409e-50	1.17128118269672	0.744	0.464	1.00879157226648e-45	1.31156851545302e-46	6.42972416116818e-50
Ctxn1	Lac	1.69426768160818e-40	0.687913989440584	0.813	0.622	5.31644255811829e-36	2.41019818768201e-49	0.931378170834651	0.78	0.339	7.56296089312737e-45	1.69426768160818e-40	4.82039637536402e-49
Gm2694	Lac	6.93459189440942e-48	0.887994196101291	0.825	0.546	2.17600559054673e-43	3.39943457323225e-43	0.921061028426282	0.622	0.274	1.06670857473455e-38	3.39943457323225e-43	1.38691837888189e-47
Upk3a	Lac	3.64226724444878e-47	0.821741179963101	0.733	0.494	1.14290703863558e-42	2.904433333504e-36	0.980559541109598	0.768	0.465	9.1138213572022e-32	2.904433333504e-36	7.28453448889757e-47
Lgals1	Lac	2.28992198582097e-46	1.00268984760098	0.746	0.547	7.18554619930763e-42	1.7772874859687e-19	0.753346823972217	0.604	0.475	5.57695040222117e-15	1.7772874859687e-19	4.57984397164195e-46
Sh3bgr	Lac	8.89851030839018e-46	0.813792546833939	0.81	0.541	2.79226354966976e-41	1.19012371813554e-24	0.671609657881296	0.61	0.305	3.73448921513751e-20	1.19012371813554e-24	1.77970206167804e-45
Ascl1	Lac	1.59689704080004e-44	0.825286527483234	0.902	0.629	5.01090322432645e-40	1.98636523490833e-29	0.875195472841499	0.878	0.533	6.23301547061885e-25	1.98636523490833e-29	3.19379408160009e-44
Sox4	Lac	1.34228719778814e-41	0.792063288915827	0.857	0.624	4.21196299793939e-37	1.09708152064757e-23	0.67620921331837	0.695	0.394	3.44253210364002e-19	1.09708152064757e-23	2.68457439557628e-41
Sdf2l1	Lac	4.05057755381609e-41	0.685279494343289	0.987	0.95	1.27103073061195e-36	4.11971930950017e-38	0.858541861023934	0.97	0.89	1.29272672212806e-33	4.11971930950017e-38	8.10115510763219e-41
Mapt	Lac	1.08527008773072e-40	0.670189209724404	0.806	0.488	3.40546900829022e-36	2.36340947992456e-40	0.661342801067947	0.598	0.171	7.41614260705528e-36	2.36340947992456e-40	2.17054017546144e-40
Prdx4	Lac	9.32383562660485e-38	0.679594686387947	0.975	0.949	2.92572638127234e-33	4.09304532108666e-40	0.895381170828952	0.988	0.904	1.28435669130378e-35	9.32383562660485e-38	8.18609064217334e-40
Aplp1	Lac	6.71856883302601e-39	0.675701578544004	0.994	0.988	2.10821971411523e-34	7.55870245470496e-34	0.748676902914092	1	0.979	2.37184524326187e-29	7.55870245470496e-34	1.3437137666052e-38
Wfdc2	Lac	3.44899670510457e-32	0.747500628012906	0.784	0.598	1.08226067609476e-27	1.12238607807073e-36	1.01529313517063	0.793	0.564	3.52193527437814e-32	3.44899670510457e-32	2.24477215614146e-36
Gng11	Lac	6.58158513656208e-36	0.826614203343116	0.895	0.739	2.06523560000182e-31	2.66540464064168e-28	0.894053170511242	0.86	0.639	8.36377322186952e-24	2.66540464064168e-28	1.31631702731242e-35
Kcnh8	Lac	5.02357426966482e-28	0.650806194890208	0.886	0.735	1.57634737007813e-23	2.08771527389321e-26	0.777947656726937	0.866	0.669	6.55104175794952e-22	2.08771527389321e-26	1.00471485393297e-27
Fos	Lac	1.94778260702841e-17	0.800799863593651	0.778	0.712	6.11194704259445e-13	2.39759031643849e-21	1.09461124100766	0.872	0.75	7.52339865395233e-17	1.94778260702841e-17	4.79518063287698e-21
Gal	Lac	9.29657669047162e-21	0.716297890320809	0.46	0.318	2.91717279970309e-16	8.98128325803181e-15	0.762900075220055	0.488	0.307	2.8182368735378e-10	8.98128325803181e-15	1.85931533809433e-20
AW551984	Cort	4.39179636661176e-296	2.08830707580846	0.988	0.757	1.3781017818791e-291	3.4430679013406e-44	0.906024281001819	0.867	0.6	1.08040027676167e-39	3.4430679013406e-44	8.78359273322304e-296
Tbx19	Cort	1.28153578575307e-258	2.06756957451958	0.991	0.358	4.02133114211455e-254	4.41123954135027e-118	2.08788737744112	0.788	0.317	1.3842028556803e-113	4.41123954135027e-118	2.56307157150599e-258
Obsl1	Cort	3.30425491188345e-108	1.07325922978011	0.672	0.38	1.03684214879991e-103	2.8318096665283e-257	2.29820086294242	0.897	0.395	8.88593555259917e-253	3.30425491188345e-108	5.6636193330563e-257
Pomc	Cort	7.84083912752096e-255	2.11057721688081	1	1	2.4603769098248e-250	1.75971526017182e-208	2.24501549678719	1	1	5.52181051489315e-204	1.75971526017182e-208	1.56816782550411e-254
Mcub	Cort	8.74730760807711e-229	1.87156854330456	0.981	0.739	2.74481765433852e-224	1.78752659792108e-132	1.77232089018044	0.995	0.697	5.60907971161654e-128	1.78752659792108e-132	1.74946152161533e-228
Atp1a2	Cort	5.1233537035772e-216	1.84523064482373	0.912	0.378	1.60765715864549e-211	1.51358830946145e-49	0.784225723888875	0.502	0.182	4.74948875625908e-45	1.51358830946145e-49	1.02467074071544e-215
Jpt1	Cort	8.62799581789518e-205	1.66194856754978	0.991	0.756	2.70737880769733e-200	1.92373128515054e-105	1.51265454416782	0.946	0.71	6.03647639967389e-101	1.92373128515054e-105	1.72559916357904e-204
Sparcl1	Cort	2.97795551157302e-204	2.01151513084312	0.972	0.481	9.34452659976497e-200	4.2969223167256e-120	1.7355292749791	0.961	0.371	1.34833125376532e-115	4.2969223167256e-120	5.95591102314605e-204
Mrps6	Cort	7.14105114276021e-171	1.46205824028335	0.997	0.92	2.24079043808673e-166	1.17336044044205e-42	0.93359983452364	0.956	0.898	3.68188772606311e-38	1.17336044044205e-42	1.42821022855204e-170
Tnnt1	Cort	4.79843177039624e-162	1.88224934876802	0.753	0.289	1.50569990523264e-157	7.74358664538735e-59	0.991513748710016	0.409	0.107	2.4298600534561e-54	7.74358664538735e-59	9.5968635407925e-162
Tekt1	Cort	9.01892068535673e-162	1.41998643993629	0.95	0.559	2.83004712185809e-157	1.65377835530703e-52	1.04900012947006	0.645	0.273	5.18939110111793e-48	1.65377835530703e-52	1.80378413707135e-161
Rprml	Cort	7.06294846194068e-157	1.36217975032523	0.812	0.259	2.21628259787237e-152	1.51724226544588e-70	1.20580102383278	0.586	0.21	4.76095450474262e-66	1.51724226544588e-70	1.41258969238814e-156
Rasd1	Cort	2.67445177034918e-151	1.82741345983812	0.975	0.845	8.39216221017869e-147	3.34249599900547e-28	0.981190540300791	0.98	0.956	1.04884181952793e-23	3.34249599900547e-28	5.34890354069837e-151
Lhfpl5	Cort	2.15539211073486e-132	1.40870753656961	0.953	0.723	6.76340490427493e-128	7.07760137976825e-28	0.685762487431148	0.532	0.434	2.22088053695748e-23	7.07760137976825e-28	4.31078422146973e-132
Mt1	Cort	3.49366691796005e-66	1.10556128428281	1	0.997	1.09627774218668e-61	4.76570279384474e-124	1.30911231163523	1	1	1.49542987968054e-119	3.49366691796005e-66	9.53140558768949e-124
Mt2	Cort	1.59008571969248e-117	1.71509383439596	0.991	0.984	4.98952997982302e-113	7.06401802357144e-68	1.03322359077639	1	0.999	2.21661821561648e-63	7.06401802357144e-68	3.18017143938496e-117
Baiap3	Cort	2.03646230706983e-113	1.4311290291536	0.934	0.553	6.39021507335443e-109	3.35821238358085e-38	0.808975776548091	0.675	0.295	1.05377346384384e-33	3.35821238358085e-38	4.07292461413968e-113
Neurod1	Cort	8.51484352748111e-113	1.15564667655523	0.806	0.216	2.6718727504883e-108	1.48306953736993e-36	0.69723080462165	0.433	0.151	4.65372390131311e-32	1.48306953736993e-36	1.70296870549622e-112
Tacstd2	Cort	1.60710476503711e-98	0.678002365526143	0.506	0.065	5.04293404220994e-94	2.86318343679275e-69	0.894126416664957	0.399	0.089	8.98438330631198e-65	2.86318343679275e-69	3.21420953007422e-98
Ly6h	Cort	1.7886692934158e-96	1.21319370308029	1	0.99	5.61266537580943e-92	9.88599504753348e-87	1.43182545558416	1	0.956	3.10212638596553e-82	9.88599504753348e-87	3.5773385868316e-96
Palld	Cort	5.51676613432156e-86	0.803894152830975	0.7	0.211	1.73110604528876e-81	4.05573605540277e-56	1.02272424140696	0.532	0.156	1.27264941682483e-51	4.05573605540277e-56	1.10335322686431e-85
Gap43	Cort	1.3384497024835e-37	0.711374142781695	0.553	0.254	4.19992132142296e-33	3.87878019536333e-85	1.44670848049445	0.749	0.305	1.21712243750306e-80	1.3384497024835e-37	7.75756039072668e-85
Steap4	Cort	1.2167823994525e-52	0.812422823486573	0.391	0.138	3.81814149124201e-48	3.51378616046377e-83	1.73050497539672	0.99	0.88	1.10259095929193e-78	1.2167823994525e-52	7.02757232092755e-83
Cadps2	Cort	4.32003105473139e-82	0.839104103729802	0.784	0.353	1.35558254466416e-77	3.48521690366945e-40	0.724284880119529	0.685	0.38	1.09362621220244e-35	3.48521690366945e-40	8.6400621094628e-82
Rspo3	Cort	3.91562306778178e-80	0.866220630527826	0.425	0.045	1.22868336243924e-75	8.14365453210849e-33	0.742873721607736	0.241	0.038	2.55539735563032e-28	8.14365453210849e-33	7.83124613556357e-80
Cd7	Cort	8.30387754818865e-65	0.703303387690538	0.419	0.074	2.60567373584612e-60	2.47215508423548e-29	0.927416711499647	0.35	0.113	7.75737543882252e-25	2.47215508423548e-29	1.66077550963773e-64
Hspb1	Cort	1.52573462353252e-41	0.913954569473588	0.872	0.746	4.78760267518271e-37	3.59506070592222e-63	2.0046544941295	0.818	0.737	1.12809409891133e-58	1.52573462353252e-41	7.19012141184445e-63
Pde1a	Cort	1.23263876305161e-62	0.8111818316646	0.744	0.334	3.86789717457966e-58	2.43321701917534e-29	0.708687785042719	0.586	0.311	7.63519168447031e-25	2.43321701917534e-29	2.46527752610323e-62
Higd1a	Cort	8.20069417806394e-55	0.780620157019979	0.984	0.951	2.57329582613468e-50	8.894406025921e-48	0.999067480149693	0.966	0.877	2.79097566687375e-43	8.894406025921e-48	1.64013883561279e-54
Nrxn1	Cort	2.71444626969569e-50	0.829998809152836	0.991	0.911	8.51766094967809e-46	1.49864140778948e-24	0.719431734751405	0.921	0.83	4.70258687350262e-20	1.49864140778948e-24	5.42889253939138e-50
Srpk1	Cort	1.82402167909366e-46	0.750686362157857	0.966	0.851	5.723597626828e-42	2.78423434438495e-50	0.943025824047379	0.936	0.799	8.73664894924554e-46	1.82402167909366e-46	5.56846868876991e-50
Nmb	Cort	1.16601741666404e-48	1.30787044317088	0.494	0.323	3.65884605175009e-44	9.58089054693055e-37	1.27945550246694	0.468	0.38	3.00638764472134e-32	9.58089054693055e-37	2.33203483332808e-48
Ptgds	Cort	3.38796893158553e-44	0.836676755089499	0.656	0.357	1.06311077104222e-39	9.81348508502106e-31	0.856787982148391	0.601	0.301	3.07937348482876e-26	9.81348508502106e-31	6.77593786317107e-44
Hmgb2	Cort	3.30356271374839e-29	0.668910068025653	0.787	0.655	1.03662494394711e-24	9.92021239338152e-39	1.07716248727581	0.857	0.757	3.11286344691919e-34	3.30356271374839e-29	1.98404247867631e-38
Ank3	Cort	6.8080111199731e-34	0.696140178983541	0.891	0.744	2.13628580933636e-29	3.08144317439554e-20	0.672242891866754	0.872	0.711	9.66926053693575e-16	3.08144317439554e-20	1.36160222399462e-33
Cartpt	Cort	1.11918863834819e-09	0.915410904975611	0.509	0.436	3.5119020282728e-05	2.00214720687231e-33	1.88123846856123	0.714	0.721	6.28253772044462e-29	1.11918863834819e-09	4.00429441374463e-33
Lcn2	Cort	1.76800579984464e-12	0.957659891171225	0.597	0.564	5.54782539933251e-08	2.67633755305894e-07	0.759045929694301	0.975	0.98	0.00839807960774363	2.67633755305894e-07	3.53601159968615e-12
Oacyl	Mel	2.0654429290032e-222	3.35047111125295	0.988	0.25	6.48115336691913e-218	5.93935395032501e-273	3.60514524390887	1	0.288	1.86370987607248e-268	2.0654429290032e-222	1.18787079006494e-272
Pcsk2	Mel	1.14116737991479e-194	3.46277279955935	0.988	0.764	3.58086912143461e-190	1.1317080622816e-262	3.68726982965935	1	0.851	3.55118672863342e-258	1.14116737991479e-194	2.26341612456307e-262
Esm1	Mel	1.32123321019523e-103	2.25490708373792	0.953	0.192	4.14589769027162e-99	4.1559010974525e-212	3.24817415654788	1	0.242	1.30408020536962e-207	1.32123321019523e-103	8.31180219490502e-212
Cd24a	Mel	6.54011630053496e-35	1.4397431364366	0.741	0.489	2.05222309394487e-30	2.67099986578239e-194	2.89112382288932	1	0.599	8.38133047883856e-190	6.54011630053496e-35	5.34199973156479e-194
Pomc	Mel	6.07164419698347e-81	2.29143727390687	1	1	1.90522123257144e-76	1.68638812776126e-144	2.77404051838454	1	1	5.29171730610207e-140	6.07164419698347e-81	3.37277625552253e-144
Megf11	Mel	1.06412430921553e-83	1.58610706778745	0.835	0.098	3.33911566988742e-79	1.05653311940706e-138	1.93120327968777	0.925	0.087	3.31529527538741e-134	1.06412430921553e-83	2.11306623881412e-138
Pkib	Mel	3.11526540417657e-80	1.63322643610364	0.929	0.183	9.77539131176565e-76	2.40974809629672e-136	1.88451448509675	0.934	0.141	7.56154855136948e-132	3.11526540417657e-80	4.81949619259345e-136
Etv1	Mel	2.15197255690568e-129	2.42582112340074	0.988	0.43	6.75267468631435e-125	1.44388602525331e-114	2.04355260458284	0.981	0.508	4.53076995864236e-110	1.44388602525331e-114	4.30394511381138e-129
Pak3	Mel	1.31404452793204e-19	1.00039975866974	0.929	0.64	4.12334032419796e-15	9.01430708214431e-126	2.28343626702551	1	0.536	2.82859941930606e-121	1.31404452793204e-19	1.80286141642887e-125
Jam2	Mel	1.82826095030487e-116	2.03149374755553	0.941	0.205	5.73690003596164e-112	9.93839406238374e-125	1.98788897374868	0.934	0.138	3.11856867283539e-120	1.82826095030487e-116	1.98767881247675e-124
Clu	Mel	4.6150275186749e-53	1.61424139316253	1	0.965	1.448149485085e-48	1.45027290252033e-117	2.15133509585266	1	0.972	4.55081134081854e-113	4.6150275186749e-53	2.90054580504067e-117
Nelfcd	Mel	7.76838574483703e-25	0.977230879510256	0.918	0.861	2.43764176287241e-20	4.06002313460554e-116	1.71846396074761	0.991	0.768	1.27399465940787e-111	7.76838574483703e-25	8.12004626921109e-116
Sparcl1	Mel	7.28837822707331e-60	2.14425602825514	0.976	0.546	2.28702020387334e-55	3.46870457041327e-105	2.57583222538304	0.981	0.399	1.08844480714998e-100	7.28837822707331e-60	6.93740914082655e-105
Pax7	Mel	1.02158730560376e-104	1.53482245171123	0.929	0.048	3.20563880625405e-100	3.12471867566869e-78	0.949569729772528	0.67	0.022	9.80505473238077e-74	3.12471867566869e-78	2.04317461120753e-104
Gulo	Mel	5.10070365850072e-104	1.92679222654098	0.871	0.033	1.60054980100094e-99	3.09390303329391e-82	1.08287001763863	0.67	0.03	9.70835832817297e-78	3.09390303329391e-82	1.02014073170015e-103
Chga	Mel	4.28248249668906e-34	1.21992213825173	1	0.999	1.34380018263606e-29	2.28341668194016e-103	1.9286360151617	1	0.998	7.16513320626002e-99	4.28248249668906e-34	4.56683336388032e-103
Pcsk2os1	Mel	1.20097232956392e-41	1.09570414747494	0.918	0.539	3.76853107293863e-37	3.4701976614756e-92	1.52616361816785	0.953	0.489	1.08891332419443e-87	1.20097232956392e-41	6.94039532295121e-92
Mcub	Mel	4.57205289335371e-23	1.11987567053559	0.965	0.772	1.43466447740546e-18	3.18284226362049e-91	2.01669415303296	1	0.712	9.98744073901474e-87	4.57205289335371e-23	6.36568452724099e-91
Gm33649	Mel	6.00854169783882e-64	2.2066687004328	0.894	0.204	1.88542029936484e-59	2.56770062725447e-90	2.10539505643616	0.868	0.123	8.0571877982618e-86	6.00854169783882e-64	5.13540125450895e-90
Rbfox3	Mel	4.01821551332766e-90	1.64802745893774	0.835	0.157	1.26087584592709e-85	4.19237416773623e-54	0.985703649336426	0.623	0.086	1.31552509009395e-49	4.19237416773623e-54	8.03643102665533e-90
Chn2	Mel	9.19729951850464e-61	0.808659837032889	0.8	0.068	2.88602061591157e-56	5.06736391163611e-86	1.1852158525253	0.774	0.058	1.5900881218323e-81	9.19729951850464e-61	1.01347278232722e-85
Sh2d5	Mel	1.24740297529652e-14	0.78468524427439	0.471	0.158	3.91422579618295e-10	2.16377128237349e-85	2.04362731269017	0.802	0.144	6.78969790695978e-81	1.24740297529652e-14	4.32754256474699e-85
Ascl1	Mel	2.92632823575673e-45	1.69250350412524	1	0.66	9.18252537098105e-41	8.53910249886641e-85	1.94390838088026	0.991	0.538	2.67948497311929e-80	2.92632823575673e-45	1.70782049977328e-84
Hpcal1	Mel	1.15833104156966e-29	0.999646671345217	0.894	0.686	3.63472697534145e-25	6.90409128009884e-82	1.61802038012489	0.962	0.605	2.16643480278222e-77	1.15833104156966e-29	1.38081825601977e-81
Cnn3	Mel	1.09843057434254e-40	1.13076967546432	1	0.826	3.44676529922947e-36	1.19081022433652e-76	1.59530853745034	0.991	0.881	3.73664340294558e-72	1.09843057434254e-40	2.38162044867305e-76
Csdc2	Mel	7.43848529878123e-36	0.883509773524719	0.729	0.242	2.33412230190456e-31	3.53384152532922e-72	1.16410948111295	0.726	0.084	1.10888413223306e-67	7.43848529878123e-36	7.06768305065845e-72
Gm31606	Mel	7.56829547919852e-72	1.65109197534699	0.753	0.032	2.3748554384177e-67	1.02315911360719e-37	0.938252631901841	0.415	0.024	3.21057098258801e-33	1.02315911360719e-37	1.51365909583971e-71
Six3	Mel	4.93382211727608e-70	1.73757720452385	0.988	0.689	1.54818404218006e-65	1.5606039786314e-65	1.4751912910877	0.962	0.425	4.89701922454747e-61	1.5606039786314e-65	9.86764423455218e-70
Lgals1	Mel	7.68593153908517e-22	1.35581540395577	0.835	0.569	2.41176845764954e-17	4.44052714025248e-69	1.7674818112768	0.858	0.464	1.39339301133982e-64	7.68593153908517e-22	8.88105428050497e-69
Nr4a2	Mel	1.89804803290908e-19	1.06999263879455	0.847	0.437	5.95588492246539e-15	1.04398289306994e-68	1.54254669285163	0.792	0.171	3.27591392016417e-64	1.89804803290908e-19	2.08796578613989e-68
Srrm4	Mel	5.66022849505555e-14	1.16637767374264	0.918	0.668	1.77612309946348e-09	8.92881448496112e-68	1.83591700680968	0.962	0.626	2.80177269723595e-63	5.66022849505555e-14	1.78576289699223e-67
Mt3	Mel	1.91548035408522e-32	1.30211871680143	0.965	0.875	6.01058580308402e-28	9.31313964349083e-66	1.75048172574594	0.981	0.71	2.92237008873099e-61	1.91548035408522e-32	1.86262792869817e-65
Chst8	Mel	1.58697341960882e-65	1.51774403210935	0.918	0.434	4.97976389339053e-61	3.78955319352641e-26	0.929517059236791	0.745	0.355	1.18912389659665e-21	3.78955319352641e-26	3.17394683921766e-65
Cxxc5	Mel	1.89087336221552e-15	0.764209317856455	0.965	0.921	5.93337152329607e-11	3.31255351685158e-64	1.53033412180394	0.896	0.514	1.03944616805286e-59	1.89087336221552e-15	6.62510703370317e-64
Trp53i11	Mel	1.48085639001891e-48	1.26268181714968	0.976	0.954	4.64677926624033e-44	3.4557625881047e-64	1.41224172040159	0.972	0.936	1.08438374252137e-59	1.48085639001891e-48	6.91152517620941e-64
Gm34299	Mel	3.10375461041491e-58	0.934169716301883	0.624	0.035	9.73927159202094e-54	9.10151612604435e-63	0.921285907032691	0.623	0.043	2.85596474519146e-58	3.10375461041491e-58	1.82030322520887e-62
Aloxe3	Mel	6.48151060255736e-19	0.650048615199702	0.6	0.191	2.03383321197647e-14	3.62331002364797e-61	1.32309501372905	0.774	0.167	1.1369584523205e-56	6.48151060255736e-19	7.24662004729596e-61
Asphd2	Mel	6.8287850983588e-26	0.816326186469533	0.565	0.138	2.14280447601401e-21	1.29197092556984e-57	0.852970441080773	0.613	0.057	4.05407556734559e-53	6.8287850983588e-26	2.58394185113967e-57
Pcdh17	Mel	3.55634642031948e-51	1.60427344391792	0.882	0.301	1.11594594323205e-46	1.45467232036833e-57	1.66593134218122	0.962	0.386	4.56461627408377e-53	3.55634642031948e-51	2.90934464073666e-57
Cyria	Mel	6.80579583238209e-29	0.756725495540763	0.6	0.131	2.13559067424318e-24	3.2993210701282e-57	0.851943871324674	0.717	0.096	1.03529395859553e-52	6.80579583238209e-29	6.59864214025642e-57
Calb1	Mel	1.66058295795924e-56	1.57891519307351	0.929	0.74	5.21074326378029e-52	7.66561825048084e-35	1.20528163720493	0.849	0.537	2.40539435081838e-30	7.66561825048084e-35	3.32116591591848e-56
Scn2a	Mel	3.08282748545924e-41	0.882744327906217	0.682	0.091	9.67360436662254e-37	2.01616375200423e-56	0.858759777142845	0.642	0.053	6.32652023741407e-52	3.08282748545924e-41	4.03232750400847e-56
Sntg2	Mel	1.09887633628275e-48	0.874604750075868	0.635	0.073	3.44816405562163e-44	3.18762768590071e-55	0.929223716332943	0.774	0.137	1.00024569155878e-50	1.09887633628275e-48	6.37525537180142e-55
Ttn	Mel	6.6111987815632e-32	1.48644446573185	0.765	0.207	2.07452806566672e-27	3.19034513206245e-55	1.78596805562269	0.755	0.176	1.00109839898988e-50	6.6111987815632e-32	6.38069026412491e-55
Tbx19	Mel	4.73457895309476e-27	1.11537535094168	0.918	0.446	1.4856635296916e-22	1.19663915689053e-53	1.42147010825058	0.925	0.333	3.75493401040679e-49	4.73457895309476e-27	2.39327831378106e-53
Drd2	Mel	1.00822173882571e-40	1.24150203203967	0.812	0.234	3.1636989942612e-36	1.92803038313145e-53	1.12297642314657	0.755	0.133	6.04996653922818e-49	1.00822173882571e-40	3.85606076626291e-53
Ptprr	Mel	2.19704479250775e-52	1.16326102868673	0.718	0.073	6.89410685441006e-48	1.17006364258489e-41	0.977614223238715	0.66	0.125	3.67154270406713e-37	1.17006364258489e-41	4.3940895850155e-52
Cpne7	Mel	2.78789343321824e-52	1.19784627235245	0.635	0.061	8.74813080409552e-48	3.70600333442658e-45	0.678612784077179	0.434	0.024	1.16290678630972e-40	3.70600333442658e-45	5.57578686643649e-52
Sema6a	Mel	1.90498418536584e-19	0.665263247044106	0.541	0.13	5.97764987525946e-15	4.18835034321941e-52	1.06170649802705	0.594	0.079	1.31426245419882e-47	1.90498418536584e-19	8.37670068643884e-52
Palmd	Mel	2.54343797187636e-23	0.965228267809587	0.824	0.336	7.98105401195084e-19	2.47759445235682e-51	1.38085874977421	0.849	0.291	7.77444363205047e-47	2.54343797187636e-23	4.95518890471365e-51
Cdh13	Mel	6.85973483043175e-20	0.954270053407388	0.518	0.186	2.15251619244118e-15	2.44483362787528e-48	1.2656122818227	0.585	0.11	7.67164344090984e-44	6.85973483043175e-20	4.88966725575057e-48
Enc1	Mel	2.23787275603885e-31	0.663326288633124	0.553	0.087	7.02222092117431e-27	1.2773095737569e-47	0.709223282069363	0.594	0.058	4.00806971149177e-43	2.23787275603885e-31	2.5546191475138e-47
Slitrk6	Mel	1.21977860818893e-46	0.988193599593943	0.671	0.102	3.82754329463604e-42	2.00410223868954e-46	0.83496485962381	0.604	0.079	6.28867241478392e-42	2.00410223868954e-46	2.43955721637786e-46
Pcdh9	Mel	2.86030190834754e-24	1.44774724378165	0.929	0.604	8.97534135820376e-20	1.02830327205252e-45	1.48597511299254	0.887	0.368	3.22671283737361e-41	2.86030190834754e-24	2.05660654410505e-45
Ppp1r17	Mel	5.79112477841049e-45	0.855368775001455	0.494	0.017	1.81719704421743e-40	6.23565036461946e-43	1.09057990819542	0.387	0.016	1.95668472791394e-38	6.23565036461946e-43	1.1582249556821e-44
Pabpc1l	Mel	1.39381648554246e-43	1.03953987806571	0.894	0.349	4.37365674998367e-39	2.97246754231066e-38	0.664481316472662	0.547	0.146	9.32730590101661e-34	2.97246754231066e-38	2.78763297108492e-43
Ptgds	Mel	4.52799825615559e-39	1.47016879819645	0.918	0.385	1.42084057279906e-34	1.45345117168582e-43	1.48936499398222	0.84	0.303	4.56078443163293e-39	4.52799825615559e-39	2.90690234337164e-43
Ache	Mel	5.23715662420713e-28	0.909215147220115	0.812	0.324	1.64336737710996e-23	5.4142008468053e-43	1.01026030146009	0.708	0.173	1.69892208371904e-38	5.23715662420713e-28	1.08284016936106e-42
Pde10a	Mel	2.84854406438083e-06	0.685613973198709	0.812	0.701	0.0893844641962062	7.22911187583926e-43	1.27987328836714	0.83	0.353	2.2684230155196e-38	2.84854406438083e-06	1.44582237516785e-42
Rit2	Mel	3.77583456870228e-17	0.761328718520282	0.976	0.936	1.18481912931309e-12	3.32598708220444e-40	1.10332266604642	0.962	0.758	1.04366148652493e-35	3.77583456870228e-17	6.65197416440889e-40
Kcnj6	Mel	7.20075705223912e-08	0.743954606376316	0.741	0.578	0.00225952555542212	6.22492079758644e-40	1.33795409015801	0.792	0.354	1.95331789707465e-35	7.20075705223912e-08	1.24498415951729e-39
Amph	Mel	7.79956956294918e-40	0.970640609726547	0.859	0.564	2.44742693315782e-35	9.41431614546379e-37	0.977863371502401	0.84	0.482	2.95411826328508e-32	9.41431614546379e-37	1.55991391258984e-39
Lpl	Mel	1.62678028285669e-38	1.22558187002824	0.871	0.39	5.10467384957599e-34	1.36254789770238e-25	0.686088441961448	0.547	0.154	4.2755390482003e-21	1.36254789770238e-25	3.25356056571338e-38
Cryba2	Mel	9.95781067263004e-30	1.01635784509456	0.824	0.354	3.12466141096458e-25	1.91865192596293e-38	0.923387846929915	0.623	0.165	6.02053787847908e-34	9.95781067263004e-30	3.83730385192587e-38
S100a16	Mel	3.09379444373857e-30	0.983033346368027	0.682	0.253	9.70801758500726e-26	9.39705844951369e-38	0.952343051897132	0.708	0.242	2.9487029708729e-33	3.09379444373857e-30	1.87941168990274e-37
Dtx1	Mel	1.00838396124517e-21	0.854791046029553	0.753	0.372	3.16420803199122e-17	1.05213310960435e-36	1.04295377752562	0.613	0.17	3.30148848462749e-32	1.00838396124517e-21	2.10426621920871e-36
Nell1	Mel	2.36131345062944e-28	0.677741842531123	0.6	0.124	7.40956547673012e-24	2.12260734756817e-36	0.710495797555376	0.566	0.108	6.66052959593417e-32	2.36131345062944e-28	4.24521469513635e-36
Id4	Mel	3.27628523392213e-31	0.965022899236849	0.812	0.32	1.02806554355243e-26	3.59155285838905e-36	0.780246115784116	0.585	0.099	1.1269933714339e-31	3.27628523392213e-31	7.18310571677811e-36
Gfra4	Mel	2.47651061757134e-24	0.847559285907547	0.588	0.149	7.77104266687709e-20	3.39033001154689e-35	0.725793747387329	0.509	0.079	1.0638516543233e-30	2.47651061757134e-24	6.7806600230938e-35
Cldn3	Mel	4.60417853879773e-22	1.06737636379306	0.918	0.691	1.44474518368934e-17	3.5044620666939e-35	1.34078525470261	0.755	0.387	1.09966515190788e-30	4.60417853879773e-22	7.00892413338782e-35
Dmpk	Mel	2.49636685675333e-22	1.14906474097014	0.953	0.723	7.83334955980628e-18	3.58971921075972e-34	1.08259430028627	0.84	0.419	1.12641799114429e-29	2.49636685675333e-22	7.17943842151944e-34
Snhg11	Mel	9.90152494228513e-22	1.49311990016029	0.835	0.401	3.10699951163965e-17	5.98138710876664e-33	1.35345864913209	0.774	0.298	1.87689946085989e-28	9.90152494228513e-22	1.19627742175333e-32
Nav1	Mel	3.20079281789891e-09	0.718340036969824	0.729	0.55	0.00010043767783285	3.75765204057715e-32	0.901020626112657	0.717	0.269	1.1791136338127e-27	3.20079281789891e-09	7.51530408115432e-32
Slit1	Mel	1.21818537926765e-30	0.915222048457045	0.541	0.121	3.82254390160395e-26	6.42499294658082e-32	0.728283486639862	0.519	0.108	2.0160985367076e-27	1.21818537926765e-30	1.28499858931617e-31
Tmem179	Mel	6.56717891072522e-23	0.881622138683359	0.824	0.441	2.06071507039647e-18	1.49930474158928e-31	0.919408370280345	0.689	0.244	4.704668348633e-27	6.56717891072522e-23	2.99860948317857e-31
Cers4	Mel	1.11580295151046e-11	0.740656100981011	0.918	0.828	3.50127808154467e-07	8.86543939845131e-31	1.06245494847637	0.953	0.796	2.78188622884004e-26	1.11580295151046e-11	1.77308787969026e-30
Laptm4b	Mel	2.27226752406023e-19	0.782070897363499	0.941	0.808	7.1301482637486e-15	2.03913218498765e-30	0.94332294360304	0.896	0.675	6.39859288327273e-26	2.27226752406023e-19	4.0782643699753e-30
Shtn1	Mel	5.28453769520013e-13	0.847907832081503	0.941	0.791	1.65823508337685e-08	3.52491048382401e-30	0.975252546645665	0.896	0.625	1.10608166071914e-25	5.28453769520013e-13	7.04982096764803e-30
Grb7	Mel	6.61061233665151e-30	0.9576264319253	0.871	0.553	2.07434404511788e-25	1.32662318550875e-26	0.731115680788943	0.736	0.387	4.16281089380789e-22	1.32662318550875e-26	1.32212246733031e-29
Rorb	Mel	4.22565746485541e-09	0.687541185977684	0.894	0.76	0.000132596905589698	1.01538074502042e-29	1.23140403886702	0.821	0.514	3.18616323979958e-25	4.22565746485541e-09	2.03076149004084e-29
Sv2a	Mel	3.48208353049765e-13	0.725791636415477	0.847	0.653	1.09264299103486e-08	6.04723244846161e-28	0.811850046930298	0.726	0.354	1.89756107000277e-23	3.48208353049765e-13	1.20944648969232e-27
Faim2	Mel	6.79241339627348e-17	0.853960057488278	0.918	0.68	2.13139139961666e-12	1.17843881674008e-27	0.868879672179774	0.689	0.338	3.69782316304868e-23	6.79241339627348e-17	2.35687763348016e-27
Fos	Mel	1.93821376605964e-27	1.67723328240008	0.918	0.714	6.08192097651856e-23	3.24855056655002e-21	1.24906944295491	0.934	0.75	1.01936268227773e-16	3.24855056655002e-21	3.87642753211929e-27
Fxyd6	Mel	8.80636361407284e-21	0.907126284138876	0.835	0.478	2.76334883845992e-16	2.60734095331387e-27	0.894866223387377	0.726	0.345	8.18157517740359e-23	8.80636361407284e-21	5.21468190662775e-27
Heg1	Mel	2.46322992124577e-22	0.791165008615176	0.729	0.367	7.72936916987711e-18	1.31069262315133e-26	0.738372437902035	0.802	0.377	4.11282238218657e-22	2.46322992124577e-22	2.62138524630267e-26
Gadd45b	Mel	6.25883241722275e-26	1.11077822634223	0.812	0.35	1.96395902420033e-21	2.14200340453048e-19	1.00664145259723	0.972	0.695	6.72139248307621e-15	2.14200340453048e-19	1.25176648344455e-25
Eps8l2	Mel	1.53385630407219e-18	0.672441385960635	0.612	0.381	4.81308769654811e-14	8.65258565120799e-26	0.726150301614682	0.481	0.194	2.71509485149255e-21	1.53385630407219e-18	1.7305171302416e-25
Syt1	Mel	3.83091060186374e-25	1.17531938019145	1	0.925	1.20210143775882e-20	7.35311258581297e-25	0.957733041098817	1	0.924	2.30733319830225e-20	7.35311258581297e-25	7.6618212037275e-25
Mrln	Mel	5.55585771335477e-11	0.85013717203047	0.718	0.443	1.74337259187359e-06	4.6738688733659e-25	0.929966110273581	0.519	0.198	1.46661331377349e-20	5.55585771335477e-11	9.34773774673182e-25
Chd3	Mel	1.87457335839491e-24	1.00372736024594	0.918	0.635	5.88222374130739e-20	1.82862956139739e-22	0.783620960611205	0.792	0.395	5.73805670070888e-18	1.82862956139739e-22	3.74914671678983e-24
Caly	Mel	2.26266276903376e-21	1.01025115994052	0.965	0.927	7.10000950295103e-17	3.72928379385266e-24	1.06595461060278	0.906	0.702	1.17021196167303e-19	2.26266276903376e-21	7.45856758770533e-24
Chchd10	Mel	4.28494628045904e-14	0.771848211599564	1	0.964	1.34457329334524e-09	4.72449011824627e-24	1.00355686655572	0.943	0.87	1.4824977542045e-19	4.28494628045904e-14	9.44898023649256e-24
Slc6a6	Mel	1.57206754073883e-21	0.815594172872149	0.953	0.804	4.93299073608437e-17	6.03963773816555e-24	0.834905207259966	0.906	0.642	1.89517792585897e-19	1.57206754073883e-21	1.20792754763311e-23
Grin1	Mel	1.08745958504644e-23	0.8687983536906	0.812	0.481	3.41233943191721e-19	3.52990298875998e-23	0.704001091553339	0.717	0.345	1.107648258843e-18	3.52990298875998e-23	2.17491917009288e-23
Pbxip1	Mel	4.83162136680361e-13	0.798681573719821	0.976	0.909	1.5161144686893e-08	2.35019173988807e-18	0.826067815287554	1	0.864	7.37466666059477e-14	4.83162136680361e-13	4.70038347977615e-18
Psap	Mel	1.01618243646931e-12	0.678861053828318	1	0.979	3.18867886739705e-08	3.43456244501221e-18	0.694287918606277	1	0.972	1.07773134962038e-13	1.01618243646931e-12	6.86912489002444e-18
Tenm4	Mel	4.73101903839737e-14	0.728135648137441	0.847	0.53	1.48454646405871e-09	5.42551111955811e-18	0.873059750214689	0.774	0.509	1.70247113420614e-13	4.73101903839737e-14	1.08510222391162e-17
Flywch1	Mel	2.71717872679277e-13	0.79728450396885	0.882	0.832	8.52623512680302e-09	1.45289591796884e-17	0.725733773857963	0.906	0.728	4.55904210099442e-13	2.71717872679277e-13	2.90579183593768e-17
1110008P14Rik	Mel	5.53271816901429e-10	0.654756101606377	1	0.939	1.736111634255e-05	2.44100961982541e-17	0.872867055752859	0.962	0.851	7.65964408605016e-13	5.53271816901429e-10	4.88201923965083e-17
Ndn	Mel	1.52844018248641e-13	0.654678702049706	0.976	0.957	4.7960924486241e-09	1.01940105877156e-16	0.711738597825952	0.981	0.9	3.19877858231927e-12	1.52844018248641e-13	2.03880211754312e-16
Klk1	Mel	5.59856022477841e-16	0.859398953444689	0.435	0.105	1.75677221293322e-11	1.44075565711956e-16	1.0543370489492	0.349	0.087	4.52094717647547e-12	5.59856022477841e-16	2.88151131423913e-16
Baiap3	Mel	4.23600339492775e-15	0.865193061373911	0.882	0.606	1.32921550529438e-10	1.4712002049375e-16	0.668864420612679	0.679	0.314	4.61647912307337e-12	4.23600339492775e-15	2.942400409875e-16
Id2	Mel	5.52020337630338e-15	0.871755226359175	0.871	0.545	1.73218461745024e-10	1.63382543866224e-15	0.687688961829114	0.953	0.721	5.12678084397825e-11	5.52020337630338e-15	3.26765087732449e-15
Glg1	Mel	3.29464227155837e-09	0.661870605649254	0.906	0.847	0.00010338257983923	9.66984657009305e-14	0.755243191808314	0.925	0.786	3.0343011552295e-09	3.29464227155837e-09	1.93396931401851e-13
Fshb	Gonad	0	3.6879124080781	0.993	0.914	0	1.9755357883264e-287	3.75670375572501	0.982	0.845	6.19903375018941e-283	1.9755357883264e-287	0
Gnrhr	Gonad	0	3.49274968235235	0.986	0.551	0	0	3.30005450987527	0.991	0.397	0	0	0
Tgfbr3l	Gonad	0	3.48691328098056	1	0.888	0	0	3.54672131242271	0.991	0.833	0	0	0
Spp1	Gonad	1.41749497955578e-263	3.14566316238011	0.938	0.605	4.44795749634807e-259	1.06928908000622e-214	3.05597049216362	0.911	0.592	3.35532220415151e-210	1.06928908000622e-214	2.8349899591114e-263
Lhb	Gonad	4.34716584613613e-237	3.32509807522328	1	0.947	1.36409717085906e-232	1.26718533654522e-192	3.45824357044513	0.991	0.938	3.97630086754524e-188	1.26718533654522e-192	8.69433169227179e-237
Serpine2	Gonad	1.29188050484573e-221	2.48929154907356	0.986	0.726	4.05379183615541e-217	2.14579975208618e-215	2.66704083929016	0.982	0.677	6.73330504207121e-211	2.14579975208618e-215	2.58376100969146e-221
1500009L16Rik	Gonad	1.38612550911059e-189	2.08665554523231	0.979	0.286	4.34952323503811e-185	3.03759128530622e-151	1.85391160170547	0.946	0.239	9.53165769416239e-147	3.03759128530622e-151	2.77225101822118e-189
Nxnl2	Gonad	1.81892169125958e-117	1.17100251644496	0.819	0.088	5.70759437500345e-113	7.70344888964489e-187	1.84635928918556	0.955	0.126	2.41726522708167e-182	1.81892169125958e-117	1.54068977792898e-186
Serpina3c	Gonad	7.15220641756748e-87	0.880044523198162	0.618	0.034	2.2442908517685e-82	3.17098995759243e-183	2.3398046668993	0.982	0.319	9.95024938792928e-179	7.15220641756748e-87	6.34197991518487e-183
Nr5a1	Gonad	1.68245062619235e-175	1.64983910991311	0.986	0.156	5.27936181992896e-171	1.89243714815448e-125	1.36823902941578	0.911	0.089	5.93827852719394e-121	1.89243714815448e-125	3.3649012523847e-175
Cga	Gonad	4.88541751169049e-162	2.64318672209915	1	0.973	1.53299516099336e-157	5.5085950139586e-138	2.83513112877024	1	0.97	1.72854202943007e-133	5.5085950139586e-138	9.77083502338101e-162
Nupr1	Gonad	7.64817067198749e-70	1.13497416616679	0.757	0.201	2.39991947516296e-65	8.57169905439355e-161	2.67443073874396	0.938	0.489	2.68971344627815e-156	7.64817067198749e-70	1.71433981087871e-160
Sult5a1	Gonad	1.38381642227404e-152	1.78631907531878	0.854	0.167	4.34227755145372e-148	7.11804560098743e-114	1.28506902312693	0.759	0.116	2.23357152913385e-109	7.11804560098743e-114	2.76763284454809e-152
Gas6	Gonad	9.68687484382149e-113	1.3237615942923	0.951	0.376	3.03964445724274e-108	2.98735669120557e-149	1.64658791774005	0.991	0.205	9.37402656133395e-145	9.68687484382149e-113	5.97471338241115e-149
Csrp2	Gonad	6.52614417034966e-145	1.84099067888772	0.979	0.484	2.04783877921402e-140	8.0023780734277e-110	1.80091763203364	0.938	0.445	2.51106621566088e-105	8.0023780734277e-110	1.30522883406993e-144
Anxa2	Gonad	5.10113241363144e-144	1.75362436184714	0.986	0.538	1.60068434007341e-139	1.07121504720766e-133	1.77180661065335	1	0.483	3.36136569663292e-129	1.07121504720766e-133	1.02022648272629e-143
Hes6	Gonad	3.6354300770205e-139	1.65615369534792	0.986	0.804	1.14076160386826e-134	1.23937854218329e-116	1.58809559111505	0.946	0.44	3.88904592751694e-112	1.23937854218329e-116	7.27086015404102e-139
Serpinb1a	Gonad	4.67549399208486e-79	1.22865125388286	0.597	0.064	1.46712325977631e-74	4.18859475879914e-139	2.39420231349394	0.812	0.283	1.31433914936358e-134	4.67549399208486e-79	8.3771895175983e-139
Nr0b1	Gonad	2.68563561277139e-138	1.43597465463431	0.833	0.095	8.42725598931535e-134	9.57614340820476e-73	0.70670916646504	0.616	0.034	3.00489804006057e-68	9.57614340820476e-73	5.37127122554279e-138
Ttc24	Gonad	5.93233797311307e-133	0.983203990411896	0.889	0.058	1.86150833258315e-128	7.07431563197702e-119	1.00880712159296	0.848	0.038	2.21984950215807e-114	7.07431563197702e-119	1.18646759462262e-132
Ecel1	Gonad	2.32679647710475e-91	1.45784710207471	0.958	0.408	7.30125466550698e-87	6.51337493178485e-133	1.70822378191219	0.964	0.272	2.04383191984477e-128	2.32679647710475e-91	1.30267498635697e-132
Gm38506	Gonad	1.00264019494932e-116	1.11313804592063	0.861	0.077	3.14618466773147e-112	8.07692242202713e-131	1.73011039457367	0.964	0.164	2.53445748680789e-126	1.00264019494932e-116	1.61538448440543e-130
2810039B14Rik	Gonad	2.51669333578049e-113	1.71082441376635	0.868	0.271	7.8971320183456e-109	3.26049065975747e-124	1.76964184149408	0.911	0.254	1.0231093641253e-119	2.51669333578049e-113	6.52098131951495e-124
Aebp1	Gonad	9.24230362226625e-121	1.3709299512049	0.806	0.068	2.90014245363093e-116	3.99554918056155e-110	1.30187197709074	0.786	0.071	1.25376337736841e-105	3.99554918056155e-110	1.84846072445325e-120
Rgs4	Gonad	1.8277360276897e-120	1.85235263138918	0.938	0.364	5.73525288128751e-116	1.2196066199678e-30	0.932392862676134	0.884	0.478	3.82700361279697e-26	1.2196066199678e-30	3.6554720553794e-120
Vegfd	Gonad	4.66617712519272e-118	1.45559773333503	0.958	0.241	1.46419972011423e-113	1.6699734434032e-108	1.30940008852473	0.866	0.101	5.24020966805491e-104	1.6699734434032e-108	9.33235425038547e-118
Qpct	Gonad	9.53048662691577e-117	1.69046475604855	0.972	0.484	2.9905713986599e-112	3.09314955529689e-110	1.67112326779062	0.938	0.338	9.7059939895661e-106	3.09314955529689e-110	1.90609732538316e-116
Rasgrf1	Gonad	1.88795420906315e-116	1.2899767471938	0.965	0.219	5.92421151261926e-112	2.72235409936937e-85	1.20066898428157	0.911	0.181	8.54247492841115e-81	2.72235409936937e-85	3.77590841812631e-116
Gch1	Gonad	9.05253538542265e-115	1.22248527194415	0.812	0.176	2.84059507859177e-110	3.34627496518617e-25	0.769291110615267	0.866	0.487	1.05002762132577e-20	3.34627496518617e-25	1.81050707708453e-114
Scg2	Gonad	4.23501383139408e-110	1.47325226394721	1	1	1.32890499015315e-105	3.16881197430211e-92	1.60754517219893	1	1	9.94341509416258e-88	3.16881197430211e-92	8.47002766278818e-110
Igfbp5	Gonad	6.72337269214021e-27	0.800458414867351	1	0.874	2.10972711706668e-22	8.01949392662013e-106	2.0325366690785	0.991	0.785	2.51643699923413e-101	6.72337269214021e-27	1.60389878532403e-105
Chga	Gonad	5.72321562998362e-102	1.71117206729251	1	0.999	1.79588783253256e-97	3.06753586757187e-83	1.70413362179429	1	0.998	9.62562079885377e-79	3.06753586757187e-83	1.14464312599673e-101
Tmem52	Gonad	1.1244939186165e-89	1.44608876830579	0.958	0.396	3.52854946722671e-85	3.19367784602548e-100	1.68072308411618	0.929	0.318	1.00214417130434e-95	1.1244939186165e-89	6.38735569205097e-100
Spock1	Gonad	1.73584945157242e-99	0.976703118660212	0.736	0.085	5.44692199408908e-95	2.65033976673387e-91	0.98557581168156	0.723	0.07	8.3165011540342e-87	2.65033976673387e-91	3.47169890314484e-99
Lama1	Gonad	3.11716007541997e-99	0.711372513412123	0.75	0.041	9.78133660066033e-95	5.19169384257511e-77	0.75095100817724	0.705	0.045	1.62910161086164e-72	5.19169384257511e-77	6.23432015083996e-99
Gm35815	Gonad	6.25857650903623e-98	1.31557453948968	0.771	0.115	1.96387872277048e-93	1.48563801233226e-76	1.27865332596877	0.777	0.138	4.66178351889738e-72	1.48563801233226e-76	1.25171530180725e-97
Rab3b	Gonad	3.35681259672142e-55	1.06893885369057	1	0.958	1.05333422472521e-50	1.38645469285138e-97	1.75084990772903	1	0.721	4.35055618069833e-93	3.35681259672142e-55	2.77290938570276e-97
Cntnap5c	Gonad	6.51750038753516e-95	1.07081810640021	0.722	0.06	2.04512644660466e-90	1.63222681255445e-76	1.22387890263927	0.777	0.087	5.1217645151146e-72	1.63222681255445e-76	1.30350007750704e-94
Slurp2	Gonad	1.14039956118478e-94	1.33703672717122	0.66	0.09	3.57845978304173e-90	1.50314788679336e-72	0.989450138264865	0.554	0.075	4.71672775396889e-68	1.50314788679336e-72	2.28079912236957e-94
Idh1	Gonad	3.36270833252037e-42	0.69602319895897	0.972	0.627	1.05518424766157e-37	1.87757723802863e-92	1.16831398804159	0.982	0.344	5.89164961521002e-88	3.36270833252037e-42	3.75515447605726e-92
Evc2	Gonad	9.49591222226952e-91	1.0271937747788	0.819	0.231	2.97972229622595e-86	1.71318974837175e-88	0.954886670304615	0.768	0.158	5.3758181114157e-84	1.71318974837175e-88	1.89918244445391e-90
Ostf1	Gonad	4.7611420847556e-90	1.31909286698038	0.993	0.844	1.49399877477546e-85	5.96834906662899e-87	1.38333911417705	0.991	0.69	1.87280825361751e-82	5.96834906662899e-87	9.52228416951122e-90
Nefm	Gonad	1.31837661144842e-89	1.3997748150173	0.931	0.277	4.13693396906399e-85	1.01950742675069e-38	0.960370224870197	0.821	0.305	3.19911235440098e-34	1.01950742675069e-38	2.63675322289684e-89
C1ql2	Gonad	6.71450314691641e-89	1.30085308575336	0.882	0.226	2.1069439424709e-84	2.67993501079392e-69	0.96248115185634	0.759	0.101	8.40936807037024e-65	2.67993501079392e-69	1.34290062938328e-88
Grem1	Gonad	5.92340754091169e-87	1.51934471377405	0.604	0.09	1.85870605226268e-82	3.9233046171609e-48	1.01126785485291	0.438	0.047	1.23109375581892e-43	3.9233046171609e-48	1.18468150818234e-86
Cited4	Gonad	1.96668720765003e-73	1.14868572391438	0.854	0.236	6.17126778888504e-69	3.17016411434444e-86	1.34866708270001	0.83	0.157	9.94765797440141e-82	1.96668720765003e-73	6.34032822868889e-86
Pcsk1	Gonad	4.00757319522961e-84	1.46613762071648	0.972	0.895	1.2575363929311e-79	2.19404628191898e-58	1.46297998037811	0.955	0.886	6.88469782803356e-54	2.19404628191898e-58	8.01514639045924e-84
Tle6	Gonad	2.05121238550994e-77	0.664310835468306	0.715	0.065	6.43649934449165e-73	9.247368991078e-84	0.696224317046771	0.696	0.04	2.90173191571036e-79	2.05121238550994e-77	1.8494737982156e-83
Ccdc68	Gonad	8.22432876017105e-83	1.00482241708505	0.819	0.183	2.58071212165407e-78	1.60457755931159e-66	0.800109428533264	0.714	0.096	5.03500392336383e-62	1.60457755931159e-66	1.64486575203421e-82
Isl1	Gonad	9.02202839322506e-82	1.11721056713732	0.861	0.177	2.83102228951009e-77	2.43371867026436e-42	0.765551358883871	0.812	0.202	7.63676581542255e-38	2.43371867026436e-42	1.80440567864502e-81
Prkcb	Gonad	9.73604135290142e-82	1.0976453620496	0.931	0.33	3.05507241612694e-77	5.48255280518501e-54	0.970756797335805	0.848	0.242	1.72037024473901e-49	5.48255280518501e-54	1.94720827058029e-81
Agt	Gonad	6.59602135246179e-71	0.71796903040614	0.604	0.055	2.06976554018898e-66	3.76554613222589e-78	1.17822726840555	0.679	0.073	1.18159072083116e-73	6.59602135246179e-71	7.5310922644518e-78
Cd59a	Gonad	8.18789905135102e-78	1.29674501815644	1	0.826	2.56928084332344e-73	1.09510853126477e-60	1.33040162330082	1	0.766	3.43634106025572e-56	1.09510853126477e-60	1.63757981027021e-77
Pitx1	Gonad	2.20716569792976e-77	1.29611709200484	0.993	0.938	6.9258652435338e-73	1.31226754404918e-52	1.29799066216766	0.955	0.618	4.11776432647193e-48	1.31226754404918e-52	4.41433139585953e-77
Appl2	Gonad	1.32483659898761e-76	0.998936779336527	0.951	0.549	4.15720476396322e-72	1.28612828787485e-58	0.944211334830831	0.92	0.489	4.03574195452249e-54	1.28612828787485e-58	2.64967319797523e-76
Gamt	Gonad	3.58474490708347e-64	1.20784749272304	0.944	0.547	1.12485710439372e-59	2.62563798219031e-76	1.16139915438408	0.75	0.174	8.23898942431496e-72	3.58474490708347e-64	5.25127596438062e-76
Rnf183	Gonad	9.70424237173296e-44	0.664602092271808	0.743	0.216	3.04509421382609e-39	9.35525310251165e-76	0.80047621511074	0.723	0.073	2.93558487103713e-71	9.70424237173296e-44	1.87105062050233e-75
Cldn7	Gonad	1.96411148740753e-75	1.15817327631271	0.701	0.186	6.1631854363361e-71	1.70770831485693e-44	0.818231194797575	0.732	0.175	5.35861792118956e-40	1.70770831485693e-44	3.92822297481508e-75
Ar	Gonad	2.78891400426655e-59	1.21368662534971	0.979	0.536	8.751333253988e-55	1.38297320221224e-74	1.59060222930901	0.964	0.359	4.33963161122178e-70	2.78891400426655e-59	2.76594640442448e-74
Deptor	Gonad	1.65562361529979e-74	1.13585092885076	0.965	0.462	5.19518134244922e-70	2.01900972054776e-42	1.07703734126883	0.982	0.86	6.33545060210683e-38	2.01900972054776e-42	3.31124723059959e-74
Ptchd1	Gonad	2.66261563442307e-74	0.898159059705925	0.931	0.25	8.35502159925615e-70	2.86991633429897e-68	1.16485713666875	0.929	0.271	9.00551046539673e-64	2.86991633429897e-68	5.32523126884615e-74
Susd3	Gonad	1.58526641338207e-53	0.674432918390759	0.493	0.065	4.9744074785516e-49	2.674364026127e-73	1.08193515378177	0.589	0.041	8.39188687758392e-69	1.58526641338207e-53	5.34872805225402e-73
Stmn2	Gonad	3.32183748664771e-73	1.31030084899904	0.743	0.198	1.04235938493519e-68	4.19361400115854e-49	1.06112259880316	0.705	0.16	1.31591413742354e-44	4.19361400115854e-49	6.64367497329544e-73
Ckmt1	Gonad	5.9171877571179e-50	0.842824266653357	0.993	0.784	1.85675434630603e-45	4.88523915251457e-73	1.19095566094884	0.964	0.482	1.53293919366755e-68	5.9171877571179e-50	9.77047830502916e-73
Ttll8	Gonad	3.04502034004187e-72	0.74740779959371	0.556	0.034	9.5549693250174e-68	6.33661046546289e-73	0.956673739373466	0.607	0.033	1.9883649979576e-68	3.04502034004187e-72	1.26732209309258e-72
Syp	Gonad	1.89125245771796e-44	0.862439299374446	0.993	0.899	5.93456108707319e-40	9.43602752450737e-73	1.19004069936003	1	0.713	2.96093107691517e-68	1.89125245771796e-44	1.88720550490148e-72
9630028I04Rik	Gonad	7.31036417091523e-66	0.849691423576359	0.59	0.074	2.29391917319149e-61	6.06986721836365e-72	0.712316420257337	0.616	0.034	1.90466363445033e-67	7.31036417091523e-66	1.21397344367273e-71
Taldo1	Gonad	1.33568668111299e-39	0.740238855579657	0.993	0.96	4.19125123666445e-35	5.53900333414629e-71	1.25098486937531	1	0.828	1.73808385622177e-66	1.33568668111299e-39	1.10780066682926e-70
Nmu	Gonad	1.10084856976948e-68	0.816463252318311	0.562	0.062	3.45435272707967e-64	9.1528016173073e-43	0.667568624525767	0.554	0.055	2.87205761949486e-38	9.1528016173073e-43	2.20169713953897e-68
Optn	Gonad	2.22332620885817e-66	1.04666592826438	0.965	0.589	6.97657531077606e-62	3.60364050025705e-32	0.774460728148228	0.982	0.689	1.13078635257566e-27	3.60364050025705e-32	4.44665241771635e-66
Il23a	Gonad	4.70413193565857e-66	0.724349642060326	0.535	0.049	1.4761095600903e-61	5.07380441491556e-53	0.92616430952674	0.527	0.092	1.59210908735635e-48	5.07380441491556e-53	9.40826387131715e-66
Pcsk2	Gonad	5.24950990075878e-66	1.17807385722678	0.993	0.756	1.6472437117591e-61	1.23314928423412e-36	0.905259979904919	1	0.851	3.86949913899826e-32	1.23314928423412e-36	1.04990198015176e-65
Cox7a1	Gonad	1.30269593389188e-47	0.798688100740423	0.604	0.127	4.08772957095932e-43	5.4884798069239e-66	1.13984485173184	0.634	0.083	1.72223007861465e-61	1.30269593389188e-47	1.09769596138478e-65
Plpp1	Gonad	1.36308712435527e-44	0.873908945803734	0.938	0.539	4.2772310875144e-40	1.33670409354735e-65	1.13102357798018	0.946	0.407	4.19444377514223e-61	1.36308712435527e-44	2.6734081870947e-65
Neurod1	Gonad	1.01412145261658e-49	0.910114082991026	0.861	0.272	3.18221170616558e-45	1.47931187458909e-65	0.87360695041489	0.848	0.14	4.6419327312731e-61	1.01412145261658e-49	2.95862374917818e-65
Mgst3	Gonad	1.83833195869448e-46	0.998770715177687	0.958	0.71	5.76850185318741e-42	7.72275586535415e-65	1.18379749766267	0.938	0.367	2.42332356298948e-60	1.83833195869448e-46	1.54455117307083e-64
Grp	Gonad	3.55036157668062e-57	0.890121816395874	0.417	0.054	1.11406795914661e-52	1.92666773847264e-64	0.998217090489609	0.589	0.059	6.04569069655328e-60	3.55036157668062e-57	3.85333547694528e-64
Speer4e	Gonad	3.00746521118207e-60	1.2175302981154	0.5	0.062	9.43712508616821e-56	2.45131290384413e-64	1.21509589294861	0.491	0.071	7.69197476097251e-60	3.00746521118207e-60	4.90262580768828e-64
Plaat3	Gonad	1.46999426904582e-38	0.724883918334915	0.847	0.378	4.61269501683887e-34	4.18359700279855e-64	1.19170442295288	0.911	0.336	1.31277090350816e-59	1.46999426904582e-38	8.36719400559711e-64
Pcdh17	Gonad	2.27038153702549e-49	0.997464777792152	0.833	0.285	7.12423022503229e-45	5.98294931046588e-64	1.60101480908798	0.955	0.385	1.87738966413109e-59	2.27038153702549e-49	1.19658986209318e-63
Cib3	Gonad	1.50960608207794e-49	0.707174371054843	0.444	0.05	4.73699292495236e-45	2.29059449747252e-63	0.849364797164309	0.58	0.046	7.18765647361901e-59	1.50960608207794e-49	4.58118899494504e-63
Ascl1	Gonad	1.17578561033468e-38	1.02479734177714	0.965	0.651	3.6894976666692e-34	4.55137745752121e-63	1.59575101909271	0.946	0.539	1.42817673239558e-58	1.17578561033468e-38	9.10275491504245e-63
Krt8	Gonad	1.80576898863049e-62	1.13734404624018	0.986	0.718	5.6663225094236e-58	1.19376301401576e-57	1.17973439663279	0.955	0.55	3.74590896168006e-53	1.19376301401576e-57	3.61153797726098e-62
1700037H04Rik	Gonad	4.91969838016915e-62	0.925705844723809	0.951	0.519	1.54375215471328e-57	5.56455005805627e-51	0.924217282591581	0.902	0.392	1.74610016271748e-46	5.56455005805627e-51	9.83939676033831e-62
Ly6h	Gonad	6.99469725412342e-27	0.784304987343013	1	0.991	2.19486605137139e-22	2.72542000947247e-61	1.58276640838948	1	0.958	8.55209544772365e-57	6.99469725412342e-27	5.45084001894494e-61
Tmem191c	Gonad	9.94717241181591e-60	0.885286048764384	0.854	0.367	3.12132323110371e-55	1.63042126589586e-52	0.655685278013794	0.795	0.189	5.11609889025463e-48	1.63042126589586e-52	1.98943448236319e-59
Tsc22d1	Gonad	1.04071304280636e-59	0.970089186993031	1	0.991	3.26565345702207e-55	8.65923956328954e-25	0.791178945370103	1	0.997	2.71718278256463e-20	8.65923956328954e-25	2.08142608561272e-59
Chchd10	Gonad	1.41416727223356e-57	1.05350774460637	1	0.963	4.43751548354168e-53	1.92063356016765e-59	1.34314009981726	1	0.866	6.02675604845006e-55	1.41416727223356e-57	3.8412671203353e-59
Ndufb4	Gonad	1.98373057241392e-49	0.710188591811213	1	0.984	6.22474816317763e-45	6.75530173870349e-59	0.90236015514791	0.991	0.947	2.11974613258777e-54	1.98373057241392e-49	1.3510603477407e-58
Gsn	Gonad	1.08570144009943e-45	0.720902131913926	0.944	0.511	3.40682254888801e-41	3.47477872959706e-58	0.861860293714748	0.848	0.312	1.09035081756026e-53	1.08570144009943e-45	6.94955745919414e-58
Gap43	Gonad	1.10859731710419e-56	1.09958182056082	0.833	0.261	3.47866752134123e-52	2.86449711770186e-40	1.02211536397563	0.857	0.32	8.98850550563667e-36	2.86449711770186e-40	2.21719463420838e-56
Pak3	Gonad	6.01094523785114e-54	1.13341270032423	0.965	0.627	1.88617450618531e-49	6.50378693253066e-40	1.03066680862863	0.964	0.537	2.0408233015588e-35	6.50378693253066e-40	1.20218904757023e-53
Ubtd1	Gonad	1.42832390318935e-53	0.709205326858389	0.785	0.242	4.48193757581786e-49	6.86836459010753e-40	0.710653138983491	0.714	0.192	2.15522412472984e-35	6.86836459010753e-40	2.8566478063787e-53
Rbfa	Gonad	5.66654886363573e-36	0.746426804545761	0.944	0.605	1.77810636792026e-31	2.43457576027345e-53	1.01764173458371	0.929	0.428	7.63945527816206e-49	5.66654886363573e-36	4.86915152054691e-53
Dner	Gonad	1.52121909077082e-49	0.904677324934568	1	0.955	4.77343338492976e-45	3.98408416847534e-53	1.0585458348699	1	0.929	1.25016577122588e-48	1.52121909077082e-49	7.9681683369507e-53
Gm1673	Gonad	5.03813810878762e-49	1.00587044581556	1	0.981	1.58091735715647e-44	2.00895698451954e-52	1.33018798289843	0.991	0.931	6.30390612172385e-48	5.03813810878762e-49	4.01791396903908e-52
Bik	Gonad	6.20439466517933e-35	0.690398124033681	0.806	0.35	1.94687700198662e-30	9.42473421172e-52	0.839761337935935	0.795	0.236	2.95738734829562e-47	6.20439466517933e-35	1.884946842344e-51
Cldn3	Gonad	3.88049512316971e-51	1.07311444611935	0.986	0.677	1.21766056469942e-46	1.29805743637241e-44	1.21977360302564	0.884	0.378	4.07317442959298e-40	1.29805743637241e-44	7.76099024633943e-51
Tceal6	Gonad	8.22308388613168e-51	1.11994112255891	0.875	0.404	2.58032149262926e-46	3.1012867875501e-45	1.13375868600974	0.804	0.257	9.73152781065347e-41	3.1012867875501e-45	1.64461677722634e-50
Psme1	Gonad	1.45460005472137e-48	0.909450367475129	1	0.968	4.5643895117102e-44	7.24691844146966e-21	0.655287195908102	1	0.991	2.27401053774876e-16	7.24691844146966e-21	2.90920010944275e-48
Aldh3b1	Gonad	1.61096707667789e-48	0.882574132528803	0.889	0.438	5.05505358990756e-44	2.62654644709053e-46	0.844206164763711	0.786	0.25	8.24184009632538e-42	2.62654644709053e-46	3.22193415335579e-48
Gpx4	Gonad	2.83157623357132e-48	0.725289316121663	1	0.998	8.88520306332344e-44	4.10253509888992e-41	0.896741667330344	1	0.982	1.28733448868067e-36	4.10253509888992e-41	5.66315246714265e-48
Aldh2	Gonad	9.65392788662734e-35	0.784624030181128	0.993	0.872	3.02930603154479e-30	5.67690102383521e-48	1.13135913776307	0.982	0.715	1.78135477226925e-43	9.65392788662734e-35	1.13538020476704e-47
Sh3bgr	Gonad	2.01517162119147e-38	0.894170178679844	0.951	0.556	6.32340703013672e-34	5.73803373364336e-48	1.02051420498863	0.848	0.299	1.80053760527995e-43	2.01517162119147e-38	1.14760674672867e-47
Ggh	Gonad	7.66106733993017e-47	0.852522899899959	0.986	0.724	2.40396632059669e-42	4.65306111606413e-44	0.924080398052308	0.964	0.649	1.46008404760976e-39	4.65306111606413e-44	1.53221346798604e-46
Krt7	Gonad	1.97519757217608e-45	0.8020871121766	0.743	0.234	6.19797246173131e-41	1.268355693686e-46	0.800293012375749	0.643	0.132	3.97997333121731e-42	1.97519757217608e-45	2.53671138737201e-46
Cfap126	Gonad	3.42242811934126e-45	0.830645126105084	0.826	0.33	1.0739237195681e-40	1.35549350858498e-40	0.817928414509573	0.893	0.35	4.25340308058881e-36	1.35549350858498e-40	6.84485623868254e-45
Iscu	Gonad	2.18173210324502e-44	0.825268740703386	1	0.953	6.84605716677255e-40	1.35233428143278e-43	0.955480319956836	1	0.929	4.24348974170792e-39	1.35233428143278e-43	4.36346420649005e-44
Cpq	Gonad	8.94784246266119e-37	0.771850729483714	1	0.988	2.80774348635845e-32	5.93712510979577e-43	0.944860467001602	1	0.977	1.86301048820281e-38	8.94784246266119e-37	1.18742502195916e-42
Epn2	Gonad	1.66243223963126e-42	0.703471671940183	0.931	0.452	5.21654612473894e-38	3.83949181286282e-23	0.686575702124971	0.857	0.484	1.20479413595822e-18	3.83949181286282e-23	3.32486447926253e-42
Pnmal1	Gonad	3.49881261925295e-42	0.833092308466231	0.986	0.753	1.09789241179538e-37	4.05734004841977e-40	0.82524886080702	0.902	0.37	1.27315273379364e-35	4.05734004841977e-40	6.99762523850591e-42
Tspo	Gonad	6.02191373652537e-42	0.960066929755748	1	0.927	1.8896163113843e-37	4.99436752167743e-42	1.11746391121799	1	0.939	1.56718258462716e-37	6.02191373652537e-42	9.98873504335487e-42
Kcnd2	Gonad	6.10317642500121e-41	0.890007848481889	0.896	0.482	1.91511573040113e-36	2.06294397500451e-23	0.669170101836477	0.795	0.361	6.47331189916665e-19	2.06294397500451e-23	1.22063528500024e-40
Cadm1	Gonad	2.75046693851212e-39	0.753478033836242	1	0.994	8.63069020635717e-35	1.40227488070903e-39	0.8666324979868	1	0.984	4.40019834817686e-35	2.75046693851212e-39	2.80454976141806e-39
Cd164	Gonad	2.6966533255582e-39	0.776536625209626	1	0.962	8.46182847026907e-35	2.55424318824612e-27	0.727198139983693	1	0.961	8.0149597003975e-23	2.55424318824612e-27	5.39330665111641e-39
Ctxn1	Gonad	2.3008783763017e-32	0.741427309830399	0.931	0.631	7.21992625699712e-28	3.38709510368531e-39	0.860921999580318	0.857	0.347	1.06283657258541e-34	2.3008783763017e-32	6.77419020737063e-39
Cdc42ep5	Gonad	1.17988160264068e-23	0.755150525986342	0.799	0.455	3.70235048092619e-19	1.03698791239072e-37	0.933355820697092	0.67	0.205	3.25396437029084e-33	1.17988160264068e-23	2.07397582478145e-37
Hmgn5	Gonad	8.38269476869963e-36	0.938960190969826	0.986	0.861	2.63040579147026e-31	1.08599198555965e-37	1.12607112172295	0.982	0.854	3.40773425148763e-33	8.38269476869963e-36	2.1719839711193e-37
Snx15	Gonad	5.59501194582379e-36	0.927905935491135	0.91	0.627	1.75565879848005e-31	3.04701923462967e-30	0.716295171566542	0.884	0.447	9.56124165634443e-26	3.04701923462967e-30	1.11900238916476e-35
Adgra1	Gonad	2.74489689910521e-29	0.79585057329627	0.722	0.286	8.61321197970224e-25	6.02469990706663e-36	0.804269511509487	0.607	0.133	1.89049058383844e-31	2.74489689910521e-29	1.20493998141333e-35
Trp53i11	Gonad	1.79248392547548e-35	0.754929300480608	1	0.951	5.62463530974951e-31	5.06981227178549e-21	0.668733109129064	0.982	0.935	1.59085639276357e-16	5.06981227178549e-21	3.58496785095097e-35
Chst8	Gonad	2.80354028648782e-35	0.675771927321062	0.889	0.419	8.79722906497015e-31	3.15247712443801e-24	0.655436561209771	0.777	0.352	9.89215796877403e-20	3.15247712443801e-24	5.60708057297566e-35
Pigyl	Gonad	4.0093476734683e-33	0.742602739678547	0.993	0.829	1.25809320645762e-28	2.89192534505209e-32	0.829039158298656	0.991	0.705	9.07457254023895e-28	2.89192534505209e-32	8.01869534693661e-33
Kcnk1	Gonad	1.28409953657762e-32	0.689990235291295	0.958	0.673	4.02937593582691e-28	1.56216964354514e-23	0.662890596434057	0.911	0.561	4.90193212448028e-19	1.56216964354514e-23	2.56819907315524e-32
Nt5c	Gonad	3.39951224872664e-32	0.714745932753807	0.944	0.658	1.06673294852793e-27	7.85993575418099e-27	0.660033478017822	0.804	0.375	2.46636924030445e-22	7.85993575418099e-27	6.79902449745328e-32
Mt3	Gonad	2.98130907202335e-19	0.683400042211302	0.979	0.87	9.35504973710207e-15	1.92127162762385e-30	1.10312445233756	0.92	0.713	6.02875824032088e-26	2.98130907202335e-19	3.84254325524771e-30
Cxcl14	Gonad	3.78348958363861e-30	1.07261076800625	0.938	0.89	1.18722119644996e-25	3.93848038631167e-26	1.13728119455391	0.902	0.807	1.23585576042074e-21	3.93848038631167e-26	7.56697916727723e-30
Prdx4	Gonad	9.33006943457565e-29	0.689503490181367	1	0.949	2.92768248787549e-24	3.42013617137017e-28	0.862398568648103	0.964	0.908	1.07320452921425e-23	3.42013617137017e-28	1.86601388691513e-28
Isoc1	Gonad	1.9165488588116e-27	0.667948955935699	0.965	0.703	6.0139386640649e-23	2.67888752512394e-21	0.673994220065615	0.857	0.544	8.40608116508642e-17	2.67888752512394e-21	3.8330977176232e-27
Erlec1	Gonad	1.187515183514e-26	0.682129604077679	0.986	0.888	3.72630389434857e-22	2.31076035221977e-24	0.722968980299505	0.955	0.873	7.25093490923041e-20	2.31076035221977e-24	2.375030367028e-26
Lgals1	Gonad	6.86208380541125e-26	0.779762379646988	0.882	0.555	2.1532532773e-21	2.22902034897304e-21	0.756041752943771	0.83	0.465	6.99444295304251e-17	2.22902034897304e-21	1.37241676108225e-25
Gm38426	Gonad	4.20400387121485e-22	0.651491183199832	0.993	0.865	1.31917437474851e-17	1.96231794345761e-23	0.804668621254078	0.955	0.662	6.15755747477563e-19	4.20400387121485e-22	3.92463588691522e-23
Pcolce	Gonad	4.13844674412728e-21	0.740193725526178	0.812	0.479	1.2986032038397e-16	5.2778098761574e-20	0.760233214992768	0.812	0.468	1.65612396103943e-15	5.2778098761574e-20	8.27689348825459e-21
Tshb	Thyro	4.84319839210795e-141	4.13198008022513	0.982	0.737	1.51974722345955e-136	6.1400440965793e-102	4.58200833446053	0.971	0.657	1.92668443706562e-97	6.1400440965793e-102	9.68639678421593e-141
Dio2	Thyro	1.56914009984718e-119	2.88537954252915	0.982	0.496	4.92380471931048e-115	9.07686541974778e-26	1.6738807902297	0.941	0.575	2.84822960006265e-21	9.07686541974778e-26	3.13828019969437e-119
Trhr	Thyro	4.66068910735652e-59	1.00303150883789	0.772	0.024	1.4624776349974e-54	1.32229694761338e-32	0.854582847239107	0.676	0.016	4.14923559191603e-28	1.32229694761338e-32	9.32137821471306e-59
Slc10a4	Thyro	6.18952980371288e-54	1.67158565964091	0.912	0.511	1.94221255710706e-49	5.26472209597084e-50	1.78756644540367	0.941	0.255	1.65201714649469e-45	5.26472209597084e-50	1.23790596074258e-53
Pvalb	Thyro	1.32331805687407e-49	2.05859493094498	0.684	0.141	4.15243973066516e-45	3.72996410056285e-34	1.7969982314381	0.618	0.111	1.17042543511562e-29	3.72996410056285e-34	2.64663611374815e-49
Grin3a	Thyro	1.91729172464879e-47	1.29970009562519	0.737	0.071	6.01626970277544e-43	1.84646207239678e-32	1.06541307783247	0.735	0.034	5.79401333697387e-28	1.84646207239678e-32	3.83458344929759e-47
Chgb	Thyro	4.13528468635908e-47	1.5886746527143	1	0.999	1.29761098173262e-42	2.89920233699933e-42	1.89874759640382	1	1	9.09740701327019e-38	2.89920233699933e-42	8.27056937271817e-47
Ttn	Thyro	4.01473869196357e-44	2.01896308645247	0.737	0.217	1.25978485415125e-39	1.02802214759927e-25	1.89244295691815	0.824	0.196	3.22583069695175e-21	1.02802214759927e-25	8.02947738392715e-44
Cga	Thyro	2.22788545481344e-37	1.95036157794452	1	0.975	6.99088176865908e-33	2.390139188526e-34	2.57143836058762	1	0.971	7.50001775967572e-30	2.390139188526e-34	4.45577090962688e-37
Thy1	Thyro	2.4034749378289e-17	1.0943570578312	0.912	0.714	7.5418640074133e-13	2.46808219269534e-37	1.69725732613646	0.882	0.449	7.74459511245871e-33	2.4034749378289e-17	4.93616438539069e-37
Sdc4	Thyro	6.51150670266981e-37	1.30200172771673	0.912	0.423	2.04324568823076e-32	3.42736964878555e-09	0.791009943927909	0.971	0.646	0.000107547432209242	3.42736964878555e-09	1.30230134053396e-36
Vdr	Thyro	1.74036409386881e-36	1.22811616659275	0.667	0.132	5.46108849015092e-32	1.51726989009794e-29	1.2259402037873	0.882	0.15	4.76104118813834e-25	1.51726989009794e-29	3.48072818773762e-36
Isl1	Thyro	1.15136426258304e-35	1.25339781611398	0.86	0.211	3.61286591955931e-31	1.87131335583378e-20	1.36345675886793	0.824	0.225	5.87199417927083e-16	1.87131335583378e-20	2.30272852516608e-35
Tagln3	Thyro	2.21652084370988e-35	1.28520289691311	0.702	0.207	6.95522075547724e-31	2.13226618192644e-26	1.29889107700445	0.735	0.135	6.69083805226698e-22	2.13226618192644e-26	4.43304168741978e-35
Wfdc2	Thyro	3.08653971347245e-35	1.97223242754376	0.912	0.621	9.68525296690521e-31	1.96564404957359e-15	1.66317181849619	0.853	0.578	6.16799446315696e-11	1.96564404957359e-15	6.17307942694492e-35
Hdc	Thyro	8.06721438678679e-33	1.25000791110012	0.86	0.44	2.53141120242983e-28	2.08071878105867e-11	1.10068553057706	0.971	0.715	6.52908746308401e-07	2.08071878105867e-11	1.61344287735736e-32
Adgrl3	Thyro	7.04953174957765e-25	0.924780757664368	0.825	0.226	2.21207256769997e-20	5.76476099282332e-31	1.18093672206468	0.882	0.12	1.80892435193803e-26	7.04953174957765e-25	1.15295219856467e-30
Shisa9	Thyro	9.46790823977385e-19	0.724596603363753	0.702	0.187	2.97093492655864e-14	1.51422687029437e-27	0.717433721579663	0.794	0.07	4.75149249629672e-23	9.46790823977385e-19	3.02845374058876e-27
Rbp4	Thyro	3.90024581121756e-27	1.51482863348911	0.965	0.727	1.22385813310196e-22	8.80589104308169e-16	1.44305492747561	0.971	0.739	2.7632005504086e-11	8.80589104308169e-16	7.80049162243514e-27
Nell1	Thyro	1.84907826179526e-25	0.758654456165223	0.684	0.128	5.80222267768736e-21	6.50552971849288e-26	1.0503752945749	0.853	0.119	2.04137017036588e-21	1.84907826179526e-25	1.30110594369858e-25
Lef1	Thyro	1.43483472572267e-25	0.923440594687528	0.561	0.065	4.50236788584516e-21	1.01696027456695e-19	0.802290597234275	0.647	0.056	3.19111964556364e-15	1.01696027456695e-19	2.86966945144534e-25
Sdc2	Thyro	5.39363746892075e-15	0.743327827526108	1	0.968	1.69246950137264e-10	1.22484883052168e-22	1.28806658965428	1	0.886	3.84345314529398e-18	5.39363746892075e-15	2.44969766104336e-22
Gria2	Thyro	3.61528095539725e-12	0.786781293063469	0.965	0.69	1.1344390109941e-07	1.60685847479125e-22	1.41387960609503	0.971	0.402	5.04216120804746e-18	3.61528095539725e-12	3.2137169495825e-22
Gata2	Thyro	2.8122146634453e-22	1.16343859225268	0.825	0.406	8.82444839242502e-18	6.28030316787544e-13	0.698816366728401	0.676	0.195	1.97069633104764e-08	6.28030316787544e-13	5.62442932689062e-22
Hddc2	Thyro	4.34650681051183e-22	1.07817671751055	0.772	0.332	1.36389037207051e-17	3.81958829813733e-21	1.14098277634255	0.765	0.24	1.19854861207251e-16	3.81958829813733e-21	8.69301362102369e-22
Plcb1	Thyro	9.97003156914243e-17	0.860228125034002	0.807	0.384	3.1284962060812e-12	1.0388809587008e-21	1.21012748200082	0.853	0.264	3.25990456030725e-17	9.97003156914243e-17	2.07776191740161e-21
Rab3a	Thyro	2.32877627909099e-13	0.735726627987003	1	0.938	7.30746708615963e-09	2.27200942411415e-21	1.34478894264782	1	0.584	7.1293383719278e-17	2.32877627909099e-13	4.54401884822832e-21
Rab3b	Thyro	1.35643781936168e-14	0.855443725141056	1	0.96	4.25636623337501e-10	4.00558812377638e-21	1.48116965438879	0.971	0.733	1.25691349735979e-16	1.35643781936168e-14	8.01117624755277e-21
Ttr	Thyro	5.38485348558533e-21	1.14808919920125	0.614	0.277	1.68971317524182e-16	8.59364668831041e-11	1.05087049373782	0.765	0.427	2.69660039432492e-06	8.59364668831041e-11	1.07697069711707e-20
Lrpap1	Thyro	4.11497073871094e-18	0.885147079933899	1	0.997	1.2912366681001e-13	4.39852329027237e-20	1.22041669732828	1	0.991	1.38021262325457e-15	4.11497073871094e-18	8.79704658054475e-20
Ar	Thyro	5.53634109772583e-20	1.13398622401931	0.947	0.559	1.73724847305539e-15	1.82225934961206e-13	1.20453853711403	0.853	0.384	5.71806761314768e-09	1.82225934961206e-13	1.10726821954517e-19
Rorb	Thyro	1.9757329261121e-19	1.1596137953624	0.947	0.761	6.19965234884716e-15	1.10096064644714e-13	1.1709708150728	0.882	0.524	3.45470441248648e-09	1.10096064644714e-13	3.95146585222421e-19
Parm1	Thyro	1.24453360047264e-18	0.942752481001198	0.93	0.723	3.90522198492309e-14	3.36895406755798e-13	1.03586009704396	1	0.755	1.05714409685902e-08	3.36895406755798e-13	2.48906720094528e-18
Cadm1	Thyro	1.30486549844759e-18	0.819933942397717	1	0.994	4.09453744757868e-14	1.11352625116486e-13	0.887782372069395	1	0.984	3.49413402353023e-09	1.11352625116486e-13	2.60973099689518e-18
Nenf	Thyro	1.16997325495575e-16	0.814436472189041	1	0.996	3.67125907672564e-12	1.78493825489059e-18	1.238599440111	1	0.985	5.60095775002119e-14	1.16997325495575e-16	3.56987650978119e-18
Lhfpl3	Thyro	2.31372718879352e-18	0.725012384143068	0.632	0.204	7.26024454571517e-14	1.4940013335617e-15	0.756340333794133	0.735	0.153	4.68802678458325e-11	1.4940013335617e-15	4.62745437758704e-18
Disp2	Thyro	2.22352129461303e-14	0.767364503725832	0.877	0.657	6.97718747036622e-10	6.15706037269625e-18	0.974487421476155	0.912	0.482	1.93202397434836e-13	2.22352129461303e-14	1.23141207453925e-17
Atp1b1	Thyro	6.29209761169184e-18	0.810285777664356	1	0.994	1.97439730957278e-13	1.18915466207546e-14	1.09610599750727	1	0.954	3.73144841412657e-10	1.18915466207546e-14	1.25841952233837e-17
Mest	Thyro	1.02270853829405e-11	0.827039812514825	1	0.984	3.2091571223129e-07	1.71709023527271e-17	1.46239644305805	1	0.943	5.38805744926225e-13	1.02270853829405e-11	3.43418047054543e-17
Ccdc28a	Thyro	3.16985055058984e-17	0.985414505798012	0.947	0.791	9.94667404269586e-13	6.11567998044463e-11	0.935708894680965	0.941	0.762	1.91903922106372e-06	6.11567998044463e-11	6.33970110117969e-17
Aga	Thyro	2.73905909710154e-10	0.731315356427891	1	0.973	8.59489354079491e-06	3.76005782794873e-17	1.18454777321771	1	0.93	1.17986854583203e-12	2.73905909710154e-10	7.52011565589747e-17
Gaa	Thyro	1.41854747901259e-15	0.911150875122502	1	0.966	4.4512601343936e-11	6.04198532316854e-17	1.17565367197451	1	0.948	1.89591457455705e-12	1.41854747901259e-15	1.20839706463371e-16
Stmn3	Thyro	1.53828846474782e-12	0.753550474524509	1	0.98	4.82699537353219e-08	8.92475991576513e-17	1.3818527054407	0.971	0.827	2.80050041396794e-12	1.53828846474782e-12	1.78495198315303e-16
Ptchd1	Thyro	1.69267635226712e-16	0.72677503600991	0.772	0.289	5.31144912577899e-12	6.19007346805111e-13	0.798675705929564	0.882	0.298	1.94238315353976e-08	6.19007346805111e-13	3.38535270453424e-16
Chga	Thyro	1.83275712015016e-16	0.985508270318818	1	0.999	5.75100856731918e-12	3.29216462793579e-13	1.11679705790531	1	0.998	1.03304833859997e-08	3.29216462793579e-13	3.66551424030032e-16
Eno2	Thyro	2.08925420705968e-16	0.703123159429165	0.912	0.671	6.55587077633256e-12	1.86333293087269e-15	0.875095141736735	0.912	0.472	5.84695240378541e-11	1.86333293087269e-15	4.17850841411936e-16
Tspan2	Thyro	2.57359052806922e-16	0.744170912692406	0.877	0.635	8.07566971802842e-12	6.16875610033815e-13	0.804076955907299	0.765	0.357	1.93569397672511e-08	6.16875610033815e-13	5.14718105613845e-16
Plxdc2	Thyro	2.63189952797651e-16	0.740225353925077	0.667	0.242	8.25863752883751e-12	3.49124591440824e-15	0.7200878659097	0.735	0.153	1.09551805548216e-10	3.49124591440824e-15	5.26379905595304e-16
Mt3	Thyro	3.26944432426592e-16	1.18275931667038	0.947	0.877	1.0259189345114e-11	2.29207082922711e-08	1.07137812507773	0.941	0.721	0.000719228905503176	2.29207082922711e-08	6.53888864853184e-16
Igfbp5	Thyro	1.40063993641451e-15	1.10107447272184	1	0.88	4.3950680564751e-11	3.62256044700028e-08	0.885925720934344	0.971	0.793	0.00113672324266422	3.62256044700028e-08	2.80127987282903e-15
Irs4	Thyro	7.39626110150459e-12	0.715524725615736	0.684	0.388	2.32087277104113e-07	2.22383319587835e-15	0.94778358291103	0.765	0.224	6.97816618534669e-11	7.39626110150459e-12	4.44766639175671e-15
Rcn1	Thyro	9.36854962535813e-12	0.709541043902807	0.982	0.917	2.93975718694113e-07	3.80972176720242e-15	0.992647740473452	1	0.883	1.19545259333045e-10	9.36854962535813e-12	7.61944353440483e-15
Tceal5	Thyro	4.24999071665432e-15	0.88655416351578	0.86	0.568	1.33360458697896e-10	7.8622386308708e-11	0.88900896443535	0.794	0.341	2.46709185998095e-06	7.8622386308708e-11	8.49998143330865e-15
Lcmt1	Thyro	9.74859547370357e-15	0.79016695518763	0.912	0.818	3.05901177369344e-10	9.25415949536871e-14	0.892275244640142	1	0.615	2.90386270805175e-09	9.25415949536871e-14	1.9497190947407e-14
Il18bp	Thyro	1.87102898679539e-14	0.84703101038599	0.912	0.77	5.87110185766527e-10	0.000154852044026423	0.652541798759975	1	0.942	1	0.000154852044026423	3.74205797359075e-14
Kcnk3	Thyro	2.43989302672002e-12	0.702918531313494	0.544	0.19	7.65614032854475e-08	2.00612113026671e-14	0.790155923661728	0.588	0.096	6.2950074946639e-10	2.43989302672002e-12	4.01224226053336e-14
Aplp1	Thyro	2.34515344890613e-14	0.823433382265641	1	0.989	7.35885700732253e-10	4.84381957600945e-14	1.11693643009319	1	0.98	1.51994214475601e-09	4.84381957600945e-14	4.69030689781219e-14
Resp18	Thyro	1.11699712525778e-12	0.809250621366382	1	1	3.50502527934639e-08	1.542167812383e-13	0.898689972925903	1	1	4.83916837847661e-09	1.11699712525778e-12	3.08433562476575e-13
Ldhb	Thyro	5.82638591432926e-13	0.695381789967744	0.842	0.518	1.82826163605738e-08	7.04687139281202e-12	0.927476895849369	0.676	0.342	2.21123777435049e-07	7.04687139281202e-12	1.16527718286551e-12
Ly6h	Thyro	1.86046362236087e-09	0.689461492936921	0.982	0.992	5.83794880060616e-05	8.63450110696079e-13	1.22266615187821	1	0.959	2.70942010235323e-08	1.86046362236087e-09	1.72690022139141e-12
Podxl2	Thyro	9.34775917568717e-13	0.68034142579839	0.684	0.529	2.93323335173888e-08	7.22208745510753e-12	0.756625363068161	0.853	0.405	2.26621882253819e-07	7.22208745510753e-12	1.86955183513656e-12
Tmem59l	Thyro	3.77303649379143e-12	0.661095088640837	1	0.999	1.18394112138681e-07	9.78739246509455e-13	0.958931147352871	1	0.989	3.07118588162202e-08	3.77303649379143e-12	1.95747849301795e-12
Cntn1	Thyro	1.9096399854818e-09	0.671787487882398	0.895	0.696	5.99225931044334e-05	1.03219880597885e-12	0.92313724193832	0.912	0.605	3.23893663328102e-08	1.9096399854818e-09	2.06439761195662e-12
Tppp3	Thyro	1.34573603371696e-07	0.710443606432876	0.895	0.796	0.00422278510020044	2.03780616402114e-11	1.00787282281386	0.618	0.257	6.39443196208193e-07	1.34573603371696e-07	4.07561232800074e-11
Rxrg	Thyro	4.21486215436543e-11	0.732892672233046	0.947	0.708	1.32258159541833e-06	1.47571335834221e-06	0.694314030370902	0.912	0.609	0.0463064094714202	1.47571335834221e-06	8.42972430855319e-11
Prkacb	Thyro	1.77840757681997e-10	0.725067154419799	0.93	0.809	5.58046513530337e-06	8.96020394149953e-11	0.803853402304504	0.971	0.749	2.81162239480314e-06	1.77840757681997e-10	1.79204078821962e-10
Lrpprc	Thyro	1.09038755283958e-09	0.665054746526907	0.825	0.586	3.4215271020553e-05	1.58125686236227e-07	0.678141896146374	0.912	0.553	0.00496182590840656	1.58125686236227e-07	2.1807751044902e-09
Tspan7	Thyro	1.66714443468408e-09	0.735110966739023	0.93	0.883	5.23133252159519e-05	1.24433001898871e-08	0.740195783181421	1	0.849	0.000390458316658466	1.24433001898871e-08	3.33428886658879e-09
Kcnd2	Thyro	1.85290591520063e-09	0.813780826007571	0.789	0.506	5.81423347130807e-05	2.01668120417763e-09	0.807341406181214	0.794	0.378	6.32814395058897e-05	2.01668120417763e-09	3.705811826968e-09
Cd59a	Thyro	3.94805625321045e-09	0.732097199956069	0.947	0.836	0.000123886057169491	8.57486481416847e-08	0.977971041358449	0.971	0.775	0.00269070683003792	8.57486481416847e-08	7.89611249083374e-09
Rab3c	Thyro	7.02064574410032e-09	0.673745749441342	0.877	0.69	0.000220300842804124	2.49921416276433e-08	0.796901183831777	0.824	0.497	0.000784228412133819	2.49921416276433e-08	1.40412914389111e-08
Eno3	Thyro	2.11723738541228e-07	0.799558760058944	0.789	0.725	0.00664367919168518	1.11793803105225e-08	0.854758898713565	0.853	0.531	0.000350797774763887	2.11723738541228e-07	2.23587604960665e-08
Nrxn1	Thyro	3.69861578029075e-08	0.656642036677115	0.982	0.923	0.00116058864569743	3.40677517523815e-08	0.856986057805493	0.941	0.838	0.00106901198223798	3.69861578029075e-08	6.81355023441512e-08
Hmgn5	Thyro	1.42913943010622e-07	0.686433880553293	0.965	0.868	0.00448449661773029	5.47437348868995e-05	0.7857078256045	0.941	0.859	1	5.47437348868995e-05	2.85827865596848e-07
