# Supplementary material for: Single-cell transcriptomic analysis reveals rich pituitary–Immune interactions under systemic inflammation
Source: PLoS Biol. 2023 Dec 18;21(12):e3002403. doi: 10.1371/journal.pbio.3002403 (PMC10727439; doi:10.1371/journal.pbio.3002403)
Supplement: S6 Table — (CSV) [file pbio.3002403.s017.csv]

gene	cell_type	state	p_val	avg_log2FC	pct.1	pct.2	p_val_adj
Bst2	Som	Inflammation	0	1.9014312557294	0.958	0.446	0
Ccl17	Som	Inflammation	0	2.00063252228955	0.993	0.624	0
Gbp3	Som	Inflammation	0	2.35992667572646	0.935	0.494	0
H2-D1	Som	Inflammation	0	1.87501427876558	1	0.989	0
Ifitm3	Som	Inflammation	0	2.90703338438001	0.99	0.667	0
Irf7	Som	Inflammation	0	2.01206997153557	0.907	0.172	0
Isg15	Som	Inflammation	0	2.13513745963143	0.873	0.16	0
LOC118568081	Som	Inflammation	0	2.03687712095401	0.951	0.347	0
Mt1	Som	Inflammation	0	1.62502902623521	1	0.998	0
Mt2	Som	Inflammation	0	2.50148538514871	0.999	0.985	0
Nfkbia	Som	Inflammation	0	1.90365678703417	0.998	0.928	0
Rtp4	Som	Inflammation	0	2.33867052260477	0.938	0.415	0
Serpina3g	Som	Inflammation	0	1.88059661434835	0.917	0.193	0
Serpina3i	Som	Inflammation	0	1.67887977307427	0.855	0.061	0
Serpina3m	Som	Inflammation	0	2.67486528202539	0.946	0.162	0
Serpina3n	Som	Inflammation	0	3.47075486718098	0.996	0.308	0
Shisa5	Som	Inflammation	0	1.83091640114765	0.987	0.914	0
Slc10a6	Som	Inflammation	0	1.97757062130327	0.929	0.077	0
Steap4	Som	Inflammation	0	2.29035101920913	0.882	0.105	0
Zbp1	Som	Inflammation	0	1.97800445697649	0.943	0.489	0
Snx10	Som	Inflammation	9.38724727098368e-323	1.48760937475758	0.988	0.87	2.94562432116197e-318
Oasl2	Som	Inflammation	4.84184332924422e-322	2.05391878731192	0.921	0.428	1.51932201828354e-317
Tmem140	Som	Inflammation	4.33789637048614e-321	1.83683946922304	0.991	0.777	1.36118850209485e-316
Ppp1r21	Som	Inflammation	6.73446059876828e-319	2.11786330534558	0.975	0.552	2.1132063912875e-314
Gbp2	Som	Inflammation	1.11307639771154e-315	2.19739098158287	0.863	0.173	3.49272242837904e-311
Ckb	Som	Healthy	1.25283696627127e-315	-1.41159932261437	0.797	0.995	3.93127711646262e-311
Map1lc3b	Som	Inflammation	1.3249947835196e-311	1.08392105057148	1	0.989	4.15770113120616e-307
Cxcl10	Som	Inflammation	6.18378053234842e-311	2.62199012295949	0.829	0.132	1.94040849324561e-306
Ifit3	Som	Inflammation	3.3745385750985e-304	2.2727044281287	0.864	0.214	1.05889645948016e-299
Lcn2	Som	Inflammation	2.11557781700627e-302	2.76864946286899	0.978	0.526	6.63847163198397e-298
Xaf1	Som	Inflammation	5.94677551501166e-300	2.07814358525146	0.911	0.378	1.86603868885551e-295
Sbno2	Som	Inflammation	1.36869528452149e-298	1.24296995094007	0.936	0.333	4.29482893329997e-294
Timp1	Som	Inflammation	1.80452369039517e-288	1.81511781037857	0.885	0.252	5.662414888091e-284
Cd302	Som	Inflammation	2.4221482849413e-282	2.02322459836784	0.936	0.418	7.60045910331731e-278
Usp18	Som	Inflammation	2.22729100506266e-278	1.89376993394646	0.829	0.179	6.98901644478611e-274
H2-K1	Som	Inflammation	3.85559668990389e-278	1.47237721207064	0.999	0.982	1.20984768532494e-273
Serping1	Som	Inflammation	9.42360142231335e-278	1.56655031906962	0.921	0.307	2.95703189030771e-273
Cxcl1	Som	Inflammation	2.19057548440446e-277	3.37533446075426	0.879	0.271	6.87380681251277e-273
Hoga1	Som	Inflammation	7.44824254963773e-277	1.05055004393635	0.785	0.089	2.33718402965082e-272
Tiparp	Som	Inflammation	1.51304654732387e-276	1.86386830079065	0.95	0.477	4.74778876084758e-272
Irf9	Som	Inflammation	3.46947891551157e-274	1.41971060829155	0.921	0.476	1.08868778889837e-269
Ankrd2	Som	Inflammation	4.25070089169496e-274	1.78078532067165	0.877	0.206	1.33382743280496e-269
Nrsn1	Som	Healthy	1.15495796023203e-273	-1.24328777516208	0.45	0.954	3.62414258341208e-269
Isg20	Som	Inflammation	2.32310698000527e-269	1.29261487407836	0.999	0.977	7.28967739255853e-265
Fgg	Som	Inflammation	2.40744332845086e-269	1.57135114507773	0.725	0.043	7.55431642034596e-265
Sult1a1	Som	Inflammation	1.4954334218228e-268	1.61141477325362	0.982	0.579	4.69252053433775e-264
Vmp1	Som	Inflammation	1.12727647208373e-265	1.53937839557959	0.987	0.898	3.53728084175153e-261
Cd79b	Som	Inflammation	6.72425986233827e-265	1.91085958718003	0.96	0.547	2.11000550220313e-260
Txnip	Som	Inflammation	3.35556155995357e-262	1.51906370967489	0.995	0.921	1.05294166189783e-257
Ifit1	Som	Inflammation	5.68652741190311e-259	2.4144661030529	0.807	0.216	1.78437543658108e-254
Lgals3bp	Som	Inflammation	1.287762231674e-257	1.54560657441525	0.959	0.684	4.04086910676985e-253
Herc6	Som	Inflammation	2.81754439225976e-254	1.51638455909036	0.865	0.288	8.84117254847192e-250
Serpina3f	Som	Inflammation	5.18546854326535e-252	1.92898109825671	0.688	0.043	1.62714817419123e-247
Ly6e	Som	Inflammation	3.32217964594508e-251	1.49929372716202	0.999	0.97	1.04246675110111e-246
D17H6S56E-5	Som	Inflammation	5.13732936978886e-251	1.36177324429747	0.836	0.193	1.61204258294605e-246
Ube2l6	Som	Inflammation	5.2408439888058e-250	1.52655111361069	0.89	0.329	1.64452443524737e-245
Cdkn1a	Som	Inflammation	5.84485076803527e-247	1.61767368821216	0.99	0.682	1.83405572250179e-242
Ifit3b	Som	Inflammation	1.30753097905303e-244	1.43023318153759	0.774	0.134	4.10290145917052e-240
Tgtp1	Som	Inflammation	8.97242803199679e-244	0.769547296384601	0.756	0.109	2.81545819216027e-239
Ccl5	Som	Inflammation	1.08798068791281e-243	1.27238023444831	0.846	0.187	3.41397460060162e-239
Rsad2	Som	Inflammation	2.07472072575937e-243	2.28884682926233	0.795	0.225	6.51026616536034e-239
Junb	Som	Inflammation	2.43014696066138e-243	1.46977590902909	0.996	0.925	7.62555814785935e-239
Socs3	Som	Inflammation	4.00787041411085e-241	1.48922156066526	0.958	0.633	1.25762965724385e-236
Iigp1	Som	Inflammation	6.03012404799757e-238	1.11509433094483	0.726	0.083	1.89219262502116e-233
Tacc2	Som	Inflammation	1.510397861282e-236	1.45141701987894	0.958	0.618	4.73947744891677e-232
Tap1	Som	Inflammation	1.88475995625653e-235	1.52698991278205	0.827	0.282	5.91418826673738e-231
Ccl8	Som	Inflammation	6.84339521837366e-233	1.81696703354711	0.865	0.245	2.14738898557347e-228
Stat2	Som	Inflammation	4.65638722986975e-231	1.29897897166899	0.852	0.314	1.46112774886083e-226
Il1rn	Som	Inflammation	9.075866962047e-227	1.28529599452656	0.627	0.028	2.84791629402073e-222
Ddx58	Som	Inflammation	1.7525153181588e-224	1.66836104424613	0.803	0.248	5.49921781685051e-220
Bcl2l1	Som	Inflammation	9.23662368387529e-224	1.20289428331629	0.963	0.694	2.89836014576323e-219
Gbp5	Som	Inflammation	1.90786601852723e-222	1.38764973320098	0.671	0.065	5.98669277953658e-218
Cebpd	Som	Inflammation	3.63628880723921e-221	1.33486369326572	0.999	0.98	1.14103106482359e-216
Ifi47	Som	Inflammation	3.46556166112972e-219	1.47059508969537	0.752	0.147	1.0874585936459e-214
Slc39a14	Som	Inflammation	6.16489974645601e-219	1.39929176843342	0.974	0.687	1.93448389144043e-214
Pcp4l1	Som	Healthy	9.96112385908643e-219	-1.20536148992126	0.326	0.89	3.12570105574273e-214
Sytl4	Som	Healthy	1.54910822816498e-215	-1.10022584186034	0.547	0.941	4.86094670915888e-211
Pnpla2	Som	Inflammation	2.06838275232313e-214	1.26739590831559	0.973	0.761	6.49037823851473e-210
Gbp4	Som	Inflammation	4.33957941547818e-211	0.958523949057999	0.661	0.063	1.3617166247829e-206
Gbp6	Som	Inflammation	1.79369425826705e-210	1.42836254390993	0.802	0.253	5.62843321301616e-206
Ccdc33	Som	Inflammation	5.01968508396037e-210	1.1434881359046	0.717	0.116	1.57512698249592e-205
Efemp1	Som	Inflammation	5.74048261660948e-210	1.36151980791164	0.996	0.959	1.80130604026589e-205
Irgm1	Som	Inflammation	1.68651998680711e-209	1.48706973041317	0.904	0.628	5.29213106660204e-205
Serpina3h	Som	Inflammation	1.23696557243276e-208	0.76984246992136	0.683	0.084	3.88147426973677e-204
Gm12250	Som	Inflammation	2.20989997303724e-207	1.29384272432738	0.587	0.026	6.93444512539356e-203
Saa3	Som	Inflammation	1.60766069086537e-205	1.59859381686893	0.774	0.162	5.04467848186645e-201
Cplx2	Som	Healthy	6.39379246394762e-205	-1.21556996117048	0.556	0.96	2.00630813726212e-200
Ddx60	Som	Inflammation	1.0444349563411e-202	1.4544884575464	0.826	0.312	3.27733244950275e-198
Tuba4a	Som	Healthy	5.26708917186357e-202	-1.13917370358813	0.641	0.951	1.65275991123907e-197
Igtp	Som	Inflammation	1.08043057844242e-201	1.90518829445989	0.921	0.695	3.39028311209446e-197
Apobec3	Som	Inflammation	5.91353217343359e-201	1.33844526863433	0.921	0.517	1.85560726070173e-196
Psmb8	Som	Inflammation	7.17618614278057e-201	1.42658226206893	0.978	0.859	2.25181544974311e-196
Ifi44	Som	Inflammation	5.33100035901434e-200	0.840836444012808	0.617	0.048	1.67281460265511e-195
Oasl1	Som	Inflammation	4.54413030301274e-199	1.0313207703518	0.567	0.024	1.42590264778237e-194
Stat1	Som	Inflammation	4.84785448154609e-196	1.48566929223358	0.886	0.532	1.52120825776435e-191
H2-T23	Som	Inflammation	4.9641389516923e-194	0.99040410951724	0.931	0.588	1.55769716165153e-189
Deptor	Som	Inflammation	1.00159148037571e-193	1.06815198452888	0.936	0.519	3.14289390627094e-189
Stmn1	Som	Healthy	1.08252374483582e-193	-1.06147161751427	0.865	0.993	3.39685125892031e-189
Stat3	Som	Inflammation	8.01688751673974e-193	1.10587945699359	0.994	0.966	2.51561913387776e-188
Pnp	Som	Inflammation	9.81851345360263e-193	1.235803161463	0.975	0.86	3.08095133660597e-188
Parp14	Som	Inflammation	3.07323906023934e-192	1.50578009246009	0.736	0.201	9.64351684712504e-188
Mx2	Som	Inflammation	4.36195934646312e-192	1.24577871251383	0.672	0.118	1.36873922332666e-187
Eif2ak2	Som	Inflammation	1.22472479414529e-187	1.45885480326694	0.851	0.414	3.84306393154852e-183
Tppp3	Som	Healthy	3.32383425650049e-187	-0.968815641834285	0.245	0.808	1.04298595134729e-182
Gm31593	Som	Inflammation	5.41436278650744e-186	0.961720006144724	0.558	0.03	1.69897289877817e-181
Zfp36	Som	Inflammation	1.13149052164074e-185	1.35951014884274	0.953	0.642	3.55050410785647e-181
Arid5a	Som	Inflammation	9.83711818141654e-185	1.14408015235417	0.887	0.43	3.0867893141467e-180
Map3k6	Som	Inflammation	9.29350473507224e-184	0.764412812750549	0.67	0.102	2.91620885081832e-179
Tgtp2	Som	Inflammation	2.69220078977073e-182	0.805238573491484	0.788	0.267	8.44785685822157e-178
Slc12a7	Som	Inflammation	1.63724586562233e-181	1.17921324839758	0.884	0.495	5.13751380173629e-177
Syt13	Som	Healthy	3.18974734162442e-181	-0.775449788584981	0.455	0.924	1.00091081832833e-176
Rab3b	Som	Healthy	6.39778224051896e-181	-1.1047836119999	0.698	0.973	2.00756008925245e-176
Nqo1	Som	Healthy	1.08482510550821e-180	-0.97198181724255	0.479	0.917	3.40407269857423e-176
Myd88	Som	Inflammation	2.86325693113986e-180	1.17431173424096	0.863	0.461	8.98461392422377e-176
Sat1	Som	Inflammation	1.91499789708991e-179	1.3395075181023	0.992	0.922	6.00907190127844e-175
Upp1	Som	Inflammation	3.34944215783698e-179	0.929746167265617	0.68	0.126	1.05102145470767e-174
Clic4	Som	Inflammation	7.10103126125918e-179	1.20238474346284	0.891	0.548	2.22823259947052e-174
Parp9	Som	Inflammation	8.9869888061576e-179	1.23654164346136	0.754	0.26	2.82002721748419e-174
6330403K07Rik	Som	Healthy	1.45895300160164e-177	-1.01227130371563	0.904	0.999	4.57804862372578e-173
Psmb10	Som	Inflammation	4.10168085764816e-177	1.38497167728934	0.963	0.87	1.28706643632142e-172
Lgals9	Som	Inflammation	1.13443318503097e-176	0.990532730594028	0.741	0.19	3.55973789130869e-172
Tlr2	Som	Inflammation	1.52010057426209e-176	0.969835625333582	0.601	0.076	4.76992359197702e-172
Il1r2	Som	Inflammation	8.69754199716161e-176	0.673991902112752	0.552	0.036	2.72920170328934e-171
Gm4275	Som	Inflammation	6.58604881134673e-174	1.13196033853022	0.845	0.36	2.06663625651249e-169
Mmd2	Som	Healthy	1.01971928332294e-173	-0.657415208793788	0.154	0.699	3.19977713913907e-169
Cxxc5	Som	Healthy	7.09101604366891e-173	-0.880645614632623	0.472	0.924	2.22508992434287e-168
Nek7	Som	Inflammation	1.67316859380131e-172	0.918765030950882	0.988	0.947	5.25023573048914e-168
Ddit4l	Som	Healthy	8.63092567214326e-172	-1.03327262421941	0.254	0.789	2.70829816666183e-167
1700086L19Rik	Som	Healthy	1.22857601020164e-171	-1.00059783513849	0.77	0.979	3.85514866241173e-167
Nfic	Som	Healthy	1.81705905554904e-171	-0.973844814841895	0.634	0.974	5.70174961040732e-167
Rnf213	Som	Inflammation	4.01835682694922e-171	1.20360830882847	0.799	0.317	1.2609201887284e-166
Mest	Som	Healthy	9.98971343226971e-171	-0.979545759754578	0.942	0.999	3.13467217791191e-166
Vat1	Som	Healthy	1.02430224961558e-170	-0.692148648492455	0.393	0.894	3.21415802906871e-166
Tpi1	Som	Healthy	6.59975842358127e-170	-0.82034427955429	0.962	0.998	2.07093819573557e-165
Gbp9	Som	Inflammation	1.16514234506629e-169	1.05789703688406	0.751	0.227	3.65610016458352e-165
Map3k8	Som	Inflammation	1.13290365989373e-168	0.653651658130019	0.664	0.124	3.55493839438053e-164
Tsc22d1	Som	Inflammation	5.71562776670256e-168	1.17722028313379	0.997	0.989	1.7935068369136e-163
Rgs9	Som	Inflammation	1.14986834118957e-167	1.14349610003311	0.962	0.782	3.60817186781876e-163
Ifit2	Som	Inflammation	1.42764639279703e-167	0.708284775451282	0.529	0.031	4.4798116159578e-163
Cldn9	Som	Healthy	2.28850699676704e-167	-0.946926382696241	0.67	0.991	7.1811061051553e-163
Gbp7	Som	Inflammation	4.13570483368922e-165	1.61015330401994	0.869	0.604	1.29774281976334e-160
Htatsf1	Som	Healthy	8.65551189885621e-165	-0.769374028248648	0.987	1	2.71601307874209e-160
Relb	Som	Inflammation	2.44596634323193e-164	0.843648354463634	0.601	0.093	7.67519778842748e-160
Litaf	Som	Inflammation	4.28055537622017e-164	0.944563623379715	0.695	0.172	1.34319547150413e-159
Cystm1	Som	Healthy	3.05471781546555e-160	-0.812792936808894	0.982	0.998	9.58539903314934e-156
Klf15	Som	Inflammation	2.62264977485517e-159	0.941382917840179	0.936	0.66	8.22961272851805e-155
Tapbp	Som	Inflammation	3.98264139181036e-159	0.91952629879176	0.999	0.99	1.24971304233617e-154
Ifitm2	Som	Inflammation	1.56423344991868e-157	1.04349163585665	1	0.991	4.90840814249982e-153
Nrtn	Som	Inflammation	5.88296875223662e-157	1.17263187695791	0.867	0.422	1.84601676476433e-152
Gem	Som	Inflammation	5.0016930978624e-154	1.24173165850977	0.858	0.395	1.56948127717824e-149
Wfdc1	Som	Healthy	5.08850846079102e-154	-0.957117871202389	0.301	0.802	1.59672306991162e-149
Perp	Som	Healthy	6.96399623046392e-154	-0.85617234580625	0.562	0.917	2.18523237715727e-149
Slc1a4	Som	Inflammation	2.27813126771746e-153	0.977407960492028	0.848	0.398	7.14854810497062e-149
Icam1	Som	Inflammation	6.09380076995211e-153	0.781983201223219	0.531	0.049	1.91217374360327e-148
Dbpht2	Som	Healthy	1.8109248718008e-151	-0.703081115247972	0.661	0.963	5.68250115522373e-147
Dapl1	Som	Healthy	2.55172714529518e-151	-1.31823329917374	0.655	0.96	8.00706460922176e-147
Trim12a	Som	Inflammation	8.84835925665112e-151	0.7099791695626	0.581	0.088	2.77652665114455e-146
Tuba1a	Som	Healthy	2.18836362759006e-150	-0.669132815604847	0.999	0.999	6.86686622701486e-146
Pnmal1	Som	Healthy	2.35126034141863e-150	-0.712039530053048	0.388	0.869	7.37801982533753e-146
Ifi35	Som	Inflammation	8.69352690046769e-150	1.12721923856469	0.978	0.921	2.72794180609776e-145
Bag2	Som	Healthy	3.47281870767638e-149	-0.879311889059785	0.669	0.963	1.08973578228177e-144
Cmbl	Som	Healthy	1.14768772028351e-148	-0.827795316053994	0.285	0.76	3.60132929747762e-144
Ifi27	Som	Inflammation	5.56646754598052e-147	0.936347427985959	0.999	0.998	1.74670185125323e-142
Rab3a	Som	Healthy	3.90418403831962e-146	-0.829111183515979	0.581	0.944	1.22509390938431e-141
Pitx1	Som	Healthy	8.04430979891685e-146	-0.831661976891812	0.581	0.94	2.52422397180212e-141
Ifih1	Som	Inflammation	2.30625865755357e-144	1.24759109205941	0.855	0.503	7.23680904153735e-140
Ralgds	Som	Inflammation	4.20808363748272e-144	1.2008147455009	0.925	0.712	1.3204545646057e-139
Nfkbiz	Som	Inflammation	2.07176671857202e-143	1.17695206515815	0.675	0.213	6.50099678620713e-139
Ppp1r14a	Som	Healthy	8.73567259947044e-143	-0.997904296509799	0.537	0.925	2.74116670498783e-138
Abracl	Som	Inflammation	1.12724887174749e-142	1.38503687353411	0.926	0.704	3.53719423465645e-138
Wdr6	Som	Healthy	4.11928523556241e-140	-0.77671979562519	0.849	0.97	1.29259051406713e-135
Bbx	Som	Inflammation	4.55788447061991e-140	0.664419792193874	1	0.998	1.43021856803582e-135
Fkbp4	Som	Healthy	8.11550797524794e-140	-0.792461947995181	0.848	0.987	2.54656524755305e-135
Necab2	Som	Healthy	3.34326175199825e-138	-0.851004008317521	0.455	0.873	1.04908210515953e-133
Trim34a	Som	Inflammation	8.00736762436135e-137	0.696695990268679	0.755	0.284	2.51263188684835e-132
Dtx3l	Som	Inflammation	9.07437514144409e-137	1.03281122684784	0.726	0.294	2.84744817563374e-132
Six6	Som	Healthy	9.7333209921299e-137	-0.932725173413821	0.558	0.923	3.05421879412044e-132
Trafd1	Som	Inflammation	2.22766931415165e-136	1.01307623908443	0.96	0.886	6.99020354087647e-132
Saa1	Som	Inflammation	6.18320948547254e-136	1.20265067009773	0.544	0.077	1.94022930444643e-131
Cd47	Som	Inflammation	6.49088521053275e-136	0.763181414724916	0.996	0.992	2.03677487021307e-131
Arhgef28	Som	Inflammation	8.45958073427402e-136	1.03889282085478	0.959	0.81	2.65453183860784e-131
Klhdc8b	Som	Healthy	3.94409900097094e-135	-0.71314700113016	0.352	0.796	1.23761882551467e-130
Pou1f1	Som	Healthy	7.01756414162355e-134	-0.731488955423362	0.959	0.995	2.20204145200005e-129
Dhx58	Som	Inflammation	6.16545753124177e-133	0.813346519796129	0.641	0.165	1.93465891872836e-128
Trim12c	Som	Inflammation	1.86657586905589e-132	0.755750298824121	0.606	0.135	5.85712841951049e-128
Birc3	Som	Inflammation	4.38552000842192e-132	0.656450237229497	0.674	0.212	1.37613232344272e-127
Prlr	Som	Healthy	7.8540329025078e-132	-0.846029009123881	0.666	0.964	2.46451698447792e-127
Tubb4b	Som	Healthy	1.8155279530811e-131	-0.794853873967168	0.916	0.988	5.69694516397319e-127
Rem2	Som	Healthy	1.32480291597591e-130	-0.749382991042378	0.314	0.783	4.15709907004081e-126
Pms2	Som	Inflammation	8.99903535010011e-130	1.4039183703694	0.9	0.63	2.82380730250791e-125
Por	Som	Inflammation	2.34269302549035e-128	0.915143871796628	0.992	0.976	7.35113644468616e-124
Irgm2	Som	Inflammation	9.02436076684488e-128	0.7213509709109	0.716	0.27	2.83175416502826e-123
Pde10a	Som	Healthy	1.18552109761809e-127	-0.911724045587953	0.317	0.756	3.72004665221579e-123
Dynll1	Som	Healthy	1.46221278557604e-127	-0.778452366036167	0.976	0.998	4.58827749985905e-123
Parp12	Som	Inflammation	1.53209970023762e-126	0.795763040715126	0.768	0.353	4.80757564937564e-122
Helz2	Som	Inflammation	3.63560742251425e-126	0.687789234968609	0.668	0.213	1.14081725311075e-121
Acot7	Som	Healthy	4.6329108893842e-126	-0.779375178108887	0.851	0.978	1.45376110797987e-121
Lamp2	Som	Inflammation	1.76766212954131e-125	0.71013270657705	0.995	0.979	5.54674699628768e-121
Tnfaip3	Som	Inflammation	1.4300802586275e-124	0.749349278104223	0.581	0.132	4.48744884354722e-120
Cd274	Som	Inflammation	5.76963148206811e-124	0.838264138080226	0.679	0.263	1.81045266275815e-119
Cmpk2	Som	Inflammation	4.8400479170059e-123	1.21295414435261	0.713	0.387	1.51875863587728e-118
Gnl2	Som	Inflammation	1.3560119782161e-122	0.884353360328594	0.961	0.86	4.25502998644429e-118
Orm1	Som	Inflammation	1.74365387691607e-121	0.815457589896644	0.412	0.024	5.47141150037495e-117
Zc3hav1	Som	Inflammation	2.74317697949452e-121	0.883011437096905	0.806	0.492	8.60781504395586e-117
Bnip3	Som	Inflammation	4.7844621885704e-120	0.695600116425585	0.996	0.983	1.50131639015151e-115
Cxcl2	Som	Inflammation	4.88725062785692e-119	1.71800678242752	0.517	0.093	1.53357037451522e-114
Mdm1	Som	Inflammation	5.13869458541757e-119	0.808350286186809	0.992	0.91	1.61247097395818e-114
Efcab1	Som	Healthy	5.7324602197464e-119	-0.774889343981613	0.652	0.938	1.79878869235422e-114
Il1r1	Som	Inflammation	9.3487162133875e-119	0.753569805985628	0.836	0.435	2.93353366059886e-114
Gm13373	Som	Healthy	1.63070728774416e-118	-0.669617119658393	0.181	0.632	5.1169963982124e-114
Gm39741	Som	Inflammation	1.95831755377736e-118	0.816370910430424	0.594	0.135	6.14500465199797e-114
Tnip1	Som	Inflammation	2.31979445130159e-118	0.990228202741013	0.826	0.536	7.27928300873925e-114
1700092K14Rik	Som	Inflammation	2.49568745684054e-118	0.722051561916492	0.443	0.041	7.83121767081992e-114
Cbarp	Som	Healthy	4.17281083503837e-118	-0.734514981756242	0.641	0.924	1.30938631192669e-113
Mitd1	Som	Inflammation	2.16321611748532e-117	1.0658577641414	0.902	0.66	6.7879558550572e-113
Cibar2	Som	Healthy	1.0508998002981e-116	-0.666373655980527	0.308	0.773	3.29761848335539e-112
Gm36561	Som	Healthy	1.18690260362863e-116	-0.864483697624604	0.818	0.978	3.72438167992629e-112
Csf3	Som	Inflammation	3.12191314915952e-116	1.44211933966706	0.427	0.04	9.79625127074765e-112
Saa2	Som	Inflammation	6.57960619459493e-116	0.720771483420822	0.405	0.026	2.06461462780194e-111
Gm16174	Som	Inflammation	9.98933054354229e-116	0.698025965658743	0.627	0.174	3.13455203125813e-111
Rnf125	Som	Inflammation	1.68529485915897e-115	1.18958587577907	0.62	0.185	5.28828673855493e-111
BC028471	Som	Inflammation	2.09272628998008e-115	0.831825281081694	0.87	0.504	6.5667658253285e-111
Tmem130	Som	Healthy	2.27165211914992e-115	-0.678921975639789	0.894	0.993	7.12821718468053e-111
Elf3	Som	Inflammation	4.60827117090952e-115	0.714198674978369	0.641	0.192	1.4460294107197e-110
Nkiras1	Som	Healthy	3.09096952635445e-113	-0.717179669640239	0.522	0.872	9.69915327674762e-109
Prdx6	Som	Healthy	4.44910835823174e-112	-0.687325912362213	0.976	0.999	1.39608571172954e-107
Mmp7	Som	Inflammation	6.71639410575754e-111	1.74263209222035	0.676	0.251	2.10753730644566e-106
Ttyh1	Som	Healthy	7.2755336984306e-111	-0.809767238937875	0.536	0.869	2.28298971923054e-106
H2-T22	Som	Inflammation	1.70914434089864e-110	0.713000705294126	0.91	0.71	5.36312402730584e-106
Dbi	Som	Healthy	2.11954722524659e-110	-0.935392644795729	0.943	0.996	6.65092723810127e-106
Nr4a1	Som	Healthy	6.82848172393948e-109	-0.68107408251858	0.148	0.565	2.14270928015497e-104
Rpap3	Som	Inflammation	2.49058385066144e-108	0.931610034306059	0.979	0.903	7.81520306499054e-104
Hspa4l	Som	Healthy	7.33664576702856e-108	-0.689744415276648	0.723	0.957	2.30216607523589e-103
Eif1a	Som	Inflammation	2.77667802009097e-107	0.833075722123863	0.981	0.934	8.71293795924346e-103
Errfi1	Som	Inflammation	3.75129867578251e-107	0.806080015237253	0.839	0.456	1.17712001147379e-102
Psmb9	Som	Inflammation	5.21334781849329e-106	0.966764684163459	0.884	0.676	1.63589641196501e-101
Abhd8	Som	Healthy	2.16293352766246e-105	-0.655516078116008	0.813	0.969	6.78706911645203e-101
Nampt	Som	Inflammation	3.90574679292117e-105	0.738953276784333	0.869	0.599	1.22558428615073e-100
Herpud1	Som	Inflammation	5.62251252422563e-105	0.726657049559266	0.997	0.982	1.76428820497676e-100
Cdcp1	Som	Inflammation	1.40399534829252e-102	0.763802381100968	0.733	0.364	4.40559700340711e-98
Mvp	Som	Inflammation	1.74825061115754e-102	0.800987880514427	0.943	0.828	5.48583559275124e-98
Jakmip1	Som	Healthy	2.32048385248631e-102	-0.695296507768444	0.354	0.732	7.28144628071679e-98
Il13ra1	Som	Inflammation	1.83168558532865e-101	0.746032543175793	0.875	0.63	5.74764619820277e-97
Bmper	Som	Inflammation	6.37416116396278e-101	0.681093016991061	0.847	0.527	2.00014803163988e-96
Gadd45g	Som	Inflammation	1.84408859761847e-100	1.13236309115585	0.931	0.786	5.78656561046699e-96
H6pd	Som	Inflammation	2.49902584489769e-100	0.712575686254968	0.713	0.314	7.84169319870448e-96
Maged2	Som	Healthy	3.1549447425369e-100	-0.670864318432834	0.907	0.987	9.89990110760655e-96
Rapgef4	Som	Healthy	6.5899362766903e-100	-0.691485622891905	0.611	0.896	2.06785610426265e-95
Spink8	Som	Inflammation	7.15392519342522e-100	0.86594688834809	0.535	0.125	2.2448301864449e-95
Adar	Som	Inflammation	1.29680720719816e-99	0.736010133147079	0.909	0.695	4.06925133546709e-95
H2-K2	Som	Inflammation	2.94094391214342e-99	0.717070800413006	0.637	0.245	9.22838790191484e-95
Ccnd1	Som	Healthy	4.88838850091924e-99	-0.758495304301742	0.836	0.978	1.53392742770345e-94
Fabp5	Som	Healthy	7.29920819221411e-99	-0.944638081454605	0.484	0.808	2.29041853863487e-94
Nmi	Som	Inflammation	8.95021364363244e-99	0.929776282722	0.849	0.618	2.80848753923542e-94
Ttll7	Som	Healthy	2.09147755759697e-98	-0.699559529210126	0.378	0.784	6.56284742798354e-94
Flot1	Som	Inflammation	3.45065626843501e-98	0.832673281152659	0.82	0.534	1.08278143047222e-93
Ifitm7	Som	Inflammation	8.05048109394058e-98	0.677636157179365	0.322	0.011	2.52616046246761e-93
Cmip	Som	Healthy	2.39700953452103e-97	-0.751478215899577	0.785	0.952	7.52157621837354e-93
Tapbpl	Som	Inflammation	3.16581476436785e-97	0.828802305970121	0.937	0.856	9.93401014910986e-93
Vwa5a	Som	Inflammation	3.21762024626522e-97	0.743408076648693	0.909	0.707	1.00965705707556e-92
Pde6d	Som	Healthy	4.43138246157322e-97	-0.686890883829699	0.769	0.955	1.39052350261706e-92
Tceal3	Som	Healthy	7.30157834997866e-97	-0.701928324309584	0.864	0.987	2.2911622704398e-92
Dap	Som	Inflammation	1.6163242246551e-96	0.688852391490858	0.998	0.993	5.07186378454525e-92
Gm36743	Som	Inflammation	1.12358771137821e-95	0.682767754392875	0.513	0.119	3.52570587953369e-91
Cttnbp2nl	Som	Inflammation	2.12212122960486e-95	0.819260149885198	0.907	0.635	6.65900420637709e-91
Pakap	Som	Inflammation	4.74312246153336e-94	0.886011096473621	0.767	0.468	1.48834439720455e-89
Slc7a8	Som	Inflammation	7.87406951361306e-94	0.689140023287484	0.911	0.681	2.47080427267664e-89
Nebl	Som	Healthy	6.94344887949519e-93	-0.73456730220394	0.693	0.938	2.1787848238968e-88
Rasd1	Som	Inflammation	1.25100061924782e-92	1.03619153306956	0.975	0.85	3.92551484313774e-88
Ogfr	Som	Inflammation	1.63775100484174e-92	0.761380644430986	0.89	0.732	5.13909887809289e-88
Tnfrsf1a	Som	Inflammation	9.79217955860096e-92	0.655551889254995	0.968	0.902	3.0726880236934e-87
Tsc22d3	Som	Inflammation	8.90744791738849e-91	0.749997052810653	0.97	0.883	2.79506808199733e-86
Nfkbib	Som	Inflammation	1.64986583149779e-90	0.907711708459383	0.902	0.729	5.1771139926569e-86
Tcf12	Som	Inflammation	2.62504403667457e-90	0.728545902913494	0.875	0.629	8.23712568268113e-86
Stmn3	Som	Healthy	2.91734047458073e-89	-0.67790507549959	0.796	0.975	9.15432267518688e-85
Socs1	Som	Inflammation	1.83254349564076e-88	0.860078138264668	0.733	0.404	5.75033823497114e-84
Pak1	Som	Healthy	4.34726840224714e-88	-0.660842899538082	0.6	0.893	1.36412935194113e-83
Cgnl1	Som	Healthy	1.19072750954498e-87	-0.668260441283795	0.38	0.751	3.7363838522012e-83
Lrg1	Som	Inflammation	1.60632604259319e-87	0.915241472145579	0.453	0.087	5.04049048905318e-83
Gadd45b	Som	Inflammation	1.69560706660444e-87	0.871689415113217	0.654	0.278	5.32064541429807e-83
Ncoa7	Som	Inflammation	1.95012142802498e-87	0.926589022266689	0.843	0.598	6.1192860289996e-83
Il18bp	Som	Inflammation	6.86467261302999e-87	0.793038692654469	0.952	0.844	2.15406561924268e-82
Ubr5	Som	Inflammation	5.97944592360568e-85	0.671591675516312	0.87	0.592	1.87629033636823e-80
Arhgef12	Som	Inflammation	2.35556375714742e-84	0.73155953263003	0.913	0.707	7.39152351355288e-80
Cpne8	Som	Inflammation	1.44339573876239e-83	0.685483053719219	0.687	0.319	4.5292314886625e-79
Eif4ebp1	Som	Inflammation	2.33115742417074e-83	1.13072475774305	0.775	0.485	7.31493888130535e-79
LOC115489499	Som	Healthy	5.5316162151552e-83	-0.651443679334835	0.721	0.949	1.73576585215355e-78
Socs2	Som	Inflammation	6.85133931169891e-82	0.817032254050372	0.943	0.832	2.149881762618e-77
Znfx1	Som	Inflammation	9.28560783888156e-82	0.85402554160775	0.743	0.491	2.91373088376264e-77
Wnt10a	Som	Healthy	1.71023694408163e-81	-0.781215481488434	0.431	0.771	5.36655250683376e-77
Fggy	Som	Inflammation	2.81206326519424e-81	0.841430562167071	0.897	0.727	8.82397331985301e-77
Nr4a2	Som	Healthy	8.15807201256114e-81	-0.663219136446255	0.158	0.502	2.55992141682156e-76
Trim25	Som	Inflammation	5.14014881214782e-80	0.674479984887871	0.688	0.36	1.61292729576386e-75
Asns	Som	Inflammation	3.41817745113662e-79	0.795766724358106	0.968	0.917	1.07258990239216e-74
2300009A05Rik	Som	Healthy	4.97209499722243e-79	-0.697250835111812	0.777	0.941	1.56019368917843e-74
Neb	Som	Inflammation	3.03053852711719e-78	0.866579398535661	0.873	0.618	9.50952684424102e-74
Etnk1	Som	Inflammation	2.59906498606282e-77	0.781974042818243	0.919	0.75	8.15560601976654e-73
Sod2	Som	Inflammation	6.88773917157745e-77	0.926600722310452	0.995	0.995	2.16130367464929e-72
Atf4	Som	Inflammation	7.19584641133799e-76	0.713242575004906	0.992	0.975	2.25798464541375e-71
Phactr3	Som	Inflammation	6.87979590135496e-75	0.914568869457059	0.669	0.328	2.15881115588617e-70
Krt17	Som	Inflammation	1.90239672907822e-74	0.930458611240019	0.365	0.059	5.96953069617456e-70
Lgals8	Som	Inflammation	2.57225061673117e-74	0.663238415732443	0.97	0.912	8.07146521024075e-70
Psme1	Som	Inflammation	8.67014575656186e-74	0.696870329079647	0.992	0.969	2.72060503695155e-69
Il31ra	Som	Inflammation	1.26734666920392e-72	0.855920221163437	0.644	0.307	3.97680711329499e-68
Mast4	Som	Inflammation	3.37514956109417e-72	0.716635684088488	0.919	0.687	1.05908818077574e-67
Slc25a33	Som	Inflammation	3.81134171553013e-72	0.666687217200322	0.897	0.684	1.1959609169162e-67
4833411C07Rik	Som	Inflammation	7.05399170023922e-71	0.65806642818502	0.529	0.175	2.21347205561806e-66
C2cd4b	Som	Inflammation	4.68045584025343e-70	0.728187625084773	0.628	0.306	1.46868023811312e-65
Pdzd2	Som	Inflammation	5.20957400426686e-70	0.813860721683507	0.585	0.269	1.6347122267989e-65
Cpt2	Som	Inflammation	8.07981880730434e-70	0.658157142539584	0.91	0.815	2.53536634354403e-65
Trib3	Som	Inflammation	1.06056269077099e-69	0.730666258068242	0.559	0.218	3.32793966737028e-65
Fut2	Som	Inflammation	1.21536544686835e-69	0.74586957333534	0.912	0.743	3.81369523572819e-65
Crip1	Som	Healthy	1.49304010173463e-69	-0.719237738192346	0.822	0.975	4.68501053523309e-65
Taf1	Som	Inflammation	4.18800500185657e-69	0.714195196536766	0.958	0.896	1.31415408953257e-64
Hsbp1l1	Som	Healthy	2.12028929625591e-68	-0.651912082147878	0.695	0.919	6.65325578272141e-64
9530077C05Rik	Som	Inflammation	1.50333369781825e-67	0.834790649612317	0.833	0.712	4.71731081038388e-63
Irf1	Som	Inflammation	1.535559327887e-67	0.810203365352707	0.886	0.718	4.81843161497662e-63
Ccdc192	Som	Inflammation	4.9326120309959e-67	0.677207555963523	0.797	0.511	1.5478043292062e-62
Aftph	Som	Inflammation	1.17420542667168e-66	0.788052422822004	0.856	0.719	3.68453920835306e-62
8430426J06Rik	Som	Inflammation	6.89156411665708e-66	0.754607791997673	0.708	0.372	2.16250390416583e-61
Tap2	Som	Inflammation	1.06833063217035e-65	0.650670121845749	0.916	0.827	3.35231469068733e-61
Chac1	Som	Inflammation	1.22114164597993e-65	0.686589096621342	0.672	0.356	3.83182037092041e-61
Glrx5	Som	Healthy	1.9911426790802e-65	-0.654139285778946	0.82	0.949	6.24800661268577e-61
Gm33424	Som	Inflammation	5.38130877631167e-65	0.74583081566384	0.568	0.226	1.68860088091884e-60
Ccp110	Som	Inflammation	3.89530714657602e-64	0.691636451093824	0.754	0.484	1.22230842952409e-59
Tifa	Som	Inflammation	7.51885516275935e-63	0.746883757128647	0.877	0.725	2.35934156152226e-58
Ly6a	Som	Inflammation	2.08663688035138e-62	0.70749853703852	0.733	0.429	6.5476578668546e-58
Ctnnd2	Som	Inflammation	2.68106672999904e-61	0.779880920941297	0.881	0.76	8.41291929206398e-57
Marchf5	Som	Inflammation	3.87039984540841e-61	0.694466370650432	0.874	0.78	1.21449276749071e-56
Slc3a2	Som	Inflammation	4.02321661918595e-60	0.702694837166494	0.971	0.921	1.26244514293436e-55
Hdc	Som	Inflammation	6.10015765111739e-59	0.675423504609703	0.775	0.559	1.91416846934413e-54
Susd6	Som	Inflammation	2.04857575602908e-58	0.786289417054433	0.842	0.637	6.42822586484365e-54
Ctxn3	Som	Inflammation	7.42864874301124e-58	0.655392114041339	0.95	0.938	2.3310356890695e-53
Fhad1	Som	Inflammation	1.94028683476878e-55	0.739565892305666	0.877	0.749	6.08842605882097e-51
Olfml3	Som	Inflammation	2.93373579551961e-55	0.693634828061802	0.763	0.523	9.20576955276097e-51
Insl6	Som	Inflammation	6.83761233924384e-55	0.696178608871133	0.589	0.294	2.14557437593132e-50
Cab39l	Som	Inflammation	3.24545530171635e-52	0.715530213127464	0.921	0.882	1.01839141912557e-47
Fah	Som	Inflammation	2.61972708957915e-51	0.688111295507017	0.853	0.722	8.22044163439042e-47
Rhoc	Som	Inflammation	3.05860012720398e-50	0.687348328423862	0.916	0.796	9.59758133915336e-46
Zfand5	Som	Inflammation	1.84865182559587e-48	0.698447316482174	0.928	0.85	5.80088456353727e-44
Plod2	Som	Inflammation	2.43827202984007e-47	0.745053882297676	0.904	0.793	7.65105380243515e-43
Ddit3	Som	Inflammation	3.0965543486478e-47	0.695796588223995	0.909	0.785	9.71667789062194e-43
Cul5	Som	Inflammation	9.47355918225985e-47	0.712189425422038	0.929	0.845	2.97270813580132e-42
Hacd2	Som	Inflammation	1.52252304255661e-46	0.677819302704416	0.92	0.789	4.77752505523838e-42
Gmpr	Som	Inflammation	3.28744021073265e-45	0.700042211036815	0.569	0.353	1.0315658637258e-40
Tor3a	Som	Inflammation	7.44963632935291e-44	0.685476495562422	0.94	0.949	2.33762138378765e-39
Rgs2	Som	Healthy	3.96764985376132e-29	-0.696383712227053	0.822	0.859	1.24500884761176e-24
Pcp4	Som	Inflammation	1.22884199613884e-24	0.68620028875355	0.972	0.961	3.85598329968408e-20
Oasl2	Lac	Inflammation	1.72232333085974e-120	2.37447167471963	1	0.565	5.40447837990477e-116
Gbp3	Lac	Inflammation	2.91773254393078e-116	2.61970608869918	0.994	0.349	9.15555294960038e-112
Psmb8	Lac	Inflammation	1.92268803699915e-112	2.32612676094374	1	0.6	6.03320279129963e-108
Irf7	Lac	Inflammation	2.92094629883589e-110	2.38434591832163	0.994	0.308	9.16563739111714e-106
Ifit3	Lac	Inflammation	7.59155489540593e-110	3.27190293615558	0.982	0.311	2.38215401062943e-105
Rtp4	Lac	Inflammation	3.24685757137573e-109	2.43931920369792	0.994	0.41	1.01883143732199e-104
Gbp2	Lac	Inflammation	1.33908876098766e-107	2.7882582799896	0.982	0.187	4.20192662310317e-103
Usp18	Lac	Inflammation	2.96770917156565e-104	2.60428416288864	0.994	0.19	9.31237460945586e-100
Cxcl10	Lac	Inflammation	1.67218313725028e-99	3.76842065995144	0.97	0.121	5.24714346637767e-95
Bst2	Lac	Inflammation	2.19157200496028e-99	2.50240243581506	0.994	0.537	6.87693379436486e-95
Irgm1	Lac	Inflammation	4.50595575186473e-97	2.09035480037002	0.963	0.565	1.41392385537763e-92
Stat1	Lac	Inflammation	1.65427878006444e-93	2.28669707861084	0.982	0.403	5.1909613839642e-89
Igtp	Lac	Inflammation	3.85383902873805e-92	2.20037166306506	0.982	0.552	1.20929614882771e-87
Herc6	Lac	Inflammation	3.95525126197752e-92	1.78451583552957	0.97	0.235	1.24111829349593e-87
Xaf1	Lac	Inflammation	6.90231496493793e-92	2.18731438214381	0.994	0.406	2.16587741284787e-87
Ifit1	Lac	Inflammation	1.64870804763588e-91	3.11840217561622	0.951	0.187	5.17348098267662e-87
Psmb10	Lac	Inflammation	8.57498971067475e-91	2.01540709859642	0.994	0.737	2.69074602131263e-86
Isg15	Lac	Inflammation	6.28707388498469e-90	2.13520901401336	0.963	0.146	1.97282091436935e-85
Ddx60	Lac	Inflammation	8.57832635769127e-90	1.83548767356925	0.988	0.21	2.69179302777994e-85
Ifit3b	Lac	Inflammation	1.2020801391796e-89	2.81222528577196	0.982	0.235	3.77200726873166e-85
Ube2l6	Lac	Inflammation	6.5345795192997e-89	2.21756426819853	0.97	0.244	2.05048570736105e-84
Ddx58	Lac	Inflammation	1.84240047439897e-86	1.94010293606064	0.951	0.2	5.78126844861653e-82
Tap1	Lac	Inflammation	1.49850843794842e-85	1.84455667272055	0.976	0.225	4.70216962743835e-81
Phf11d	Lac	Inflammation	6.14683615256278e-85	1.83704645526489	0.915	0.086	1.92881571631268e-80
Rsad2	Lac	Inflammation	1.30370160978548e-84	3.09919607926855	0.915	0.273	4.09088528134585e-80
Gbp7	Lac	Inflammation	1.99764107998007e-81	2.14499281198678	0.951	0.4	6.26839794486946e-77
Gbp6	Lac	Inflammation	1.75510251678951e-80	1.37559680362951	0.933	0.133	5.50733618743379e-76
Zbp1	Lac	Inflammation	2.58709635050836e-79	1.97075145125303	0.976	0.273	8.11804963826017e-75
Isg20	Lac	Inflammation	3.58357244664762e-76	1.84705627563133	1	0.895	1.12448919803356e-71
Tmem140	Lac	Inflammation	1.43111819213354e-74	2.01195279692881	0.97	0.59	4.49070577509583e-70
Psmb9	Lac	Inflammation	4.03333126275449e-74	1.54379133571769	0.994	0.451	1.26561901693973e-69
Ifitm3	Lac	Inflammation	8.81611532894327e-74	2.39142795657595	0.994	0.686	2.76640882906911e-69
Parp9	Lac	Inflammation	2.76628519492922e-73	1.62861441962021	0.951	0.286	8.6803263131684e-69
Ifih1	Lac	Inflammation	5.66110375012494e-73	1.65061834714302	0.957	0.283	1.77639774575171e-68
Oas1g	Lac	Inflammation	1.91824944364436e-72	1.02383172971708	0.872	0.098	6.01927492921164e-68
Dhx58	Lac	Inflammation	1.89312784470859e-71	1.4930770783047	0.902	0.149	5.94044586391108e-67
Steap4	Lac	Inflammation	8.60261062711265e-71	1.73179062116376	0.921	0.175	2.69941318868168e-66
Lgals9	Lac	Inflammation	9.97300584568532e-71	2.09790753446933	0.945	0.26	3.1294295043176e-66
Ifi35	Lac	Inflammation	1.80751423001775e-69	1.55524162969913	1	0.848	5.6717989023727e-65
Oasl1	Lac	Inflammation	4.26953672451256e-69	1.62615009810154	0.848	0.092	1.3397379287848e-64
Cmpk2	Lac	Inflammation	5.87272751019764e-68	1.9023836498358	0.939	0.521	1.84280316542492e-63
Trafd1	Lac	Inflammation	1.0700378335855e-67	1.40196948213647	0.994	0.74	3.35767171800793e-63
Ifit2	Lac	Inflammation	1.47556394971453e-67	1.59951206608599	0.823	0.07	4.63017211780924e-63
Cxcl1	Lac	Inflammation	5.04464310090873e-67	1.76197428329132	0.884	0.162	1.58295855863415e-62
Mt2	Lac	Inflammation	1.1114939601782e-66	1.87435955329741	1	0.968	3.48775689764316e-62
Tor3a	Lac	Inflammation	6.47886148423569e-66	1.63462071432026	0.97	0.841	2.03300194513832e-61
Cd274	Lac	Inflammation	3.13564759244887e-65	1.41047749225624	0.878	0.213	9.83934858034529e-61
Iigp1	Lac	Inflammation	1.00587809508318e-64	2.07968827982861	0.829	0.117	3.1563448745615e-60
Nmi	Lac	Inflammation	3.36529603527261e-64	1.4419323574996	0.988	0.53	1.05599624290819e-59
Stat2	Lac	Inflammation	6.71818677401009e-64	1.42554081815265	0.939	0.362	2.10809982781663e-59
Ifi47	Lac	Inflammation	2.04950418025825e-63	1.40513958000259	0.805	0.083	6.43113916723237e-59
Irgm2	Lac	Inflammation	1.02287053496331e-62	1.02589110622914	0.915	0.238	3.20966545166136e-58
Stat3	Lac	Inflammation	1.97465155721213e-60	1.22527896240892	1	0.905	6.19625912137595e-56
Irf9	Lac	Inflammation	2.41025664144621e-60	1.34962493656284	0.982	0.53	7.56314431519407e-56
Tap2	Lac	Inflammation	7.47493600260808e-60	1.18242728187254	0.982	0.689	2.34556016825839e-55
Apobec3	Lac	Inflammation	1.34218555280798e-59	1.57669727675405	0.957	0.546	4.21164404615618e-55
Slfn9	Lac	Inflammation	7.4995320732768e-59	1.08629447936101	0.713	0.041	2.35327816927353e-54
Lgals3bp	Lac	Inflammation	9.7940558762915e-59	1.44636644371256	1	0.756	3.07327679342151e-54
Serpina3n	Lac	Inflammation	1.57247793898649e-58	1.49846718422086	0.97	0.368	4.93427852474571e-54
Ifi44	Lac	Inflammation	2.4023936130817e-58	1.18318540558956	0.793	0.098	7.53847091848906e-54
Rnf213	Lac	Inflammation	2.9640848128858e-58	1.34271271527301	0.927	0.292	9.30100173435435e-54
Parp14	Lac	Inflammation	3.21279982683564e-58	1.65790939136417	0.884	0.254	1.00814445766276e-53
D17H6S56E-5	Lac	Inflammation	5.10388829913396e-58	1.28099331312675	0.872	0.203	1.60154910938525e-53
Eif2ak2	Lac	Inflammation	2.51757356825765e-57	1.62803724430017	0.939	0.416	7.89989409983569e-53
Ly6e	Lac	Inflammation	2.53482627736485e-57	1.28168150747204	1	0.994	7.95403137574315e-53
Shisa5	Lac	Inflammation	1.05443689038298e-56	1.25755159541621	1	0.959	3.30871751833275e-52
Trim12a	Lac	Inflammation	4.61261250111658e-55	1.13011758793895	0.75	0.079	1.44739167672537e-50
Trim12c	Lac	Inflammation	6.21420068103508e-55	1.18763155311881	0.78	0.121	1.949954031702e-50
Trim34a	Lac	Inflammation	1.33583256612811e-54	1.03566503598012	0.896	0.302	4.19170900925341e-50
Mx2	Lac	Inflammation	2.64947697183056e-54	1.68671705998004	0.768	0.121	8.31379378990712e-50
Gm12250	Lac	Inflammation	1.36577418015958e-53	1.21744602497817	0.646	0.025	4.28566279992276e-49
Oas1a	Lac	Inflammation	1.71259047258999e-53	0.987070046779395	0.738	0.076	5.37393764394012e-49
Cd47	Lac	Inflammation	4.16729647623215e-52	1.0405632694052	1	0.978	1.30765596127689e-47
Tnfsf10	Lac	Inflammation	1.66794728284072e-51	1.13009424511081	0.762	0.133	5.23385177882589e-47
H2-T23	Lac	Inflammation	1.90838372528377e-51	1.24947223857329	0.963	0.606	5.98831729156793e-47
Parp12	Lac	Inflammation	3.40414416729529e-51	1.1316006382419	0.86	0.279	1.06818639825559e-46
Tapbp	Lac	Inflammation	2.09980639195446e-50	1.03662382718811	1	0.984	6.5889824773139e-46
H2-K1	Lac	Inflammation	4.62258242147308e-50	1.22460925047413	1	0.971	1.45052013803404e-45
Gbp5	Lac	Inflammation	1.53067326201708e-49	0.97891695321986	0.677	0.06	4.8030996288834e-45
Mlkl	Lac	Inflammation	2.01541957062572e-49	0.780134821924178	0.671	0.06	6.32418507066645e-45
H2-T22	Lac	Inflammation	2.76952190204579e-49	1.08112155815149	0.945	0.552	8.69048277642948e-45
Gbp9	Lac	Inflammation	1.11414942111745e-48	1.14305185515218	0.787	0.156	3.49608946852443e-44
Dtx3l	Lac	Inflammation	1.53617226891282e-48	1.28985743785334	0.878	0.356	4.82035496262155e-44
Pnp	Lac	Inflammation	4.27300740438431e-48	1.33374235639079	0.97	0.816	1.34082699342175e-43
Psme1	Lac	Inflammation	1.0860904540823e-47	1.15455250632494	1	0.952	3.40804323586485e-43
Ppa1	Lac	Inflammation	1.55888873522563e-47	1.10570518385471	0.994	0.867	4.89163696226451e-43
Slc25a22	Lac	Inflammation	2.10453507067216e-47	1.08610525066196	0.927	0.638	6.60382059826218e-43
Tapbpl	Lac	Inflammation	2.28487895708457e-47	1.16145930556831	0.963	0.686	7.16972167943568e-43
Irf1	Lac	Inflammation	5.9955471173605e-46	1.37693920951965	0.927	0.613	1.88134272995655e-41
Cebpd	Lac	Inflammation	6.67312478797958e-46	1.70985939507969	1	0.898	2.09395982722011e-41
Slfn8	Lac	Inflammation	7.59408172476341e-46	0.764552742991288	0.628	0.041	2.38294690441351e-41
Samd9l	Lac	Inflammation	1.18524018700021e-45	1.28193722692588	0.78	0.171	3.71916518278795e-41
Gbp4	Lac	Inflammation	3.28078074344388e-44	0.875056491107741	0.646	0.06	1.02947618948525e-39
Parp10	Lac	Inflammation	5.99675113971243e-44	0.968982368951163	0.939	0.473	1.88172054013036e-39
Socs1	Lac	Inflammation	7.15648538979793e-44	1.13900986931379	0.835	0.26	2.24563355046469e-39
Snx10	Lac	Inflammation	5.87185603351266e-43	1.04957884984838	0.994	0.794	1.84252970475594e-38
Psme2	Lac	Inflammation	6.84492499921977e-43	0.927152962494358	1	0.984	2.14786901550517e-38
Six6	Lac	Healthy	7.82088263854291e-43	-0.977089874228594	0.939	0.997	2.45411476314838e-38
Oas1b	Lac	Inflammation	2.66880594349048e-42	0.780912525944692	0.756	0.159	8.37444617007877e-38
Serping1	Lac	Inflammation	6.80528587011429e-42	1.37353801254342	0.97	0.597	2.13543065318316e-37
Clic4	Lac	Inflammation	1.18016449451059e-41	0.963410306102251	0.909	0.422	3.70323816732478e-37
Nfkbia	Lac	Inflammation	1.33134052853655e-41	1.34968144146638	1	0.832	4.17761344449482e-37
Mitd1	Lac	Inflammation	2.08342005679957e-41	1.23184527913949	0.957	0.629	6.53756379623137e-37
Mx1	Lac	Inflammation	2.58633608431004e-41	1.04953889046968	0.543	0.025	8.11566399895647e-37
Zc3hav1	Lac	Inflammation	5.28236482026018e-41	1.03362383624046	0.902	0.438	1.65755325694944e-36
Upp1	Lac	Inflammation	1.10132867294802e-40	0.916464062247354	0.732	0.13	3.45585924284358e-36
H2-D1	Lac	Inflammation	3.53513643534838e-40	0.992772994496225	1	0.99	1.10929046204797e-35
Nampt	Lac	Inflammation	7.88646244115561e-40	0.920910590169512	0.921	0.514	2.47469304941022e-35
Arid5a	Lac	Inflammation	8.37561244661756e-40	0.847115620712936	0.787	0.213	2.62818342962412e-35
Mt1	Lac	Inflammation	8.52057612633895e-40	1.25444620799915	1	0.994	2.6736715826839e-35
Tlr3	Lac	Inflammation	8.69491922338358e-40	0.945572715696518	0.707	0.146	2.72837870310553e-35
Ogfr	Lac	Inflammation	1.37840247998658e-39	1.01480273623933	0.933	0.587	4.32528914194989e-35
Socs3	Lac	Inflammation	1.88609684319734e-38	1.17639191678303	0.915	0.537	5.91838328426893e-34
Tlr2	Lac	Inflammation	1.90330919235346e-38	0.727245460447545	0.628	0.083	5.97239391468591e-34
Znfx1	Lac	Inflammation	2.74421450400308e-38	1.21084236396806	0.866	0.432	8.61107069211128e-34
Sbno2	Lac	Inflammation	3.5909644623715e-38	0.810930791279266	0.805	0.244	1.12680873864755e-33
Mef2c	Lac	Inflammation	4.06330714947056e-38	1.23575595199202	0.817	0.314	1.27502515043237e-33
Lcn2	Lac	Inflammation	2.01844115329847e-37	1.41207103283637	0.976	0.581	6.33366649493527e-33
Gm4951	Lac	Inflammation	9.02982058218591e-37	1.10853115571451	0.585	0.07	2.83346740048412e-32
F830016B08Rik	Lac	Inflammation	1.0656198144606e-35	1.27787258360528	0.561	0.06	3.34380841579591e-31
Myd88	Lac	Inflammation	1.60200285131542e-35	0.995372356113347	0.866	0.457	5.02692474714266e-31
H2-K2	Lac	Inflammation	1.11132457002249e-34	0.959314310184551	0.774	0.263	3.48722536827356e-30
Ccl2	Lac	Inflammation	1.62592880700057e-34	0.663259934455022	0.543	0.048	5.10200200348708e-30
Cxcl2	Lac	Inflammation	3.66278755371123e-33	0.740949522278315	0.488	0.035	1.14934610647905e-28
Cxcl11	Lac	Inflammation	9.27390831208388e-33	0.706861508383935	0.415	0.01	2.9100596892488e-28
Vwa5a	Lac	Inflammation	3.96061308885892e-32	0.854985773844897	0.915	0.546	1.24280078115304e-27
Pml	Lac	Inflammation	3.97888695383567e-32	0.724239033246864	0.841	0.337	1.2485349372441e-27
Daxx	Lac	Inflammation	8.95739140740489e-31	0.871143531345272	0.848	0.448	2.81073984972958e-26
Slc1a4	Lac	Inflammation	1.62984344949667e-30	0.709574649050198	0.762	0.27	5.1142857601756e-26
Mvp	Lac	Inflammation	9.7101925393013e-30	0.788859790438578	0.945	0.663	3.04696131690735e-25
Grn	Lac	Inflammation	1.10764491207097e-29	0.921367209604221	0.976	0.835	3.47567896958748e-25
Uba7	Lac	Inflammation	1.36746046383158e-28	0.761616103860185	0.799	0.333	4.29095418945712e-24
Apol9b	Lac	Inflammation	1.65981461033175e-28	0.689037621567917	0.488	0.051	5.20833226575999e-24
Trim25	Lac	Inflammation	1.77679029121561e-28	0.796849679939378	0.787	0.321	5.57539025480548e-24
Ctxn3	Lac	Inflammation	2.6179995567416e-28	1.09222236929912	0.982	0.879	8.21502080909948e-24
Samhd1	Lac	Inflammation	2.8713031499225e-28	0.831137112637405	0.732	0.26	9.00986215414182e-24
Helz2	Lac	Inflammation	7.24108814246128e-28	0.660312152026088	0.652	0.178	2.27218104822293e-23
Eif1a	Lac	Inflammation	8.43821858652496e-28	0.776881495994213	0.976	0.857	2.64782861026567e-23
Ccl8	Lac	Inflammation	1.41163170642307e-27	0.957256087658056	0.707	0.197	4.42955913158495e-23
B2m	Lac	Inflammation	1.92280936616745e-27	0.763972506768254	1	1	6.03358351009683e-23
Marchf5	Lac	Inflammation	3.50225918729552e-27	0.961975615240304	0.896	0.635	1.09897391038146e-22
Tnfrsf1a	Lac	Inflammation	9.57702362336793e-27	0.758098009016996	0.945	0.749	3.00517424277662e-22
Arhgap8	Lac	Inflammation	1.38834345034119e-26	0.861665129887273	0.671	0.244	4.35648291282563e-22
Tbrg1	Lac	Inflammation	1.68442366755882e-26	0.763640752169141	1	0.984	5.28555302643281e-22
Il18bp	Lac	Inflammation	1.71672544455942e-26	0.91300051623409	0.945	0.73	5.386912772483e-22
Cxcl9	Lac	Inflammation	6.7980774093483e-26	0.898720401765179	0.415	0.032	2.1331687102794e-21
Pcp4l1	Lac	Healthy	6.89864029847089e-26	-0.748609458353687	0.323	0.813	2.16472433925718e-21
Zfp36	Lac	Inflammation	1.52067501147606e-25	1.14380828930517	0.884	0.552	4.77172611851072e-21
Rnf114	Lac	Inflammation	1.02059328073897e-24	0.776521279914993	0.909	0.673	3.20251965563081e-20
Inpp1	Lac	Inflammation	2.38995302670657e-24	0.883402319310611	0.884	0.594	7.49943360250256e-20
Adar	Lac	Inflammation	3.7925798284962e-24	0.719333913094859	0.915	0.606	1.19007362438382e-19
Misp	Lac	Inflammation	6.15126638370279e-24	0.984373352426502	0.86	0.575	1.9302058785421e-19
Cnp	Lac	Inflammation	8.71098709912029e-24	0.785462315940352	0.823	0.511	2.73342064183295e-19
Zup1	Lac	Inflammation	1.72650290992224e-23	0.852626177943967	0.793	0.53	5.417593481045e-19
Rab19	Lac	Inflammation	3.73880433869876e-23	0.887151097905757	0.75	0.362	1.17319941344028e-18
Gm46329	Lac	Inflammation	5.95052190573468e-23	0.895317533705619	0.976	0.79	1.86721426880048e-18
Hap1	Lac	Inflammation	7.70767182591087e-23	0.671628974773729	0.927	0.705	2.41859034225257e-18
Fndc3a	Lac	Inflammation	1.18518550420686e-22	0.77329058935289	0.994	0.968	3.71899359365069e-18
Ccl4	Lac	Inflammation	3.14466145065786e-22	0.797012497894097	0.494	0.105	9.86763316601929e-18
Txnip	Lac	Inflammation	3.34703159972095e-22	0.869836890945328	0.988	0.917	1.05026504567644e-17
Blcap	Lac	Healthy	5.51524536384289e-22	-0.741215363090384	0.939	0.987	1.73062884272026e-17
Rasd1	Lac	Inflammation	9.32107567607332e-22	1.24758257016623	0.976	0.806	2.92486033639505e-17
Nfkbiz	Lac	Inflammation	1.33871774271598e-21	0.72739411434801	0.64	0.229	4.20076240486846e-17
Cnn3	Lac	Inflammation	1.50303026445727e-21	0.788758106886073	0.866	0.667	4.71635866684047e-17
Socs2	Lac	Inflammation	4.86170158960139e-21	0.944370448933552	0.866	0.698	1.52555334180102e-16
Tspo	Lac	Inflammation	3.95384062921922e-20	0.751726134242817	0.994	0.949	1.2406756510427e-15
Rbm43	Lac	Inflammation	6.11453617182789e-20	0.722457846846912	0.768	0.438	1.91868030535787e-15
Ncoa7	Lac	Inflammation	6.18663778041739e-20	0.793195682050683	0.921	0.629	1.94130506911717e-15
Cldn9	Lac	Healthy	8.44884947285373e-20	-0.748695205961299	0.768	0.968	2.65116447608677e-15
Aida	Lac	Inflammation	9.20519597161465e-20	0.68761798940176	0.756	0.387	2.88849844393296e-15
Uaca	Lac	Inflammation	1.04995155339681e-19	0.965862789939941	0.909	0.838	3.29464297940384e-15
Hdc	Lac	Inflammation	1.23549031156271e-19	0.673820304241778	0.738	0.352	3.87684504865264e-15
Nt5c3	Lac	Inflammation	1.28568485464807e-19	0.830258563488539	0.866	0.663	4.03435050540017e-15
Gm4841	Lac	Inflammation	2.18381053402263e-19	0.752450391959607	0.274	0.01	6.85257907470961e-15
Ccl5	Lac	Inflammation	8.504646254038e-19	1.10041508138377	0.774	0.362	2.66867294805459e-14
Rnf135	Lac	Inflammation	9.74952036217413e-19	0.664385391530973	0.701	0.337	3.05930199444662e-14
Tor1aip1	Lac	Inflammation	2.03295522947111e-18	0.76510877424956	0.945	0.759	6.3792102145574e-14
Usp2	Lac	Healthy	2.58629054861996e-18	-0.654210740746467	0.305	0.702	8.11552111251458e-14
Btbd3	Lac	Inflammation	3.32950074856566e-18	0.671765593178579	0.61	0.276	1.04476403989242e-13
Ptpn1	Lac	Inflammation	3.3435293860279e-18	0.7686557828444	0.982	0.886	1.04916608604169e-13
Irf8	Lac	Inflammation	3.36276099812217e-18	0.686756956608282	0.5	0.133	1.05520077360076e-13
Pttg1	Lac	Inflammation	9.62318549106843e-18	0.780366526968583	0.97	0.838	3.01965937524236e-13
Rnasel	Lac	Inflammation	2.40954489513292e-17	0.663926035164069	0.884	0.622	7.56091092643759e-13
Gadd45b	Lac	Inflammation	2.78919730693089e-17	0.71853401791045	0.652	0.295	8.75222222941844e-13
Abracl	Lac	Inflammation	3.27861794117275e-16	0.721938711618609	0.939	0.727	1.0287975237606e-11
Tnfaip2	Lac	Inflammation	3.43988925055368e-16	0.666718280694849	0.506	0.146	1.07940284793124e-11
Pcgf5	Lac	Inflammation	6.54471442135854e-15	0.651450380754166	0.732	0.432	2.0536659382781e-10
Idnk	Lac	Inflammation	1.64594245308653e-14	0.670132246031055	0.921	0.74	5.16480282354023e-10
Rhoc	Lac	Inflammation	1.84524838347254e-14	0.674912414981344	0.805	0.546	5.79020490249848e-10
Junb	Lac	Inflammation	8.08024466542151e-14	0.774324472112356	0.988	0.94	2.53549997356262e-09
Jun	Lac	Inflammation	4.38180611817101e-12	0.803771924306872	0.872	0.638	1.37496694182088e-07
Spink8	Lac	Inflammation	1.83270739071831e-11	0.728571914064244	0.616	0.295	5.75085252133497e-07
Nr4a1	Lac	Healthy	8.39766830794791e-11	-0.712369992975781	0.226	0.53	2.63510433835098e-06
Dapl1	Lac	Healthy	8.67350057752632e-11	-0.742212304488562	0.445	0.743	2.72165774622198e-06
Gadd45g	Lac	Inflammation	1.1815401005917e-09	0.734162182158652	0.896	0.689	3.70755468164669e-05
Hmcn1	Lac	Healthy	5.3884173496549e-09	-0.670536525810618	0.671	0.86	0.000169083148014821
Tiparp	Cort	Inflammation	1.34645724832841e-119	2.92986724461125	0.98	0.478	4.22504819952971e-115
Vmp1	Cort	Inflammation	4.64419848779857e-110	2.3322468318599	0.995	0.853	1.45730304348631e-105
Sphk1	Cort	Inflammation	1.01513173904439e-100	2.47277218690469	0.906	0.053	3.18538188394738e-96
H2-D1	Cort	Inflammation	1.65213753004544e-100	1.81983488441715	1	0.984	5.18424235552957e-96
Steap4	Cort	Inflammation	2.23506784160373e-100	3.01884654827885	0.99	0.391	7.01341938016833e-96
Tsc22d1	Cort	Inflammation	2.70479584067272e-100	2.09937186260376	1	0.984	8.48737886844691e-96
Smim3	Cort	Inflammation	2.30592805583038e-99	2.24768569898848	0.936	0.131	7.23577164639015e-95
Mt1	Cort	Inflammation	2.96132885872685e-96	1.78569545886922	1	1	9.29235382579898e-92
Isg20	Cort	Inflammation	2.93484093578887e-93	2.05760463943992	1	0.881	9.2092373724119e-89
Srxn1	Cort	Inflammation	3.09643304472625e-93	2.60420238803266	0.98	0.75	9.71629725104649e-89
Cdkn1a	Cort	Inflammation	2.19576754348107e-89	2.11374854423959	1	0.728	6.89009897468924e-85
Gbp2	Cort	Inflammation	7.1308703296362e-89	2.06301604704893	0.931	0.141	2.23759580073654e-84
Cldn9	Cort	Healthy	2.27260883374796e-88	-1.82001131484724	0.404	0.975	7.13121925941773e-84
Cxcl10	Cort	Inflammation	1.97157474911491e-86	2.55145007648121	0.862	0.091	6.18660440524767e-82
Ifitm3	Cort	Inflammation	4.71570568986007e-84	2.49685628498809	1	0.716	1.47974128842119e-79
Errfi1	Cort	Inflammation	3.22613306532365e-83	2.3711920394855	0.97	0.447	1.01232829456791e-78
Mt2	Cort	Inflammation	4.16360742468793e-81	1.70148840965635	1	0.991	1.30649837379282e-76
Cxcl1	Cort	Inflammation	4.61223779255927e-81	2.42370646283785	0.897	0.138	1.44727409692717e-76
Irf7	Cort	Inflammation	4.48465394973082e-78	1.62226279429216	0.931	0.225	1.40723956288603e-73
Rhoc	Cort	Inflammation	7.95597369478002e-78	1.87355235591143	0.951	0.747	2.49650498568502e-73
Sod2	Cort	Inflammation	8.02582122482302e-78	1.72723595668119	1	0.963	2.51842244213722e-73
Rtp4	Cort	Inflammation	8.71388079157571e-78	2.26103703258556	0.951	0.516	2.73432865358854e-73
H2-K1	Cort	Inflammation	1.17517923290559e-77	1.43992159770077	0.995	0.978	3.68759491493446e-73
Clic4	Cort	Inflammation	3.20767728112732e-77	1.86103911481483	0.921	0.331	1.00653705404494e-72
Tgif1	Cort	Inflammation	7.49842402846923e-77	1.881703146856	0.931	0.388	2.35293047589336e-72
Gbp3	Cort	Inflammation	3.21134386196301e-74	1.61079709477559	0.926	0.244	1.00768759044537e-69
Isg15	Cort	Inflammation	5.25419219738489e-74	1.91799251478875	0.867	0.144	1.64871296961741e-69
Usp2	Cort	Healthy	9.22683504401961e-74	-1.69325461259149	0.468	0.959	2.89528856846291e-69
Pea15a	Cort	Healthy	1.62533150947314e-73	-1.40727768302618	0.852	0.997	5.10012774357576e-69
Fam183b	Cort	Healthy	3.19620801989269e-73	-1.51543950939998	0.803	0.994	1.00293811456213e-68
Rab3a	Cort	Healthy	3.40826888665642e-72	-1.43688912181928	0.256	0.909	1.06948069394392e-67
Slc10a6	Cort	Inflammation	5.2076112956284e-72	1.61336967530805	0.833	0.097	1.63409634845524e-67
Nfkbia	Cort	Inflammation	1.42436743214887e-71	1.94333445093554	0.995	0.919	4.46952256533993e-67
Pnmal2	Cort	Healthy	1.49635647192895e-71	-1.56517504882644	0.793	0.994	4.69541697326586e-67
Nptx2	Cort	Inflammation	1.72356831773909e-71	2.95045632121344	0.823	0.166	5.40838502423349e-67
Id2	Cort	Inflammation	1.81442950004897e-71	2.25204290567451	0.956	0.678	5.69349832820368e-67
Crybg1	Cort	Inflammation	1.24042056800633e-70	1.53386112501686	0.867	0.147	3.89231570034706e-66
Socs3	Cort	Inflammation	2.12971518282099e-70	1.7088290202214	0.966	0.5	6.68283327217397e-66
Crem	Cort	Inflammation	8.97752875164058e-68	1.76638991552105	0.975	0.847	2.8170587469773e-63
Ptpn2	Cort	Inflammation	2.6172745365883e-67	1.58948933005327	0.97	0.691	8.21274576836043e-63
Ccnl1	Cort	Inflammation	3.78808707477152e-67	1.72339628715444	0.98	0.809	1.18866384319256e-62
Selenom	Cort	Healthy	1.77733806260023e-66	-1.39790281628821	0.926	1	5.57710910663326e-62
Zbp1	Cort	Inflammation	2.63332892860118e-64	1.55418456883384	0.941	0.331	8.26312284505764e-60
Oasl2	Cort	Inflammation	1.73598704415676e-63	1.67715270435335	0.911	0.362	5.44735374585949e-59
Irgm1	Cort	Inflammation	1.87556312690877e-63	1.94540333705928	0.926	0.591	5.88532953592703e-59
LOC118567672	Cort	Inflammation	2.71730283947073e-63	1.95660499113468	0.764	0.084	8.5266245799752e-59
Ifit1	Cort	Inflammation	5.51497707049001e-63	2.77487547185264	0.852	0.253	1.73054465494906e-58
Eif1a	Cort	Inflammation	2.76912200777164e-62	1.33975883247778	0.985	0.856	8.68922794818662e-58
Nsg1	Cort	Healthy	1.71453814077268e-61	-1.32046984044291	0.65	0.975	5.3800492319306e-57
Fas	Cort	Inflammation	4.08782568931727e-61	1.37910160300433	0.724	0.062	1.28271882305087e-56
Hcfc1r1	Cort	Healthy	4.22060913360745e-61	-1.35038588993792	0.862	1	1.32438494003468e-56
Reep5	Cort	Healthy	4.28422153492344e-61	-1.2419649425603	0.897	1	1.34434587544363e-56
Ifit3	Cort	Inflammation	7.16128002212831e-61	2.17407734893587	0.887	0.275	2.24713805814364e-56
Rsad2	Cort	Inflammation	1.10578351671085e-60	2.54106407779301	0.813	0.191	3.46983809708697e-56
Gprc5a	Cort	Inflammation	1.39250357840651e-60	1.79688954153742	0.729	0.081	4.36953697868179e-56
Atpif1	Cort	Healthy	3.03965402367334e-60	-0.980523511123665	1	1	9.53813036088459e-56
Dynlt1b	Cort	Healthy	5.27820684247571e-60	-1.40112656265029	0.961	1	1.65624852510045e-55
Timp1	Cort	Inflammation	5.55854792439326e-60	2.51865357748748	0.941	0.306	1.74421675319536e-55
Tap1	Cort	Inflammation	6.31975731859452e-60	1.36672264645024	0.887	0.275	1.98307664900177e-55
Ndufv3	Cort	Healthy	8.53078354343612e-60	-1.1665903792542	0.961	1	2.67687456809482e-55
Slc39a14	Cort	Inflammation	9.60399991018171e-60	1.57801240835702	0.911	0.384	3.01363913181592e-55
Fndc4	Cort	Inflammation	1.58395284339934e-59	1.74047048112734	0.877	0.325	4.97028562730278e-55
Svip	Cort	Healthy	2.57631739348553e-59	-1.27048208797081	0.493	0.972	8.08422634901824e-55
Nfic	Cort	Healthy	3.42737026526462e-59	-1.41727166276484	0.527	0.969	1.07547451553738e-54
Arid5a	Cort	Inflammation	1.65905686463322e-58	1.18666488789835	0.823	0.194	5.20595453553258e-54
Vdac1	Cort	Healthy	2.59444816570147e-58	-1.14331488819784	0.857	0.997	8.14111889915465e-54
Xaf1	Cort	Inflammation	4.60717845831536e-58	1.69792657567276	0.916	0.516	1.44568652843478e-53
Gm6485	Cort	Inflammation	5.3426850674509e-58	0.974407904705587	0.995	0.963	1.67648114731542e-53
Coq8b	Cort	Inflammation	5.46277513984535e-58	1.38063757737123	0.985	0.753	1.71416421113207e-53
Nfil3	Cort	Inflammation	6.08871272286548e-58	1.48121416590987	0.931	0.497	1.91057716530796e-53
Vgf	Cort	Inflammation	7.36621566225711e-58	2.22015417607381	0.892	0.338	2.31144481265966e-53
Cebpd	Cort	Inflammation	9.14567034222878e-58	1.57671965415172	1	0.956	2.86981989668797e-53
Ifi44	Cort	Inflammation	1.14108073804717e-57	1.02634609889806	0.695	0.056	3.58059724791821e-53
Bcl2l1	Cort	Inflammation	1.59842395825999e-57	1.19667130774393	0.99	0.869	5.01569453862403e-53
Sdhaf4	Cort	Healthy	2.6967995094875e-57	-1.25730039443942	0.729	0.988	8.46228718082082e-53
Dusp26	Cort	Healthy	4.39979628061593e-57	-1.15461822997621	0.596	0.969	1.38061207489447e-52
Sparc	Cort	Healthy	1.64259284999769e-56	-1.43708930807124	0.409	0.947	5.15429210400775e-52
Stat3	Cort	Inflammation	2.59142514698425e-56	1.28849559718443	1	0.941	8.13163296872189e-52
Gcnt2	Cort	Inflammation	2.91797540603657e-56	1.18202661114022	0.813	0.188	9.15631502660215e-52
B2m	Cort	Inflammation	3.4120089343592e-56	1.25220846317248	1	1	1.07065428351257e-51
Iigp1	Cort	Inflammation	3.56229761706602e-56	1.72516115866617	0.709	0.075	1.11781336925915e-51
Ppa1	Cort	Inflammation	6.95211412656992e-56	1.28439474338804	0.985	0.909	2.18150389177638e-51
Nceh1	Cort	Healthy	1.30571012576483e-55	-1.21611917385774	0.374	0.941	4.09718780363746e-51
Gbp7	Cort	Inflammation	1.42577408590106e-55	1.82634180927303	0.842	0.331	4.47393650414894e-51
Relb	Cort	Inflammation	2.64479000304423e-55	1.01243007592531	0.714	0.088	8.29908655055248e-51
H3f3b	Cort	Inflammation	8.18628274232787e-55	0.82607972768723	1	1	2.56877366171506e-50
Sbno2	Cort	Inflammation	1.54648069544187e-54	1.2319651085996	0.931	0.412	4.85270177422704e-50
Fgg	Cort	Inflammation	2.20862439728862e-54	2.28909598643109	0.808	0.147	6.93044249625198e-50
Tppp3	Cort	Healthy	2.28033366352903e-54	-1.44862824478042	0.212	0.847	7.15545900278773e-50
Ifi47	Cort	Inflammation	3.38298258488769e-54	1.05569016220159	0.7	0.078	1.06154610531191e-49
Bst2	Cort	Inflammation	3.70266164114224e-54	1.31367241100883	0.985	0.512	1.16185819637402e-49
Gbp5	Cort	Inflammation	6.00081923480245e-54	1.06037622582863	0.635	0.047	1.88299706768866e-49
Psmb8	Cort	Inflammation	6.26358789528071e-54	1.49050043155941	0.956	0.681	1.96545124566013e-49
Wdr6	Cort	Healthy	8.68998793996824e-54	-1.30350481154553	0.778	0.981	2.72683131568263e-49
Crip2	Cort	Healthy	1.48289041011478e-53	-1.41129733302789	0.517	0.947	4.65316181789916e-49
Zfp36	Cort	Inflammation	3.00451089652896e-53	1.58127890915049	0.941	0.575	9.42785474221824e-49
Rnf125	Cort	Inflammation	1.10880053477114e-52	1.74861420581882	0.739	0.2	3.47930519805835e-48
AW551984	Cort	Healthy	1.80260824084226e-52	-1.29248316079553	0.867	0.988	5.65640439893894e-48
Srsf5	Cort	Inflammation	3.2369663853662e-52	1.10328471423652	0.995	0.997	1.01572768206406e-47
Igtp	Cort	Inflammation	7.34450800362657e-52	1.56004462382915	0.926	0.578	2.30463316645798e-47
Dynlt1c	Cort	Healthy	1.01628807695684e-51	-0.801804859052127	0.818	0.991	3.18901035668286e-47
Shisa5	Cort	Inflammation	1.07927302517637e-51	1.10077170982414	0.99	0.934	3.38665082570093e-47
Tceal3	Cort	Healthy	1.34066508002915e-51	-1.10589827815565	0.897	0.994	4.20687295462347e-47
Gng2	Cort	Healthy	1.65397797340592e-51	-1.13849285518615	0.837	0.997	5.19001748275044e-47
Mx2	Cort	Inflammation	1.85198313487953e-51	1.56884329543402	0.709	0.109	5.81133787893848e-47
6330403K07Rik	Cort	Healthy	2.00441415765549e-51	-1.21405714760879	0.916	0.997	6.28965118530715e-47
Slc6a14	Cort	Inflammation	3.69600913183943e-51	1.96091229873524	0.571	0.022	1.15977070547989e-46
Malt1	Cort	Inflammation	4.52731365726633e-51	1.28723384388035	0.852	0.328	1.4206257525136e-46
Lgals9	Cort	Inflammation	5.26756260594344e-51	1.48707995933199	0.833	0.234	1.65290847011899e-46
Chst12	Cort	Healthy	5.45334515121497e-51	-0.817363197005253	0.133	0.759	1.71120517499974e-46
Crhr1	Cort	Healthy	1.41738596066727e-50	-1.05676823289649	0.433	0.938	4.44761540597783e-46
Usp18	Cort	Inflammation	2.71931581606287e-50	2.00064477742863	0.882	0.362	8.53294109922367e-46
Eif6	Cort	Inflammation	1.00633115253175e-49	1.13633749667792	0.99	0.919	3.15776652352939e-45
Kcnk2	Cort	Healthy	1.78163438095763e-49	-1.30851569307669	0.468	0.928	5.59059052400694e-45
Fam13a	Cort	Healthy	1.83519428168522e-49	-0.901038080765157	0.138	0.772	5.75865613650005e-45
Akap12	Cort	Inflammation	2.59725545762501e-49	1.73771052659908	0.685	0.106	8.14992790048151e-45
H2az1	Cort	Healthy	2.78449908427684e-49	-0.887024625045319	0.97	1	8.73747967655228e-45
Rab3b	Cort	Healthy	6.87276785893965e-49	-1.37373119175913	0.709	0.978	2.15660582645667e-44
Pde4b	Cort	Inflammation	9.56150064374255e-49	1.77438907787903	0.768	0.269	3.00030328699997e-44
Herc6	Cort	Inflammation	1.40474917914049e-48	1.18256570551892	0.808	0.231	4.40796244922495e-44
Dpysl2	Cort	Healthy	3.57302646975051e-48	-0.785306317734704	0.478	0.963	1.12117997594301e-43
Smox	Cort	Inflammation	4.13853731374135e-48	1.42666001405028	0.818	0.316	1.2986316236789e-43
Emd	Cort	Inflammation	1.43745439933911e-47	1.12713357482683	0.985	0.969	4.51058815968619e-43
Abhd8	Cort	Healthy	1.82439398237598e-47	-1.12155524107359	0.631	0.963	5.7247658772976e-43
Il1rn	Cort	Inflammation	2.11934496160737e-47	0.855913471834711	0.547	0.022	6.65029255502775e-43
Per3	Cort	Healthy	2.15472339123298e-47	-0.818478422297501	0.187	0.803	6.76130652934997e-43
Osmr	Cort	Inflammation	4.33857417712022e-47	0.893652628629725	0.606	0.053	1.36140119103855e-42
Cxxc4	Cort	Healthy	6.99758976975831e-47	-0.89341180137495	0.305	0.887	2.19577369385246e-42
Birc3	Cort	Inflammation	7.32171448958753e-47	0.957226174703357	0.729	0.175	2.29748078968767e-42
Cxxc5	Cort	Healthy	9.21223638403254e-47	-1.10245077949327	0.448	0.916	2.89070765494557e-42
Dmtn	Cort	Healthy	1.40904293947067e-46	-0.738121520785045	0.197	0.787	4.42143583976502e-42
Six6	Cort	Healthy	3.08077227230357e-46	-1.21310212348522	0.547	0.95	9.66715531326136e-42
Bcl2a1a	Cort	Inflammation	3.80891820415252e-46	0.809248010842802	0.626	0.072	1.19520044328102e-41
Tmbim1	Cort	Inflammation	4.91110179231131e-46	1.49201897764362	0.911	0.619	1.54105463140937e-41
D17H6S56E-5	Cort	Inflammation	5.56190981019446e-46	1.07607436620463	0.754	0.169	1.74527167934092e-41
Tuba1a	Cort	Healthy	7.21801640648808e-46	-0.891905520826246	0.995	1	2.26494136819189e-41
Lcn2	Cort	Inflammation	8.57033934373057e-46	2.17149184705731	0.975	0.597	2.68928678266921e-41
Serpina3n	Cort	Inflammation	2.44798947446494e-45	1.59794842548869	0.975	0.478	7.68154617192354e-41
Tac1	Cort	Inflammation	3.88286836828721e-45	2.43927673185643	0.567	0.038	1.21840526528484e-40
Pigp	Cort	Healthy	5.5753066912549e-45	-1.01943901014148	0.867	0.991	1.74947548664887e-40
Junb	Cort	Inflammation	7.01759927044772e-45	1.39930135183458	1	0.919	2.20205247507379e-40
Dbpht2	Cort	Healthy	8.25946725961024e-45	-0.981773986472059	0.586	0.969	2.5917382313931e-40
Slc29a1	Cort	Healthy	8.89904393129385e-45	-0.992079961053756	0.581	0.963	2.7924309952007e-40
Gamt	Cort	Healthy	9.78080267528173e-45	-1.18698816937001	0.172	0.75	3.06911807147665e-40
Oasl1	Cort	Inflammation	1.05913392916099e-44	0.69071911206435	0.537	0.025	3.32345635631427e-40
Hspa4l	Cort	Healthy	1.19571266152387e-44	-1.07684825471242	0.67	0.95	3.75202676059574e-40
Apbb1	Cort	Healthy	1.21619366419226e-44	-0.944363062279407	0.414	0.909	3.81629409886891e-40
Efcab15	Cort	Healthy	1.57109972617066e-44	-1.2872894772616	0.374	0.878	4.92995383075092e-40
Efcab1	Cort	Healthy	2.43088584664595e-44	-1.07697405681881	0.325	0.822	7.62787669819032e-40
Ndufa8	Cort	Healthy	3.87145250015528e-44	-0.903676641587702	0.951	0.997	1.21482308002373e-39
Odc1	Cort	Inflammation	5.33058164740434e-44	1.57155892359899	0.911	0.588	1.67268321513901e-39
Ak1	Cort	Healthy	9.64174990501843e-44	-0.826100297618136	0.143	0.731	3.02548470269573e-39
Gstp1	Cort	Healthy	1.05176987437909e-43	-0.940338178462763	0.813	0.988	3.30034868881414e-39
Pfkfb3	Cort	Inflammation	1.06615504426788e-43	1.36501532510741	0.66	0.112	3.34548791340819e-39
Nfkb2	Cort	Inflammation	1.67220081864224e-43	0.874317509502737	0.709	0.175	5.24719894881749e-39
Dpf1	Cort	Healthy	1.91377811988032e-43	-0.88279852350715	0.158	0.744	6.00524436237246e-39
Ifit2	Cort	Inflammation	2.45756464689842e-43	1.25327074761074	0.552	0.041	7.71159210550256e-39
Ddit4l	Cort	Healthy	3.15031140896898e-43	-1.39989205039752	0.163	0.731	9.88536217020376e-39
Cuta	Cort	Healthy	4.37814835769531e-43	-1.0788893994293	0.823	0.997	1.37381917316121e-38
Cplx2	Cort	Healthy	5.10611171837621e-43	-1.18145572602791	0.433	0.919	1.60224679610927e-38
Tmem38a	Cort	Healthy	7.46291256111808e-43	-1.01991691616684	0.635	0.944	2.34178733255324e-38
Rgs2	Cort	Inflammation	1.36705747745662e-42	2.06518139781489	0.857	0.722	4.28968965851112e-38
Nme3	Cort	Healthy	3.43002460328431e-42	-1.10860504035493	0.478	0.919	1.07630742026458e-37
Stat1	Cort	Inflammation	3.58044689450795e-42	1.25434851619978	0.872	0.466	1.12350843102765e-37
Selenow	Cort	Healthy	3.6668261371553e-42	-0.78924015674953	1	1	1.15061337357796e-37
Lamtor2	Cort	Healthy	3.83164677501518e-42	-1.02427229730388	0.867	0.984	1.20233244153201e-37
Chek2	Cort	Healthy	4.69172656193453e-42	-1.16274513460552	0.281	0.809	1.47221687786944e-37
Sytl4	Cort	Healthy	5.26858402408761e-42	-0.925655699685836	0.498	0.947	1.65322898091845e-37
Lmo1	Cort	Healthy	5.88809568492391e-42	-1.10742260320496	0.227	0.791	1.84762554497227e-37
Cxcl2	Cort	Inflammation	6.73465425538158e-42	0.912972569492657	0.522	0.031	2.11326715879619e-37
Bphl	Cort	Healthy	7.2924182675981e-42	-1.10202542621764	0.419	0.875	2.28828792818961e-37
Rsrp1	Cort	Inflammation	8.36570453720021e-42	0.88124023302475	1	1	2.62507442672805e-37
Rab27b	Cort	Healthy	8.53802225788897e-42	-0.769897453651207	0.177	0.766	2.67914600430298e-37
Rnf180	Cort	Inflammation	1.12818775473819e-41	1.26567280328905	0.842	0.4	3.54014035559295e-37
Gbp4	Cort	Inflammation	1.96835141227796e-41	0.701032617434174	0.581	0.066	6.17648989658701e-37
Lhfpl5	Cort	Healthy	2.27657441086644e-41	-1.18257790021565	0.532	0.953	7.14366284385781e-37
Rogdi	Cort	Healthy	2.88299635691539e-41	-0.982819503441459	0.729	0.978	9.04655426836479e-37
Nfkbiz	Cort	Inflammation	5.48907374038243e-41	1.26939069501845	0.695	0.191	1.7224164489946e-36
Sumo3	Cort	Healthy	1.55490098988876e-40	-0.991258099587879	0.872	0.984	4.87912381617195e-36
Mir22hg	Cort	Inflammation	4.98350639234035e-40	1.14435390907385	0.906	0.519	1.56377447085248e-35
Ddx58	Cort	Inflammation	5.61337190366777e-40	1.34924135728714	0.759	0.247	1.76141996965191e-35
Dynlt1a	Cort	Healthy	5.64100250534762e-40	-1.05999661446991	0.557	0.919	1.77009017615303e-35
Ifih1	Cort	Inflammation	6.64737019649099e-40	1.47863946356324	0.778	0.344	2.08587829395691e-35
Rtn4	Cort	Healthy	6.72525226978981e-40	-0.985962545631285	0.749	0.975	2.11031690973734e-35
Parp14	Cort	Inflammation	9.00451131636419e-40	1.16925062304202	0.685	0.15	2.82552560596192e-35
Gadd45b	Cort	Inflammation	1.259564778036e-39	1.74402923144049	0.877	0.453	3.95238831699917e-35
Serpina3m	Cort	Inflammation	1.28531522734012e-39	1.12616646714277	0.823	0.247	4.03319065187055e-35
Ptprn	Cort	Inflammation	1.41526372489183e-39	1.07391138672982	0.995	0.969	4.44095604233807e-35
Ddx60	Cort	Inflammation	2.4024369057069e-39	1.23775435966941	0.719	0.209	7.53860676641768e-35
Tmem91	Cort	Healthy	3.21397532188844e-39	-1.23452260859642	0.207	0.738	1.00851331625537e-34
Por	Cort	Inflammation	3.77248385509584e-39	1.0542744456782	1	0.975	1.18376770889052e-34
Micos13	Cort	Healthy	3.85149649395731e-39	-0.88526231459098	0.946	0.994	1.20856108483886e-34
Gbp6	Cort	Inflammation	3.99115755382593e-39	0.896581011563966	0.724	0.191	1.25238532881504e-34
Tpm3	Cort	Inflammation	4.46068396573607e-39	0.924073601807888	0.995	0.978	1.39971802160832e-34
Hes6	Cort	Healthy	4.71959201648119e-39	-0.909634473248683	0.217	0.744	1.48096077885163e-34
Hnrnpf	Cort	Inflammation	5.89862647845725e-39	0.819153908221411	0.985	0.894	1.8509300026751e-34
Mgst3	Cort	Healthy	1.08621061262563e-38	-1.11344369417697	0.217	0.753	3.40842028135796e-34
Litaf	Cort	Inflammation	1.82058350139653e-38	1.13217684043763	0.768	0.275	5.71280896903216e-34
Stat2	Cort	Inflammation	1.91288813803212e-38	1.07627459039751	0.823	0.372	6.002451688331e-34
Cdcp1	Cort	Inflammation	2.16245890125023e-38	0.88551121998837	0.778	0.3	6.78557978623311e-34
Atp5g2	Cort	Healthy	3.45615584717531e-38	-0.866585080251515	0.951	0.991	1.08450714328514e-33
Rnf213	Cort	Inflammation	3.92157261709186e-38	1.13848918146557	0.754	0.275	1.23055027151726e-33
Trib1	Cort	Inflammation	4.37459393668839e-38	0.98739893594586	0.744	0.231	1.37270383139345e-33
Ndufb4	Cort	Healthy	6.8369413974353e-38	-0.719678121665326	0.901	1	2.14536384110122e-33
Etfb	Cort	Healthy	7.40824696071492e-38	-1.00319048231691	0.857	0.994	2.32463381380273e-33
Cox20	Cort	Healthy	7.47364593488813e-38	-1.11519753516315	0.823	0.988	2.34515535790855e-33
Pde1c	Cort	Inflammation	8.95326924208889e-38	0.993548820074277	0.754	0.275	2.80944635547507e-33
Rrp1b	Cort	Inflammation	9.01116077431756e-38	1.16424045108677	0.788	0.388	2.82761213937311e-33
Tgtp2	Cort	Inflammation	9.12815786660517e-38	0.778949032454352	0.719	0.219	2.86432465696204e-33
Idh2	Cort	Healthy	1.01239272160385e-37	-0.749057505172436	0.271	0.797	3.17678712112073e-33
Ppdpf	Cort	Healthy	1.11412974898929e-37	-1.06530935668436	0.606	0.941	3.49602773935348e-33
Cd14	Cort	Inflammation	1.12660534179089e-37	1.767599515624	0.567	0.078	3.53517490200565e-33
Grcc10	Cort	Healthy	1.44216326733521e-37	-0.926935460929979	0.951	1	4.52536411657117e-33
Klhdc8b	Cort	Healthy	1.47937036102913e-37	-0.965035921997155	0.365	0.828	4.64211625587331e-33
Hint2	Cort	Healthy	1.96160749301559e-37	-1.0768553001971	0.813	0.978	6.15532815233362e-33
Ebpl	Cort	Healthy	1.96513279236487e-37	-1.04073575448544	0.576	0.925	6.16639018916171e-33
Polr2g	Cort	Healthy	3.0633929817228e-37	-0.926647878027792	0.842	0.984	9.61262083734796e-33
Helz2	Cort	Inflammation	3.44244829234529e-37	0.791173704648243	0.64	0.147	1.08020584965503e-32
Rgs9	Cort	Inflammation	4.69840700746393e-37	0.9850799012031	0.985	0.863	1.47431313487211e-32
Hdac11	Cort	Healthy	6.48716705180876e-37	-0.662807175004597	0.355	0.859	2.03560814918707e-32
Pnp	Cort	Inflammation	6.95322340465363e-37	1.25973297366397	0.966	0.866	2.18185197214626e-32
Creg1	Cort	Healthy	7.41530193263676e-37	-0.959997651545879	0.892	0.988	2.32684759344209e-32
Hamp	Cort	Inflammation	9.34431771792317e-37	2.32288428549765	0.443	0.016	2.93215345670711e-32
Slc6a12	Cort	Inflammation	1.06684724861338e-36	1.35988241848535	0.591	0.103	3.34765998142394e-32
Flrt1	Cort	Healthy	1.12182414745969e-36	-0.759907968793884	0.089	0.622	3.52017199231376e-32
Tacc2	Cort	Inflammation	1.17481680468151e-36	1.13626270116649	0.901	0.494	3.6864576514101e-32
Vkorc1	Cort	Healthy	1.21555340500834e-36	-0.9536741389236	0.906	0.997	3.81428502957568e-32
Wrap73	Cort	Healthy	1.94108226679317e-36	-0.977768642303671	0.419	0.866	6.09092204497027e-32
Abcg1	Cort	Healthy	2.04540501780188e-36	-0.654281520177572	0.34	0.844	6.41827640536051e-32
AA467197	Cort	Inflammation	2.04784212551508e-36	1.3418703519241	0.493	0.041	6.42592380565376e-32
Ptms	Cort	Healthy	2.09923257362146e-36	-1.01438141762396	0.744	0.981	6.58718189276679e-32
Ube2d3	Cort	Inflammation	3.50078957420121e-36	0.829148546931433	1	0.981	1.0985127604886e-31
Slc43a2	Cort	Healthy	4.34272587176413e-36	-0.972586311872245	0.31	0.791	1.36270395130087e-31
Gm4951	Cort	Inflammation	4.82572346630953e-36	0.895940014052296	0.522	0.056	1.51426376649327e-31
Syt12	Cort	Inflammation	4.99041368085823e-36	0.67755862863828	0.704	0.178	1.5659419089165e-31
Il13ra1	Cort	Inflammation	5.147132780445e-36	0.902194171688707	0.842	0.447	1.61511879517584e-31
Mrpl42	Cort	Healthy	6.11272420518977e-36	-1.05688683011845	0.478	0.894	1.9181117283465e-31
Atp1a2	Cort	Healthy	7.88306790218344e-36	-1.18677977668009	0.502	0.912	2.47362787702614e-31
Dapp1	Cort	Healthy	1.19240012970229e-35	-0.855919312321839	0.36	0.834	3.74163236699283e-31
Lox	Cort	Inflammation	1.54712254833114e-35	1.79372405209214	0.803	0.372	4.85471584440828e-31
Smim26	Cort	Healthy	1.55811900937089e-35	-1.09007906702236	0.586	0.922	4.88922163950491e-31
Zbtb38	Cort	Healthy	2.01176102146753e-35	-0.827117140678756	0.355	0.834	6.31270490926296e-31
Rdh10	Cort	Inflammation	2.05111295555335e-35	1.05863458657455	0.547	0.075	6.43618734323086e-31
Fam107b	Cort	Inflammation	2.46168785037536e-35	0.927232393638842	0.675	0.181	7.72453030569283e-31
Gm2694	Cort	Healthy	2.51781214691064e-35	-1.20193837663311	0.404	0.838	7.9006427357909e-31
Eif4a1	Cort	Inflammation	4.41197429620214e-35	0.861248483919794	1	0.997	1.38443341440527e-30
Eif5	Cort	Inflammation	4.61806844790272e-35	0.730449802722529	1	1	1.44910369826739e-30
Tuba1b	Cort	Healthy	4.96386641022813e-35	-0.834302980586596	0.941	0.997	1.55761164086549e-30
Csnk1a1	Cort	Inflammation	5.67960578905439e-35	0.880930789494706	1	0.994	1.78220350054738e-30
Zcchc18	Cort	Healthy	5.68358450287971e-35	-0.924053096055239	0.828	0.991	1.78345198115862e-30
Ndufb10	Cort	Healthy	8.37364912264646e-35	-0.823256963188539	0.941	0.997	2.62756735819523e-30
Runx1	Cort	Inflammation	8.64522976759065e-35	0.651295370392052	0.483	0.044	2.71278664877227e-30
Parp9	Cort	Inflammation	9.16903054486961e-35	0.962502507762141	0.7	0.231	2.87715009467464e-30
Gm3704	Cort	Inflammation	1.33851933577743e-34	1.12295304206949	0.616	0.15	4.200139823736e-30
Ndufb3	Cort	Healthy	2.05226162863677e-34	-0.81484478725349	0.975	1	6.43979176449931e-30
Rxfp2	Cort	Inflammation	2.15514191016184e-34	0.887579585364204	0.463	0.031	6.76261979989684e-30
H1f0	Cort	Healthy	3.14278109404049e-34	-0.939942890808048	0.621	0.95	9.86173279498967e-30
Mfng	Cort	Healthy	3.14594091206167e-34	-0.89524790113664	0.212	0.722	9.87164798795832e-30
Atf4	Cort	Inflammation	3.77354298260579e-34	0.939145794095015	0.99	0.95	1.18410005251187e-29
Park7	Cort	Healthy	4.21056475407551e-34	-0.718462607530609	0.966	1	1.32123311418135e-29
Vat1	Cort	Healthy	4.3951604581973e-34	-0.774878927282456	0.448	0.897	1.37915740017773e-29
Tapbpl	Cort	Inflammation	4.43635883360448e-34	0.988903117295989	0.956	0.816	1.39208503839675e-29
Nop58	Cort	Inflammation	4.72293603545969e-34	1.09377660027299	0.961	0.872	1.4820100985669e-29
Ifit3b	Cort	Inflammation	8.88185547785566e-34	1.10941797701074	0.744	0.234	2.78703743039633e-29
Anapc11	Cort	Healthy	9.45142312838365e-34	-0.90407065837109	0.852	0.988	2.9657620634555e-29
Atraid	Cort	Healthy	1.05354429618385e-33	-0.826218174718295	0.931	0.994	3.30591664699529e-29
Galnt3	Cort	Inflammation	1.53317770590833e-33	0.825079928866358	0.616	0.138	4.81095832336974e-29
Eif2ak2	Cort	Inflammation	1.86466221041546e-33	1.21214432671667	0.837	0.4	5.85112355006266e-29
Pitx1	Cort	Healthy	2.18670196355737e-33	-0.995161173630274	0.601	0.925	6.86165209144668e-29
Gprasp2	Cort	Healthy	4.58920906952972e-33	-1.01363415144643	0.67	0.953	1.44004791392773e-28
Kcnip3	Cort	Healthy	4.8802324086414e-33	-0.854038495487805	0.655	0.956	1.53136812750759e-28
Atp5c1	Cort	Healthy	5.22287108697407e-33	-0.711137651074486	0.985	0.994	1.63888471838159e-28
Tecr	Cort	Healthy	7.52078114284447e-33	-0.797030627942601	0.931	0.997	2.35994591481317e-28
Ogfr	Cort	Inflammation	1.11199161670335e-32	0.884816023753763	0.897	0.619	3.48931849405343e-28
Rtl8b	Cort	Healthy	1.2480303594861e-32	-0.662833097551191	0.655	0.959	3.91619446503145e-28
Krt17	Cort	Inflammation	1.44371989734876e-32	1.42690868426248	0.433	0.028	4.53024866589066e-28
Acat1	Cort	Healthy	1.61594526878047e-32	-0.870209842590163	0.734	0.95	5.07067465890623e-28
Sh3bgrl3	Cort	Healthy	3.2403977804896e-32	-0.908566096158338	0.892	0.994	1.01680441953983e-27
Slc23a2	Cort	Inflammation	4.07329704761009e-32	1.57944203117709	0.734	0.328	1.27815988056957e-27
Lamtor4	Cort	Healthy	5.10738183054034e-32	-0.878803809514382	0.719	0.978	1.60264534460525e-27
Hspa5	Cort	Inflammation	5.24792310245067e-32	0.840321817850215	1	1	1.646745790318e-27
Gm15543	Cort	Healthy	5.98464582293158e-32	-0.90800166133972	0.094	0.591	1.8779220127777e-27
Ucp2	Cort	Healthy	6.67307894685137e-32	-0.715295281755207	0.995	1	2.09394544273249e-27
1700086L19Rik	Cort	Healthy	6.69899743715122e-32	-0.893673640631556	0.69	0.963	2.10207840580368e-27
Ehd4	Cort	Inflammation	9.14399529405872e-32	1.06437795523171	0.837	0.456	2.86929428332269e-27
Taok3	Cort	Healthy	1.28748219416664e-31	-0.796028034611739	0.374	0.828	4.03999037707551e-27
Anapc13	Cort	Healthy	1.48018406874221e-31	-0.882452482076304	0.897	0.991	4.64466958930618e-27
Pik3ip1	Cort	Healthy	2.71730964149952e-31	-0.848028008378973	0.389	0.825	8.52664592406134e-27
Naa38	Cort	Healthy	4.26888347343605e-31	-1.08729780079972	0.729	0.966	1.3395329451295e-26
Atf3	Cort	Inflammation	5.72733796059605e-31	1.06564348408382	0.414	0.025	1.79718137865543e-26
Saa2	Cort	Inflammation	6.56965071524182e-31	1.73416537687694	0.458	0.041	2.06149069793573e-26
Ube2l6	Cort	Inflammation	7.00493897539866e-31	1.08894029078046	0.842	0.444	2.19807980109035e-26
Arid4a	Cort	Healthy	8.28855778158139e-31	-1.01567166792778	0.532	0.881	2.60086654628243e-26
B3galnt2	Cort	Inflammation	1.37384365120884e-30	0.774547034208803	0.813	0.362	4.31098399312822e-26
Coa6	Cort	Healthy	2.11392186457663e-30	-0.880486207938634	0.409	0.831	6.633275418855e-26
Tmem109	Cort	Healthy	2.52777301397119e-30	-0.731592286045949	0.325	0.797	7.9318989405402e-26
Calm3	Cort	Healthy	4.54529626138256e-30	-0.819680737650461	0.783	0.984	1.42626851385923e-25
Osbpl1a	Cort	Healthy	4.69458288385777e-30	-0.820167159218336	0.537	0.919	1.47311316312573e-25
Ldha	Cort	Inflammation	4.82536031896507e-30	1.11292195996483	0.98	0.9	1.51414981448805e-25
Tapbp	Cort	Inflammation	5.1980961911674e-30	0.821206648727175	0.99	0.978	1.63111060382642e-25
Ccnd1	Cort	Healthy	5.33030068397427e-30	-0.965254250944936	0.67	0.941	1.67259505162428e-25
Fam3a	Cort	Healthy	6.18821128227254e-30	-0.724617187570969	0.379	0.822	1.9417988182643e-25
Pabpc1	Cort	Inflammation	9.04287307292389e-30	0.92325273440848	0.995	0.963	2.83756314155279e-25
Pla2g12a	Cort	Inflammation	9.38698515471864e-30	0.893627839950596	0.966	0.828	2.94554207169916e-25
Etf1	Cort	Inflammation	9.78047153185571e-30	0.884687565872846	0.936	0.775	3.069014161981e-25
Bzw1	Cort	Inflammation	1.02043488747131e-29	0.898301612646334	0.961	0.753	3.20202263339622e-25
Ndrg3	Cort	Healthy	1.10374627816549e-29	-0.656166961901241	0.389	0.822	3.46344544625548e-25
Cbr1	Cort	Healthy	1.73206581117483e-29	-0.926610899347414	0.552	0.881	5.4350493088855e-25
Mettl26	Cort	Healthy	1.85836778217609e-29	-0.857003924747872	0.749	0.969	5.83137226369036e-25
Zbtb20	Cort	Healthy	2.32270002987484e-29	-0.679301594352903	0.985	1	7.28840042374425e-25
Tpi1	Cort	Healthy	2.86512985964486e-29	-0.777303757076616	0.901	0.991	8.99049098657959e-25
Limd2	Cort	Healthy	3.12742379823738e-29	-0.883768902991837	0.369	0.787	9.81354313648907e-25
Trim12a	Cort	Inflammation	3.24444932360089e-29	0.708404411396594	0.527	0.091	1.01807575325272e-24
Nat14	Cort	Healthy	3.89737522294452e-29	-0.764167666118084	0.35	0.794	1.22295737120776e-24
Ier2	Cort	Inflammation	4.15119552527896e-29	1.14533589127632	0.936	0.781	1.30260364387728e-24
Sirt3	Cort	Healthy	5.03372135833696e-29	-0.835151659789185	0.345	0.809	1.57953142503255e-24
Obsl1	Cort	Inflammation	5.22056425551429e-29	1.17580336744802	0.897	0.672	1.63816085773783e-24
Antkmt	Cort	Healthy	6.22155153354433e-29	-0.859925607104741	0.828	0.966	1.95226065571087e-24
Pomgnt2	Cort	Healthy	6.27388494032702e-29	-0.739333558836742	0.424	0.822	1.96868235542521e-24
Cc2d2a	Cort	Healthy	6.54271946225303e-29	-0.671882216258169	0.187	0.659	2.05303994006038e-24
Gch1	Cort	Inflammation	7.85954393378666e-29	0.789944310087283	0.581	0.162	2.46624629098292e-24
Acaa2	Cort	Healthy	8.11937146254723e-29	-0.890848911469854	0.404	0.803	2.5477775712327e-24
Romo1	Cort	Healthy	8.23877343074354e-29	-0.659967734596031	0.99	1	2.58524471483302e-24
Sar1a	Cort	Inflammation	8.33259799105605e-29	0.746181929309438	0.995	0.984	2.61468592361348e-24
Vmac	Cort	Healthy	8.51977627620046e-29	-0.651979435801059	0.488	0.887	2.67342059770894e-24
Sdc2	Cort	Healthy	8.7377592554808e-29	-0.799842510361987	0.823	0.984	2.74182147677732e-24
Camk2d	Cort	Inflammation	9.09095927102593e-29	0.87629860017679	0.872	0.684	2.85265210965523e-24
Ech1	Cort	Healthy	1.09048934389886e-28	-0.839438332315096	0.473	0.838	3.42184651222024e-24
Irf9	Cort	Inflammation	1.11616273080531e-28	0.900475965217231	0.941	0.65	3.50240703299397e-24
Nudt16l1	Cort	Healthy	1.33658966528707e-28	-0.850724906619385	0.611	0.887	4.19408471070429e-24
Dynlt1f	Cort	Healthy	1.49568778721422e-28	-0.810679156964643	0.833	0.969	4.69331870749951e-24
Ndufaf3	Cort	Healthy	1.52108840633793e-28	-0.9348085123191	0.606	0.912	4.7730233102478e-24
Tmem176a	Cort	Healthy	1.97606803783892e-28	-0.795122708382583	0.975	0.994	6.20070389593475e-24
Bscl2	Cort	Healthy	2.07759334228037e-28	-0.787582177180831	0.34	0.762	6.51928014874157e-24
Arf4	Cort	Inflammation	2.22959853381151e-28	0.654257824846747	1	0.997	6.99625723924715e-24
Stmn3	Cort	Healthy	2.37078332326012e-28	-0.841915717984018	0.773	0.981	7.43928099005794e-24
Rorb	Cort	Healthy	2.48612470228742e-28	-1.00203433814096	0.567	0.925	7.80121070330769e-24
Faap20	Cort	Healthy	3.42840224164847e-28	-0.861611678245187	0.591	0.916	1.07579833940687e-23
Ndufs5	Cort	Healthy	4.25913003444554e-28	-0.686143473595163	0.941	0.997	1.33647241350867e-23
Zc3h12c	Cort	Inflammation	4.65972474232203e-28	0.824673960996332	0.719	0.309	1.46217502689323e-23
Cd63	Cort	Inflammation	4.92505033390272e-28	0.795145095780044	1	0.991	1.54543154427534e-23
Ntrk2	Cort	Inflammation	5.81552543945432e-28	1.2066530314242	0.911	0.878	1.82485372764637e-23
Brinp1	Cort	Inflammation	6.47855151658551e-28	1.07866891270697	0.65	0.253	2.03290468038937e-23
Nsg2	Cort	Healthy	7.03291056731697e-28	-0.731528265898765	0.389	0.819	2.20685700691839e-23
Socs1	Cort	Inflammation	7.36059751056487e-28	0.662803195809476	0.591	0.159	2.30968189284015e-23
Nop56	Cort	Inflammation	8.5190502715196e-28	0.850967115444342	0.985	0.884	2.67319278470014e-23
1110032A03Rik	Cort	Healthy	9.41662442037661e-28	-0.933483748481654	0.596	0.866	2.95484257686998e-23
Gabrg2	Cort	Healthy	1.08459044329579e-27	-0.749395869526994	0.335	0.759	3.40333635201785e-23
Ttc3	Cort	Healthy	1.1530015616936e-27	-0.834498887673199	0.941	0.997	3.61800360043834e-23
Ppme1	Cort	Inflammation	1.24775203645871e-27	0.813686611404725	0.985	0.941	3.91532111520378e-23
Ccdc28b	Cort	Healthy	1.58402445507749e-27	-0.680653471790988	0.3	0.759	4.97051033758767e-23
Cngb1	Cort	Healthy	2.00962172767851e-27	-0.664070344590938	0.074	0.509	6.30599201928239e-23
Fosl2	Cort	Inflammation	2.2115512762802e-27	0.674111752700903	0.665	0.212	6.93962674983965e-23
Thbd	Cort	Inflammation	2.30623089396756e-27	1.11769651400012	0.517	0.097	7.2367219221808e-23
Lgals3bp	Cort	Inflammation	2.47573787474094e-27	0.91885235446061	0.906	0.622	7.76861787714959e-23
Jmjd1c	Cort	Inflammation	2.54068224940363e-27	0.974065536234934	0.946	0.75	7.97240683040365e-23
Atp6v0e2	Cort	Healthy	3.35834357059698e-27	-0.699067449075871	0.892	0.991	1.05381462901763e-22
Tmed4	Cort	Healthy	3.45291480010191e-27	-0.673678698394943	0.951	0.988	1.08349013512398e-22
Trappc1	Cort	Healthy	3.52210194463853e-27	-0.895117372487417	0.808	0.966	1.10520036920813e-22
Ifi204	Cort	Inflammation	3.58208810569698e-27	0.719444215654527	0.463	0.069	1.12402342668666e-22
Add3	Cort	Healthy	4.06774978738195e-27	-0.711547696991647	0.32	0.753	1.27641920578258e-22
Dmpk	Cort	Healthy	5.28959028458973e-27	-0.667146283074405	0.424	0.847	1.65982053540141e-22
Irf2bpl	Cort	Healthy	5.37215322029425e-27	-0.665554568186854	0.468	0.875	1.68572795899613e-22
Mrln	Cort	Healthy	5.55991876877493e-27	-0.98865663844274	0.256	0.731	1.74464691045389e-22
Fst	Cort	Inflammation	5.75348506703514e-27	0.791038381304332	0.33	0.009	1.80538607918496e-22
Chd9	Cort	Healthy	9.41203438036626e-27	-0.883849387971083	0.537	0.897	2.95340226821513e-22
B230217C12Rik	Cort	Healthy	9.71217903691688e-27	-0.795672567762535	0.374	0.769	3.04758465999415e-22
Kazald1	Cort	Healthy	1.08509642191767e-26	-0.697001528577047	0.296	0.719	3.40492406233545e-22
Eif2s2	Cort	Inflammation	1.15162026696336e-26	0.76891075230312	1	0.991	3.61366923570432e-22
Vwa5a	Cort	Inflammation	1.24882483722459e-26	0.834773234104202	0.916	0.728	3.91868745672704e-22
Irs2	Cort	Inflammation	1.25722608442375e-26	1.1895688721511	0.764	0.434	3.94504973031328e-22
Mdm1	Cort	Inflammation	1.26361591991645e-26	0.960958252310057	0.985	0.894	3.96510039510584e-22
Map3k4	Cort	Healthy	1.52030378482845e-26	-1.00213203032125	0.192	0.631	4.77056124641319e-22
Gnl3	Cort	Inflammation	1.65863571223939e-26	1.02305197088735	0.941	0.866	5.20463300143597e-22
Srsf7	Cort	Inflammation	1.68286897457969e-26	0.708906277129452	1	0.959	5.28067455533361e-22
Prxl2b	Cort	Healthy	1.94293333919538e-26	-0.821540662014889	0.345	0.753	6.09673052506119e-22
Riiad1	Cort	Healthy	1.97373353076071e-26	-1.05508879020586	0.433	0.781	6.19337844617402e-22
Cpsf3	Cort	Healthy	1.98822333478912e-26	-0.766211886655376	0.714	0.934	6.23884600223478e-22
Nfkbib	Cort	Inflammation	2.23160393173533e-26	0.932954157668545	0.847	0.537	7.00254997739229e-22
Comt	Cort	Healthy	2.27153996584698e-26	-0.799975904369922	0.867	0.978	7.12786525883124e-22
Cpne8	Cort	Inflammation	2.27964472015687e-26	0.679203888230751	0.621	0.184	7.15329716738025e-22
Rtl8c	Cort	Healthy	2.42904486515071e-26	-0.782083012338631	0.847	0.984	7.62209988235641e-22
H2-T23	Cort	Inflammation	2.66831324717841e-26	0.659504295211263	0.911	0.588	8.37290013832115e-22
Trappc2l	Cort	Healthy	2.78426326895176e-26	-0.840979908481727	0.887	0.95	8.73673971164372e-22
Clcn3	Cort	Healthy	3.30174819651492e-26	-0.79414656214362	0.68	0.947	1.03605556658442e-21
Ifi27	Cort	Inflammation	3.30229043807271e-26	0.729366988517597	0.995	0.988	1.03622571656284e-21
Mast4	Cort	Inflammation	3.64830085943889e-26	1.27670425592863	0.847	0.559	1.14480032668333e-21
Gria2	Cort	Healthy	4.57693134043501e-26	-0.773690937392312	0.458	0.872	1.4361952853151e-21
Tmem256	Cort	Healthy	4.88649359121161e-26	-0.829757054120229	0.872	0.981	1.53333282398629e-21
Wbp1	Cort	Healthy	5.59340119455524e-26	-0.768348495108941	0.443	0.825	1.75515336083949e-21
R3hdm4	Cort	Healthy	5.7572118773246e-26	-0.687358163126779	0.601	0.925	1.80655551498569e-21
Tmem9	Cort	Healthy	6.01413419111217e-26	-0.713725075181973	0.305	0.747	1.88717516782909e-21
Srpk2	Cort	Healthy	7.55851381036284e-26	-0.749413763254378	0.714	0.95	2.37178604855376e-21
Mrps33	Cort	Healthy	8.79698441973266e-26	-0.756702579584752	0.901	0.984	2.76040574106791e-21
Eci1	Cort	Healthy	9.37314252934573e-26	-0.812445812388264	0.33	0.759	2.9411983942834e-21
Il6st	Cort	Inflammation	1.01507969434176e-25	0.676470941894476	0.788	0.375	3.185218572875e-21
Myt1l	Cort	Healthy	1.01849256191611e-25	-0.79112842454792	0.502	0.881	3.19592781003656e-21
Noct	Cort	Inflammation	1.04837200506976e-25	0.771316392440039	0.768	0.45	3.28968651470841e-21
Tekt1	Cort	Healthy	1.39806141891601e-25	-0.702584426080992	0.645	0.95	4.38697692641656e-21
Pros1	Cort	Inflammation	1.60165984758801e-25	0.837581232582804	0.749	0.35	5.02584843574642e-21
Mrpl34	Cort	Healthy	1.64631531631374e-25	-0.923282528538178	0.606	0.887	5.1659728310609e-21
Trp53	Cort	Inflammation	2.02667004564903e-25	0.765535593835766	0.931	0.694	6.35948793624211e-21
Slc25a11	Cort	Healthy	2.05333902459641e-25	-0.73806716296409	0.798	0.956	6.44317252528106e-21
Sptssa	Cort	Healthy	2.06028229958715e-25	-0.7168089546262	0.818	0.981	6.4649598278745e-21
Mrps21	Cort	Healthy	2.63491589017922e-25	-0.825591696049595	0.842	0.972	8.26810257179336e-21
Orm1	Cort	Inflammation	2.63810677863467e-25	1.27784150960691	0.517	0.103	8.27811526067772e-21
Tmod2	Cort	Healthy	3.2329373856795e-25	-0.664584757605616	0.34	0.766	1.01446342225237e-20
Nipsnap1	Cort	Healthy	3.24400218063222e-25	-0.733255155306901	0.576	0.903	1.01793544426058e-20
Snap47	Cort	Healthy	4.93590313005003e-25	-0.703250863584788	0.887	0.975	1.5488370431784e-20
Rprm	Cort	Healthy	5.93894031830548e-25	-0.795309254649003	0.246	0.684	1.86358008248108e-20
Cebpzos	Cort	Healthy	6.56763354553136e-25	-0.816673453423845	0.635	0.906	2.06085773025229e-20
Arxes2	Cort	Healthy	6.78234120488483e-25	-0.814932390942985	0.621	0.891	2.12823084668081e-20
Jmjd8	Cort	Healthy	7.49869234028004e-25	-0.693029601862078	0.512	0.853	2.35301466945647e-20
Ccdc181	Cort	Healthy	7.57317685649152e-25	-0.719632629328617	0.32	0.722	2.37638716579848e-20
Cib2	Cort	Healthy	8.5882240015658e-25	-0.713018873411051	0.32	0.731	2.69489880945133e-20
Ap3b2	Cort	Healthy	9.31665237847934e-25	-0.712362609544271	0.571	0.894	2.92347234984303e-20
Gm30050	Cort	Inflammation	9.97831389101701e-25	1.0291176094202	0.409	0.053	3.13109511586223e-20
Znfx1	Cort	Inflammation	1.03808190268687e-24	1.07118608459574	0.788	0.497	3.25739720244113e-20
Trim12c	Cort	Inflammation	1.26514921922807e-24	0.748631116529557	0.621	0.206	3.96991173501575e-20
Pcdh9	Cort	Healthy	1.30917334596887e-24	-1.01794575810812	0.626	0.922	4.10805504231572e-20
Snapc5	Cort	Healthy	1.5040324808663e-24	-0.724242917333196	0.256	0.691	4.71950352171036e-20
Tuba1c	Cort	Inflammation	1.62563871142969e-24	0.714199214159378	0.631	0.275	5.10109171259521e-20
Slc17a6	Cort	Inflammation	1.74372566379799e-24	1.20325724022736	0.69	0.534	5.47163676043171e-20
Gm36561	Cort	Healthy	1.74425715564959e-24	-0.670357754984432	0.478	0.853	5.47330452871284e-20
Paxx	Cort	Healthy	1.97319175145432e-24	-0.71279959208244	0.315	0.738	6.1916783968885e-20
Cyhr1	Cort	Healthy	2.7666734758012e-24	-0.710019338229148	0.626	0.881	8.68154469971659e-20
H2az2	Cort	Healthy	2.8149886513786e-24	-0.748268449845689	0.828	0.978	8.83315288916092e-20
Nup93	Cort	Inflammation	2.92080482567976e-24	0.879202460617607	0.719	0.347	9.16519346250051e-20
Gm42067	Cort	Healthy	3.599619533436e-24	-0.66043411682637	0.187	0.619	1.12952461339688e-19
Zc3hav1	Cort	Inflammation	3.69987744779208e-24	0.833501107469645	0.768	0.466	1.16098454434268e-19
Apobec3	Cort	Inflammation	4.48027760295872e-24	0.809437339414149	0.803	0.444	1.40586630903242e-19
Parp12	Cort	Inflammation	4.78010264584431e-24	0.668762992847844	0.645	0.262	1.49994840923949e-19
Araf	Cort	Healthy	4.8682907635111e-24	-0.650559620326349	0.926	0.988	1.52762095868215e-19
Hid1	Cort	Inflammation	4.87112151011458e-24	1.10522261484504	0.98	0.906	1.52850921865885e-19
Hif1a	Cort	Inflammation	5.38189762444026e-24	0.922717724405925	0.941	0.806	1.68878565557311e-19
Lrrc58	Cort	Inflammation	5.40588388209731e-24	0.819635423900215	0.97	0.859	1.69631230336332e-19
Dtx3l	Cort	Inflammation	6.92365460177239e-24	0.800153284092016	0.704	0.341	2.17257357749016e-19
Lage3	Cort	Healthy	8.26893886733462e-24	-0.837404417422739	0.433	0.803	2.59471032718093e-19
Pnkd	Cort	Healthy	8.9042704421965e-24	-0.76685871577799	0.522	0.875	2.79407102205684e-19
Dusp1	Cort	Inflammation	9.01860577801147e-24	1.44249571139915	0.808	0.512	2.82994830708222e-19
Ddt	Cort	Healthy	9.43044723117166e-24	-0.848293621183269	0.665	0.903	2.95918003666936e-19
Sh3glb2	Cort	Healthy	9.43823103282038e-24	-0.676701810703543	0.616	0.934	2.96162251578871e-19
Tmem106c	Cort	Healthy	1.19972082375285e-23	-0.680323563270471	0.621	0.906	3.76460397285407e-19
Gnl1	Cort	Inflammation	1.53453928159672e-23	0.770230833318307	0.803	0.594	4.81523081172234e-19
Elf3	Cort	Inflammation	1.63376237881916e-23	1.05689457086025	0.65	0.241	5.12658296849666e-19
Tle5	Cort	Healthy	1.82442840827323e-23	-0.699739586011332	0.882	0.988	5.72487390232057e-19
Trafd1	Cort	Inflammation	2.9717916077883e-23	0.860831450510347	0.852	0.706	9.32518488607892e-19
Rex1bd	Cort	Healthy	3.01880766175811e-23	-0.832221238951228	0.764	0.934	9.47271656183078e-19
Spock2	Cort	Healthy	3.12101759950923e-23	-0.70603526766631	0.749	0.959	9.79344112550001e-19
Mcee	Cort	Healthy	3.66630373787038e-23	-0.769337687982164	0.7	0.944	1.15044944990635e-18
Caly	Cort	Healthy	3.96502136907836e-23	-0.857483372708856	0.581	0.909	1.2441840554031e-18
Dctn1	Cort	Healthy	4.12200207308774e-23	-0.813346430570044	0.571	0.884	1.2934430305142e-18
Dhrs7	Cort	Healthy	4.21024306925507e-23	-0.748927559375545	0.69	0.925	1.32113217270155e-18
Gm39741	Cort	Inflammation	4.33069045282491e-23	0.776443752095608	0.532	0.125	1.35892735719193e-18
Mthfd2	Cort	Healthy	4.5953682528765e-23	-0.809342290769428	0.734	0.956	1.44198060407012e-18
Znrf1	Cort	Inflammation	4.91234643158204e-23	0.776408210688101	0.803	0.488	1.54144518676613e-18
Ckb	Cort	Healthy	5.01764485354493e-23	-0.777245230514189	0.803	0.988	1.57448677859386e-18
Ikbip	Cort	Healthy	5.1077970442907e-23	-0.729016222844534	0.576	0.869	1.60277563452798e-18
C1qtnf4	Cort	Healthy	5.2424454479459e-23	-0.861488697861622	0.453	0.831	1.64502695711094e-18
Ahnak	Cort	Inflammation	5.46223288282063e-23	0.990654319355166	0.901	0.725	1.71399405630028e-18
Bpgm	Cort	Healthy	6.44246171130539e-23	-0.71246205360431	0.581	0.903	2.02158006039052e-18
Selenop	Cort	Healthy	7.37555650938591e-23	-0.663346491257683	0.601	0.863	2.3143758770802e-18
Cd274	Cort	Inflammation	9.60406404165796e-23	0.73570178895166	0.626	0.272	3.01365925563185e-18
Lamp2	Cort	Inflammation	9.93468386388231e-23	0.736176489763712	0.975	0.931	3.11740444964763e-18
Sertad1	Cort	Inflammation	1.12100728327034e-22	0.731374167260843	0.778	0.381	3.517608754174e-18
Lrrc59	Cort	Inflammation	1.20572947439985e-22	0.688428422792454	0.768	0.456	3.7834585177193e-18
Crip1	Cort	Healthy	1.34218989841731e-22	-0.952071370448161	0.591	0.906	4.21165768224368e-18
Morn2	Cort	Healthy	1.3842149475286e-22	-0.750302619194797	0.862	0.963	4.34352808385001e-18
Mtln	Cort	Healthy	1.42168943118821e-22	-0.8597884128921	0.606	0.863	4.46111926612548e-18
Stmn1	Cort	Healthy	1.70788773462128e-22	-0.84345184455547	0.828	0.975	5.35918092246812e-18
Dpm3	Cort	Healthy	1.80491612275169e-22	-0.763409401512154	0.867	0.984	5.66364630158252e-18
Ifi30	Cort	Healthy	1.95331200552912e-22	-0.651782852983955	0.202	0.619	6.12929774214983e-18
Tnfrsf1a	Cort	Inflammation	2.29246050316489e-22	0.717433396900383	0.946	0.884	7.1935118128811e-18
Glul	Cort	Inflammation	2.67138272541393e-22	1.00030491173717	0.768	0.566	8.38253185407638e-18
Urod	Cort	Healthy	2.7057210902909e-22	-0.675710595070263	0.571	0.878	8.49028220922383e-18
Esrp1	Cort	Inflammation	3.23241361414885e-22	0.832321630592898	0.783	0.503	1.01429906798377e-17
Ccdc167	Cort	Healthy	3.54911778585395e-22	-0.873069037371683	0.404	0.75	1.11367767002311e-17
Slc4a3	Cort	Healthy	5.4298416316232e-22	-0.666973288080659	0.355	0.769	1.70383000558704e-17
Selenoh	Cort	Healthy	5.54099965578256e-22	-0.831976842121473	0.384	0.756	1.73871028198801e-17
Mitd1	Cort	Inflammation	5.54567543567217e-22	0.881395438335402	0.837	0.484	1.74017749495957e-17
Ssna1	Cort	Healthy	6.66108213747614e-22	-0.75039060626114	0.601	0.906	2.09018096391864e-17
Gpi1	Cort	Healthy	7.03306614461328e-22	-0.671751445514735	0.828	0.959	2.2069058255182e-17
Arrdc4	Cort	Inflammation	7.76095156028817e-22	0.950623559734405	0.739	0.534	2.43530899010282e-17
1500011B03Rik	Cort	Healthy	7.97970259420119e-22	-0.744025986447836	0.798	0.931	2.50395087703439e-17
Cfap20	Cort	Healthy	8.57210178382786e-22	-0.732991426975448	0.739	0.938	2.68983981874734e-17
Zfand5	Cort	Inflammation	8.92782635773639e-22	0.91924859970197	0.931	0.766	2.8014626327941e-17
0610012G03Rik	Cort	Healthy	1.10804781331029e-21	-0.768293896524946	0.704	0.925	3.47694323338636e-17
Rnf169	Cort	Inflammation	1.37889808686212e-21	0.851060017495348	0.685	0.325	4.32684430676466e-17
4921528I07Rik	Cort	Inflammation	1.43550938398896e-21	0.80474351326335	0.532	0.181	4.50448489601896e-17
Chchd6	Cort	Healthy	1.47721431963263e-21	-0.717672198288376	0.562	0.878	4.63535081357522e-17
Msmo1	Cort	Inflammation	1.49249230152243e-21	0.758602366999732	0.803	0.609	4.68329159294724e-17
Tceal1	Cort	Healthy	1.60073688187039e-21	-0.676865514282795	0.468	0.822	5.0229522616211e-17
Fam118b	Cort	Inflammation	1.63192421055112e-21	0.830247773698476	0.734	0.409	5.12081498028836e-17
Tnrc6b	Cort	Healthy	1.64451729746067e-21	-0.720820369634556	0.867	0.984	5.16033082770183e-17
Ugdh	Cort	Inflammation	1.66676800765562e-21	0.851277851603401	0.655	0.316	5.23015133122257e-17
LOC118567516	Cort	Healthy	1.67198375274323e-21	-0.854026145058808	0.507	0.834	5.24651781773299e-17
1110065P20Rik	Cort	Healthy	2.03151313629761e-21	-0.750184574045549	0.596	0.891	6.37468507038827e-17
Cisd3	Cort	Healthy	2.27136629573786e-21	-0.677421024104863	0.783	0.969	7.12732029939583e-17
Phactr3	Cort	Healthy	2.3251143667789e-21	-0.798834414720095	0.335	0.637	7.29597637151552e-17
As3mt	Cort	Healthy	2.75064879941873e-21	-0.674220367106001	0.335	0.684	8.63126086769604e-17
Snhg20	Cort	Healthy	3.53388339533092e-21	-0.672995270581606	0.921	0.997	1.10889727062089e-16
Lysmd2	Cort	Healthy	3.63258228340982e-21	-0.678767843763852	0.527	0.853	1.13986799471117e-16
Sgms2	Cort	Inflammation	3.84506330957293e-21	0.889587679226526	0.685	0.372	1.20654241591089e-16
Gadd45a	Cort	Inflammation	4.35010471135047e-21	1.07619480631801	0.695	0.381	1.36501935737466e-16
Rufy3	Cort	Healthy	4.76562153758699e-21	-0.661913106149751	0.527	0.859	1.49540438227942e-16
Acot13	Cort	Healthy	4.8000168922532e-21	-0.788024431745178	0.532	0.844	1.50619730062013e-16
Pisd-ps3	Cort	Healthy	4.82218093284713e-21	-0.771161280168337	0.916	0.991	1.5131521549181e-16
Ccl4	Cort	Inflammation	5.15174868222315e-21	0.714624693085356	0.429	0.091	1.6165672189948e-16
Nudt2	Cort	Healthy	5.29824729657772e-21	-0.654742453866089	0.389	0.778	1.66253701919312e-16
Baiap3	Cort	Healthy	5.47384561022624e-21	-0.928311847220132	0.675	0.934	1.71763801403289e-16
Ddah1	Cort	Inflammation	8.14165916212446e-21	0.98723938483038	0.714	0.459	2.55477122848303e-16
Slc2a1	Cort	Inflammation	8.17172604827808e-21	0.821404927924788	0.901	0.656	2.56420591668918e-16
Pcsk1	Cort	Inflammation	8.56387984602769e-21	0.871668581266345	0.951	0.891	2.68725985688503e-16
Atp1a1	Cort	Inflammation	9.28732854799851e-21	0.696918925079898	0.857	0.591	2.91427082507645e-16
Tnfaip2	Cort	Inflammation	9.53655971845808e-21	0.67223007110519	0.473	0.106	2.99247707405496e-16
Spa17	Cort	Healthy	9.5475822585004e-21	-0.824575173219383	0.433	0.756	2.99593583689484e-16
Smim4	Cort	Healthy	1.17830864635576e-20	-0.727539959669091	0.463	0.822	3.69741470139973e-16
Fmnl2	Cort	Inflammation	1.17920979346175e-20	0.702369549274684	0.764	0.434	3.70024241090361e-16
Snx10	Cort	Inflammation	1.23878781323429e-20	0.802180253769308	0.936	0.778	3.88719227914787e-16
Dut	Cort	Healthy	1.31031400818447e-20	-0.653583812299583	0.493	0.859	4.11163432628206e-16
Samd9l	Cort	Inflammation	1.3151368133146e-20	0.783770243982674	0.507	0.144	4.12676780649988e-16
Nedd4	Cort	Healthy	1.36772902748394e-20	-0.667739040788447	0.946	0.994	4.29179691534186e-16
Gm36416	Cort	Healthy	1.6434397633294e-20	-0.710864539857168	0.158	0.547	5.15694963335132e-16
Acadm	Cort	Healthy	1.71747067042982e-20	-0.656332064488963	0.315	0.684	5.38925121674173e-16
Fgl2	Cort	Inflammation	2.03639387124659e-20	1.15444019249179	0.424	0.088	6.39000032858468e-16
Mapt	Cort	Healthy	2.22849143490154e-20	-0.672643079051689	0.192	0.588	6.99278327357754e-16
Nicn1	Cort	Healthy	2.32203780678272e-20	-0.673022860553237	0.276	0.659	7.28632243390351e-16
2510002D24Rik	Cort	Healthy	2.45926471194805e-20	-0.702198216011336	0.443	0.797	7.71692673962179e-16
Pcbd2	Cort	Healthy	2.67219692891379e-20	-0.901725267668528	0.557	0.831	8.38508674323859e-16
Cldn3	Cort	Healthy	2.73473932437739e-20	-0.819497410290765	0.291	0.666	8.5813385259638e-16
Tmem107	Cort	Healthy	3.02630917216386e-20	-0.67384068269914	0.709	0.947	9.49625555133298e-16
Sat1	Cort	Inflammation	3.18858830302814e-20	1.02296261411616	0.961	0.828	1.0005471236072e-15
Marchf5	Cort	Inflammation	3.32283707899931e-20	0.74552793856472	0.833	0.625	1.04267304701919e-15
Cdr2l	Cort	Inflammation	3.42443442344338e-20	0.711743026073618	0.507	0.162	1.0745532777323e-15
Pcbd1	Cort	Healthy	3.58559818406328e-20	-0.78702006020534	0.522	0.797	1.12512485417722e-15
Gm38426	Cort	Healthy	4.66202252126776e-20	-0.975923893409275	0.507	0.8	1.46289604694861e-15
Ggnbp2os	Cort	Healthy	5.83495268931763e-20	-0.725378109074834	0.719	0.938	1.83094980438098e-15
Ndufs8	Cort	Healthy	8.23568056498979e-20	-0.693793009515353	0.867	0.966	2.58427420448814e-15
Daxx	Cort	Inflammation	8.28392708792518e-20	0.664287334955705	0.788	0.516	2.59941348092004e-15
Gm32753	Cort	Inflammation	9.78446622534735e-20	0.870337579404011	0.266	0.013	3.07026765685174e-15
Mvp	Cort	Inflammation	9.95206492306836e-20	0.730795628694945	0.803	0.525	3.12285845220962e-15
Gng3	Cort	Healthy	1.16395954739383e-19	-0.908303953023915	0.34	0.684	3.65238866376709e-15
Aif1	Cort	Healthy	1.22634162951867e-19	-0.71863070088522	0.099	0.459	3.84813739926663e-15
Saa1	Cort	Inflammation	1.29473563564178e-19	1.25980126843596	0.517	0.141	4.06275095108034e-15
Rab6a	Cort	Inflammation	1.44833328213184e-19	0.673854524829081	0.961	0.95	4.54472500600151e-15
Nudt14	Cort	Healthy	1.45036628140379e-19	-0.725721281323088	0.532	0.853	4.55110435441694e-15
3110040N11Rik	Cort	Healthy	1.81056107005103e-19	-0.741931256483453	0.517	0.816	5.68135958171312e-15
Fam114a2	Cort	Healthy	1.87063011977184e-19	-0.682741209129758	0.64	0.897	5.86985025283207e-15
Kcnmb4	Cort	Inflammation	2.32202127151147e-19	0.727309921815166	0.542	0.241	7.28627054787584e-15
Zfp52	Cort	Inflammation	2.84197427534685e-19	0.832424856850727	0.611	0.253	8.91783107861089e-15
Nr3c1	Cort	Healthy	3.17890709958406e-19	-0.750560114640694	0.67	0.922	9.97509258778482e-15
Adssl1	Cort	Inflammation	3.20857399859182e-19	1.10386239564036	0.527	0.281	1.00681843501813e-14
C9orf72	Cort	Inflammation	3.39567463469973e-19	0.751161228411588	0.675	0.369	1.06552874362243e-14
Kremen1	Cort	Inflammation	4.64012079671579e-19	0.674447924943996	0.828	0.547	1.45602350480145e-14
Tubb6	Cort	Inflammation	5.70056551163652e-19	0.873661055787961	0.611	0.309	1.78878045189642e-14
Blcap	Cort	Healthy	7.3732982803101e-19	-0.666949917078733	0.847	0.978	2.31366726737851e-14
Ddx21	Cort	Inflammation	8.24362603129501e-19	0.790473220571112	0.773	0.531	2.58676741236006e-14
Ltv1	Cort	Inflammation	1.02188649735899e-18	0.672678084001812	0.739	0.419	3.20657764006278e-14
Dst	Cort	Inflammation	1.04461938200555e-18	0.929035409492252	0.926	0.834	3.27791115879521e-14
Mapk6	Cort	Inflammation	1.0712005824832e-18	0.667231569530673	0.803	0.562	3.36132030777404e-14
Mroh2a	Cort	Healthy	1.23878804505233e-18	-0.944790765730765	0.246	0.6	3.8871930065697e-14
Csnk1d	Cort	Inflammation	1.30602792310668e-18	0.658460305506154	0.916	0.825	4.09818501991645e-14
Ypel3	Cort	Healthy	1.32068930612465e-18	-0.74552064476436	0.7	0.916	4.14419097368853e-14
Fabp4	Cort	Inflammation	1.40596966181842e-18	1.85535574337798	0.458	0.141	4.41179220182002e-14
Smim11	Cort	Healthy	1.49055632356638e-18	-0.71107631240838	0.872	0.956	4.67721668771896e-14
Cetn4	Cort	Healthy	1.73291121878061e-18	-0.675376130141207	0.419	0.781	5.43770211341167e-14
Etv6	Cort	Inflammation	1.8059572509718e-18	0.717274910371442	0.768	0.431	5.66691325782443e-14
Tmco1	Cort	Healthy	2.36595554362549e-18	-0.714839264597244	0.768	0.941	7.42413190034243e-14
Efhd2	Cort	Inflammation	2.43295986338675e-18	0.899114345783308	0.66	0.406	7.63438475532128e-14
LOC118567915	Cort	Inflammation	2.59471623858332e-18	0.970994312119345	0.66	0.359	8.1419600850506e-14
Egr1	Cort	Inflammation	2.75150913140042e-18	0.900702086710919	0.837	0.547	8.63396050342137e-14
Pak1ip1	Cort	Inflammation	2.96355987816242e-18	0.731425215773428	0.931	0.806	9.29935454168587e-14
Neat1	Cort	Inflammation	3.34840149534299e-18	0.929595714217606	0.695	0.375	1.05069490522368e-13
Cab39	Cort	Inflammation	3.39147004789506e-18	0.660333073038796	0.852	0.622	1.06420938632899e-13
Ctsl	Cort	Inflammation	3.49630029551841e-18	0.908129838082918	1	0.991	1.09710406973072e-13
Azi2	Cort	Inflammation	3.71875664057187e-18	0.693124327911011	0.931	0.759	1.16690864624505e-13
Rlim	Cort	Inflammation	4.32690298044644e-18	0.732705537569485	0.877	0.744	1.35773888623429e-13
9330159M07Rik	Cort	Inflammation	4.57304670287225e-18	0.660085806536782	0.581	0.228	1.43497632489428e-13
Pcdh17	Cort	Inflammation	4.81829172852486e-18	0.956686744573088	0.675	0.356	1.51193176149381e-13
Tmem87b	Cort	Inflammation	5.10040372551619e-18	0.663636757444005	0.897	0.637	1.60045568502973e-13
Smchd1	Cort	Inflammation	5.51127479742651e-18	0.810364703088126	0.803	0.653	1.72938291868446e-13
Dguok	Cort	Healthy	6.27239027283222e-18	-0.662869396344917	0.714	0.903	1.96821334371202e-13
Smim22	Cort	Healthy	7.32763488955704e-18	-0.831808860059491	0.626	0.869	2.2993385519941e-13
Cmpk2	Cort	Inflammation	8.27222048747976e-18	0.866984908696587	0.66	0.362	2.59574006676627e-13
Nexn	Cort	Healthy	8.42081528287514e-18	-0.656827911159617	0.064	0.366	2.64236762761339e-13
Lyrm2	Cort	Healthy	1.02477866402833e-17	-0.808080313447549	0.704	0.9	3.2156529698545e-13
Dnajc19	Cort	Healthy	1.13554959030461e-17	-0.679504588002193	0.729	0.941	3.56324105941683e-13
Smim1	Cort	Healthy	1.16849552119036e-17	-0.724463761887358	0.35	0.703	3.66662209594322e-13
Tbrg1	Cort	Inflammation	1.22587632600476e-17	0.655078303650622	0.985	0.978	3.84667732337032e-13
Thrsp	Cort	Healthy	1.27288058879573e-17	-0.681938517452961	0.345	0.678	3.99417199958211e-13
Slc25a25	Cort	Inflammation	1.31482015904689e-17	0.762727238175795	0.857	0.631	4.12577417707324e-13
Ffar4	Cort	Inflammation	1.3427751262487e-17	0.909194716615972	0.739	0.478	4.21349406865581e-13
Txndc15	Cort	Healthy	1.44705923651932e-17	-0.666456595829832	0.685	0.894	4.54072717827396e-13
Anp32b	Cort	Inflammation	1.56660805822623e-17	0.793468676558702	0.995	0.981	4.91585942590808e-13
Oard1	Cort	Healthy	1.58637528433758e-17	-0.661036517699205	0.507	0.8	4.9778870047229e-13
Tigd2	Cort	Inflammation	1.651096141843e-17	0.990996656763008	0.961	0.863	5.18097458348914e-13
Marcksl1	Cort	Inflammation	1.74876254891819e-17	0.66900620493763	0.596	0.262	5.48744200225038e-13
N4bp2l1	Cort	Inflammation	1.74985243009434e-17	0.847715837777196	0.818	0.562	5.49086194039304e-13
Ttll7	Cort	Healthy	2.13385245539226e-17	-0.710525906825878	0.345	0.706	6.69581561977538e-13
Btg1	Cort	Inflammation	2.26509747445518e-17	0.801669416884283	0.867	0.753	7.10764936509291e-13
Mxd1	Cort	Inflammation	4.14062438637863e-17	0.797238697809435	0.547	0.253	1.29928652620175e-12
Soga3	Cort	Healthy	4.46624381382556e-17	-0.667390125316899	0.635	0.897	1.40146264634032e-12
2210016L21Rik	Cort	Healthy	4.7571458150768e-17	-0.690688863782567	0.749	0.941	1.49274478531295e-12
Psmb10	Cort	Inflammation	4.98487353929622e-17	0.798398337718854	0.951	0.744	1.56420346789576e-12
Gm38585	Cort	Inflammation	5.68573019989201e-17	0.686190003739048	0.522	0.197	1.78412527942411e-12
Rangap1	Cort	Inflammation	7.06396680598415e-17	0.650018679049268	0.877	0.728	2.21660214404977e-12
Hspb11	Cort	Healthy	7.75982111736589e-17	-0.734015103915326	0.438	0.756	2.43495426841824e-12
Socs2	Cort	Inflammation	8.85661455088309e-17	1.01550426973099	0.921	0.834	2.77911707992161e-12
Tnnt1	Cort	Healthy	1.10846091805592e-16	-0.9800895093339	0.409	0.753	3.47823951476767e-12
Cenpx	Cort	Healthy	1.14901357705959e-16	-0.66165131199007	0.695	0.912	3.60548970345529e-12
Erc1	Cort	Inflammation	1.17001539426361e-16	0.824071230460374	0.749	0.553	3.67139130565977e-12
Snhg4	Cort	Healthy	1.30111025680332e-16	-0.706887774590021	0.66	0.881	4.08275387482313e-12
Sdccag8	Cort	Healthy	1.54959761446593e-16	-0.757851282410186	0.468	0.728	4.86248235443263e-12
Ccpg1os	Cort	Healthy	1.6130858057834e-16	-0.672191671066046	0.562	0.828	5.06170194996773e-12
Defb1	Cort	Inflammation	2.17760108920565e-16	1.43723165071125	0.35	0.069	6.8330944578184e-12
Dnttip2	Cort	Inflammation	2.29772523818667e-16	0.692519818002078	0.837	0.647	7.21003202490595e-12
Uchl3	Cort	Inflammation	2.45913436179909e-16	0.819159759078476	0.759	0.603	7.71651771388937e-12
Gnl2	Cort	Inflammation	2.65610628163347e-16	0.668832614859129	0.916	0.803	8.33459590113767e-12
Cd24a	Cort	Inflammation	3.17695188888514e-16	1.15065009265487	0.719	0.491	9.96895733213269e-12
Kng2	Cort	Inflammation	4.0782860719093e-16	0.725836646788129	0.468	0.175	1.27972538650442e-11
Tmem223	Cort	Healthy	4.35990927873084e-16	-0.675029584402105	0.443	0.75	1.36809593257295e-11
Aebp2	Cort	Inflammation	5.13926447359529e-16	1.02815987288439	0.586	0.369	1.61264979916947e-11
Tmem37	Cort	Healthy	5.52343523155394e-16	-0.9468941657649	0.232	0.544	1.73319874130931e-11
Irf1	Cort	Inflammation	5.97618567387018e-16	0.936568354533189	0.837	0.697	1.87526730260373e-11
Psg22	Cort	Inflammation	6.85013930815377e-16	0.73968285601431	0.276	0.034	2.14950521350557e-11
Ddx3x	Cort	Inflammation	9.87140375279445e-16	0.663419416828154	0.911	0.856	3.09754778358937e-11
Chpf	Cort	Inflammation	1.05290480847498e-15	0.660935930350996	0.901	0.831	3.30390999851365e-11
Atp1b3	Cort	Inflammation	1.10440784522546e-15	0.836250528269495	0.852	0.725	3.46552137753296e-11
Zfp948	Cort	Inflammation	1.81869132097399e-15	0.857048202526095	0.621	0.334	5.70687149608427e-11
Pfkp	Cort	Inflammation	1.86941288235821e-15	0.667306982470796	0.951	0.9	5.86603068355181e-11
D130020L05Rik	Cort	Healthy	1.91238657830064e-15	-0.655019945236861	0.305	0.619	6.00087784404959e-11
Ak6	Cort	Inflammation	1.97872126386612e-15	0.740256891168099	0.69	0.462	6.20902945388551e-11
Aftph	Cort	Inflammation	2.18782920990599e-15	0.679383163201182	0.808	0.519	6.86518927776399e-11
Gm33714	Cort	Inflammation	3.06971034666396e-15	0.704173636357122	0.32	0.053	9.63244409679683e-11
Pxk	Cort	Inflammation	3.26413104730336e-15	0.67453676233502	0.704	0.497	1.02425168133332e-10
Arpc3	Cort	Inflammation	3.83616938884466e-15	0.7121159977392	0.877	0.722	1.20375159252557e-10
Ndufaf8	Cort	Healthy	5.42688819163603e-15	-0.72085342895547	0.675	0.9	1.70290324565347e-10
Epha5	Cort	Healthy	5.81709867861955e-15	-0.781875751373546	0.749	0.894	1.82534739436403e-10
Fmc1	Cort	Healthy	5.99141914274352e-15	-0.781664202615486	0.591	0.841	1.88004741280149e-10
Jund	Cort	Inflammation	6.00946698173335e-15	0.794594733028544	0.867	0.697	1.88571064419811e-10
Prr15l	Cort	Healthy	6.44073039013706e-15	-0.760958692222826	0.463	0.753	2.02103678912111e-10
Srrm3	Cort	Healthy	7.74986810936006e-15	-0.729441462959843	0.596	0.831	2.43183111403609e-10
Nhp2	Cort	Inflammation	1.02594226322431e-14	0.755843344770349	0.709	0.434	3.21930422777156e-10
Dusp2	Cort	Inflammation	1.35420835964811e-14	0.992127230006216	0.655	0.338	4.24937041173981e-10
Ccl5	Cort	Inflammation	1.47618341992501e-14	0.696335056799354	0.778	0.431	4.63211595338268e-10
Ivns1abp	Cort	Inflammation	1.77856997741586e-14	0.67071637228475	0.936	0.866	5.58097473213324e-10
C1qa	Cort	Healthy	1.80547245750346e-14	-0.699052561090531	0.291	0.628	5.66539202440011e-10
Ythdf2	Cort	Inflammation	2.65085258659919e-14	0.659087247773892	0.847	0.706	8.3181103314896e-10
Uqcc3	Cort	Healthy	2.82662247313491e-14	-0.692910164852325	0.7	0.884	8.86965865845005e-10
Tle1	Cort	Inflammation	3.79081449462307e-14	0.733741349200917	0.7	0.444	1.18951968026777e-09
Rhoj	Cort	Inflammation	3.82481565055366e-14	0.732119200501717	0.562	0.241	1.20018890298723e-09
Gm14051	Cort	Inflammation	4.25279064552006e-14	0.72578348939431	0.557	0.228	1.33448317665774e-09
Iqgap2	Cort	Inflammation	4.67432744209159e-14	0.668155438062075	0.645	0.384	1.46675720805392e-09
Actg1	Cort	Inflammation	7.87696859186003e-14	0.851046054643507	0.98	0.972	2.47171397443976e-09
Strbp	Cort	Healthy	1.15226930754786e-13	-0.662953740785962	0.798	0.931	3.61570586015442e-09
Snhg5	Cort	Inflammation	1.22411930752617e-13	1.01709424318324	0.749	0.556	3.84116397508637e-09
Sgk1	Cort	Inflammation	1.48407063800862e-13	1.02233396898143	0.493	0.278	4.65686525500725e-09
Cidea	Cort	Inflammation	1.88379866722193e-13	0.952372485352073	0.901	0.897	5.9111718378757e-09
Pakap	Cort	Inflammation	2.67340592236262e-13	0.668808158614173	0.7	0.469	8.38888044378167e-09
Map7d2	Cort	Healthy	3.88730506306494e-13	-0.682518617746863	0.552	0.812	1.21979745573915e-08
Pcsk2	Cort	Inflammation	6.22404212965634e-13	0.696381837537447	0.773	0.572	1.95304217986486e-08
Glrx	Cort	Inflammation	6.43748755867781e-13	0.745042308581429	0.754	0.65	2.02001922103751e-08
Pik3r1	Cort	Inflammation	6.57390815688377e-13	0.706099914124779	0.882	0.728	2.06282664054856e-08
Dusp14	Cort	Inflammation	9.81008372520002e-13	1.07964739709512	0.7	0.628	3.07830617213051e-08
Ifrd1	Cort	Inflammation	1.22331224382448e-12	0.774814086313624	0.872	0.781	3.83863148989682e-08
Fabp5	Cort	Inflammation	1.50196299220375e-12	0.717161672238279	0.478	0.669	4.71300967323616e-08
Nmi	Cort	Inflammation	1.64664054541658e-12	0.698786242261129	0.778	0.556	5.16699336746268e-08
AW112010	Cort	Inflammation	1.8648013455517e-12	0.701774976299646	0.557	0.272	5.85156014220668e-08
Ifi203	Cort	Inflammation	2.14094334427268e-12	0.824529087298164	0.325	0.088	6.71806611999324e-08
Bbx	Cort	Inflammation	2.47620501070183e-12	0.677045148432516	0.99	0.978	7.77008370308126e-08
Spink8	Cort	Inflammation	2.6208155822996e-12	0.997482246463198	0.552	0.238	8.22385721569791e-08
Alpk2	Cort	Inflammation	2.6751667792577e-12	0.65970468347319	0.7	0.431	8.39440583663275e-08
Jakmip1	Cort	Inflammation	4.8930937606193e-12	0.965006064692831	0.547	0.65	1.53540389114473e-07
Nolc1	Cort	Inflammation	6.39452634274408e-12	0.670707336962101	0.852	0.734	2.00653842108967e-07
S100a9	Cort	Inflammation	6.87922311854915e-12	1.75503063433336	0.419	0.166	2.15863142236954e-07
Gap43	Cort	Inflammation	1.11849648616261e-11	0.752687392359953	0.749	0.553	3.50973012392964e-07
Procr	Cort	Inflammation	1.17584925933762e-11	0.691341070357309	0.207	0.025	3.68969739087551e-07
Tmem140	Cort	Inflammation	1.29418593206289e-11	0.808046532733722	0.872	0.684	4.06102603622015e-07
Kcnk10	Cort	Inflammation	1.37532702126914e-11	0.856570175556584	0.256	0.066	4.31563866004044e-07
Acbd7	Cort	Healthy	2.27785786951243e-11	-0.732963511235865	0.232	0.509	7.14769020874304e-07
Ppp1r15a	Cort	Inflammation	2.30667945859355e-11	0.879176756362596	0.65	0.428	7.2381294731207e-07
Rpap3	Cort	Inflammation	3.0158824651974e-11	0.670003959056566	0.833	0.741	9.46353758754292e-07
Jun	Cort	Inflammation	1.20117116138299e-10	0.732554637358697	0.749	0.525	3.7691549873037e-06
Rfc3	Cort	Inflammation	1.44628929882692e-10	0.688790392507498	0.778	0.616	4.538311190789e-06
Pms2	Cort	Inflammation	1.6137888839832e-10	0.718476163645291	0.803	0.634	5.06390813905088e-06
Orm3	Cort	Inflammation	3.32051776859222e-10	1.21259427941743	0.232	0.044	1.04194527060655e-05
Pde4d	Cort	Healthy	4.16125581382269e-10	-0.691445291659917	0.764	0.847	1.30576046181942e-05
Ass1	Cort	Inflammation	6.75106427374346e-10	0.715589163870831	0.833	0.772	2.11841645845796e-05
D10Wsu102e	Cort	Inflammation	9.19319182193815e-10	0.739374454085594	0.665	0.431	2.88473166180597e-05
Pmvk	Cort	Inflammation	1.30868271936277e-09	0.702426561727777	0.704	0.8	4.10651550508844e-05
Gadd45g	Cort	Inflammation	2.43097476147621e-09	0.732553040877239	0.665	0.441	7.6281557040362e-05
Cartpt	Cort	Inflammation	3.7773421438293e-09	1.47945542956668	0.714	0.509	0.00011852921913122
S100a8	Cort	Inflammation	9.5693371373447e-09	1.57106773755139	0.399	0.169	0.000300276230032739
Rcan1	Cort	Inflammation	2.76543359681489e-08	0.788626024599215	0.399	0.209	0.000867765408344545
Rgs4	Cort	Inflammation	3.06300169806394e-08	1.07592776504417	0.64	0.491	0.000961139302835483
Ifitm3	Mel	Inflammation	1.22693853206053e-46	2.88300489735167	1	0.859	3.85001041975275e-42
Isg15	Mel	Inflammation	3.56294493963634e-38	2.42136799663998	0.962	0.212	1.11801649260849e-33
Gbp2	Mel	Inflammation	9.98287062908147e-38	2.64133582152489	0.981	0.306	3.13252497469947e-33
Irf7	Mel	Inflammation	4.10141577487892e-32	1.86621750945585	0.981	0.388	1.28698325599926e-27
Cxcl10	Mel	Inflammation	1.14971794579687e-30	2.53495366265672	0.991	0.329	3.60769994211599e-26
Gbp3	Mel	Inflammation	1.6425994315162e-30	1.61503739091382	0.953	0.271	5.15431275615469e-26
Psmb8	Mel	Inflammation	2.66306125088505e-30	1.92009116324115	0.991	0.776	8.35641989915221e-26
Oasl2	Mel	Inflammation	1.74508969414145e-29	2.03704126052804	0.943	0.412	5.47591695124644e-25
Iigp1	Mel	Inflammation	2.14115750689132e-29	1.27915226406181	0.925	0.165	6.71873814087426e-25
Isg20	Mel	Inflammation	5.13516915747122e-29	2.16317343939436	0.981	0.788	1.61136472992289e-24
Usp18	Mel	Inflammation	1.24740303863735e-28	1.95131989908095	0.943	0.318	3.91422599494014e-24
Bst2	Mel	Inflammation	2.61594951064609e-28	1.92249153274811	1	0.576	8.20858796945635e-24
Rtp4	Mel	Inflammation	7.94561348797319e-28	2.07191928450894	0.953	0.529	2.49325405639111e-23
Xaf1	Mel	Inflammation	3.02568324527384e-27	2.00303902714231	0.972	0.506	9.49429145534478e-23
Ifi44	Mel	Inflammation	3.10079517019624e-26	1.34459482687826	0.83	0.106	9.7299851645588e-22
B2m	Mel	Inflammation	5.649922186517e-26	1.3529267587349	1	1	1.77288908290717e-21
Cd24a	Mel	Inflammation	1.17736731906955e-25	1.65261648812085	1	0.741	3.69446091050836e-21
Tap1	Mel	Inflammation	4.38409185014167e-24	1.23826376071715	0.925	0.282	1.37568418165595e-19
Zbp1	Mel	Inflammation	9.51274186101385e-24	1.54523396659566	0.934	0.435	2.98500326856754e-19
Psmb10	Mel	Inflammation	2.12581188748122e-23	1.53487983188932	0.972	0.765	6.67058512172731e-19
Odc1	Mel	Inflammation	2.5460789533749e-23	1.71860111587918	0.981	0.741	7.98934114779511e-19
Ifi47	Mel	Inflammation	3.2935535560305e-23	1.38088323135717	0.868	0.235	1.03348417034681e-18
Irgm1	Mel	Inflammation	4.92150514013246e-23	1.79418483345338	0.972	0.659	1.54431909792217e-18
Ifit3	Mel	Inflammation	5.27156387460741e-23	2.2781258701862	0.943	0.388	1.65416402821306e-18
Stat3	Mel	Inflammation	5.54344020109981e-23	1.23640121331744	1	0.965	1.73947610070311e-18
Crem	Mel	Inflammation	6.67942237660337e-22	1.49328083405621	0.981	0.859	2.09593594755437e-17
Cldn9	Mel	Healthy	6.70007355593727e-22	-1.34227321707981	0.255	0.894	2.10241608111756e-17
Ube2l6	Mel	Inflammation	6.93323127775861e-22	1.71396163249769	0.943	0.471	2.17557864264788e-17
Lcn2	Mel	Inflammation	7.94157960990034e-22	1.77225429581717	1	0.647	2.49198826579063e-17
Crybg1	Mel	Inflammation	8.70309553800478e-22	1.37438092634244	0.792	0.176	2.73094434887052e-17
Gbp4	Mel	Inflammation	1.53846469397846e-21	1.16279986996184	0.689	0.047	4.82754836323502e-17
Igtp	Mel	Inflammation	2.53630783094324e-21	1.83610933632961	0.953	0.576	7.95868034271678e-17
H2-D1	Mel	Inflammation	1.14485270302674e-20	1.04139703514258	1	1	3.59243329682761e-16
Serpina3n	Mel	Inflammation	1.23802224181711e-20	1.58424968856248	0.887	0.271	3.88478999259791e-16
Ifit1	Mel	Inflammation	1.29540588821024e-20	2.43296982405999	0.858	0.271	4.06485413661492e-16
Timp1	Mel	Inflammation	1.76055838190402e-20	1.70455477222429	0.925	0.388	5.52445614657663e-16
Mt2	Mel	Inflammation	3.35136892574408e-20	1.47301929278946	1	0.988	1.05162605520924e-15
Ifi204	Mel	Inflammation	5.73028171098819e-20	1.25148042744709	0.783	0.165	1.79810509809098e-15
Lgals3bp	Mel	Inflammation	8.57439986914189e-20	1.39496425295404	0.991	0.871	2.69056093493803e-15
Errfi1	Mel	Inflammation	1.4432640923161e-19	1.68305177584695	0.906	0.412	4.5288183952787e-15
Marcksl1	Mel	Inflammation	4.50277049636294e-19	1.50686945423686	0.953	0.541	1.41292435405373e-14
Cxcl1	Mel	Inflammation	4.94656940069715e-19	1.3841422127253	0.802	0.2	1.55218401224476e-14
Bcl3	Mel	Inflammation	6.89802688138034e-19	1.46990321878953	0.906	0.435	2.16453185510834e-14
Oas1a	Mel	Inflammation	8.75326761424296e-19	0.881356587110314	0.755	0.153	2.7466878446733e-14
Ccl2	Mel	Inflammation	1.42211404323521e-18	0.992648270187737	0.708	0.094	4.46245165626775e-14
Socs3	Mel	Inflammation	2.96690375415541e-18	1.45958072605033	0.962	0.753	9.30984729016425e-14
Prkar1a	Mel	Inflammation	4.25600371534038e-18	1.14541154801165	1	1	1.33549140583666e-13
Herc6	Mel	Inflammation	6.39843293093189e-18	1.17390731091557	0.83	0.282	2.00776426939712e-13
Stat2	Mel	Inflammation	7.70141261228122e-18	1.24968571834931	0.858	0.341	2.41662626360772e-13
Phlda1	Mel	Inflammation	1.32983145031425e-17	1.06291733599359	0.915	0.412	4.17287810794109e-13
Stat1	Mel	Inflammation	2.23349409220456e-17	1.37899807316119	0.943	0.576	7.00848111192868e-13
Sbno2	Mel	Inflammation	2.72387104104121e-17	1.01528878554062	0.868	0.318	8.54723493968321e-13
Gbp6	Mel	Inflammation	3.90467834826632e-17	0.979091096824319	0.726	0.141	1.22524901890249e-12
H2-T23	Mel	Inflammation	4.07140700374909e-17	1.05084459322722	0.981	0.824	1.27756680370643e-12
Steap4	Mel	Inflammation	1.46878348544743e-16	0.958136990700964	0.736	0.165	4.60889569898548e-12
Apol9a	Mel	Inflammation	1.840054916151e-16	1.2308750541889	0.717	0.153	5.77390832139022e-12
Ehd4	Mel	Inflammation	2.19183633200301e-16	1.34261950994546	0.821	0.506	6.87776322619226e-12
Gm4951	Mel	Inflammation	2.54687266583035e-16	0.970589338800753	0.774	0.212	7.99183173810907e-12
Clic4	Mel	Inflammation	2.61791091688551e-16	0.983520393516032	0.868	0.435	8.21474266609503e-12
Syt4	Mel	Inflammation	2.72291371094399e-16	0.924722662748173	0.991	0.976	8.54423093357114e-12
Ly6e	Mel	Inflammation	2.85281114391367e-16	1.21810631259286	1	0.965	8.95183608848671e-12
Ddit4l	Mel	Healthy	2.93041937374934e-16	-1.18952701154904	0.226	0.788	9.19536295288807e-12
Gbp9	Mel	Inflammation	3.09641219615622e-16	1.2662778095926	0.783	0.212	9.71623183031861e-12
Pak3	Mel	Inflammation	6.27150147575804e-16	1.08018613996737	1	0.929	1.96793444807811e-11
Ifit2	Mel	Inflammation	8.30442737369141e-16	1.41575825755592	0.66	0.118	2.60584626559063e-11
Trim12a	Mel	Inflammation	1.17999669627103e-15	0.916629441271248	0.679	0.129	3.70271163322885e-11
Cplx2	Mel	Healthy	1.49292279092811e-15	-1.31109584386191	0.651	0.965	4.68464242565331e-11
Shisa5	Mel	Inflammation	3.19221876078274e-15	1.2115681800557	0.991	0.953	1.00168632494601e-10
Ddx58	Mel	Inflammation	3.60930664493143e-15	1.15766078091332	0.811	0.271	1.13256433211303e-10
Helz2	Mel	Inflammation	6.20322795599655e-15	0.77202368654368	0.698	0.141	1.94651090031216e-10
Rsad2	Mel	Inflammation	8.0734278117844e-15	1.95443974209665	0.83	0.365	2.53336091305983e-10
Gad2	Mel	Inflammation	1.14189452565919e-14	1.49514566174889	0.83	0.424	3.58315083206598e-10
Irf9	Mel	Inflammation	1.47287262907192e-14	1.03980708482629	0.962	0.765	4.62172702276477e-10
Mx2	Mel	Inflammation	1.73071695429501e-14	1.03704188607456	0.557	0.059	5.43081673088232e-10
Gbp7	Mel	Inflammation	1.86200425981829e-14	1.28565841112736	0.906	0.459	5.8427831668838e-10
Hes6	Mel	Healthy	2.11971926743084e-14	-1.10592350573631	0.481	0.906	6.65146708927125e-10
Fabp5	Mel	Inflammation	2.46177866271396e-14	1.87981539859349	0.858	0.471	7.72481526573014e-10
Oasl1	Mel	Inflammation	2.96326734697888e-14	1.23957218133274	0.745	0.235	9.29843660808504e-10
Prl	Mel	Healthy	3.39371363048138e-14	-0.881666239396248	0.585	1	1.06491340010875e-09
H2-K1	Mel	Inflammation	3.63211862179626e-14	0.958052037426177	1	1	1.13972250233345e-09
Cxcl2	Mel	Inflammation	3.70941167329377e-14	0.866162456876634	0.594	0.082	1.16397628896285e-09
Fosl2	Mel	Inflammation	5.71503613201087e-14	1.17301587054539	0.792	0.318	1.79332118786369e-09
Ak1	Mel	Healthy	6.68017025063409e-14	-0.89524974880886	0.311	0.824	2.09617062294647e-09
Cpne5	Mel	Healthy	6.91691907437525e-14	-1.19773935167778	0.104	0.624	2.17046003634821e-09
Psme2	Mel	Inflammation	8.64347501207687e-14	0.830088716633294	1	0.976	2.7122360240396e-09
Cd47	Mel	Inflammation	8.73760303090368e-14	0.956900274499619	1	0.976	2.74177245506727e-09
Icam1	Mel	Inflammation	1.09042296015707e-13	1.04403470469328	0.745	0.224	3.42163820667688e-09
Usp2	Mel	Healthy	1.40783756966854e-13	-0.883668387782956	0.5	0.941	4.41765350986292e-09
Vgf	Mel	Inflammation	1.91286759928952e-13	1.49591128383799	0.802	0.294	6.00238723981057e-09
Mvp	Mel	Inflammation	2.09239690341651e-13	0.991352574912801	0.896	0.459	6.56573224323067e-09
Gm12250	Mel	Inflammation	2.96579155615261e-13	0.938035706925052	0.708	0.212	9.30635732405129e-09
Il18bp	Mel	Inflammation	4.56352446518677e-13	1.11905608400458	0.906	0.529	1.43198834193096e-08
Parp9	Mel	Inflammation	4.86696680838767e-13	0.877861738900258	0.764	0.271	1.52720551480397e-08
Ldha	Mel	Inflammation	9.26205590174365e-13	0.977454620671721	1	0.965	2.90634052140814e-08
Vmp1	Mel	Inflammation	1.01220947455299e-12	1.03191719791874	0.991	0.894	3.17621211019982e-08
Tagln2	Mel	Inflammation	1.18662611708442e-12	1.56876543026622	0.858	0.541	3.72351409279919e-08
Ifi27	Mel	Inflammation	1.23545276013349e-12	0.859591291253564	1	1	3.87672721602287e-08
Pea15a	Mel	Healthy	1.37923376681492e-12	-1.06273576661038	0.792	0.988	4.32789763688853e-08
Dhx58	Mel	Inflammation	1.76862354722586e-12	1.115705832009	0.698	0.247	5.54976382884002e-08
Sphkap	Mel	Healthy	2.16303367302855e-12	-1.02044421326627	0.632	0.965	6.78738336259628e-08
Slc29a1	Mel	Healthy	2.18853393511837e-12	-0.954068814888445	0.547	0.894	6.86740063500794e-08
Tnfrsf1a	Mel	Inflammation	2.29073004311005e-12	0.872138146186398	0.981	0.812	7.18808180227502e-08
Ier3	Mel	Inflammation	2.70379672406587e-12	1.07029339407695	0.745	0.282	8.4842437404463e-08
Lmna	Mel	Inflammation	3.24624448665026e-12	1.0225734889504	0.981	0.882	1.01863905746599e-07
Flrt1	Mel	Healthy	3.48327479727851e-12	-0.703312019674079	0.189	0.694	1.09301679863802e-07
Stx12	Mel	Inflammation	4.4659707427074e-12	0.850756830206904	0.849	0.729	1.40137695935416e-07
Serping1	Mel	Inflammation	6.25479487392244e-12	1.29293105047165	0.877	0.553	1.96269208348812e-07
Ppa1	Mel	Inflammation	7.34303175386292e-12	1.01751632459702	1	0.894	2.30416993404464e-07
Lgmn	Mel	Inflammation	7.50400258844815e-12	1.01515852593531	0.962	0.941	2.35468097222915e-07
Fas	Mel	Inflammation	1.05825845466494e-11	0.775804950715466	0.509	0.071	3.32070920489312e-07
Eif1a	Mel	Inflammation	1.09964386461207e-11	0.995946175816585	0.915	0.824	3.45057248276621e-07
Rnf213	Mel	Inflammation	1.46003817941542e-11	1.04255419865566	0.726	0.329	4.58145380318764e-07
Ifit3b	Mel	Inflammation	1.57427957500203e-11	1.27201661766329	0.642	0.176	4.93993187839886e-07
Psme1	Mel	Inflammation	1.65549129619095e-11	0.948802970919745	1	0.976	5.1947661383176e-07
Trafd1	Mel	Inflammation	1.70336030057581e-11	0.886936483720479	0.925	0.718	5.34497428717682e-07
Mitd1	Mel	Inflammation	1.84253671246843e-11	1.03192521611278	0.896	0.541	5.78169595005468e-07
Sdhaf4	Mel	Healthy	1.90430144011988e-11	-0.9652530687857	0.764	0.965	5.97550748895217e-07
Ifih1	Mel	Inflammation	1.9887761839299e-11	0.893449331310544	0.755	0.306	6.24058078755362e-07
Parp14	Mel	Inflammation	2.30038219067167e-11	1.25764675467626	0.745	0.306	7.21836927610863e-07
Apol9b	Mel	Inflammation	2.52375641073873e-11	0.980307388038339	0.613	0.153	7.91929524125705e-07
Phf11d	Mel	Inflammation	2.70070162364508e-11	0.706525972954708	0.632	0.176	8.47453162483591e-07
Krt17	Mel	Inflammation	2.90731346462787e-11	0.806367230506398	0.415	0.024	9.1228589206558e-07
Dusp26	Mel	Healthy	4.06363365142114e-11	-0.716131429238493	0.443	0.882	1.27512760347944e-06
Smim3	Mel	Inflammation	6.44641404362561e-11	0.655988503285945	0.585	0.129	2.02282026274928e-06
Mt1	Mel	Inflammation	6.77456473237546e-11	1.02067540976378	1	1	2.1257906673721e-06
Myo16	Mel	Inflammation	8.82408328655942e-11	0.974681722688472	0.66	0.2	2.76890909448948e-06
Atp1b2	Mel	Healthy	1.08292883206105e-10	-0.66515592360129	0.396	0.835	3.39812238212438e-06
Chek2	Mel	Healthy	1.10358880665165e-10	-0.842990618623708	0.349	0.8	3.46295131639221e-06
Cnn3	Mel	Inflammation	1.1374251087655e-10	0.892184743483834	0.991	1	3.56912624879527e-06
Pabpc1	Mel	Inflammation	1.16328761847813e-10	0.873084998613489	1	0.953	3.65028021802252e-06
Psmb9	Mel	Inflammation	1.6155905002084e-10	0.973958054024041	0.868	0.6	5.06956143060392e-06
Tmem91	Mel	Healthy	1.61601228441808e-10	-0.804784007010643	0.132	0.576	5.07088494727548e-06
Lgals9	Mel	Inflammation	1.66677609854357e-10	0.956570040471081	0.811	0.424	5.23017671961988e-06
Nfic	Mel	Healthy	3.32095356321158e-10	-0.953946060755676	0.632	0.929	1.04208201860016e-05
Ttyh1	Mel	Inflammation	4.42929857514449e-10	0.949478706595532	0.943	0.647	1.38986959989459e-05
Arid5a	Mel	Inflammation	4.68776045363059e-10	0.915734575937796	0.689	0.341	1.47097235274474e-05
Pnp	Mel	Inflammation	5.63299689021245e-10	1.00984729393441	0.962	0.788	1.76757809417977e-05
Ucp2	Mel	Healthy	6.32101727843562e-10	-0.905278228098763	0.981	1	1.98347201180031e-05
Hdac11	Mel	Healthy	7.00670491006276e-10	-0.722147700048232	0.604	0.918	2.19863393372859e-05
Atp2a2	Mel	Inflammation	7.27963268065843e-10	0.983229518087325	0.962	0.765	2.28427593886381e-05
Krt18	Mel	Inflammation	7.50986637752592e-10	1.09959915805574	0.962	0.835	2.35652097060386e-05
Add3	Mel	Healthy	7.56677613065095e-10	-0.922891431227856	0.311	0.718	2.37437868203696e-05
Cebpd	Mel	Inflammation	8.00952900477577e-10	1.38230893869456	0.896	0.671	2.51331010640859e-05
Cidea	Mel	Inflammation	8.11072143895594e-10	1.14108880693568	0.972	0.788	2.54506328032998e-05
Cd274	Mel	Inflammation	9.665796954685e-10	0.892985413621938	0.708	0.318	3.03303042641061e-05
Klhdc8b	Mel	Healthy	1.01160148090214e-09	-0.776444261689801	0.491	0.871	3.17430428692282e-05
Gadd45g	Mel	Inflammation	1.30659698049614e-09	1.21653087360935	0.877	0.635	4.09997066509882e-05
Tsc22d1	Mel	Inflammation	1.36937938310366e-09	0.74122686266991	0.991	1	4.29697556624098e-05
Septin4	Mel	Healthy	1.48094553191255e-09	-0.669469544285319	0.16	0.588	4.64705898458839e-05
Nsg2	Mel	Healthy	1.48764224039455e-09	-0.689023550702868	0.434	0.824	4.66807258613406e-05
Nfkbia	Mel	Inflammation	1.55354587159897e-09	1.10121826825399	0.991	0.894	4.8748715904904e-05
Tmem38a	Mel	Healthy	1.73517430960141e-09	-0.843975525604229	0.708	0.941	5.44480346609825e-05
Gpcpd1	Mel	Inflammation	1.75490214742868e-09	0.981327759234292	0.915	0.647	5.50670744841646e-05
Flot1	Mel	Inflammation	2.28516177529682e-09	1.07274973198015	0.906	0.659	7.17060913470388e-05
Ifi35	Mel	Inflammation	2.36503096355274e-09	0.853131618140613	0.962	0.847	7.42123066053213e-05
Tapbpl	Mel	Inflammation	2.48739975954735e-09	0.938116948406323	0.934	0.835	7.80521170548362e-05
Eif2ak2	Mel	Inflammation	2.50193553515375e-09	0.80579321013603	0.821	0.424	7.85082351575896e-05
6330403K07Rik	Mel	Healthy	2.72070628888255e-09	-0.904634541972076	0.764	0.988	8.53730426388454e-05
Xdh	Mel	Inflammation	2.82899113571068e-09	0.845046169969234	0.698	0.318	8.87709128474653e-05
Gm31213	Mel	Inflammation	3.55053133112368e-09	0.809807589095277	0.557	0.153	0.00011141212263933
Vwa5a	Mel	Inflammation	3.64377379434902e-09	0.721417650135176	0.792	0.459	0.000114337977892878
Sh2d5	Mel	Inflammation	3.73733317456626e-09	1.2504668402964	0.802	0.471	0.000117273777684715
Asns	Mel	Inflammation	3.94169976983202e-09	0.980815357493125	0.915	0.729	0.000123686597077559
Atf4	Mel	Inflammation	4.18439590498186e-09	0.967358264935276	0.972	0.894	0.000131302159102426
Lrrn2	Mel	Healthy	5.58888370809954e-09	-0.802452358891435	0.349	0.765	0.000175373581876456
Tekt2	Mel	Healthy	7.57317966718961e-09	-0.68850565718768	0.274	0.694	0.000237638804776743
Gng3	Mel	Healthy	7.62034544984812e-09	-0.825708524281794	0.491	0.835	0.000239118819870784
Ggnbp2os	Mel	Healthy	7.83843040998014e-09	-0.729696799286931	0.613	0.906	0.000245962107834767
Ccl5	Mel	Inflammation	8.72060678727692e-09	1.02851073408102	0.915	0.612	0.000273643920377962
Ociad2	Mel	Healthy	1.14907063460451e-08	-0.884624741295453	0.736	0.941	0.000360566874432548
Fam183b	Mel	Healthy	1.23640022049251e-08	-0.815220180836994	0.934	1	0.000387970025188343
Tacc2	Mel	Inflammation	1.23648078703596e-08	0.776325861626356	0.708	0.329	0.000387995306164012
Cxxc4	Mel	Healthy	1.35703718602994e-08	-0.698786649759843	0.453	0.824	0.000425824698604336
Samd9l	Mel	Inflammation	1.36437585836777e-08	0.746504706795074	0.632	0.282	0.000428127500597223
Tob1	Mel	Healthy	1.36730224608791e-08	-0.715472388503775	0.698	0.918	0.000429045771799925
H2bu2	Mel	Healthy	1.58315316896672e-08	-0.904254767078588	0.255	0.659	0.000496777632890068
Nfil3	Mel	Inflammation	1.58756592361498e-08	0.756745175083275	0.736	0.365	0.000498162311171145
Pde1c	Mel	Inflammation	1.62061966403441e-08	0.73153581934853	0.868	0.518	0.000508534244377357
Tapbp	Mel	Inflammation	1.76935348708422e-08	0.755671281409349	1	1	0.000555205430712157
Lpl	Mel	Healthy	1.92689004421432e-08	-0.838796165417654	0.547	0.871	0.000604638826974012
Necab2	Mel	Healthy	1.96856323916806e-08	-0.922732672466403	0.679	0.929	0.000617715458818546
Stmn1	Mel	Healthy	2.31488029246416e-08	-0.737922092684417	0.783	0.988	0.000726386286972328
Trbc2	Mel	Inflammation	2.41157209255765e-08	1.26624469044809	0.623	0.341	0.000756727206923666
Sytl4	Mel	Healthy	2.41307443617439e-08	-0.929652142410523	0.557	0.824	0.000757198627327161
Cd7	Mel	Inflammation	2.69003263329964e-08	1.17726268621221	0.528	0.165	0.000844105340003095
Nfkb2	Mel	Inflammation	2.74455156228088e-08	0.672621714582304	0.764	0.365	0.000861212834728117
Glul	Mel	Inflammation	2.81015277516086e-08	0.863389244784574	0.83	0.624	0.000881797839317725
Serpina3n	Gonad	Inflammation	3.51831870111698e-66	2.78984039399741	1	0.361	1.1040132252235e-61
Oasl2	Gonad	Inflammation	7.57961431667804e-65	2.05481746595991	1	0.576	2.3784071764304e-60
Ifit3	Gonad	Inflammation	1.57784722490399e-64	2.86696348782164	0.991	0.354	4.95112680702623e-60
Irgm1	Gonad	Inflammation	1.71678515322179e-64	2.18013267320183	0.991	0.681	5.38710013229464e-60
Irf7	Gonad	Inflammation	8.78326141052662e-62	2.00174634098932	1	0.486	2.75609959800915e-57
Xaf1	Gonad	Inflammation	1.36270450629384e-61	2.15088265586512	1	0.486	4.27603047029945e-57
Isg20	Gonad	Inflammation	9.29228360637449e-61	2.0628352842233	1	0.875	2.91582567284425e-56
Gbp3	Gonad	Inflammation	6.69527214691984e-58	2.04391419788036	1	0.333	2.10090944698198e-53
Ifi35	Gonad	Inflammation	2.90773083584431e-56	1.52456436362988	1	0.889	9.12416858979587e-52
Stat1	Gonad	Inflammation	3.7951541882122e-56	1.96787896242718	0.991	0.639	1.19088143271911e-51
Rtp4	Gonad	Inflammation	4.21312506831749e-56	2.11211529123664	1	0.708	1.32203651518735e-51
Usp18	Gonad	Inflammation	5.44055707795233e-56	2.27198776898041	0.964	0.472	1.70719240549066e-51
Cxcl10	Gonad	Inflammation	3.35508188287645e-55	3.05677465715657	0.955	0.118	1.0527911440278e-50
Psmb8	Gonad	Inflammation	1.18349512684474e-54	1.83008862982565	0.991	0.812	3.71368935852612e-50
Igtp	Gonad	Inflammation	3.36584283829273e-53	1.74662485250518	0.973	0.736	1.05616782422787e-48
Tmem140	Gonad	Inflammation	2.37845429751801e-52	1.91201201650269	0.991	0.549	7.46335174018177e-48
Isg15	Gonad	Inflammation	4.70817855231227e-52	1.9355481520832	0.991	0.264	1.47737934793007e-47
Gbp7	Gonad	Inflammation	2.12210715762279e-51	1.77315716112087	0.964	0.417	6.65896004990455e-47
Tgtp2	Gonad	Inflammation	2.79727790778314e-51	1.16202864944813	0.973	0.139	8.77757834683271e-47
Iigp1	Gonad	Inflammation	5.18021764324544e-50	2.28290324014668	0.938	0.167	1.62550049427399e-45
Ifit3b	Gonad	Inflammation	7.12412923042188e-50	2.12226135140034	0.955	0.174	2.23548051121408e-45
Cebpd	Gonad	Inflammation	8.60476282122533e-50	1.95982137174933	1	0.889	2.7000885256723e-45
Gbp2	Gonad	Inflammation	2.17715401661122e-49	1.83501741746763	0.973	0.201	6.83169158872434e-45
Ube2l6	Gonad	Inflammation	4.67577068560509e-49	1.76758433264146	0.991	0.514	1.46721008343602e-44
Herc6	Gonad	Inflammation	1.42780440691541e-48	1.37209573865736	1	0.368	4.48030744845988e-44
Serpina3i	Gonad	Inflammation	1.54262541610915e-47	1.46876889171186	0.938	0.146	4.84060429320889e-43
Ifit1	Gonad	Inflammation	1.3755254400693e-46	2.61585493774862	0.946	0.236	4.31626127839345e-42
Tgtp1	Gonad	Inflammation	1.36890499199924e-44	0.701812405444449	0.875	0.069	4.29548697439442e-40
Zbp1	Gonad	Inflammation	3.45360779093057e-44	1.8160651931337	0.982	0.312	1.0837075887161e-39
Ddx60	Gonad	Inflammation	4.50741050457182e-44	1.51458053950662	0.964	0.299	1.41438034222959e-39
Gm4951	Gonad	Inflammation	9.08734765706545e-44	1.54018428196982	0.902	0.111	2.85151882131057e-39
Lgals9	Gonad	Inflammation	1.13181674316015e-43	2.16405058910471	0.955	0.444	3.55152775836224e-39
Psmb10	Gonad	Inflammation	2.07604352100534e-43	1.47661300144507	1	0.903	6.51441696456266e-39
Dhx58	Gonad	Inflammation	6.48051040688775e-43	1.42324036217206	0.973	0.299	2.03351936057731e-38
Oasl1	Gonad	Inflammation	6.9363477963746e-43	1.65894711248312	0.857	0.069	2.17655657502439e-38
Tap1	Gonad	Inflammation	1.92557382546666e-42	1.4623963158559	0.938	0.375	6.04225810693184e-38
Ifih1	Gonad	Inflammation	1.9823584971815e-42	1.4090004549688	0.964	0.528	6.22044272830582e-38
Ifi47	Gonad	Inflammation	3.35328632415998e-42	1.44095612437594	0.929	0.188	1.05222771565816e-37
Ifitm3	Gonad	Inflammation	7.07254694940964e-42	2.05841451006767	1	0.799	2.21929450725525e-37
Ddx58	Gonad	Inflammation	9.4562792279326e-42	1.5944747482	0.929	0.375	2.96728585893297e-37
Parp9	Gonad	Inflammation	1.16019028451955e-41	1.50247335546162	0.92	0.375	3.64056109379389e-37
Ifi44	Gonad	Inflammation	1.56566505164326e-41	1.41541533247924	0.902	0.167	4.91290036555138e-37
Nampt	Gonad	Inflammation	1.67459716041247e-41	1.28396011818574	1	0.917	5.25471842965828e-37
Rsad2	Gonad	Inflammation	3.23892742212599e-40	2.43898098924277	0.902	0.333	1.01634303578891e-35
Cxcl1	Gonad	Inflammation	2.10900222508275e-39	1.74099761255305	0.902	0.167	6.61783808208716e-35
Stat2	Gonad	Inflammation	1.02058434294694e-38	1.29864247507217	0.973	0.597	3.20249160973322e-34
Bst2	Gonad	Inflammation	4.69382637903724e-38	1.63796973938579	0.991	0.729	1.4728757794781e-33
Mt2	Gonad	Inflammation	5.34022566130457e-38	1.45825270193888	1	1	1.67570941026076e-33
Socs3	Gonad	Inflammation	6.63354389399514e-38	1.44865825787353	0.946	0.389	2.08153973849673e-33
Irf9	Gonad	Inflammation	7.54337486806361e-38	1.16895023451847	0.991	0.729	2.36703559984968e-33
Stat3	Gonad	Inflammation	8.28148474455997e-38	1.11977071097552	0.991	0.91	2.59864709799547e-33
Nfkbia	Gonad	Inflammation	1.81323857742137e-37	1.28473934977805	1	0.944	5.6897613320905e-33
Apol9a	Gonad	Inflammation	3.06166859704397e-37	1.30850595268899	0.929	0.222	9.60720989066426e-33
Steap4	Gonad	Inflammation	5.14988143950248e-37	0.780937154481288	0.92	0.188	1.61598129690148e-32
Oas2	Gonad	Inflammation	8.28365521842933e-37	0.821806164030844	0.884	0.139	2.59932817099094e-32
Parp14	Gonad	Inflammation	2.95451942781246e-36	1.50533147293095	0.893	0.292	9.27098651253271e-32
Serpina3c	Gonad	Inflammation	4.68376239968994e-36	1.65114677886597	0.982	0.618	1.46971780339871e-31
Nmi	Gonad	Inflammation	5.1406903655194e-36	1.228385637727	0.991	0.674	1.61309722979633e-31
Gbp9	Gonad	Inflammation	1.07859520810768e-35	0.944080754499696	0.866	0.139	3.38452390352108e-31
Gbp6	Gonad	Inflammation	7.03795728573534e-35	0.744250579082629	0.875	0.167	2.20844061669089e-30
D17H6S56E-5	Gonad	Inflammation	2.30459341506292e-34	0.973891987232834	0.92	0.222	7.23158367712593e-30
Shisa5	Gonad	Inflammation	2.7011295447283e-34	0.961668044489958	1	0.986	8.47587439840295e-30
Mt1	Gonad	Inflammation	3.39721700338029e-34	1.11585790274965	1	1	1.0660127234907e-29
Slfn9	Gonad	Inflammation	8.57591625696089e-34	0.930622958110939	0.75	0.056	2.69103676227176e-29
Oas1a	Gonad	Inflammation	9.56454683341974e-34	0.986827019870448	0.893	0.194	3.00125915085878e-29
Mx2	Gonad	Inflammation	1.65825076266024e-33	1.13191336626278	0.795	0.104	5.20342506815158e-29
Parp10	Gonad	Inflammation	1.93544557264754e-33	0.919647690277961	0.938	0.368	6.07323466241071e-29
Tsc22d1	Gonad	Inflammation	3.05207861838996e-33	0.988343209858741	1	1	9.57711749664586e-29
Psmb9	Gonad	Inflammation	3.22571009729168e-33	1.12038021102239	0.991	0.583	1.01219557142916e-28
Apol9b	Gonad	Inflammation	4.04183075994939e-33	1.03234535829154	0.875	0.201	1.26828607416452e-28
Eif2ak2	Gonad	Inflammation	4.53894849617e-33	1.32834304990048	0.973	0.604	1.42427664861318e-28
Apobec3	Gonad	Inflammation	1.23372501169837e-32	1.22585436680633	0.982	0.507	3.87130571420833e-28
Gbp4	Gonad	Inflammation	1.29625093303489e-32	0.716528680427702	0.759	0.062	4.06750580277019e-28
Trafd1	Gonad	Inflammation	1.37742878835326e-32	1.12740667979831	0.964	0.826	4.3222337949737e-28
Mx1	Gonad	Inflammation	1.62421672517745e-32	1.00283875939855	0.67	0.021	5.09662966193432e-28
Trim12a	Gonad	Inflammation	7.55178219867483e-32	1.15494843200578	0.857	0.201	2.36967373612217e-27
Mitd1	Gonad	Inflammation	1.18822413984331e-31	1.42836462645061	0.973	0.701	3.72852852841433e-27
Tap2	Gonad	Inflammation	1.96911022079586e-31	0.876953574359631	0.982	0.764	6.17887096183532e-27
Irgm2	Gonad	Inflammation	7.17207373446558e-31	0.836227870088235	0.839	0.264	2.25052501713795e-26
Lcn2	Gonad	Inflammation	9.45926510525037e-31	2.17116988530583	0.991	0.674	2.96822279737651e-26
Samd9l	Gonad	Inflammation	9.8909576340357e-31	1.46125644610171	0.911	0.347	3.10368359598406e-26
Sbno2	Gonad	Inflammation	1.80623264963276e-30	0.958425689012263	0.973	0.569	5.66777743128265e-26
Tapbpl	Gonad	Inflammation	2.15733449472711e-30	1.01450220467745	0.991	0.875	6.76949991100419e-26
Serpina3f	Gonad	Inflammation	4.13155030384807e-30	0.801193678069517	0.741	0.069	1.29643916984448e-25
Trim12c	Gonad	Inflammation	6.90068548109981e-30	1.25802777422447	0.893	0.326	2.16536609711431e-25
Tor3a	Gonad	Inflammation	7.70913457511036e-30	1.27306048595129	0.973	0.889	2.41904933832388e-25
Slfn8	Gonad	Inflammation	8.69802529254436e-30	0.708714680171784	0.696	0.049	2.7293533565475e-25
Ifit2	Gonad	Inflammation	2.10839865113972e-29	1.25615156162369	0.786	0.125	6.61594412741133e-25
Phf11d	Gonad	Inflammation	2.12361524624832e-29	0.856801550218604	0.741	0.083	6.66369228120261e-25
Cd274	Gonad	Inflammation	2.20195354773141e-29	1.13508053862045	0.911	0.479	6.90951003742638e-25
Znfx1	Gonad	Inflammation	2.49832098932836e-29	1.15670492702389	0.929	0.507	7.83948143241347e-25
Rnf213	Gonad	Inflammation	2.68415818413586e-29	1.0440834963986	0.884	0.361	8.4226199659999e-25
Tlr3	Gonad	Inflammation	3.87324988909378e-29	0.907356018016936	0.759	0.132	1.21538708269874e-24
Cd47	Gonad	Inflammation	4.03052207639973e-29	0.926305272861705	1	0.979	1.26473752235347e-24
Zc3hav1	Gonad	Inflammation	6.87575561229811e-28	0.913715742177578	0.938	0.722	2.15754335358302e-23
Serpina3m	Gonad	Inflammation	7.31589318587266e-28	1.16678760045867	0.866	0.25	2.29565412279498e-23
Dtx3l	Gonad	Inflammation	1.9759585947233e-27	1.16310077369006	0.911	0.465	6.20036047438225e-23
Cmpk2	Gonad	Inflammation	5.73597779566512e-27	1.31633002094139	0.92	0.66	1.79989247250176e-22
Serpina3g	Gonad	Inflammation	1.98895083133324e-26	0.953328644602896	0.83	0.188	6.24112881364059e-22
Gm12250	Gonad	Inflammation	2.68826504459578e-26	1.11661678669444	0.714	0.09	8.43550688343711e-22
Mlkl	Gonad	Inflammation	2.75846283341718e-26	0.80503568085625	0.839	0.222	8.65578052497977e-22
Gm12146	Gonad	Inflammation	3.17842833330843e-26	1.08207682429014	0.75	0.132	9.97359026708854e-22
Parp12	Gonad	Inflammation	4.90928828542048e-26	0.812190942116257	0.929	0.417	1.54048557108209e-21
Tnfsf10	Gonad	Inflammation	1.24375280810667e-25	0.757348609172293	0.768	0.174	3.90277193655791e-21
Ccl2	Gonad	Inflammation	1.6186948106795e-25	0.744173271620314	0.643	0.056	5.07930244643119e-21
Trim34a	Gonad	Inflammation	5.42474206580225e-25	0.684804578939814	0.902	0.368	1.70222981282809e-20
Cxcl11	Gonad	Inflammation	1.30706979331098e-24	1.1787594513066	0.643	0.069	4.10145430443051e-20
Pnp	Gonad	Inflammation	2.60464025914073e-24	1.07247508501365	1	0.944	8.17310066915771e-20
Tapbp	Gonad	Inflammation	8.39838805563844e-24	0.783969487759333	1	0.993	2.63533018797879e-19
Myd88	Gonad	Inflammation	3.18535003019507e-23	0.816748113258683	0.92	0.514	9.99530985974912e-19
Mvp	Gonad	Inflammation	1.34355082439725e-22	0.838306854603058	1	0.792	4.21592813187613e-18
Nupr1	Gonad	Inflammation	4.3040431926717e-22	1.80080980208671	0.938	0.757	1.35056571342845e-17
H2-K1	Gonad	Inflammation	5.29373557099009e-22	0.904395505260325	1	1	1.66112128482098e-17
F830016B08Rik	Gonad	Inflammation	1.21065446597202e-21	1.04231764990969	0.616	0.076	3.79891264877361e-17
Smim3	Gonad	Inflammation	1.31346880382363e-21	0.992995783076335	0.866	0.368	4.12153375951815e-17
Errfi1	Gonad	Inflammation	1.3291045693896e-21	0.763609998754217	0.938	0.528	4.17059722828762e-17
Arid5a	Gonad	Inflammation	1.50108892257601e-21	0.79383205652866	0.857	0.389	4.71026693015125e-17
Il18bp	Gonad	Inflammation	4.09257105869245e-21	0.920361495743981	0.991	0.847	1.2842078725071e-16
9530077C05Rik	Gonad	Inflammation	4.30148851497423e-21	0.893594610120581	0.973	0.847	1.34976408111376e-16
Irf1	Gonad	Inflammation	5.07886507300824e-21	1.03529736139637	0.946	0.743	1.59369707125926e-16
Akap12	Gonad	Inflammation	7.28778815304988e-21	1.0014984257633	0.804	0.236	2.28683504454552e-16
Socs2	Gonad	Inflammation	8.4620914950873e-21	1.04165507678707	0.982	0.972	2.65531969024344e-16
Socs1	Gonad	Inflammation	9.14074920662473e-21	0.825193867669462	0.795	0.319	2.86827569354678e-16
Gata2	Gonad	Healthy	1.270463409882e-20	-1.14449978604427	0.536	0.778	3.98658713386872e-16
Lgals3bp	Gonad	Inflammation	1.71798324835448e-20	0.931088618302546	1	0.889	5.39085963501154e-16
H2-D1	Gonad	Inflammation	1.94165255364997e-20	0.795251280203688	1	1	6.09271154809825e-16
H2-T22	Gonad	Inflammation	2.18765542623773e-20	0.702405190581176	0.955	0.826	6.86464396199138e-16
Deptor	Gonad	Inflammation	2.62001216865662e-20	0.909679171235952	0.982	0.965	8.22133618402762e-16
Uba7	Gonad	Inflammation	3.31114813721514e-20	0.68609223584517	0.812	0.319	1.03900517397674e-15
Clic4	Gonad	Inflammation	4.7771840622878e-20	0.756958186853982	0.857	0.451	1.49903258690529e-15
Stxbp3	Gonad	Inflammation	2.01780218881803e-19	0.777672400742249	0.946	0.771	6.33166148829209e-15
Eif1a	Gonad	Inflammation	2.70006469015045e-19	0.730591616044796	0.991	0.944	8.4725329912231e-15
H2-T23	Gonad	Inflammation	5.09752054825984e-19	0.729705889228653	0.982	0.799	1.59955097283846e-14
Ly6e	Gonad	Inflammation	1.29926170829936e-18	0.853011056841112	1	1	4.07695331447255e-14
Dst	Gonad	Inflammation	2.51985253100917e-18	1.13363854666265	0.991	0.965	7.90704525705367e-14
Hes6	Gonad	Healthy	3.15631118701159e-18	-0.68974016308663	0.946	0.986	9.90418887372367e-14
Elf3	Gonad	Inflammation	3.6149166582465e-18	0.876010548778953	0.821	0.347	1.13432469819117e-13
Daxx	Gonad	Inflammation	4.53822780495031e-18	0.768071616023789	0.866	0.632	1.42405050291536e-13
Pitx1	Gonad	Healthy	6.02644862528913e-18	-0.862838931164962	0.955	0.993	1.89103931412948e-13
Tacc2	Gonad	Inflammation	6.73287017424954e-18	0.703122413277305	0.92	0.535	2.11270733197776e-13
Trim25	Gonad	Inflammation	1.02428943489838e-17	0.769406152432669	0.911	0.688	3.21411781776763e-13
Ppa1	Gonad	Inflammation	1.79083671488071e-17	0.655204459175933	0.991	0.993	5.61946652762417e-13
Ogfr	Gonad	Inflammation	2.05670429755441e-17	0.692990840880453	0.938	0.722	6.45373241529597e-13
Tbrg1	Gonad	Inflammation	2.21874827635493e-17	0.6850949424191	1	0.993	6.96221021637413e-13
Adar	Gonad	Inflammation	3.68143484592059e-17	0.678528020407979	0.964	0.812	1.15519744030142e-12
Tnip1	Gonad	Inflammation	3.95833637960745e-17	0.793947540591792	0.893	0.625	1.24208637255702e-12
Vwa5a	Gonad	Inflammation	5.04067165520768e-17	0.711575527276278	0.991	0.875	1.58171235868762e-12
Ncoa7	Gonad	Inflammation	1.03703107312722e-16	0.897920159389747	0.92	0.778	3.25409980436591e-12
Trim30a	Gonad	Inflammation	2.00858137827229e-16	0.690593946282713	0.696	0.208	6.30272750688061e-12
Cldn9	Gonad	Healthy	2.44070115024367e-16	-0.673809447541712	0.964	1	7.6586761393496e-12
Klf6	Gonad	Inflammation	4.73541537519378e-16	0.75982488771614	0.92	0.778	1.48592599058206e-11
Ccl4	Gonad	Inflammation	1.34074768200485e-15	0.729455399790282	0.509	0.069	4.20713215136302e-11
Tiparp	Gonad	Inflammation	1.70674276192596e-15	0.819651093948786	0.929	0.674	5.35558811264747e-11
Misp	Gonad	Inflammation	1.84551802309472e-15	0.906224151239094	0.875	0.701	5.79105100466891e-11
Serping1	Gonad	Inflammation	2.20447371910997e-15	0.840100459021891	0.839	0.354	6.91741808319519e-11
Nr4a1	Gonad	Healthy	3.02930430413948e-15	-1.00220433098528	0.214	0.66	9.50565397595928e-11
H2-K2	Gonad	Inflammation	5.59736026443121e-15	0.675322450811496	0.679	0.25	1.75639567737587e-10
Ptpn2	Gonad	Inflammation	8.50188334832087e-15	0.709642265213076	0.955	0.889	2.6678059758696e-10
Ccl5	Gonad	Inflammation	2.70785465381503e-14	0.862157157527857	0.821	0.34	8.49697711820618e-10
Akr1cl	Gonad	Inflammation	2.81247515748683e-14	1.08363465960598	0.616	0.167	8.82526579667792e-10
Sp100	Gonad	Inflammation	4.05186388384548e-14	0.66535699075777	0.866	0.458	1.27143436811187e-09
Igfbp5	Gonad	Inflammation	5.9266070000873e-14	0.897440740060772	0.991	1	1.85971001055739e-09
Cxcl9	Gonad	Inflammation	6.73925684402826e-14	0.751086109087127	0.384	0.028	2.11471140508763e-09
Pcgf5	Gonad	Inflammation	7.8385881956679e-14	0.719688434294857	0.893	0.618	2.45967058991863e-09
Nxnl2	Gonad	Inflammation	1.52126924513108e-13	0.676215363612293	0.955	0.819	4.77359076429681e-09
LOC118568081	Gonad	Inflammation	1.58989708990619e-13	0.936172984894661	0.911	0.611	4.98893807841662e-09
Cdkn1a	Gonad	Inflammation	1.6658830426912e-13	0.78909511328855	0.902	0.59	5.22737439966072e-09
Junb	Gonad	Inflammation	2.41558303339453e-13	0.763219840749943	1	0.944	7.5798580004887e-09
Gem	Gonad	Inflammation	8.97026656052002e-13	0.710461795110368	0.884	0.542	2.81477994402558e-08
Slc39a14	Gonad	Inflammation	1.1794769063308e-12	0.652917975187937	0.857	0.576	3.70108058437543e-08
Rbm43	Gonad	Inflammation	1.93304652795285e-12	0.661989476212001	0.857	0.701	6.06570670006324e-08
Gm29941	Gonad	Inflammation	3.63606981375304e-12	0.864310469387301	0.786	0.431	1.14096234685757e-07
Pcdh17	Gonad	Inflammation	5.85796493823069e-11	0.844817773476577	0.955	0.833	1.83817081796741e-06
Gadd45g	Gonad	Inflammation	9.72033743417262e-11	0.851022628913014	0.982	0.84	3.05014468346903e-06
Jun	Gonad	Inflammation	1.01860120909272e-10	0.95500191582723	0.911	0.694	3.19626873401204e-06
Aftph	Gonad	Inflammation	1.36011705663954e-10	0.719452214773257	0.893	0.785	4.2679113120292e-06
Palmd	Gonad	Inflammation	6.07945555822923e-10	0.695592602229663	0.884	0.806	1.90767235961675e-05
Lmo1	Gonad	Healthy	6.76287443349484e-10	-0.658593989226299	0.679	0.896	2.12212236848635e-05
Tnfrsf12a	Gonad	Healthy	8.41203251607869e-10	-0.6541553939972	0.821	0.944	2.63961168322033e-05
Gm38506	Gonad	Inflammation	1.03311670181523e-09	0.67936161266009	0.964	0.861	3.24181689862601e-05
Gadd45b	Gonad	Inflammation	3.63296536154721e-09	0.751660437179477	0.893	0.708	0.00011399882007999
Nr0b1	Gonad	Healthy	5.07907976025688e-09	-0.739105359444827	0.616	0.833	0.000159376443797101
Espn	Gonad	Healthy	9.57542299756884e-09	-0.67537180805977	0.366	0.653	0.000300467198240713
Serpinb1a	Gonad	Inflammation	1.57807351756582e-08	1.26643174054808	0.812	0.597	0.000495183689076979
Rflnb	Gonad	Healthy	1.76488090843198e-08	-0.757266279562136	0.562	0.826	0.000553801980256872
Ifit3	Thyro	Inflammation	1.50320621843159e-20	2.69801916799806	1	0.386	4.71691079281649e-16
Oasl2	Thyro	Inflammation	2.13197056514292e-20	2.03756553757002	1	0.632	6.68991043636196e-16
Usp18	Thyro	Inflammation	6.35662976316983e-20	2.34650972102993	0.971	0.281	1.99464685338506e-15
Tap1	Thyro	Inflammation	2.48796531217269e-19	1.56648149983938	1	0.228	7.80698635306669e-15
Irf7	Thyro	Inflammation	4.00161216171415e-19	2.0129238840989	1	0.456	1.25566588022428e-14
Gbp3	Thyro	Inflammation	4.17325770471646e-19	2.38065518837998	1	0.368	1.30952653516298e-14
Ifit1	Thyro	Inflammation	5.78146666522544e-19	3.02159729690501	1	0.368	1.81416642488109e-14
Cxcl10	Thyro	Inflammation	6.42868843197099e-19	2.94445767415721	0.971	0.158	2.01725814306818e-14
Irgm1	Thyro	Inflammation	5.6381453435711e-18	1.98751059032029	0.971	0.596	1.76919362735918e-13
Cxcl1	Thyro	Inflammation	1.38086720840899e-17	1.97694893147512	1	0.193	4.33302321326658e-13
Ifit3b	Thyro	Inflammation	1.43537431132027e-17	2.08225152456196	1	0.175	4.50406105149188e-13
Igtp	Thyro	Inflammation	2.08266556934024e-17	1.74957580761618	1	0.561	6.53519629003273e-13
Serpina3f	Thyro	Inflammation	2.19041336972869e-17	0.920229129851835	0.853	0.018	6.87329811287164e-13
Ddx58	Thyro	Inflammation	3.78457704145342e-17	2.05389407345004	0.971	0.228	1.18756242983767e-12
Ddx60	Thyro	Inflammation	4.52072342967652e-17	1.86056399955813	1	0.421	1.41855780499819e-12
Stat1	Thyro	Inflammation	4.88338646444498e-17	1.87694574575574	1	0.368	1.53235783867819e-12
Gbp7	Thyro	Inflammation	1.28768308750903e-16	1.91648945694103	1	0.439	4.04062076029459e-12
Rtp4	Thyro	Inflammation	2.92314538417242e-16	1.93950306814272	0.971	0.561	9.17253790099463e-12
Isg15	Thyro	Inflammation	2.99628566348701e-16	1.97825060949185	0.971	0.281	9.4020447834559e-12
Herc6	Thyro	Inflammation	3.01433980650798e-16	1.51658878485945	1	0.298	9.45869687884138e-12
Gbp2	Thyro	Inflammation	4.02105666923952e-16	1.92273869527399	0.971	0.263	1.26176737224067e-11
Mt2	Thyro	Inflammation	7.31606251640395e-16	2.08502562061722	1	1	2.2957072570224e-11
Xaf1	Thyro	Inflammation	1.25219922064129e-15	1.94090248404179	1	0.456	3.92927593445031e-11
Ube2l6	Thyro	Inflammation	5.39130321549817e-15	1.75044318205606	1	0.368	1.69173703599117e-10
Iigp1	Thyro	Inflammation	7.49552492395972e-15	1.98360344745137	0.912	0.158	2.35202076588932e-10
Mx2	Thyro	Inflammation	9.775596751911e-15	1.69678096186702	0.853	0.07	3.06748450478215e-10
Rsad2	Thyro	Inflammation	1.02114116475523e-14	2.58599878070522	0.882	0.211	3.20423886088543e-10
Bst2	Thyro	Inflammation	1.05509759013303e-14	1.831893662199	1	0.649	3.31079072807842e-10
Gbp6	Thyro	Inflammation	2.68092252711946e-14	1.10032200881046	0.941	0.193	8.41246679784814e-10
Zbp1	Thyro	Inflammation	3.59760872432005e-14	1.21726029425599	1	0.263	1.12889364160439e-09
Tor3a	Thyro	Inflammation	9.22880652395108e-14	1.71706810571623	0.941	0.789	2.89590719915061e-09
Gbp9	Thyro	Inflammation	9.4929547277811e-14	1.44671573675293	0.912	0.193	2.97879426403043e-09
Irf9	Thyro	Inflammation	1.4606048542478e-13	1.42864619528624	1	0.561	4.58323197214418e-09
D17H6S56E-5	Thyro	Inflammation	1.82470992953025e-13	1.46514815248889	0.941	0.228	5.72575728787298e-09
Psmb8	Thyro	Inflammation	2.41618934664415e-13	1.69139066465185	1	0.684	7.58176055083468e-09
Irgm2	Thyro	Inflammation	3.71659640786919e-13	1.01136059262947	0.912	0.228	1.16623078682527e-08
Tnfsf10	Thyro	Inflammation	4.30643879921446e-13	0.9664191546585	0.882	0.123	1.35131743080551e-08
Isg20	Thyro	Inflammation	7.72343054299753e-13	1.91799684622847	1	0.772	2.42353527008719e-08
Eif2ak2	Thyro	Inflammation	1.04258464973094e-12	1.27537187738462	1	0.456	3.2715263723907e-08
Ccl2	Thyro	Inflammation	1.2477761772288e-12	0.925483912983452	0.765	0.053	3.91539686652625e-08
Tmem140	Thyro	Inflammation	1.52664741697993e-12	1.63040378128184	0.971	0.702	4.79046692974133e-08
Parp14	Thyro	Inflammation	1.94567611682788e-12	1.74481642032193	0.853	0.246	6.10533708699419e-08
Cd274	Thyro	Inflammation	1.98211766935013e-12	1.66457626094006	0.912	0.386	6.21968703465376e-08
Dtx3l	Thyro	Inflammation	2.18929002643781e-12	1.29707874634941	0.882	0.474	6.86977317395921e-08
Psmb10	Thyro	Inflammation	3.54317264082576e-12	1.55311042311335	1	0.825	1.11181214296471e-07
Stat2	Thyro	Inflammation	9.43722160987978e-12	1.40245668766188	1	0.474	2.96130576896418e-07
Serpina3n	Thyro	Inflammation	9.71081150723695e-12	2.1514911853062	1	0.544	3.04715554285588e-07
Gbp5	Thyro	Inflammation	1.08734562183254e-11	1.01532561824692	0.735	0.053	3.41198182674834e-07
Psmb9	Thyro	Inflammation	1.1550280854717e-11	1.30109797671036	1	0.632	3.62436262940165e-07
Oas1b	Thyro	Inflammation	1.18086602547052e-11	0.818124978370512	0.853	0.158	3.70543950132394e-07
Socs3	Thyro	Inflammation	1.2563362220357e-11	1.19349612773542	0.971	0.368	3.94225743112582e-07
Parp9	Thyro	Inflammation	1.45870878515229e-11	1.26832440343575	0.882	0.298	4.57728229692939e-07
Ifih1	Thyro	Inflammation	1.57230194864818e-11	1.3160442261975	0.882	0.386	4.93372628466311e-07
Gbp4	Thyro	Inflammation	1.69687850988635e-11	0.867399679990492	0.735	0.053	5.32463507617237e-07
Mx1	Thyro	Inflammation	1.92434743505426e-11	0.799041534443197	0.559	0	6.03840981645677e-07
Cmpk2	Thyro	Inflammation	1.96311301109632e-11	1.88897498741078	0.941	0.421	6.16005231751914e-07
Serpina3g	Thyro	Inflammation	2.05252023601818e-11	1.10018650254279	0.853	0.14	6.44060324860144e-07
Il1rn	Thyro	Inflammation	2.93776366755589e-11	0.867726877668302	0.647	0.018	9.21840861242362e-07
Trafd1	Thyro	Inflammation	4.41092904240528e-11	1.2409629774739	1	0.719	1.38410542421635e-06
Mt1	Thyro	Inflammation	7.27765698732115e-11	1.49664620060299	1	1	2.28365598605151e-06
Nmi	Thyro	Inflammation	7.35732038167382e-11	1.28325401264012	0.971	0.649	2.30865356256543e-06
Arid5a	Thyro	Inflammation	8.12068407515854e-11	0.822345709650167	0.824	0.14	2.548189455944e-06
Kmo	Thyro	Inflammation	8.42695702127116e-11	0.757986967553042	0.794	0.105	2.64429484370468e-06
Lcn2	Thyro	Inflammation	9.03875275946868e-11	1.74575226291219	1	0.684	2.83627022839368e-06
Ifit2	Thyro	Inflammation	1.11559476662392e-10	0.904221098042546	0.706	0.07	3.50062481818921e-06
Nampt	Thyro	Inflammation	1.29142853584669e-10	0.93681141978649	1	0.526	4.05237360263332e-06
Trim12a	Thyro	Inflammation	2.84832759860562e-10	0.78971242178626	0.735	0.088	8.93776717166457e-06
Gm12250	Thyro	Inflammation	2.97335284035883e-10	0.992931906721302	0.647	0.035	9.33008387776199e-06
H2-T22	Thyro	Inflammation	3.55474648743491e-10	0.94605885352682	0.912	0.632	1.1154439002922e-05
Ifi47	Thyro	Inflammation	3.8241677121994e-10	0.94122925025157	0.824	0.158	1.19998558641105e-05
Dhx58	Thyro	Inflammation	6.63671949226447e-10	1.04452293903867	0.971	0.368	2.08253620947767e-05
Ifi44	Thyro	Inflammation	6.7970773281131e-10	0.89511547860363	0.735	0.088	2.13285489478861e-05
Oasl1	Thyro	Inflammation	7.14271241943884e-10	1.07748497241202	0.706	0.07	2.24131173009571e-05
Apobec3	Thyro	Inflammation	7.48091652612611e-10	1.11138800832553	0.971	0.614	2.34743679673311e-05
Gm4951	Thyro	Inflammation	9.35924891134482e-10	1.26935047292297	0.794	0.175	2.93683871589089e-05
Parp10	Thyro	Inflammation	1.09820362634598e-09	1.04932988295107	0.912	0.368	3.44605315911106e-05
Nfkbia	Thyro	Inflammation	1.25994104150299e-09	1.15052196019319	1	0.965	3.95356899413224e-05
Steap4	Thyro	Inflammation	1.27040144612933e-09	0.87050422868806	0.912	0.298	3.98639269780922e-05
Rnf213	Thyro	Inflammation	1.84219892059418e-09	1.23174443468506	0.853	0.333	5.78063599293249e-05
Clic4	Thyro	Inflammation	1.94599204609258e-09	0.894483909217761	0.912	0.316	6.10632844143389e-05
Shisa5	Thyro	Inflammation	4.60415074901027e-09	1.08229498776757	1	0.982	0.000144473646353193
Oas1a	Thyro	Inflammation	6.62457911187932e-09	0.888463610967585	0.735	0.123	0.000207872667951661
Serpina3m	Thyro	Inflammation	9.13683080763019e-09	1.18138738093102	0.853	0.246	0.000286704613912628
Cxcl2	Thyro	Inflammation	9.41180018805015e-09	0.664240318146189	0.618	0.053	0.000295332878100826
Uba7	Thyro	Inflammation	1.21033640249272e-08	0.949292908318339	0.912	0.421	0.000379791459738189
Tyrobp	Thyro	Healthy	1.33604957734395e-08	-1.11935894001165	0.088	0.702	0.000419238996874759
Ccl8	Thyro	Inflammation	1.61005871081418e-08	1.13825757321674	0.794	0.193	0.00050522032286638
Mitd1	Thyro	Inflammation	1.91774970470858e-08	1.13815961433418	1	0.667	0.000601770679840505
Tlr3	Thyro	Inflammation	1.96079205273695e-08	0.854735233219352	0.706	0.123	0.000615276938228329
Trim12c	Thyro	Inflammation	2.19160062018982e-08	0.908908561535091	0.735	0.158	0.000687702358609363
Lgals3bp	Thyro	Inflammation	3.08028166289219e-08	1.00804290777593	1	0.877	0.000966561582998939
