# Supplementary material for: Single-cell transcriptomic analysis reveals rich pituitary–Immune interactions under systemic inflammation
Source: PLoS Biol. 2023 Dec 18;21(12):e3002403. doi: 10.1371/journal.pbio.3002403 (PMC10727439; doi:10.1371/journal.pbio.3002403)
Supplement: S7 Table — (CSV) [file pbio.3002403.s018.csv]

gene	Som	Lac	Cort	Mel	Gonad	Thyro
Gh	1	0	0	0	0	0
Ghrhr	1	0	0	0	0	0
Dlk1	1	0	0	0	0	0
Ccl17	1	0	0	0	0	0
Htatsf1	1	0	0	0	0	0
Ppp1r14a	1	0	0	0	0	0
Car10	1	0	0	0	0	0
Rxrg	1	0	0	0	0	1
Dapl1	1	0	0	0	0	0
5330429C05Rik	1	0	0	0	0	0
Gnmt	1	0	0	0	0	0
Fut2	1	0	0	0	0	0
Pappa2	1	0	0	0	0	0
Myo1b	1	0	0	0	0	0
Snhg18	1	0	0	0	0	0
Gm31751	1	0	0	0	0	0
Neb	1	0	0	0	0	0
Sec14l4	1	0	0	0	0	0
Hdlbp	1	0	0	0	0	0
Galnt16	1	0	0	0	0	0
Fbxo9	1	0	0	0	0	0
A230051N06Rik	1	0	0	0	0	0
Cyp27a1	1	0	0	0	0	0
Ptprk	1	0	0	0	0	0
Gstk1	1	0	0	0	0	0
Scnn1b	1	0	0	0	0	0
Mrap2	1	0	0	0	0	0
Gnb3	1	0	0	0	0	0
Bmyc	1	0	0	0	0	0
Ptges	1	0	0	0	0	0
Gm40602	1	0	0	0	0	0
Cryzl2	1	0	0	0	0	0
Entpd3	1	0	0	0	0	0
Ceacam10	1	0	0	0	0	0
Klk1b27	1	0	0	0	0	0
A930006I01Rik	1	0	0	0	0	0
Dgat2	1	0	0	0	0	0
Ccn1	1	0	0	0	0	0
Tmie	1	0	0	0	0	0
Ctsz	1	0	0	0	0	0
Erc2	1	0	0	0	0	0
Tmem123	1	0	0	0	0	0
Arhgap36	1	0	0	0	0	0
Crispld2	1	0	0	0	0	0
Ntrk3	1	0	0	0	0	0
Prl	0	1	0	0	0	0
Hepacam2	0	1	0	0	0	0
Olfm1	0	1	0	0	0	0
Asb4	0	1	0	0	0	0
Agtr1a	0	1	0	0	0	0
Hmcn1	0	1	0	0	0	0
Angpt1	0	1	0	0	0	0
Six6	0	1	0	0	0	0
Platr21	0	1	0	0	0	0
Cst3	0	1	0	0	0	0
Edil3	0	1	0	0	0	0
Chgb	0	1	0	0	0	1
Rtn1	0	1	0	0	0	0
Ramp1	0	1	0	0	0	0
Myoc	0	1	0	0	0	0
Scg5	0	1	0	0	0	0
Stmn1	0	1	0	0	0	0
Gpm6a	0	1	0	0	0	0
A330076H08Rik	0	1	0	0	0	0
Cilp	0	1	0	0	0	0
Ptn	0	1	0	0	0	0
Loxl1	0	1	0	0	0	0
Sdf4	0	1	0	0	0	0
Clu	0	1	0	1	0	0
Lrpap1	0	1	0	0	0	1
Ptpro	0	1	0	0	0	0
Arxes2	0	1	0	0	0	0
Mest	0	1	0	0	0	1
Pianp	0	1	0	0	0	0
Tubb3	0	1	0	0	0	0
Stmn3	0	1	0	0	0	1
Npc2	0	1	0	0	0	0
Ccdc148	0	1	0	0	0	0
Rab3c	0	1	0	0	0	1
Scg3	0	1	0	0	0	0
Thsd7a	0	1	0	0	0	0
Pcp4	0	1	0	0	0	0
Dscam	0	1	0	0	0	0
Ar	0	1	0	0	1	1
Gmppa	0	1	0	0	0	0
Gabra2	0	1	0	0	0	0
Nsg2	0	1	0	0	0	0
Nenf	0	1	0	0	0	1
Nfix	0	1	0	0	0	0
Rnaset2a	0	1	0	0	0	0
Uaca	0	1	0	0	0	0
Cpq	0	1	0	0	1	0
Cplx2	0	1	0	0	0	0
Rprm	0	1	0	0	0	0
Igsf1	0	1	0	0	0	0
Cgnl1	0	1	0	0	0	0
A2m	0	1	0	0	0	0
Fam171b	0	1	0	0	0	0
Pon2	0	1	0	0	0	0
Eno3	0	1	0	0	0	1
Abcb1b	0	1	0	0	0	0
Itm2c	0	1	0	0	0	0
Ly6h	0	1	1	0	1	1
Necab2	0	1	0	0	0	0
Gm2a	0	1	0	0	0	0
Hspb1	0	1	1	0	0	0
Aga	0	1	0	0	0	1
Ecel1	0	1	0	0	1	0
Pon3	0	1	0	0	0	0
Caly	0	1	0	1	0	0
Thy1	0	1	0	0	0	1
Pitx2	0	1	0	0	0	0
Nol3	0	1	0	0	0	0
Cited2	0	1	0	0	0	0
Tmem59l	0	1	0	0	0	1
Col1a2	0	1	0	0	0	0
Qpct	0	1	0	0	1	0
Gng3	0	1	0	0	0	0
Ctxn1	0	1	0	0	1	0
Gm2694	0	1	0	0	0	0
Upk3a	0	1	0	0	0	0
Lgals1	0	1	0	1	1	0
Sh3bgr	0	1	0	0	1	0
Ascl1	0	1	0	1	1	0
Sox4	0	1	0	0	0	0
Sdf2l1	0	1	0	0	0	0
Mapt	0	1	0	0	0	0
Prdx4	0	1	0	0	1	0
Aplp1	0	1	0	0	0	1
Wfdc2	0	1	0	0	0	1
Gng11	0	1	0	0	0	0
Kcnh8	0	1	0	0	0	0
Fos	0	1	0	1	0	0
Gal	0	1	0	0	0	0
AW551984	0	0	1	0	0	0
Tbx19	0	0	1	1	0	0
Obsl1	0	0	1	0	0	0
Pomc	0	0	1	1	0	0
Mcub	0	0	1	1	0	0
Atp1a2	0	0	1	0	0	0
Jpt1	0	0	1	0	0	0
Sparcl1	0	0	1	1	0	0
Mrps6	0	0	1	0	0	0
Tnnt1	0	0	1	0	0	0
Tekt1	0	0	1	0	0	0
Rprml	0	0	1	0	0	0
Rasd1	0	0	1	0	0	0
Lhfpl5	0	0	1	0	0	0
Mt1	0	0	1	0	0	0
Mt2	0	0	1	0	0	0
Baiap3	0	0	1	1	0	0
Neurod1	0	0	1	0	1	0
Tacstd2	0	0	1	0	0	0
Palld	0	0	1	0	0	0
Gap43	0	0	1	0	1	0
Steap4	0	0	1	0	0	0
Cadps2	0	0	1	0	0	0
Rspo3	0	0	1	0	0	0
Cd7	0	0	1	0	0	0
Pde1a	0	0	1	0	0	0
Higd1a	0	0	1	0	0	0
Nrxn1	0	0	1	0	0	1
Srpk1	0	0	1	0	0	0
Nmb	0	0	1	0	0	0
Ptgds	0	0	1	1	0	0
Hmgb2	0	0	1	0	0	0
Ank3	0	0	1	0	0	0
Cartpt	0	0	1	0	0	0
Lcn2	0	0	1	0	0	0
Oacyl	0	0	0	1	0	0
Pcsk2	0	0	0	1	1	0
Esm1	0	0	0	1	0	0
Cd24a	0	0	0	1	0	0
Megf11	0	0	0	1	0	0
Pkib	0	0	0	1	0	0
Etv1	0	0	0	1	0	0
Pak3	0	0	0	1	1	0
Jam2	0	0	0	1	0	0
Nelfcd	0	0	0	1	0	0
Pax7	0	0	0	1	0	0
Gulo	0	0	0	1	0	0
Chga	0	0	0	1	1	1
Pcsk2os1	0	0	0	1	0	0
Gm33649	0	0	0	1	0	0
Rbfox3	0	0	0	1	0	0
Chn2	0	0	0	1	0	0
Sh2d5	0	0	0	1	0	0
Hpcal1	0	0	0	1	0	0
Cnn3	0	0	0	1	0	0
Csdc2	0	0	0	1	0	0
Gm31606	0	0	0	1	0	0
Six3	0	0	0	1	0	0
Nr4a2	0	0	0	1	0	0
Srrm4	0	0	0	1	0	0
Mt3	0	0	0	1	1	1
Chst8	0	0	0	1	1	0
Cxxc5	0	0	0	1	0	0
Trp53i11	0	0	0	1	1	0
Gm34299	0	0	0	1	0	0
Aloxe3	0	0	0	1	0	0
Asphd2	0	0	0	1	0	0
Pcdh17	0	0	0	1	1	0
Cyria	0	0	0	1	0	0
Calb1	0	0	0	1	0	0
Scn2a	0	0	0	1	0	0
Sntg2	0	0	0	1	0	0
Ttn	0	0	0	1	0	1
Drd2	0	0	0	1	0	0
Ptprr	0	0	0	1	0	0
Cpne7	0	0	0	1	0	0
Sema6a	0	0	0	1	0	0
Palmd	0	0	0	1	0	0
Cdh13	0	0	0	1	0	0
Enc1	0	0	0	1	0	0
Slitrk6	0	0	0	1	0	0
Pcdh9	0	0	0	1	0	0
Ppp1r17	0	0	0	1	0	0
Pabpc1l	0	0	0	1	0	0
Ache	0	0	0	1	0	0
Pde10a	0	0	0	1	0	0
Rit2	0	0	0	1	0	0
Kcnj6	0	0	0	1	0	0
Amph	0	0	0	1	0	0
Lpl	0	0	0	1	0	0
Cryba2	0	0	0	1	0	0
S100a16	0	0	0	1	0	0
Dtx1	0	0	0	1	0	0
Nell1	0	0	0	1	0	1
Id4	0	0	0	1	0	0
Gfra4	0	0	0	1	0	0
Cldn3	0	0	0	1	1	0
Dmpk	0	0	0	1	0	0
Snhg11	0	0	0	1	0	0
Nav1	0	0	0	1	0	0
Slit1	0	0	0	1	0	0
Tmem179	0	0	0	1	0	0
Cers4	0	0	0	1	0	0
Laptm4b	0	0	0	1	0	0
Shtn1	0	0	0	1	0	0
Grb7	0	0	0	1	0	0
Rorb	0	0	0	1	0	1
Sv2a	0	0	0	1	0	0
Faim2	0	0	0	1	0	0
Fxyd6	0	0	0	1	0	0
Heg1	0	0	0	1	0	0
Gadd45b	0	0	0	1	0	0
Eps8l2	0	0	0	1	0	0
Syt1	0	0	0	1	0	0
Mrln	0	0	0	1	0	0
Chd3	0	0	0	1	0	0
Chchd10	0	0	0	1	1	0
Slc6a6	0	0	0	1	0	0
Grin1	0	0	0	1	0	0
Pbxip1	0	0	0	1	0	0
Psap	0	0	0	1	0	0
Tenm4	0	0	0	1	0	0
Flywch1	0	0	0	1	0	0
1110008P14Rik	0	0	0	1	0	0
Ndn	0	0	0	1	0	0
Klk1	0	0	0	1	0	0
Id2	0	0	0	1	0	0
Glg1	0	0	0	1	0	0
Fshb	0	0	0	0	1	0
Gnrhr	0	0	0	0	1	0
Tgfbr3l	0	0	0	0	1	0
Spp1	0	0	0	0	1	0
Lhb	0	0	0	0	1	0
Serpine2	0	0	0	0	1	0
1500009L16Rik	0	0	0	0	1	0
Nxnl2	0	0	0	0	1	0
Serpina3c	0	0	0	0	1	0
Nr5a1	0	0	0	0	1	0
Cga	0	0	0	0	1	1
Nupr1	0	0	0	0	1	0
Sult5a1	0	0	0	0	1	0
Gas6	0	0	0	0	1	0
Csrp2	0	0	0	0	1	0
Anxa2	0	0	0	0	1	0
Hes6	0	0	0	0	1	0
Serpinb1a	0	0	0	0	1	0
Nr0b1	0	0	0	0	1	0
Ttc24	0	0	0	0	1	0
Gm38506	0	0	0	0	1	0
2810039B14Rik	0	0	0	0	1	0
Aebp1	0	0	0	0	1	0
Rgs4	0	0	0	0	1	0
Vegfd	0	0	0	0	1	0
Rasgrf1	0	0	0	0	1	0
Gch1	0	0	0	0	1	0
Scg2	0	0	0	0	1	0
Igfbp5	0	0	0	0	1	1
Tmem52	0	0	0	0	1	0
Spock1	0	0	0	0	1	0
Lama1	0	0	0	0	1	0
Gm35815	0	0	0	0	1	0
Rab3b	0	0	0	0	1	1
Cntnap5c	0	0	0	0	1	0
Slurp2	0	0	0	0	1	0
Idh1	0	0	0	0	1	0
Evc2	0	0	0	0	1	0
Ostf1	0	0	0	0	1	0
Nefm	0	0	0	0	1	0
C1ql2	0	0	0	0	1	0
Grem1	0	0	0	0	1	0
Cited4	0	0	0	0	1	0
Pcsk1	0	0	0	0	1	0
Tle6	0	0	0	0	1	0
Ccdc68	0	0	0	0	1	0
Isl1	0	0	0	0	1	1
Prkcb	0	0	0	0	1	0
Agt	0	0	0	0	1	0
Cd59a	0	0	0	0	1	1
Pitx1	0	0	0	0	1	0
Appl2	0	0	0	0	1	0
Gamt	0	0	0	0	1	0
Rnf183	0	0	0	0	1	0
Cldn7	0	0	0	0	1	0
Deptor	0	0	0	0	1	0
Ptchd1	0	0	0	0	1	1
Susd3	0	0	0	0	1	0
Stmn2	0	0	0	0	1	0
Ckmt1	0	0	0	0	1	0
Ttll8	0	0	0	0	1	0
Syp	0	0	0	0	1	0
9630028I04Rik	0	0	0	0	1	0
Taldo1	0	0	0	0	1	0
Nmu	0	0	0	0	1	0
Optn	0	0	0	0	1	0
Il23a	0	0	0	0	1	0
Cox7a1	0	0	0	0	1	0
Plpp1	0	0	0	0	1	0
Mgst3	0	0	0	0	1	0
Grp	0	0	0	0	1	0
Speer4e	0	0	0	0	1	0
Plaat3	0	0	0	0	1	0
Cib3	0	0	0	0	1	0
Krt8	0	0	0	0	1	0
1700037H04Rik	0	0	0	0	1	0
Tmem191c	0	0	0	0	1	0
Tsc22d1	0	0	0	0	1	0
Ndufb4	0	0	0	0	1	0
Gsn	0	0	0	0	1	0
Ubtd1	0	0	0	0	1	0
Rbfa	0	0	0	0	1	0
Dner	0	0	0	0	1	0
Gm1673	0	0	0	0	1	0
Bik	0	0	0	0	1	0
Tceal6	0	0	0	0	1	0
Psme1	0	0	0	0	1	0
Aldh3b1	0	0	0	0	1	0
Gpx4	0	0	0	0	1	0
Aldh2	0	0	0	0	1	0
Ggh	0	0	0	0	1	0
Krt7	0	0	0	0	1	0
Cfap126	0	0	0	0	1	0
Iscu	0	0	0	0	1	0
Epn2	0	0	0	0	1	0
Pnmal1	0	0	0	0	1	0
Tspo	0	0	0	0	1	0
Kcnd2	0	0	0	0	1	1
Cadm1	0	0	0	0	1	1
Cd164	0	0	0	0	1	0
Cdc42ep5	0	0	0	0	1	0
Hmgn5	0	0	0	0	1	1
Snx15	0	0	0	0	1	0
Adgra1	0	0	0	0	1	0
Pigyl	0	0	0	0	1	0
Kcnk1	0	0	0	0	1	0
Nt5c	0	0	0	0	1	0
Cxcl14	0	0	0	0	1	0
Isoc1	0	0	0	0	1	0
Erlec1	0	0	0	0	1	0
Gm38426	0	0	0	0	1	0
Pcolce	0	0	0	0	1	0
Tshb	0	0	0	0	0	1
Dio2	0	0	0	0	0	1
Trhr	0	0	0	0	0	1
Slc10a4	0	0	0	0	0	1
Pvalb	0	0	0	0	0	1
Grin3a	0	0	0	0	0	1
Sdc4	0	0	0	0	0	1
Vdr	0	0	0	0	0	1
Tagln3	0	0	0	0	0	1
Hdc	0	0	0	0	0	1
Adgrl3	0	0	0	0	0	1
Shisa9	0	0	0	0	0	1
Rbp4	0	0	0	0	0	1
Lef1	0	0	0	0	0	1
Sdc2	0	0	0	0	0	1
Gria2	0	0	0	0	0	1
Gata2	0	0	0	0	0	1
Hddc2	0	0	0	0	0	1
Plcb1	0	0	0	0	0	1
Rab3a	0	0	0	0	0	1
Ttr	0	0	0	0	0	1
Parm1	0	0	0	0	0	1
Lhfpl3	0	0	0	0	0	1
Disp2	0	0	0	0	0	1
Atp1b1	0	0	0	0	0	1
Ccdc28a	0	0	0	0	0	1
Gaa	0	0	0	0	0	1
Eno2	0	0	0	0	0	1
Tspan2	0	0	0	0	0	1
Plxdc2	0	0	0	0	0	1
Irs4	0	0	0	0	0	1
Rcn1	0	0	0	0	0	1
Tceal5	0	0	0	0	0	1
Lcmt1	0	0	0	0	0	1
Il18bp	0	0	0	0	0	1
Kcnk3	0	0	0	0	0	1
Resp18	0	0	0	0	0	1
Ldhb	0	0	0	0	0	1
Podxl2	0	0	0	0	0	1
Cntn1	0	0	0	0	0	1
Tppp3	0	0	0	0	0	1
Prkacb	0	0	0	0	0	1
Lrpprc	0	0	0	0	0	1
Tspan7	0	0	0	0	0	1
