# Supplementary material for: Single-cell transcriptomic analysis reveals rich pituitary–Immune interactions under systemic inflammation
Source: PLoS Biol. 2023 Dec 18;21(12):e3002403. doi: 10.1371/journal.pbio.3002403 (PMC10727439; doi:10.1371/journal.pbio.3002403)
Supplement: S8 Table — (CSV) [file pbio.3002403.s019.csv]

gene	Som	Lac	Cort	Mel	Gonad	Thyro
Bst2	1	1	1	1	1	1
Ccl17	1	0	0	0	0	0
Gbp3	1	1	1	1	1	1
H2-D1	1	1	1	1	1	0
Ifitm3	1	1	1	1	1	0
Irf7	1	1	1	1	1	1
Isg15	1	1	1	1	1	1
LOC118568081	1	0	0	0	1	0
Mt1	1	1	1	1	1	1
Mt2	1	1	1	1	1	1
Nfkbia	1	1	1	1	1	1
Rtp4	1	1	1	1	1	1
Serpina3g	1	0	0	0	1	1
Serpina3i	1	0	0	0	1	0
Serpina3m	1	0	1	0	1	1
Serpina3n	1	1	1	1	1	1
Shisa5	1	1	1	1	1	1
Slc10a6	1	0	1	0	0	0
Steap4	1	1	1	1	1	1
Zbp1	1	1	1	1	1	1
Snx10	1	1	1	0	0	0
Oasl2	1	1	1	1	1	1
Tmem140	1	1	1	0	1	1
Ppp1r21	1	0	0	0	0	0
Gbp2	1	1	1	1	1	1
Ckb	1	0	1	0	0	0
Map1lc3b	1	0	0	0	0	0
Cxcl10	1	1	1	1	1	1
Ifit3	1	1	1	1	1	1
Lcn2	1	1	1	1	1	1
Xaf1	1	1	1	1	1	1
Sbno2	1	1	1	1	1	0
Timp1	1	0	1	1	0	0
Cd302	1	0	0	0	0	0
Usp18	1	1	1	1	1	1
H2-K1	1	1	1	1	1	0
Serping1	1	1	0	1	1	0
Cxcl1	1	1	1	1	1	1
Hoga1	1	0	0	0	0	0
Tiparp	1	0	1	0	1	0
Irf9	1	1	1	1	1	1
Ankrd2	1	0	0	0	0	0
Nrsn1	1	0	0	0	0	0
Isg20	1	1	1	1	1	1
Fgg	1	0	1	0	0	0
Sult1a1	1	0	0	0	0	0
Vmp1	1	0	1	1	0	0
Cd79b	1	0	0	0	0	0
Txnip	1	1	0	0	0	0
Ifit1	1	1	1	1	1	1
Lgals3bp	1	1	1	1	1	1
Herc6	1	1	1	1	1	1
Serpina3f	1	0	0	0	1	1
Ly6e	1	1	0	1	1	0
D17H6S56E-5	1	1	1	0	1	1
Ube2l6	1	1	1	1	1	1
Cdkn1a	1	0	1	0	1	0
Ifit3b	1	1	1	1	1	1
Tgtp1	1	0	0	0	1	0
Ccl5	1	1	1	1	1	0
Rsad2	1	1	1	1	1	1
Junb	1	1	1	0	1	0
Socs3	1	1	1	1	1	1
Iigp1	1	1	1	1	1	1
Tacc2	1	0	1	1	1	0
Tap1	1	1	1	1	1	1
Ccl8	1	1	0	0	0	1
Stat2	1	1	1	1	1	1
Il1rn	1	0	1	0	0	1
Ddx58	1	1	1	1	1	1
Bcl2l1	1	0	1	0	0	0
Gbp5	1	1	1	0	0	1
Cebpd	1	1	1	1	1	0
Ifi47	1	1	1	1	1	1
Slc39a14	1	0	1	0	1	0
Pcp4l1	1	1	0	0	0	0
Sytl4	1	0	1	1	0	0
Pnpla2	1	0	0	0	0	0
Gbp4	1	1	1	1	1	1
Gbp6	1	1	1	1	1	1
Ccdc33	1	0	0	0	0	0
Efemp1	1	0	0	0	0	0
Irgm1	1	1	1	1	1	1
Serpina3h	1	0	0	0	0	0
Gm12250	1	1	0	1	1	1
Saa3	1	0	0	0	0	0
Cplx2	1	0	1	1	0	0
Ddx60	1	1	1	0	1	1
Tuba4a	1	0	0	0	0	0
Igtp	1	1	1	1	1	1
Apobec3	1	1	1	0	1	1
Psmb8	1	1	1	1	1	1
Ifi44	1	1	1	1	1	1
Oasl1	1	1	1	1	1	1
Stat1	1	1	1	1	1	1
H2-T23	1	1	1	1	1	0
Deptor	1	0	0	0	1	0
Stmn1	1	0	1	1	0	0
Stat3	1	1	1	1	1	0
Pnp	1	1	1	1	1	0
Parp14	1	1	1	1	1	1
Mx2	1	1	1	1	1	1
Eif2ak2	1	1	1	1	1	1
Tppp3	1	0	1	0	0	0
Gm31593	1	0	0	0	0	0
Zfp36	1	1	1	0	0	0
Arid5a	1	1	1	1	1	1
Map3k6	1	0	0	0	0	0
Tgtp2	1	0	1	0	1	0
Slc12a7	1	0	0	0	0	0
Syt13	1	0	0	0	0	0
Rab3b	1	0	1	0	0	0
Nqo1	1	0	0	0	0	0
Myd88	1	1	0	0	1	0
Sat1	1	0	1	0	0	0
Upp1	1	1	0	0	0	0
Clic4	1	1	1	1	1	1
Parp9	1	1	1	1	1	1
6330403K07Rik	1	0	1	1	0	0
Psmb10	1	1	1	1	1	1
Lgals9	1	1	1	1	1	0
Tlr2	1	1	0	0	0	0
Il1r2	1	0	0	0	0	0
Gm4275	1	0	0	0	0	0
Mmd2	1	0	0	0	0	0
Cxxc5	1	0	1	0	0	0
Nek7	1	0	0	0	0	0
Ddit4l	1	0	1	1	0	0
1700086L19Rik	1	0	1	0	0	0
Nfic	1	0	1	1	0	0
Rnf213	1	1	1	1	1	1
Mest	1	0	0	0	0	0
Vat1	1	0	1	0	0	0
Tpi1	1	0	1	0	0	0
Gbp9	1	1	0	1	1	1
Map3k8	1	0	0	0	0	0
Tsc22d1	1	0	1	1	1	0
Rgs9	1	0	1	0	0	0
Ifit2	1	1	1	1	1	1
Cldn9	1	1	1	1	1	0
Gbp7	1	1	1	1	1	1
Htatsf1	1	0	0	0	0	0
Relb	1	0	1	0	0	0
Litaf	1	0	1	0	0	0
Cystm1	1	0	0	0	0	0
Klf15	1	0	0	0	0	0
Tapbp	1	1	1	1	1	0
Ifitm2	1	0	0	0	0	0
Nrtn	1	0	0	0	0	0
Gem	1	0	0	0	1	0
Wfdc1	1	0	0	0	0	0
Perp	1	0	0	0	0	0
Slc1a4	1	1	0	0	0	0
Icam1	1	0	0	1	0	0
Dbpht2	1	0	1	0	0	0
Dapl1	1	1	0	0	0	0
Trim12a	1	1	1	1	1	1
Tuba1a	1	0	1	0	0	0
Pnmal1	1	0	0	0	0	0
Ifi35	1	1	0	1	1	0
Bag2	1	0	0	0	0	0
Cmbl	1	0	0	0	0	0
Ifi27	1	0	1	1	0	0
Rab3a	1	0	1	0	0	0
Pitx1	1	0	1	0	1	0
Ifih1	1	1	1	1	1	1
Ralgds	1	0	0	0	0	0
Nfkbiz	1	1	1	0	0	0
Ppp1r14a	1	0	0	0	0	0
Abracl	1	1	0	0	0	0
Wdr6	1	0	1	0	0	0
Bbx	1	0	1	0	0	0
Fkbp4	1	0	0	0	0	0
Necab2	1	0	0	1	0	0
Trim34a	1	1	0	0	1	0
Dtx3l	1	1	1	0	1	1
Six6	1	1	1	0	0	0
Trafd1	1	1	1	1	1	1
Saa1	1	0	1	0	0	0
Cd47	1	1	0	1	1	0
Arhgef28	1	0	0	0	0	0
Klhdc8b	1	0	1	1	0	0
Pou1f1	1	0	0	0	0	0
Dhx58	1	1	0	1	1	1
Trim12c	1	1	1	0	1	1
Birc3	1	0	1	0	0	0
Prlr	1	0	0	0	0	0
Tubb4b	1	0	0	0	0	0
Rem2	1	0	0	0	0	0
Pms2	1	0	1	0	0	0
Por	1	0	1	0	0	0
Irgm2	1	1	0	0	1	1
Pde10a	1	0	0	0	0	0
Dynll1	1	0	0	0	0	0
Parp12	1	1	1	0	1	0
Helz2	1	1	1	1	0	0
Acot7	1	0	0	0	0	0
Lamp2	1	0	1	0	0	0
Tnfaip3	1	0	0	0	0	0
Cd274	1	1	1	1	1	1
Cmpk2	1	1	1	0	1	1
Gnl2	1	0	1	0	0	0
Orm1	1	0	1	0	0	0
Zc3hav1	1	1	1	0	1	0
Bnip3	1	0	0	0	0	0
Cxcl2	1	1	1	1	0	1
Mdm1	1	0	1	0	0	0
Efcab1	1	0	1	0	0	0
Il1r1	1	0	0	0	0	0
Gm13373	1	0	0	0	0	0
Gm39741	1	0	1	0	0	0
Tnip1	1	0	0	0	1	0
1700092K14Rik	1	0	0	0	0	0
Cbarp	1	0	0	0	0	0
Mitd1	1	1	1	1	1	1
Cibar2	1	0	0	0	0	0
Gm36561	1	0	1	0	0	0
Csf3	1	0	0	0	0	0
Saa2	1	0	1	0	0	0
Gm16174	1	0	0	0	0	0
Rnf125	1	0	1	0	0	0
BC028471	1	0	0	0	0	0
Tmem130	1	0	0	0	0	0
Elf3	1	0	1	0	1	0
Nkiras1	1	0	0	0	0	0
Prdx6	1	0	0	0	0	0
Mmp7	1	0	0	0	0	0
Ttyh1	1	0	0	1	0	0
H2-T22	1	1	0	0	1	1
Dbi	1	0	0	0	0	0
Nr4a1	1	1	0	0	1	0
Rpap3	1	0	1	0	0	0
Hspa4l	1	0	1	0	0	0
Eif1a	1	1	1	1	1	0
Errfi1	1	0	1	1	1	0
Psmb9	1	1	0	1	1	1
Abhd8	1	0	1	0	0	0
Nampt	1	1	0	0	1	1
Herpud1	1	0	0	0	0	0
Cdcp1	1	0	1	0	0	0
Mvp	1	1	1	1	1	0
Jakmip1	1	0	1	0	0	0
Il13ra1	1	0	1	0	0	0
Bmper	1	0	0	0	0	0
Gadd45g	1	1	1	1	1	0
H6pd	1	0	0	0	0	0
Maged2	1	0	0	0	0	0
Rapgef4	1	0	0	0	0	0
Spink8	1	1	1	0	0	0
Adar	1	1	0	0	1	0
H2-K2	1	1	0	0	1	0
Ccnd1	1	0	1	0	0	0
Fabp5	1	0	1	1	0	0
Nmi	1	1	1	0	1	1
Ttll7	1	0	1	0	0	0
Flot1	1	0	0	1	0	0
Ifitm7	1	0	0	0	0	0
Cmip	1	0	0	0	0	0
Tapbpl	1	1	1	1	1	0
Vwa5a	1	1	1	1	1	0
Pde6d	1	0	0	0	0	0
Tceal3	1	0	1	0	0	0
Dap	1	0	0	0	0	0
Gm36743	1	0	0	0	0	0
Cttnbp2nl	1	0	0	0	0	0
Pakap	1	0	1	0	0	0
Slc7a8	1	0	0	0	0	0
Nebl	1	0	0	0	0	0
Rasd1	1	1	0	0	0	0
Ogfr	1	1	1	0	1	0
Tnfrsf1a	1	1	1	1	0	0
Tsc22d3	1	0	0	0	0	0
Nfkbib	1	0	1	0	0	0
Tcf12	1	0	0	0	0	0
Stmn3	1	0	1	0	0	0
Socs1	1	1	1	0	1	0
Pak1	1	0	0	0	0	0
Cgnl1	1	0	0	0	0	0
Lrg1	1	0	0	0	0	0
Gadd45b	1	1	1	0	1	0
Ncoa7	1	1	0	0	1	0
Il18bp	1	1	0	1	1	0
Ubr5	1	0	0	0	0	0
Arhgef12	1	0	0	0	0	0
Cpne8	1	0	1	0	0	0
Eif4ebp1	1	0	0	0	0	0
LOC115489499	1	0	0	0	0	0
Socs2	1	1	1	0	1	0
Znfx1	1	1	1	0	1	0
Wnt10a	1	0	0	0	0	0
Fggy	1	0	0	0	0	0
Nr4a2	1	0	0	0	0	0
Trim25	1	1	0	0	1	0
Asns	1	0	0	1	0	0
2300009A05Rik	1	0	0	0	0	0
Neb	1	0	0	0	0	0
Etnk1	1	0	0	0	0	0
Sod2	1	0	1	0	0	0
Atf4	1	0	1	1	0	0
Phactr3	1	0	1	0	0	0
Krt17	1	0	1	1	0	0
Lgals8	1	0	0	0	0	0
Psme1	1	1	0	1	0	0
Il31ra	1	0	0	0	0	0
Mast4	1	0	1	0	0	0
Slc25a33	1	0	0	0	0	0
4833411C07Rik	1	0	0	0	0	0
C2cd4b	1	0	0	0	0	0
Pdzd2	1	0	0	0	0	0
Cpt2	1	0	0	0	0	0
Trib3	1	0	0	0	0	0
Fut2	1	0	0	0	0	0
Crip1	1	0	1	0	0	0
Taf1	1	0	0	0	0	0
Hsbp1l1	1	0	0	0	0	0
9530077C05Rik	1	0	0	0	1	0
Irf1	1	1	1	0	1	0
Ccdc192	1	0	0	0	0	0
Aftph	1	0	1	0	1	0
8430426J06Rik	1	0	0	0	0	0
Tap2	1	1	0	0	1	0
Chac1	1	0	0	0	0	0
Glrx5	1	0	0	0	0	0
Gm33424	1	0	0	0	0	0
Ccp110	1	0	0	0	0	0
Tifa	1	0	0	0	0	0
Ly6a	1	0	0	0	0	0
Ctnnd2	1	0	0	0	0	0
Marchf5	1	1	1	0	0	0
Slc3a2	1	0	0	0	0	0
Hdc	1	1	0	0	0	0
Susd6	1	0	0	0	0	0
Ctxn3	1	1	0	0	0	0
Fhad1	1	0	0	0	0	0
Olfml3	1	0	0	0	0	0
Insl6	1	0	0	0	0	0
Cab39l	1	0	0	0	0	0
Fah	1	0	0	0	0	0
Rhoc	1	1	1	0	0	0
Zfand5	1	0	1	0	0	0
Plod2	1	0	0	0	0	0
Ddit3	1	0	0	0	0	0
Cul5	1	0	0	0	0	0
Hacd2	1	0	0	0	0	0
Gmpr	1	0	0	0	0	0
Tor3a	1	1	0	0	1	1
Rgs2	1	0	1	0	0	0
Pcp4	1	0	0	0	0	0
Phf11d	0	1	0	1	1	0
Oas1g	0	1	0	0	0	0
Slfn9	0	1	0	0	1	0
Oas1a	0	1	0	1	1	1
Tnfsf10	0	1	0	0	1	1
Mlkl	0	1	0	0	1	0
Ppa1	0	1	1	1	1	0
Slc25a22	0	1	0	0	0	0
Slfn8	0	1	0	0	1	0
Samd9l	0	1	1	1	1	0
Parp10	0	1	0	0	1	1
Psme2	0	1	0	1	0	0
Oas1b	0	1	0	0	0	1
Mx1	0	1	0	0	1	1
Tlr3	0	1	0	0	1	1
Mef2c	0	1	0	0	0	0
Gm4951	0	1	1	1	1	1
F830016B08Rik	0	1	0	0	1	0
Ccl2	0	1	0	1	1	1
Cxcl11	0	1	0	0	1	0
Pml	0	1	0	0	0	0
Daxx	0	1	1	0	1	0
Grn	0	1	0	0	0	0
Uba7	0	1	0	0	1	1
Apol9b	0	1	0	1	1	0
Samhd1	0	1	0	0	0	0
B2m	0	1	1	1	0	0
Arhgap8	0	1	0	0	0	0
Tbrg1	0	1	1	0	1	0
Cxcl9	0	1	0	0	1	0
Rnf114	0	1	0	0	0	0
Inpp1	0	1	0	0	0	0
Misp	0	1	0	0	1	0
Cnp	0	1	0	0	0	0
Zup1	0	1	0	0	0	0
Rab19	0	1	0	0	0	0
Gm46329	0	1	0	0	0	0
Hap1	0	1	0	0	0	0
Fndc3a	0	1	0	0	0	0
Ccl4	0	1	1	0	1	0
Blcap	0	1	1	0	0	0
Cnn3	0	1	0	1	0	0
Tspo	0	1	0	0	0	0
Rbm43	0	1	0	0	1	0
Aida	0	1	0	0	0	0
Uaca	0	1	0	0	0	0
Nt5c3	0	1	0	0	0	0
Gm4841	0	1	0	0	0	0
Rnf135	0	1	0	0	0	0
Tor1aip1	0	1	0	0	0	0
Usp2	0	1	1	1	0	0
Btbd3	0	1	0	0	0	0
Ptpn1	0	1	0	0	0	0
Irf8	0	1	0	0	0	0
Pttg1	0	1	0	0	0	0
Rnasel	0	1	0	0	0	0
Tnfaip2	0	1	1	0	0	0
Pcgf5	0	1	0	0	1	0
Idnk	0	1	0	0	0	0
Jun	0	1	1	0	1	0
Hmcn1	0	1	0	0	0	0
Sphk1	0	0	1	0	0	0
Smim3	0	0	1	1	1	0
Srxn1	0	0	1	0	0	0
Tgif1	0	0	1	0	0	0
Pea15a	0	0	1	1	0	0
Fam183b	0	0	1	1	0	0
Pnmal2	0	0	1	0	0	0
Nptx2	0	0	1	0	0	0
Id2	0	0	1	0	0	0
Crybg1	0	0	1	1	0	0
Crem	0	0	1	1	0	0
Ptpn2	0	0	1	0	1	0
Ccnl1	0	0	1	0	0	0
Selenom	0	0	1	0	0	0
LOC118567672	0	0	1	0	0	0
Nsg1	0	0	1	0	0	0
Fas	0	0	1	1	0	0
Hcfc1r1	0	0	1	0	0	0
Reep5	0	0	1	0	0	0
Gprc5a	0	0	1	0	0	0
Atpif1	0	0	1	0	0	0
Dynlt1b	0	0	1	0	0	0
Ndufv3	0	0	1	0	0	0
Fndc4	0	0	1	0	0	0
Svip	0	0	1	0	0	0
Vdac1	0	0	1	0	0	0
Gm6485	0	0	1	0	0	0
Coq8b	0	0	1	0	0	0
Nfil3	0	0	1	1	0	0
Vgf	0	0	1	1	0	0
Sdhaf4	0	0	1	1	0	0
Dusp26	0	0	1	1	0	0
Sparc	0	0	1	0	0	0
Gcnt2	0	0	1	0	0	0
Nceh1	0	0	1	0	0	0
H3f3b	0	0	1	0	0	0
Crip2	0	0	1	0	0	0
AW551984	0	0	1	0	0	0
Srsf5	0	0	1	0	0	0
Dynlt1c	0	0	1	0	0	0
Gng2	0	0	1	0	0	0
Slc6a14	0	0	1	0	0	0
Malt1	0	0	1	0	0	0
Chst12	0	0	1	0	0	0
Crhr1	0	0	1	0	0	0
Eif6	0	0	1	0	0	0
Kcnk2	0	0	1	0	0	0
Fam13a	0	0	1	0	0	0
Akap12	0	0	1	0	1	0
H2az1	0	0	1	0	0	0
Pde4b	0	0	1	0	0	0
Dpysl2	0	0	1	0	0	0
Smox	0	0	1	0	0	0
Emd	0	0	1	0	0	0
Per3	0	0	1	0	0	0
Osmr	0	0	1	0	0	0
Cxxc4	0	0	1	1	0	0
Dmtn	0	0	1	0	0	0
Bcl2a1a	0	0	1	0	0	0
Tmbim1	0	0	1	0	0	0
Tac1	0	0	1	0	0	0
Pigp	0	0	1	0	0	0
Slc29a1	0	0	1	1	0	0
Gamt	0	0	1	0	0	0
Apbb1	0	0	1	0	0	0
Efcab15	0	0	1	0	0	0
Ndufa8	0	0	1	0	0	0
Odc1	0	0	1	1	0	0
Ak1	0	0	1	1	0	0
Gstp1	0	0	1	0	0	0
Pfkfb3	0	0	1	0	0	0
Nfkb2	0	0	1	1	0	0
Dpf1	0	0	1	0	0	0
Cuta	0	0	1	0	0	0
Tmem38a	0	0	1	1	0	0
Nme3	0	0	1	0	0	0
Selenow	0	0	1	0	0	0
Lamtor2	0	0	1	0	0	0
Chek2	0	0	1	1	0	0
Lmo1	0	0	1	0	1	0
Bphl	0	0	1	0	0	0
Rsrp1	0	0	1	0	0	0
Rab27b	0	0	1	0	0	0
Rnf180	0	0	1	0	0	0
Lhfpl5	0	0	1	0	0	0
Rogdi	0	0	1	0	0	0
Sumo3	0	0	1	0	0	0
Mir22hg	0	0	1	0	0	0
Dynlt1a	0	0	1	0	0	0
Rtn4	0	0	1	0	0	0
Ptprn	0	0	1	0	0	0
Tmem91	0	0	1	1	0	0
Micos13	0	0	1	0	0	0
Tpm3	0	0	1	0	0	0
Hes6	0	0	1	1	1	0
Hnrnpf	0	0	1	0	0	0
Mgst3	0	0	1	0	0	0
Atp5g2	0	0	1	0	0	0
Trib1	0	0	1	0	0	0
Ndufb4	0	0	1	0	0	0
Etfb	0	0	1	0	0	0
Cox20	0	0	1	0	0	0
Pde1c	0	0	1	1	0	0
Rrp1b	0	0	1	0	0	0
Idh2	0	0	1	0	0	0
Ppdpf	0	0	1	0	0	0
Cd14	0	0	1	0	0	0
Grcc10	0	0	1	0	0	0
Hint2	0	0	1	0	0	0
Ebpl	0	0	1	0	0	0
Polr2g	0	0	1	0	0	0
Hdac11	0	0	1	1	0	0
Creg1	0	0	1	0	0	0
Hamp	0	0	1	0	0	0
Slc6a12	0	0	1	0	0	0
Flrt1	0	0	1	1	0	0
Vkorc1	0	0	1	0	0	0
Wrap73	0	0	1	0	0	0
Abcg1	0	0	1	0	0	0
AA467197	0	0	1	0	0	0
Ptms	0	0	1	0	0	0
Ube2d3	0	0	1	0	0	0
Slc43a2	0	0	1	0	0	0
Syt12	0	0	1	0	0	0
Mrpl42	0	0	1	0	0	0
Atp1a2	0	0	1	0	0	0
Dapp1	0	0	1	0	0	0
Lox	0	0	1	0	0	0
Smim26	0	0	1	0	0	0
Zbtb38	0	0	1	0	0	0
Rdh10	0	0	1	0	0	0
Fam107b	0	0	1	0	0	0
Gm2694	0	0	1	0	0	0
Eif4a1	0	0	1	0	0	0
Eif5	0	0	1	0	0	0
Tuba1b	0	0	1	0	0	0
Csnk1a1	0	0	1	0	0	0
Zcchc18	0	0	1	0	0	0
Ndufb10	0	0	1	0	0	0
Runx1	0	0	1	0	0	0
Gm3704	0	0	1	0	0	0
Ndufb3	0	0	1	0	0	0
Rxfp2	0	0	1	0	0	0
H1f0	0	0	1	0	0	0
Mfng	0	0	1	0	0	0
Park7	0	0	1	0	0	0
Nop58	0	0	1	0	0	0
Anapc11	0	0	1	0	0	0
Atraid	0	0	1	0	0	0
Galnt3	0	0	1	0	0	0
Gprasp2	0	0	1	0	0	0
Kcnip3	0	0	1	0	0	0
Atp5c1	0	0	1	0	0	0
Tecr	0	0	1	0	0	0
Rtl8b	0	0	1	0	0	0
Acat1	0	0	1	0	0	0
Sh3bgrl3	0	0	1	0	0	0
Slc23a2	0	0	1	0	0	0
Lamtor4	0	0	1	0	0	0
Hspa5	0	0	1	0	0	0
Gm15543	0	0	1	0	0	0
Ucp2	0	0	1	1	0	0
Ehd4	0	0	1	1	0	0
Taok3	0	0	1	0	0	0
Anapc13	0	0	1	0	0	0
Pik3ip1	0	0	1	0	0	0
Naa38	0	0	1	0	0	0
Atf3	0	0	1	0	0	0
Arid4a	0	0	1	0	0	0
B3galnt2	0	0	1	0	0	0
Coa6	0	0	1	0	0	0
Tmem109	0	0	1	0	0	0
Calm3	0	0	1	0	0	0
Osbpl1a	0	0	1	0	0	0
Ldha	0	0	1	1	0	0
Fam3a	0	0	1	0	0	0
Pabpc1	0	0	1	1	0	0
Pla2g12a	0	0	1	0	0	0
Etf1	0	0	1	0	0	0
Bzw1	0	0	1	0	0	0
Ndrg3	0	0	1	0	0	0
Cbr1	0	0	1	0	0	0
Mettl26	0	0	1	0	0	0
Zbtb20	0	0	1	0	0	0
Limd2	0	0	1	0	0	0
Nat14	0	0	1	0	0	0
Ier2	0	0	1	0	0	0
Sirt3	0	0	1	0	0	0
Obsl1	0	0	1	0	0	0
Antkmt	0	0	1	0	0	0
Pomgnt2	0	0	1	0	0	0
Cc2d2a	0	0	1	0	0	0
Gch1	0	0	1	0	0	0
Acaa2	0	0	1	0	0	0
Romo1	0	0	1	0	0	0
Sar1a	0	0	1	0	0	0
Vmac	0	0	1	0	0	0
Sdc2	0	0	1	0	0	0
Camk2d	0	0	1	0	0	0
Ech1	0	0	1	0	0	0
Nudt16l1	0	0	1	0	0	0
Dynlt1f	0	0	1	0	0	0
Ndufaf3	0	0	1	0	0	0
Tmem176a	0	0	1	0	0	0
Bscl2	0	0	1	0	0	0
Arf4	0	0	1	0	0	0
Rorb	0	0	1	0	0	0
Faap20	0	0	1	0	0	0
Ndufs5	0	0	1	0	0	0
Zc3h12c	0	0	1	0	0	0
Cd63	0	0	1	0	0	0
Ntrk2	0	0	1	0	0	0
Brinp1	0	0	1	0	0	0
Nsg2	0	0	1	1	0	0
Nop56	0	0	1	0	0	0
1110032A03Rik	0	0	1	0	0	0
Gabrg2	0	0	1	0	0	0
Ttc3	0	0	1	0	0	0
Ppme1	0	0	1	0	0	0
Ccdc28b	0	0	1	0	0	0
Cngb1	0	0	1	0	0	0
Fosl2	0	0	1	1	0	0
Thbd	0	0	1	0	0	0
Jmjd1c	0	0	1	0	0	0
Atp6v0e2	0	0	1	0	0	0
Tmed4	0	0	1	0	0	0
Trappc1	0	0	1	0	0	0
Ifi204	0	0	1	1	0	0
Add3	0	0	1	1	0	0
Dmpk	0	0	1	0	0	0
Irf2bpl	0	0	1	0	0	0
Mrln	0	0	1	0	0	0
Fst	0	0	1	0	0	0
Chd9	0	0	1	0	0	0
B230217C12Rik	0	0	1	0	0	0
Kazald1	0	0	1	0	0	0
Eif2s2	0	0	1	0	0	0
Irs2	0	0	1	0	0	0
Map3k4	0	0	1	0	0	0
Gnl3	0	0	1	0	0	0
Srsf7	0	0	1	0	0	0
Prxl2b	0	0	1	0	0	0
Riiad1	0	0	1	0	0	0
Cpsf3	0	0	1	0	0	0
Comt	0	0	1	0	0	0
Rtl8c	0	0	1	0	0	0
Trappc2l	0	0	1	0	0	0
Clcn3	0	0	1	0	0	0
Gria2	0	0	1	0	0	0
Tmem256	0	0	1	0	0	0
Wbp1	0	0	1	0	0	0
R3hdm4	0	0	1	0	0	0
Tmem9	0	0	1	0	0	0
Srpk2	0	0	1	0	0	0
Mrps33	0	0	1	0	0	0
Eci1	0	0	1	0	0	0
Il6st	0	0	1	0	0	0
Myt1l	0	0	1	0	0	0
Noct	0	0	1	0	0	0
Tekt1	0	0	1	0	0	0
Pros1	0	0	1	0	0	0
Mrpl34	0	0	1	0	0	0
Trp53	0	0	1	0	0	0
Slc25a11	0	0	1	0	0	0
Sptssa	0	0	1	0	0	0
Mrps21	0	0	1	0	0	0
Tmod2	0	0	1	0	0	0
Nipsnap1	0	0	1	0	0	0
Snap47	0	0	1	0	0	0
Rprm	0	0	1	0	0	0
Cebpzos	0	0	1	0	0	0
Arxes2	0	0	1	0	0	0
Jmjd8	0	0	1	0	0	0
Ccdc181	0	0	1	0	0	0
Cib2	0	0	1	0	0	0
Ap3b2	0	0	1	0	0	0
Gm30050	0	0	1	0	0	0
Pcdh9	0	0	1	0	0	0
Snapc5	0	0	1	0	0	0
Tuba1c	0	0	1	0	0	0
Slc17a6	0	0	1	0	0	0
Paxx	0	0	1	0	0	0
Cyhr1	0	0	1	0	0	0
H2az2	0	0	1	0	0	0
Nup93	0	0	1	0	0	0
Gm42067	0	0	1	0	0	0
Araf	0	0	1	0	0	0
Hid1	0	0	1	0	0	0
Hif1a	0	0	1	0	0	0
Lrrc58	0	0	1	0	0	0
Lage3	0	0	1	0	0	0
Pnkd	0	0	1	0	0	0
Dusp1	0	0	1	0	0	0
Ddt	0	0	1	0	0	0
Sh3glb2	0	0	1	0	0	0
Tmem106c	0	0	1	0	0	0
Gnl1	0	0	1	0	0	0
Tle5	0	0	1	0	0	0
Rex1bd	0	0	1	0	0	0
Spock2	0	0	1	0	0	0
Mcee	0	0	1	0	0	0
Caly	0	0	1	0	0	0
Dctn1	0	0	1	0	0	0
Dhrs7	0	0	1	0	0	0
Mthfd2	0	0	1	0	0	0
Znrf1	0	0	1	0	0	0
Ikbip	0	0	1	0	0	0
C1qtnf4	0	0	1	0	0	0
Ahnak	0	0	1	0	0	0
Bpgm	0	0	1	0	0	0
Selenop	0	0	1	0	0	0
Sertad1	0	0	1	0	0	0
Lrrc59	0	0	1	0	0	0
Morn2	0	0	1	0	0	0
Mtln	0	0	1	0	0	0
Dpm3	0	0	1	0	0	0
Ifi30	0	0	1	0	0	0
Glul	0	0	1	1	0	0
Urod	0	0	1	0	0	0
Esrp1	0	0	1	0	0	0
Ccdc167	0	0	1	0	0	0
Slc4a3	0	0	1	0	0	0
Selenoh	0	0	1	0	0	0
Ssna1	0	0	1	0	0	0
Gpi1	0	0	1	0	0	0
Arrdc4	0	0	1	0	0	0
1500011B03Rik	0	0	1	0	0	0
Cfap20	0	0	1	0	0	0
0610012G03Rik	0	0	1	0	0	0
Rnf169	0	0	1	0	0	0
4921528I07Rik	0	0	1	0	0	0
Chchd6	0	0	1	0	0	0
Msmo1	0	0	1	0	0	0
Tceal1	0	0	1	0	0	0
Fam118b	0	0	1	0	0	0
Tnrc6b	0	0	1	0	0	0
Ugdh	0	0	1	0	0	0
LOC118567516	0	0	1	0	0	0
1110065P20Rik	0	0	1	0	0	0
Cisd3	0	0	1	0	0	0
As3mt	0	0	1	0	0	0
Snhg20	0	0	1	0	0	0
Lysmd2	0	0	1	0	0	0
Sgms2	0	0	1	0	0	0
Gadd45a	0	0	1	0	0	0
Rufy3	0	0	1	0	0	0
Acot13	0	0	1	0	0	0
Pisd-ps3	0	0	1	0	0	0
Nudt2	0	0	1	0	0	0
Baiap3	0	0	1	0	0	0
Ddah1	0	0	1	0	0	0
Slc2a1	0	0	1	0	0	0
Pcsk1	0	0	1	0	0	0
Atp1a1	0	0	1	0	0	0
Spa17	0	0	1	0	0	0
Smim4	0	0	1	0	0	0
Fmnl2	0	0	1	0	0	0
Dut	0	0	1	0	0	0
Nedd4	0	0	1	0	0	0
Gm36416	0	0	1	0	0	0
Acadm	0	0	1	0	0	0
Fgl2	0	0	1	0	0	0
Mapt	0	0	1	0	0	0
Nicn1	0	0	1	0	0	0
2510002D24Rik	0	0	1	0	0	0
Pcbd2	0	0	1	0	0	0
Cldn3	0	0	1	0	0	0
Tmem107	0	0	1	0	0	0
Cdr2l	0	0	1	0	0	0
Pcbd1	0	0	1	0	0	0
Gm38426	0	0	1	0	0	0
Ggnbp2os	0	0	1	1	0	0
Ndufs8	0	0	1	0	0	0
Gm32753	0	0	1	0	0	0
Gng3	0	0	1	1	0	0
Aif1	0	0	1	0	0	0
Rab6a	0	0	1	0	0	0
Nudt14	0	0	1	0	0	0
3110040N11Rik	0	0	1	0	0	0
Fam114a2	0	0	1	0	0	0
Kcnmb4	0	0	1	0	0	0
Zfp52	0	0	1	0	0	0
Nr3c1	0	0	1	0	0	0
Adssl1	0	0	1	0	0	0
C9orf72	0	0	1	0	0	0
Kremen1	0	0	1	0	0	0
Tubb6	0	0	1	0	0	0
Ddx21	0	0	1	0	0	0
Ltv1	0	0	1	0	0	0
Dst	0	0	1	0	1	0
Mapk6	0	0	1	0	0	0
Mroh2a	0	0	1	0	0	0
Csnk1d	0	0	1	0	0	0
Ypel3	0	0	1	0	0	0
Fabp4	0	0	1	0	0	0
Smim11	0	0	1	0	0	0
Cetn4	0	0	1	0	0	0
Etv6	0	0	1	0	0	0
Tmco1	0	0	1	0	0	0
Efhd2	0	0	1	0	0	0
LOC118567915	0	0	1	0	0	0
Egr1	0	0	1	0	0	0
Pak1ip1	0	0	1	0	0	0
Neat1	0	0	1	0	0	0
Cab39	0	0	1	0	0	0
Ctsl	0	0	1	0	0	0
Azi2	0	0	1	0	0	0
Rlim	0	0	1	0	0	0
9330159M07Rik	0	0	1	0	0	0
Pcdh17	0	0	1	0	1	0
Tmem87b	0	0	1	0	0	0
Smchd1	0	0	1	0	0	0
Dguok	0	0	1	0	0	0
Smim22	0	0	1	0	0	0
Nexn	0	0	1	0	0	0
Lyrm2	0	0	1	0	0	0
Dnajc19	0	0	1	0	0	0
Smim1	0	0	1	0	0	0
Thrsp	0	0	1	0	0	0
Slc25a25	0	0	1	0	0	0
Ffar4	0	0	1	0	0	0
Txndc15	0	0	1	0	0	0
Anp32b	0	0	1	0	0	0
Oard1	0	0	1	0	0	0
Tigd2	0	0	1	0	0	0
Marcksl1	0	0	1	1	0	0
N4bp2l1	0	0	1	0	0	0
Btg1	0	0	1	0	0	0
Mxd1	0	0	1	0	0	0
Soga3	0	0	1	0	0	0
2210016L21Rik	0	0	1	0	0	0
Gm38585	0	0	1	0	0	0
Rangap1	0	0	1	0	0	0
Hspb11	0	0	1	0	0	0
Tnnt1	0	0	1	0	0	0
Cenpx	0	0	1	0	0	0
Erc1	0	0	1	0	0	0
Snhg4	0	0	1	0	0	0
Sdccag8	0	0	1	0	0	0
Ccpg1os	0	0	1	0	0	0
Defb1	0	0	1	0	0	0
Dnttip2	0	0	1	0	0	0
Uchl3	0	0	1	0	0	0
Cd24a	0	0	1	1	0	0
Kng2	0	0	1	0	0	0
Tmem223	0	0	1	0	0	0
Aebp2	0	0	1	0	0	0
Tmem37	0	0	1	0	0	0
Psg22	0	0	1	0	0	0
Ddx3x	0	0	1	0	0	0
Chpf	0	0	1	0	0	0
Atp1b3	0	0	1	0	0	0
Zfp948	0	0	1	0	0	0
Pfkp	0	0	1	0	0	0
D130020L05Rik	0	0	1	0	0	0
Ak6	0	0	1	0	0	0
Gm33714	0	0	1	0	0	0
Pxk	0	0	1	0	0	0
Arpc3	0	0	1	0	0	0
Ndufaf8	0	0	1	0	0	0
Epha5	0	0	1	0	0	0
Fmc1	0	0	1	0	0	0
Jund	0	0	1	0	0	0
Prr15l	0	0	1	0	0	0
Srrm3	0	0	1	0	0	0
Nhp2	0	0	1	0	0	0
Dusp2	0	0	1	0	0	0
Ivns1abp	0	0	1	0	0	0
C1qa	0	0	1	0	0	0
Ythdf2	0	0	1	0	0	0
Uqcc3	0	0	1	0	0	0
Tle1	0	0	1	0	0	0
Rhoj	0	0	1	0	0	0
Gm14051	0	0	1	0	0	0
Iqgap2	0	0	1	0	0	0
Actg1	0	0	1	0	0	0
Strbp	0	0	1	0	0	0
Snhg5	0	0	1	0	0	0
Sgk1	0	0	1	0	0	0
Cidea	0	0	1	1	0	0
Map7d2	0	0	1	0	0	0
Pcsk2	0	0	1	0	0	0
Glrx	0	0	1	0	0	0
Pik3r1	0	0	1	0	0	0
Dusp14	0	0	1	0	0	0
Ifrd1	0	0	1	0	0	0
AW112010	0	0	1	0	0	0
Ifi203	0	0	1	0	0	0
Alpk2	0	0	1	0	0	0
Nolc1	0	0	1	0	0	0
S100a9	0	0	1	0	0	0
Gap43	0	0	1	0	0	0
Procr	0	0	1	0	0	0
Kcnk10	0	0	1	0	0	0
Acbd7	0	0	1	0	0	0
Ppp1r15a	0	0	1	0	0	0
Rfc3	0	0	1	0	0	0
Orm3	0	0	1	0	0	0
Pde4d	0	0	1	0	0	0
Ass1	0	0	1	0	0	0
D10Wsu102e	0	0	1	0	0	0
Pmvk	0	0	1	0	0	0
Cartpt	0	0	1	0	0	0
S100a8	0	0	1	0	0	0
Rcan1	0	0	1	0	0	0
Rgs4	0	0	1	0	0	0
Bcl3	0	0	0	1	0	0
Prkar1a	0	0	0	1	0	0
Phlda1	0	0	0	1	0	0
Apol9a	0	0	0	1	1	0
Syt4	0	0	0	1	0	0
Pak3	0	0	0	1	0	0
Gad2	0	0	0	1	0	0
Prl	0	0	0	1	0	0
Cpne5	0	0	0	1	0	0
Tagln2	0	0	0	1	0	0
Sphkap	0	0	0	1	0	0
Ier3	0	0	0	1	0	0
Lmna	0	0	0	1	0	0
Stx12	0	0	0	1	0	0
Lgmn	0	0	0	1	0	0
Myo16	0	0	0	1	0	0
Atp1b2	0	0	0	1	0	0
Atp2a2	0	0	0	1	0	0
Krt18	0	0	0	1	0	0
Septin4	0	0	0	1	0	0
Gpcpd1	0	0	0	1	0	0
Xdh	0	0	0	1	0	0
Gm31213	0	0	0	1	0	0
Sh2d5	0	0	0	1	0	0
Lrrn2	0	0	0	1	0	0
Tekt2	0	0	0	1	0	0
Ociad2	0	0	0	1	0	0
Tob1	0	0	0	1	0	0
H2bu2	0	0	0	1	0	0
Lpl	0	0	0	1	0	0
Trbc2	0	0	0	1	0	0
Cd7	0	0	0	1	0	0
Oas2	0	0	0	0	1	0
Serpina3c	0	0	0	0	1	0
Gm12146	0	0	0	0	1	0
Nupr1	0	0	0	0	1	0
Gata2	0	0	0	0	1	0
Stxbp3	0	0	0	0	1	0
Trim30a	0	0	0	0	1	0
Klf6	0	0	0	0	1	0
Akr1cl	0	0	0	0	1	0
Sp100	0	0	0	0	1	0
Igfbp5	0	0	0	0	1	0
Nxnl2	0	0	0	0	1	0
Gm29941	0	0	0	0	1	0
Palmd	0	0	0	0	1	0
Tnfrsf12a	0	0	0	0	1	0
Gm38506	0	0	0	0	1	0
Nr0b1	0	0	0	0	1	0
Espn	0	0	0	0	1	0
Serpinb1a	0	0	0	0	1	0
Rflnb	0	0	0	0	1	0
Kmo	0	0	0	0	0	1
Tyrobp	0	0	0	0	0	1
