# Supplementary material for: Single-cell transcriptomic analysis reveals rich pituitary–Immune interactions under systemic inflammation
Source: PLoS Biol. 2023 Dec 18;21(12):e3002403. doi: 10.1371/journal.pbio.3002403 (PMC10727439; doi:10.1371/journal.pbio.3002403)
Supplement: S9 Table — (XLSX) [file pbio.3002403.s020.xlsx]

## Sheet: Som_Revigo
	symbol	ID.x	GeneRatio.x	BgRatio.x	pvalue.x	p.adjust.x	qvalue.x	geneID.x	Count.x
1	nitric oxide metabolic process	GO:0046209	6/234	88/22853	0.000290902	0.00525739	0.00422016	ENSMUSG00000027995/ENSMUSG00000037405/ENSMUSG00000055447/ENSMUSG00000005514/ENSMUSG00000009013/ENSMUSG00000006818	6
2	negative regulation of myoblast differentiation	GO:0045662	3/234	31/22853	0.00385542	0.038451	0.030865	ENSMUSG00000031780/ENSMUSG00000034855/ENSMUSG00000025172	3
3	positive regulation of production of molecular mediator of immune response	GO:0002702	7/234	126/22853	0.000324435	0.00579321	0.00465027	ENSMUSG00000020641/ENSMUSG00000040296/ENSMUSG00000037447/ENSMUSG00000027995/ENSMUSG00000075569/ENSMUSG00000079109/ENSMUSG00000026072	7
4	heterotypic cell-cell adhesion	GO:0034113	4/234	56/22853	0.00259351	0.0286439	0.0229927	ENSMUSG00000033860/ENSMUSG00000026981/ENSMUSG00000019851/ENSMUSG00000059714	4
5	negative regulation of viral-induced cytoplasmic pattern recognition receptor signaling pathway	GO:0039532	2/234	11/22853	0.00540268	0.0488206	0.0391888	ENSMUSG00000017830/ENSMUSG00000033107	2
6	regulation of nitric oxide biosynthetic process	GO:0045428	5/234	71/22853	0.000810479	0.0118473	0.00950996	ENSMUSG00000027995/ENSMUSG00000037405/ENSMUSG00000055447/ENSMUSG00000009013/ENSMUSG00000006818	5
7	regulation of heterotypic cell-cell adhesion	GO:0034114	3/234	25/22853	0.00206379	0.0238535	0.0191475	ENSMUSG00000033860/ENSMUSG00000026981/ENSMUSG00000059714	3
8	reactive nitrogen species metabolic process	GO:2001057	6/234	90/22853	0.000328591	0.00583249	0.0046818	ENSMUSG00000027995/ENSMUSG00000037405/ENSMUSG00000055447/ENSMUSG00000005514/ENSMUSG00000009013/ENSMUSG00000006818	6
9	response to glucocorticoid	GO:0051384	5/234	83/22853	0.00163691	0.0200052	0.0160584	ENSMUSG00000030711/ENSMUSG00000026981/ENSMUSG00000044786/ENSMUSG00000005514/ENSMUSG00000031490	5
10	negative regulation of extrinsic apoptotic signaling pathway via death domain receptors	GO:1902042	3/234	32/22853	0.00422244	0.041014	0.0329224	ENSMUSG00000033860/ENSMUSG00000007659/ENSMUSG00000037405	3
11	isotype switching to IgA isotypes	GO:0048290	2/234	10/22853	0.0044503	0.0423987	0.0340339	ENSMUSG00000075569/ENSMUSG00000079109	2
12	T-helper 1 cell differentiation	GO:0045063	3/234	24/22853	0.00182986	0.0215577	0.0173046	ENSMUSG00000002983/ENSMUSG00000021453/ENSMUSG00000018899	3
13	interleukin-18 production	GO:0032621	2/234	10/22853	0.0044503	0.0423987	0.0340339	ENSMUSG00000105504/ENSMUSG00000027995	2
14	regulation of G protein-coupled receptor signaling pathway	GO:0008277	6/234	136/22853	0.00281249	0.030609	0.0245702	ENSMUSG00000035042/ENSMUSG00000022094/ENSMUSG00000028832/ENSMUSG00000020599/ENSMUSG00000031837/ENSMUSG00000023868	6
15	T cell activation involved in immune response	GO:0002286	6/234	124/22853	0.00176801	0.0212589	0.0170648	ENSMUSG00000004040/ENSMUSG00000002983/ENSMUSG00000037405/ENSMUSG00000035356/ENSMUSG00000021453/ENSMUSG00000018899	6
16	regulation of hydrogen peroxide biosynthetic process	GO:0010728	2/234	11/22853	0.00540268	0.0488206	0.0391888	ENSMUSG00000004040/ENSMUSG00000006818	2
17	response to corticosteroid	GO:0031960	5/234	90/22853	0.00233898	0.026123	0.0209692	ENSMUSG00000030711/ENSMUSG00000026981/ENSMUSG00000044786/ENSMUSG00000005514/ENSMUSG00000031490	5
18	CD4-positive, alpha-beta T cell differentiation involved in immune response	GO:0002294	5/234	70/22853	0.000759658	0.011499	0.00923036	ENSMUSG00000004040/ENSMUSG00000002983/ENSMUSG00000035356/ENSMUSG00000021453/ENSMUSG00000018899	5
19	regulation of synaptic vesicle membrane organization	GO:1901632	2/234	11/22853	0.00540268	0.0488206	0.0391888	ENSMUSG00000025867/ENSMUSG00000031840	2
20	positive regulation of binding	GO:0051099	7/234	194/22853	0.00394578	0.039221	0.0314831	ENSMUSG00000031812/ENSMUSG00000028832/ENSMUSG00000022906/ENSMUSG00000001123/ENSMUSG00000049502/ENSMUSG00000038067/ENSMUSG00000059714	7
21	regulation of synaptic vesicle fusion to presynaptic active zone membrane	GO:0031630	2/234	11/22853	0.00540268	0.0488206	0.0391888	ENSMUSG00000025867/ENSMUSG00000031840	2
22	alpha-beta T cell differentiation involved in immune response	GO:0002293	5/234	71/22853	0.000810479	0.0118473	0.00950996	ENSMUSG00000004040/ENSMUSG00000002983/ENSMUSG00000035356/ENSMUSG00000021453/ENSMUSG00000018899	5
23	positive regulation of CD4-positive, alpha-beta T cell differentiation	GO:0043372	3/234	32/22853	0.00422244	0.041014	0.0329224	ENSMUSG00000035356/ENSMUSG00000038037/ENSMUSG00000018899	3
24	T cell differentiation involved in immune response	GO:0002292	5/234	78/22853	0.00124032	0.0167359	0.0134341	ENSMUSG00000004040/ENSMUSG00000002983/ENSMUSG00000035356/ENSMUSG00000021453/ENSMUSG00000018899	5
25	regulation of T-helper 1 type immune response	GO:0002825	3/234	31/22853	0.00385542	0.038451	0.030865	ENSMUSG00000037447/ENSMUSG00000026072/ENSMUSG00000018899	3
26	lymphocyte activation involved in immune response	GO:0002285	9/234	218/22853	0.000432635	0.00741448	0.00595168	ENSMUSG00000004040/ENSMUSG00000001123/ENSMUSG00000002983/ENSMUSG00000037405/ENSMUSG00000035356/ENSMUSG00000075569/ENSMUSG00000079109/ENSMUSG00000021453/ENSMUSG00000018899	9
27	alpha-beta T cell activation involved in immune response	GO:0002287	5/234	72/22853	0.000863793	0.0123434	0.00990815	ENSMUSG00000004040/ENSMUSG00000002983/ENSMUSG00000035356/ENSMUSG00000021453/ENSMUSG00000018899	5
28	T-helper 1 cell cytokine production	GO:0035744	2/234	10/22853	0.0044503	0.0423987	0.0340339	ENSMUSG00000037447/ENSMUSG00000026072	2
29	regulation of nitric oxide metabolic process	GO:0080164	5/234	74/22853	0.000978203	0.0136948	0.010993	ENSMUSG00000027995/ENSMUSG00000037405/ENSMUSG00000055447/ENSMUSG00000009013/ENSMUSG00000006818	5
30	nitric oxide biosynthetic process	GO:0006809	5/234	83/22853	0.00163691	0.0200052	0.0160584	ENSMUSG00000027995/ENSMUSG00000037405/ENSMUSG00000055447/ENSMUSG00000009013/ENSMUSG00000006818	5
31	COP9 signalosome	GO:0008180	3/232	34/22838	0.00490899	0.0487123	0.0403451	ENSMUSG00000066357/ENSMUSG00000009013/ENSMUSG00000059714	3
32	amide binding	GO:0033218	11/230	431/22360	0.005241	0.0491762	0.040496	ENSMUSG00000073411/ENSMUSG00000021025/ENSMUSG00000031812/ENSMUSG00000061232/ENSMUSG00000037321/ENSMUSG00000067212/ENSMUSG00000027995/ENSMUSG00000030357/ENSMUSG00000005268/ENSMUSG00000028937/ENSMUSG00000026385	11
33	Toll-like receptor binding	GO:0035325	3/230	13/22360	0.000284695	0.00523128	0.00430789	ENSMUSG00000040026/ENSMUSG00000032508/ENSMUSG00000027995	3
34	cytokine binding	GO:0019955	7/230	139/22360	0.000601496	0.008842	0.00728127	ENSMUSG00000028270/ENSMUSG00000026981/ENSMUSG00000044786/ENSMUSG00000005268/ENSMUSG00000026072/ENSMUSG00000070427/ENSMUSG00000050377	7
35	enzyme inhibitor activity	GO:0004857	5/230	78/22360	0.00126479	0.0159363	0.0131234	ENSMUSG00000001131/ENSMUSG00000038393/ENSMUSG00000022906/ENSMUSG00000049502/ENSMUSG00000009013	5
36	growth factor receptor binding	GO:0070851	6/230	153/22360	0.00511293	0.0490174	0.0403652	ENSMUSG00000026981/ENSMUSG00000020467/ENSMUSG00000032508/ENSMUSG00000039481/ENSMUSG00000026072/ENSMUSG00000038067	6

## Sheet: Lac_Revigo
	symbol	ID.x	GeneRatio.x	BgRatio.x	pvalue.x	p.adjust.x	qvalue.x	geneID.x	Count.x
1	humoral immune response	GO:0006959	7/158	331/22853	0.00833922	0.0403767	0.0296284	ENSMUSG00000034855/ENSMUSG00000029380/ENSMUSG00000023224/ENSMUSG00000005583/ENSMUSG00000009185/ENSMUSG00000060802/ENSMUSG00000029417	7
2	regulation of defense response to bacterium	GO:1900424	2/158	18/22853	0.00675791	0.0343216	0.0251851	ENSMUSG00000001123/ENSMUSG00000034708	2
3	deoxyribonucleoside monophosphate metabolic process	GO:0009162	3/158	31/22853	0.00126437	0.00970436	0.00712105	ENSMUSG00000115338/ENSMUSG00000020407/ENSMUSG00000029780	3
4	deoxyribose phosphate metabolic process	GO:0019692	5/158	44/22853	1.3e-05	0.000185106	0.000135831	ENSMUSG00000020638/ENSMUSG00000115338/ENSMUSG00000020407/ENSMUSG00000027639/ENSMUSG00000029780	5
5	nucleotide metabolic process	GO:0009117	10/158	447/22853	0.00113269	0.00892322	0.00654785	ENSMUSG00000029561/ENSMUSG00000020638/ENSMUSG00000004040/ENSMUSG00000052776/ENSMUSG00000115338/ENSMUSG00000020407/ENSMUSG00000020572/ENSMUSG00000027639/ENSMUSG00000006782/ENSMUSG00000029780	10
6	phosphatidylinositol biosynthetic process	GO:0006661	4/158	97/22853	0.00463099	0.0255884	0.0187767	ENSMUSG00000038037/ENSMUSG00000053113/ENSMUSG00000026102/ENSMUSG00000020027	4
7	IP-10 production	GO:0071612	2/158	12/22853	0.00299551	0.0182405	0.0133849	ENSMUSG00000066861/ENSMUSG00000052776	2
8	deoxyribonucleotide metabolic process	GO:0009262	5/158	49/22853	2.21e-05	0.000306911	0.000225211	ENSMUSG00000020638/ENSMUSG00000115338/ENSMUSG00000020407/ENSMUSG00000027639/ENSMUSG00000029780	5
9	negative regulation of IP-10 production	GO:0071659	2/158	11/22853	0.00250761	0.0159194	0.0116816	ENSMUSG00000066861/ENSMUSG00000052776	2
10	positive regulation of receptor catabolic process	GO:2000646	2/158	10/22853	0.00206103	0.0138974	0.0101979	ENSMUSG00000049502/ENSMUSG00000027540	2
11	deoxyribonucleoside monophosphate catabolic process	GO:0009159	3/158	20/22853	0.000339039	0.00321145	0.00235656	ENSMUSG00000115338/ENSMUSG00000020407/ENSMUSG00000029780	3
12	myoblast fusion	GO:0007520	3/158	50/22853	0.00500962	0.0269323	0.0197629	ENSMUSG00000034855/ENSMUSG00000009185/ENSMUSG00000029417	3
13	positive regulation of myoblast fusion	GO:1901741	2/158	19/22853	0.00751888	0.037705	0.0276679	ENSMUSG00000009185/ENSMUSG00000029417	2
14	positive regulation of angiogenesis	GO:0045766	5/158	179/22853	0.00819816	0.0402655	0.0295468	ENSMUSG00000004040/ENSMUSG00000031639/ENSMUSG00000034708/ENSMUSG00000030341/ENSMUSG00000035042	5
15	positive regulation of vasculature development	GO:1904018	5/158	179/22853	0.00819816	0.0402655	0.0295468	ENSMUSG00000004040/ENSMUSG00000031639/ENSMUSG00000034708/ENSMUSG00000030341/ENSMUSG00000035042	5
16	production of molecular mediator involved in inflammatory response	GO:0002532	4/158	93/22853	0.00398614	0.0230386	0.0169057	ENSMUSG00000004040/ENSMUSG00000105504/ENSMUSG00000032508/ENSMUSG00000034708	4
17	organic cyclic compound catabolic process	GO:1901361	11/158	461/22853	0.000376939	0.00352845	0.00258917	ENSMUSG00000039236/ENSMUSG00000069793/ENSMUSG00000115338/ENSMUSG00000035208/ENSMUSG00000029826/ENSMUSG00000020407/ENSMUSG00000032508/ENSMUSG00000027639/ENSMUSG00000044786/ENSMUSG00000006782/ENSMUSG00000029780	11
18	myeloid leukocyte differentiation	GO:0002573	6/158	239/22853	0.00645706	0.0331463	0.0243227	ENSMUSG00000038301/ENSMUSG00000035673/ENSMUSG00000005583/ENSMUSG00000035042/ENSMUSG00000052837/ENSMUSG00000052684	6
19	pyrimidine-containing compound catabolic process	GO:0072529	2/158	22/22853	0.0100204	0.0457336	0.0335593	ENSMUSG00000020407/ENSMUSG00000029780	2
20	negative regulation of neuron apoptotic process	GO:0043524	5/158	183/22853	0.0089695	0.0426498	0.0312964	ENSMUSG00000031765/ENSMUSG00000005583/ENSMUSG00000026822/ENSMUSG00000034708/ENSMUSG00000052684	5
21	pyrimidine deoxyribonucleotide catabolic process	GO:0009223	2/158	12/22853	0.00299551	0.0182405	0.0133849	ENSMUSG00000020407/ENSMUSG00000029780	2
22	deoxyribonucleotide catabolic process	GO:0009264	4/158	27/22853	3.41e-05	0.000449692	0.000329983	ENSMUSG00000115338/ENSMUSG00000020407/ENSMUSG00000027639/ENSMUSG00000029780	4
23	pyrimidine deoxyribonucleoside monophosphate metabolic process	GO:0009176	2/158	17/22853	0.00603427	0.0313808	0.0230272	ENSMUSG00000020407/ENSMUSG00000029780	2
24	ribonucleoside monophosphate catabolic process	GO:0009158	3/158	22/22853	0.000453377	0.0041464	0.00304263	ENSMUSG00000115338/ENSMUSG00000020407/ENSMUSG00000029780	3
25	nucleoside phosphate metabolic process	GO:0006753	10/158	455/22853	0.00129302	0.00976721	0.00716717	ENSMUSG00000029561/ENSMUSG00000020638/ENSMUSG00000004040/ENSMUSG00000052776/ENSMUSG00000115338/ENSMUSG00000020407/ENSMUSG00000020572/ENSMUSG00000027639/ENSMUSG00000006782/ENSMUSG00000029780	10
26	modulation by host of symbiont process	GO:0051851	3/158	61/22853	0.00870496	0.0416408	0.030556	ENSMUSG00000009185/ENSMUSG00000035042/ENSMUSG00000052684	3
27	cytokine production involved in inflammatory response	GO:0002534	3/158	63/22853	0.0095093	0.044247	0.0324684	ENSMUSG00000004040/ENSMUSG00000105504/ENSMUSG00000032508	3
28	purine deoxyribonucleoside triphosphate metabolic process	GO:0009215	2/158	12/22853	0.00299551	0.0182405	0.0133849	ENSMUSG00000115338/ENSMUSG00000027639	2
29	iron ion transport	GO:0006826	3/158	59/22853	0.00794217	0.0393319	0.0288617	ENSMUSG00000012428/ENSMUSG00000026822/ENSMUSG00000060802	3
30	protein homotetramerization	GO:0051289	3/158	51/22853	0.00529604	0.0281209	0.0206351	ENSMUSG00000105504/ENSMUSG00000027639/ENSMUSG00000060802	3
31	regulation of IP-10 production	GO:0071658	2/158	12/22853	0.00299551	0.0182405	0.0133849	ENSMUSG00000066861/ENSMUSG00000052776	2
32	dTMP metabolic process	GO:0046073	2/158	14/22853	0.00409288	0.0232059	0.0170285	ENSMUSG00000020407/ENSMUSG00000029780	2
33	purine deoxyribonucleotide metabolic process	GO:0009151	2/158	23/22853	0.0109253	0.0490201	0.0359709	ENSMUSG00000115338/ENSMUSG00000027639	2
34	UMP metabolic process	GO:0046049	2/158	14/22853	0.00409288	0.0232059	0.0170285	ENSMUSG00000020407/ENSMUSG00000029780	2
35	pyrimidine nucleoside monophosphate catabolic process	GO:0009131	2/158	10/22853	0.00206103	0.0138974	0.0101979	ENSMUSG00000020407/ENSMUSG00000029780	2
36	vacuolar acidification	GO:0007035	2/158	22/22853	0.0100204	0.0457336	0.0335593	ENSMUSG00000037242/ENSMUSG00000034708	2
37	regulation of ATPase activity	GO:0043462	3/158	45/22853	0.00371922	0.0217061	0.0159279	ENSMUSG00000029826/ENSMUSG00000053931/ENSMUSG00000026466	3
38	bone mineralization	GO:0030282	4/158	123/22853	0.0105753	0.0479908	0.0352156	ENSMUSG00000035692/ENSMUSG00000038301/ENSMUSG00000035673/ENSMUSG00000005583	4
39	ribonucleotide catabolic process	GO:0009261	3/158	46/22853	0.00395873	0.0229356	0.0168302	ENSMUSG00000115338/ENSMUSG00000020407/ENSMUSG00000029780	3
40	positive regulation of myoblast differentiation	GO:0045663	3/158	28/22853	0.000935579	0.00754469	0.00553629	ENSMUSG00000005583/ENSMUSG00000009185/ENSMUSG00000029417	3
41	pyrimidine deoxyribonucleotide metabolic process	GO:0009219	3/158	22/22853	0.000453377	0.0041464	0.00304263	ENSMUSG00000020638/ENSMUSG00000020407/ENSMUSG00000029780	3
42	granulocyte activation	GO:0036230	3/158	41/22853	0.00285087	0.017861	0.0131064	ENSMUSG00000032508/ENSMUSG00000034708/ENSMUSG00000035042	3
43	response to estradiol	GO:0032355	3/158	56/22853	0.0068748	0.0347672	0.0255122	ENSMUSG00000004040/ENSMUSG00000034708/ENSMUSG00000020027	3
44	regulation of leukocyte apoptotic process	GO:2000106	4/158	112/22853	0.00766731	0.0381289	0.0279789	ENSMUSG00000016496/ENSMUSG00000115338/ENSMUSG00000005583/ENSMUSG00000035042	4
45	regulation of macrophage apoptotic process	GO:2000109	2/158	10/22853	0.00206103	0.0138974	0.0101979	ENSMUSG00000005583/ENSMUSG00000035042	2
46	pyrimidine nucleotide catabolic process	GO:0006244	2/158	15/22853	0.0047012	0.0256204	0.0188003	ENSMUSG00000020407/ENSMUSG00000029780	2
47	rRNA catabolic process	GO:0016075	2/158	21/22853	0.00915065	0.0430403	0.0315829	ENSMUSG00000069793/ENSMUSG00000035208	2
48	deoxyribose phosphate catabolic process	GO:0046386	4/158	26/22853	2.92e-05	0.000388978	0.000285432	ENSMUSG00000115338/ENSMUSG00000020407/ENSMUSG00000027639/ENSMUSG00000029780	4
49	viral transcription	GO:0019083	3/158	50/22853	0.00500962	0.0269323	0.0197629	ENSMUSG00000044786/ENSMUSG00000035042/ENSMUSG00000052684	3
50	nucleoside catabolic process	GO:0009164	2/158	22/22853	0.0100204	0.0457336	0.0335593	ENSMUSG00000115338/ENSMUSG00000020407	2
51	positive regulation of protein localization to nucleus	GO:1900182	4/158	92/22853	0.00383501	0.0222729	0.0163438	ENSMUSG00000022906/ENSMUSG00000049502/ENSMUSG00000030341/ENSMUSG00000034485	4
52	tRNA catabolic process	GO:0016078	2/158	11/22853	0.00250761	0.0159194	0.0116816	ENSMUSG00000069793/ENSMUSG00000035208	2
53	positive regulation of catabolic process	GO:0009896	9/158	494/22853	0.00756234	0.0378334	0.0277622	ENSMUSG00000046879/ENSMUSG00000078853/ENSMUSG00000066258/ENSMUSG00000057143/ENSMUSG00000056144/ENSMUSG00000049502/ENSMUSG00000029826/ENSMUSG00000044786/ENSMUSG00000027540	9
54	osteoclast differentiation	GO:0030316	4/158	117/22853	0.00891367	0.0425538	0.031226	ENSMUSG00000038301/ENSMUSG00000035673/ENSMUSG00000035042/ENSMUSG00000052837	4
55	negative regulation of chemokine (C-X-C motif) ligand 2 production	GO:2000342	2/158	10/22853	0.00206103	0.0138974	0.0101979	ENSMUSG00000066861/ENSMUSG00000052776	2
56	pyrimidine-containing compound metabolic process	GO:0072527	3/158	55/22853	0.00653922	0.0333528	0.0244743	ENSMUSG00000020638/ENSMUSG00000020407/ENSMUSG00000029780	3
57	2'-deoxyribonucleotide metabolic process	GO:0009394	5/158	44/22853	1.3e-05	0.000185106	0.000135831	ENSMUSG00000020638/ENSMUSG00000115338/ENSMUSG00000020407/ENSMUSG00000027639/ENSMUSG00000029780	5
58	pyrimidine ribonucleoside monophosphate metabolic process	GO:0009173	2/158	14/22853	0.00409288	0.0232059	0.0170285	ENSMUSG00000020407/ENSMUSG00000029780	2
59	pyrimidine nucleoside monophosphate metabolic process	GO:0009129	2/158	23/22853	0.0109253	0.0490201	0.0359709	ENSMUSG00000020407/ENSMUSG00000029780	2
60	organophosphate catabolic process	GO:0046434	6/158	154/22853	0.000718871	0.00618028	0.00453509	ENSMUSG00000115338/ENSMUSG00000020407/ENSMUSG00000027639/ENSMUSG00000026102/ENSMUSG00000006782/ENSMUSG00000029780	6
61	cellular nitrogen compound catabolic process	GO:0044270	11/158	412/22853	0.000144046	0.00159925	0.00117353	ENSMUSG00000039236/ENSMUSG00000069793/ENSMUSG00000115338/ENSMUSG00000035208/ENSMUSG00000029826/ENSMUSG00000020407/ENSMUSG00000032508/ENSMUSG00000027639/ENSMUSG00000044786/ENSMUSG00000006782/ENSMUSG00000029780	11
62	nucleobase-containing compound catabolic process	GO:0034655	11/158	385/22853	7.94e-05	0.000976627	0.000716649	ENSMUSG00000039236/ENSMUSG00000069793/ENSMUSG00000115338/ENSMUSG00000035208/ENSMUSG00000029826/ENSMUSG00000020407/ENSMUSG00000032508/ENSMUSG00000027639/ENSMUSG00000044786/ENSMUSG00000006782/ENSMUSG00000029780	11
63	macrophage apoptotic process	GO:0071888	2/158	11/22853	0.00250761	0.0159194	0.0116816	ENSMUSG00000005583/ENSMUSG00000035042	2
64	heterocycle catabolic process	GO:0046700	11/158	413/22853	0.000147118	0.00162579	0.00119301	ENSMUSG00000039236/ENSMUSG00000069793/ENSMUSG00000115338/ENSMUSG00000035208/ENSMUSG00000029826/ENSMUSG00000020407/ENSMUSG00000032508/ENSMUSG00000027639/ENSMUSG00000044786/ENSMUSG00000006782/ENSMUSG00000029780	11
65	pyrimidine ribonucleotide catabolic process	GO:0009222	2/158	11/22853	0.00250761	0.0159194	0.0116816	ENSMUSG00000020407/ENSMUSG00000029780	2
66	regulation of cell aging	GO:0090342	3/158	50/22853	0.00500962	0.0269323	0.0197629	ENSMUSG00000020572/ENSMUSG00000060802/ENSMUSG00000023307	3
67	positive regulation of defense response to bacterium	GO:1900426	2/158	12/22853	0.00299551	0.0182405	0.0133849	ENSMUSG00000001123/ENSMUSG00000034708	2
68	aromatic compound catabolic process	GO:0019439	11/158	435/22853	0.000230295	0.00240049	0.00176148	ENSMUSG00000039236/ENSMUSG00000069793/ENSMUSG00000115338/ENSMUSG00000035208/ENSMUSG00000029826/ENSMUSG00000020407/ENSMUSG00000032508/ENSMUSG00000027639/ENSMUSG00000044786/ENSMUSG00000006782/ENSMUSG00000029780	11
69	positive regulation of monocyte chemotactic protein-1 production	GO:0071639	2/158	20/22853	0.00831664	0.0403578	0.0296145	ENSMUSG00000066861/ENSMUSG00000052776	2
70	regulation of cytokine production involved in inflammatory response	GO:1900015	3/158	60/22853	0.0083184	0.0403578	0.0296145	ENSMUSG00000004040/ENSMUSG00000105504/ENSMUSG00000032508	3
71	nucleotide catabolic process	GO:0009166	5/158	66/22853	9.43e-05	0.00112548	0.000825874	ENSMUSG00000115338/ENSMUSG00000020407/ENSMUSG00000027639/ENSMUSG00000006782/ENSMUSG00000029780	5
72	protein homooligomerization	GO:0051260	6/158	177/22853	0.00147475	0.0109324	0.00802217	ENSMUSG00000012428/ENSMUSG00000070327/ENSMUSG00000105504/ENSMUSG00000012519/ENSMUSG00000027639/ENSMUSG00000060802	6
73	pyrimidine deoxyribonucleoside monophosphate catabolic process	GO:0009178	2/158	10/22853	0.00206103	0.0138974	0.0101979	ENSMUSG00000020407/ENSMUSG00000029780	2
74	positive regulation of necrotic cell death	GO:0010940	2/158	12/22853	0.00299551	0.0182405	0.0133849	ENSMUSG00000027514/ENSMUSG00000041736	2
75	regulation of receptor catabolic process	GO:2000644	2/158	14/22853	0.00409288	0.0232059	0.0170285	ENSMUSG00000049502/ENSMUSG00000027540	2
76	3'-UTR-mediated mRNA stabilization	GO:0070935	2/158	19/22853	0.00751888	0.037705	0.0276679	ENSMUSG00000032508/ENSMUSG00000044786	2
77	pyrimidine nucleotide metabolic process	GO:0006220	3/158	40/22853	0.00265562	0.0167698	0.0123056	ENSMUSG00000020638/ENSMUSG00000020407/ENSMUSG00000029780	3
78	nucleoside phosphate catabolic process	GO:1901292	5/158	76/22853	0.000184421	0.00198294	0.00145508	ENSMUSG00000115338/ENSMUSG00000020407/ENSMUSG00000027639/ENSMUSG00000006782/ENSMUSG00000029780	5
79	neutrophil activation	GO:0042119	3/158	35/22853	0.00180416	0.0128171	0.00940517	ENSMUSG00000032508/ENSMUSG00000034708/ENSMUSG00000035042	3
80	nucleoside monophosphate catabolic process	GO:0009125	3/158	25/22853	0.000666902	0.00580984	0.00426326	ENSMUSG00000115338/ENSMUSG00000020407/ENSMUSG00000029780	3
81	site of DNA damage	GO:0090734	4/156	91/22838	0.00353218	0.0167259	0.0129039	ENSMUSG00000022906/ENSMUSG00000069793/ENSMUSG00000035208/ENSMUSG00000027639	4
82	peptidase complex	GO:1905368	4/156	103/22838	0.005487	0.0238758	0.0184201	ENSMUSG00000024338/ENSMUSG00000031897/ENSMUSG00000096727/ENSMUSG00000022216	4
83	ubiquitin-like protein ligase activity	GO:0061659	8/157	320/22360	0.00195368	0.0143862	0.0108434	ENSMUSG00000029798/ENSMUSG00000066258/ENSMUSG00000057143/ENSMUSG00000056144/ENSMUSG00000049502/ENSMUSG00000000275/ENSMUSG00000023307/ENSMUSG00000006418	8
84	phospholipase activator activity	GO:0016004	2/157	17/22360	0.00621695	0.0359695	0.0271115	ENSMUSG00000009185/ENSMUSG00000035042	2
85	ubiquitin protein ligase activity	GO:0061630	8/157	309/22360	0.00157005	0.0123065	0.00927583	ENSMUSG00000029798/ENSMUSG00000066258/ENSMUSG00000057143/ENSMUSG00000056144/ENSMUSG00000049502/ENSMUSG00000000275/ENSMUSG00000023307/ENSMUSG00000006418	8
86	lipase activator activity	GO:0060229	2/157	19/22360	0.00774543	0.0425342	0.0320596	ENSMUSG00000009185/ENSMUSG00000035042	2

## Sheet: Cort_Revigo
	symbol	ID.x	GeneRatio.x	BgRatio.x	pvalue.x	p.adjust.x	qvalue.x	geneID.x	Count.x
1	physiological cardiac muscle hypertrophy	GO:0003301	5/470	45/22853	0.00223525	0.0424185	0.0341056	ENSMUSG00000026360/ENSMUSG00000050440/ENSMUSG00000053819/ENSMUSG00000024431/ENSMUSG00000038530	5
2	positive regulation of T-helper 17 type immune response	GO:2000318	3/470	12/22853	0.00165591	0.0357761	0.0287649	ENSMUSG00000037447/ENSMUSG00000032688/ENSMUSG00000035356	3
3	negative regulation of ion transport	GO:0043271	12/470	176/22853	0.000299212	0.0128974	0.0103699	ENSMUSG00000032010/ENSMUSG00000020402/ENSMUSG00000026981/ENSMUSG00000026360/ENSMUSG00000050440/ENSMUSG00000038178/ENSMUSG00000007097/ENSMUSG00000042406/ENSMUSG00000019370/ENSMUSG00000053819/ENSMUSG00000019933/ENSMUSG00000038530	12
4	positive regulation of secretion by cell	GO:1903532	19/470	360/22853	0.000186872	0.0101434	0.0081556	ENSMUSG00000061878/ENSMUSG00000031840/ENSMUSG00000007659/ENSMUSG00000033860/ENSMUSG00000018634/ENSMUSG00000022048/ENSMUSG00000061762/ENSMUSG00000037032/ENSMUSG00000031255/ENSMUSG00000024511/ENSMUSG00000020458/ENSMUSG00000038894/ENSMUSG00000021109/ENSMUSG00000026473/ENSMUSG00000047507/ENSMUSG00000021587/ENSMUSG00000024431/ENSMUSG00000054200/ENSMUSG00000021647	19
5	amine transport	GO:0015837	11/470	122/22853	4.47e-05	0.00418813	0.00336737	ENSMUSG00000031840/ENSMUSG00000018634/ENSMUSG00000003411/ENSMUSG00000022048/ENSMUSG00000026981/ENSMUSG00000026360/ENSMUSG00000020458/ENSMUSG00000038178/ENSMUSG00000024431/ENSMUSG00000021647/ENSMUSG00000038530	11
6	regulation of transcription from RNA polymerase II promoter in response to stress	GO:0043618	6/470	50/22853	0.000541267	0.01839	0.0147861	ENSMUSG00000042406/ENSMUSG00000026628/ENSMUSG00000059552/ENSMUSG00000021109/ENSMUSG00000038418/ENSMUSG00000040435	6
7	peptide secretion	GO:0002790	16/470	294/22853	0.000422212	0.0158854	0.0127723	ENSMUSG00000037428/ENSMUSG00000033860/ENSMUSG00000018634/ENSMUSG00000026981/ENSMUSG00000031255/ENSMUSG00000026204/ENSMUSG00000004347/ENSMUSG00000038894/ENSMUSG00000021109/ENSMUSG00000026473/ENSMUSG00000047507/ENSMUSG00000054200/ENSMUSG00000029245/ENSMUSG00000056071/ENSMUSG00000021647/ENSMUSG00000056054	16
8	pteridine-containing compound biosynthetic process	GO:0042559	3/470	14/22853	0.00265723	0.0468406	0.0376611	ENSMUSG00000037580/ENSMUSG00000021496/ENSMUSG00000020098	3
9	cell growth involved in cardiac muscle cell development	GO:0061049	5/470	45/22853	0.00223525	0.0424185	0.0341056	ENSMUSG00000026360/ENSMUSG00000050440/ENSMUSG00000053819/ENSMUSG00000024431/ENSMUSG00000038530	5
10	long-term memory	GO:0007616	5/470	42/22853	0.0016367	0.0357761	0.0287649	ENSMUSG00000026822/ENSMUSG00000061762/ENSMUSG00000055254/ENSMUSG00000038418/ENSMUSG00000019970	5
11	regulation of Rac protein signal transduction	GO:0035020	5/470	26/22853	0.000165775	0.00931211	0.00748719	ENSMUSG00000096255/ENSMUSG00000000579/ENSMUSG00000020458/ENSMUSG00000053819/ENSMUSG00000027581	5
12	positive regulation of secretion	GO:0051047	21/470	414/22853	0.000151102	0.00896607	0.00720897	ENSMUSG00000061878/ENSMUSG00000031840/ENSMUSG00000007659/ENSMUSG00000033860/ENSMUSG00000018634/ENSMUSG00000022048/ENSMUSG00000061762/ENSMUSG00000037032/ENSMUSG00000031255/ENSMUSG00000024511/ENSMUSG00000020458/ENSMUSG00000038894/ENSMUSG00000021109/ENSMUSG00000026473/ENSMUSG00000047507/ENSMUSG00000021587/ENSMUSG00000024431/ENSMUSG00000054200/ENSMUSG00000056071/ENSMUSG00000021647/ENSMUSG00000056054	21
13	negative regulation of anion transmembrane transport	GO:1903960	3/470	12/22853	0.00165591	0.0357761	0.0287649	ENSMUSG00000026360/ENSMUSG00000038178/ENSMUSG00000038530	3
14	negative regulation of amino acid transport	GO:0051956	4/470	19/22853	0.00053567	0.0183478	0.0147521	ENSMUSG00000026981/ENSMUSG00000026360/ENSMUSG00000038178/ENSMUSG00000038530	4
15	negative regulation of ERK1 and ERK2 cascade	GO:0070373	7/470	82/22853	0.00150007	0.0341611	0.0274665	ENSMUSG00000028967/ENSMUSG00000024539/ENSMUSG00000096255/ENSMUSG00000039661/ENSMUSG00000060803/ENSMUSG00000026628/ENSMUSG00000024190	7
16	regulation of ATP metabolic process	GO:1903578	7/470	92/22853	0.00290236	0.049107	0.0394834	ENSMUSG00000054428/ENSMUSG00000007659/ENSMUSG00000004040/ENSMUSG00000027613/ENSMUSG00000057411/ENSMUSG00000059552/ENSMUSG00000021109	7
17	negative regulation of cation transmembrane transport	GO:1904063	9/470	98/22853	0.000190205	0.0101434	0.0081556	ENSMUSG00000020402/ENSMUSG00000026360/ENSMUSG00000050440/ENSMUSG00000038178/ENSMUSG00000007097/ENSMUSG00000019370/ENSMUSG00000053819/ENSMUSG00000019933/ENSMUSG00000038530	9
18	glucocorticoid secretion	GO:0035933	3/470	14/22853	0.00265723	0.0468406	0.0376611	ENSMUSG00000075702/ENSMUSG00000018634/ENSMUSG00000061762	3
19	leukocyte migration involved in inflammatory response	GO:0002523	4/470	25/22853	0.00158581	0.0355372	0.0285729	ENSMUSG00000020458/ENSMUSG00000047139/ENSMUSG00000056071/ENSMUSG00000056054	4
20	vesicle-mediated transport in synapse	GO:0099003	14/470	254/22853	0.000839182	0.0249015	0.0200215	ENSMUSG00000031840/ENSMUSG00000029126/ENSMUSG00000007659/ENSMUSG00000003411/ENSMUSG00000025867/ENSMUSG00000024511/ENSMUSG00000019370/ENSMUSG00000004319/ENSMUSG00000030500/ENSMUSG00000025468/ENSMUSG00000035566/ENSMUSG00000030172/ENSMUSG00000047139/ENSMUSG00000062825	14
21	p38MAPK cascade	GO:0038066	6/470	53/22853	0.000742484	0.0228327	0.0183581	ENSMUSG00000061878/ENSMUSG00000044786/ENSMUSG00000015312/ENSMUSG00000014426/ENSMUSG00000024190/ENSMUSG00000036390	6
22	response to pain	GO:0048265	5/470	40/22853	0.0013093	0.0313413	0.0251993	ENSMUSG00000018634/ENSMUSG00000061762/ENSMUSG00000079056/ENSMUSG00000037580/ENSMUSG00000000326	5
23	negative regulation of ion transmembrane transport	GO:0034766	9/470	107/22853	0.000368457	0.0145777	0.0117209	ENSMUSG00000020402/ENSMUSG00000026360/ENSMUSG00000050440/ENSMUSG00000038178/ENSMUSG00000007097/ENSMUSG00000019370/ENSMUSG00000053819/ENSMUSG00000019933/ENSMUSG00000038530	9
24	cellular response to interleukin-4	GO:0071353	5/470	30/22853	0.000335631	0.0140001	0.0112565	ENSMUSG00000024539/ENSMUSG00000056749/ENSMUSG00000034422/ENSMUSG00000023004/ENSMUSG00000026864	5
25	regulation of amino acid transport	GO:0051955	6/470	53/22853	0.000742484	0.0228327	0.0183581	ENSMUSG00000022048/ENSMUSG00000026981/ENSMUSG00000026360/ENSMUSG00000038178/ENSMUSG00000024431/ENSMUSG00000038530	6
26	hexose biosynthetic process	GO:0019319	7/470	82/22853	0.00150007	0.0341611	0.0274665	ENSMUSG00000024539/ENSMUSG00000022094/ENSMUSG00000042406/ENSMUSG00000026628/ENSMUSG00000023456/ENSMUSG00000021109/ENSMUSG00000024431	7
27	multi-organism localization	GO:1902579	4/470	27/22853	0.0021299	0.0419311	0.0337138	ENSMUSG00000096255/ENSMUSG00000046718/ENSMUSG00000000579/ENSMUSG00000021477	4
28	positive regulation of neurotransmitter transport	GO:0051590	4/470	25/22853	0.00158581	0.0355372	0.0285729	ENSMUSG00000061878/ENSMUSG00000007659/ENSMUSG00000003411/ENSMUSG00000047507	4
29	diol biosynthetic process	GO:0034312	4/470	20/22853	0.000658773	0.0211863	0.0170344	ENSMUSG00000061878/ENSMUSG00000037580/ENSMUSG00000021496/ENSMUSG00000020098	4
30	negative regulation of transmembrane transport	GO:0034763	11/470	140/22853	0.00015537	0.0090913	0.00730966	ENSMUSG00000013698/ENSMUSG00000020402/ENSMUSG00000026360/ENSMUSG00000050440/ENSMUSG00000038178/ENSMUSG00000007097/ENSMUSG00000019370/ENSMUSG00000053819/ENSMUSG00000019933/ENSMUSG00000038894/ENSMUSG00000038530	11
31	monosaccharide biosynthetic process	GO:0046364	7/470	89/22853	0.00240547	0.0448419	0.0360541	ENSMUSG00000024539/ENSMUSG00000022094/ENSMUSG00000042406/ENSMUSG00000026628/ENSMUSG00000023456/ENSMUSG00000021109/ENSMUSG00000024431	7
32	positive regulation of hormone metabolic process	GO:0032352	4/470	24/22853	0.00135387	0.032044	0.0257643	ENSMUSG00000005514/ENSMUSG00000025921/ENSMUSG00000021109/ENSMUSG00000038418	4
33	positive regulation of transcription from RNA polymerase II promoter in response to stress	GO:0036003	4/470	27/22853	0.0021299	0.0419311	0.0337138	ENSMUSG00000042406/ENSMUSG00000026628/ENSMUSG00000059552/ENSMUSG00000021109	4
34	cognition	GO:0050890	18/470	349/22853	0.000361067	0.0145777	0.0117209	ENSMUSG00000059991/ENSMUSG00000020402/ENSMUSG00000060802/ENSMUSG00000018634/ENSMUSG00000026981/ENSMUSG00000026822/ENSMUSG00000061762/ENSMUSG00000037032/ENSMUSG00000072772/ENSMUSG00000007097/ENSMUSG00000055254/ENSMUSG00000028351/ENSMUSG00000000326/ENSMUSG00000021109/ENSMUSG00000038418/ENSMUSG00000019970/ENSMUSG00000063646/ENSMUSG00000022951	18
35	regulation of calcium ion transmembrane transport	GO:1903169	11/470	174/22853	0.000989115	0.0268848	0.0216161	ENSMUSG00000018171/ENSMUSG00000034855/ENSMUSG00000020402/ENSMUSG00000028525/ENSMUSG00000031791/ENSMUSG00000020599/ENSMUSG00000007097/ENSMUSG00000019370/ENSMUSG00000053819/ENSMUSG00000019933/ENSMUSG00000069833	11
36	regulation of organic acid transport	GO:0032890	7/470	88/22853	0.00225534	0.0424185	0.0341056	ENSMUSG00000022048/ENSMUSG00000026981/ENSMUSG00000026360/ENSMUSG00000038178/ENSMUSG00000038894/ENSMUSG00000024431/ENSMUSG00000038530	7
37	cellular response to gamma radiation	GO:0071480	5/470	28/22853	0.000239433	0.0113341	0.0091129	ENSMUSG00000023067/ENSMUSG00000007659/ENSMUSG00000029521/ENSMUSG00000059552/ENSMUSG00000038418	5
38	negative regulation of organic acid transport	GO:0032891	5/470	29/22853	0.000284462	0.0124837	0.0100373	ENSMUSG00000026981/ENSMUSG00000026360/ENSMUSG00000038178/ENSMUSG00000038894/ENSMUSG00000038530	5
39	learning or memory	GO:0007611	16/470	312/22853	0.000800842	0.024146	0.0194141	ENSMUSG00000059991/ENSMUSG00000020402/ENSMUSG00000060802/ENSMUSG00000018634/ENSMUSG00000026981/ENSMUSG00000026822/ENSMUSG00000061762/ENSMUSG00000037032/ENSMUSG00000007097/ENSMUSG00000055254/ENSMUSG00000028351/ENSMUSG00000000326/ENSMUSG00000021109/ENSMUSG00000038418/ENSMUSG00000019970/ENSMUSG00000022951	16
40	regulation of DNA-templated transcription in response to stress	GO:0043620	6/470	55/22853	0.000905769	0.0259592	0.0208719	ENSMUSG00000042406/ENSMUSG00000026628/ENSMUSG00000059552/ENSMUSG00000021109/ENSMUSG00000038418/ENSMUSG00000040435	6
41	positive regulation of p38MAPK cascade	GO:1900745	4/470	28/22853	0.00244498	0.0453775	0.0364847	ENSMUSG00000061878/ENSMUSG00000015312/ENSMUSG00000014426/ENSMUSG00000036390	4
42	regulation of p38MAPK cascade	GO:1900744	5/470	42/22853	0.0016367	0.0357761	0.0287649	ENSMUSG00000061878/ENSMUSG00000015312/ENSMUSG00000014426/ENSMUSG00000024190/ENSMUSG00000036390	5
43	amide transport	GO:0042886	17/470	344/22853	0.000839309	0.0249015	0.0200215	ENSMUSG00000037321/ENSMUSG00000037428/ENSMUSG00000033860/ENSMUSG00000018634/ENSMUSG00000026981/ENSMUSG00000031255/ENSMUSG00000026204/ENSMUSG00000004347/ENSMUSG00000038894/ENSMUSG00000021109/ENSMUSG00000026473/ENSMUSG00000047507/ENSMUSG00000054200/ENSMUSG00000029245/ENSMUSG00000056071/ENSMUSG00000021647/ENSMUSG00000056054	17
44	memory	GO:0007613	10/470	158/22853	0.00164349	0.0357761	0.0287649	ENSMUSG00000018634/ENSMUSG00000026981/ENSMUSG00000026822/ENSMUSG00000061762/ENSMUSG00000055254/ENSMUSG00000028351/ENSMUSG00000000326/ENSMUSG00000038418/ENSMUSG00000019970/ENSMUSG00000022951	10
45	circadian rhythm	GO:0007623	14/470	221/22853	0.000208365	0.0104505	0.0084025	ENSMUSG00000032010/ENSMUSG00000020644/ENSMUSG00000063889/ENSMUSG00000024778/ENSMUSG00000056749/ENSMUSG00000002983/ENSMUSG00000028957/ENSMUSG00000042406/ENSMUSG00000036192/ENSMUSG00000055254/ENSMUSG00000023087/ENSMUSG00000059552/ENSMUSG00000038418/ENSMUSG00000021647	14
46	osteoblast differentiation	GO:0001649	12/470	220/22853	0.00210239	0.0419311	0.0337138	ENSMUSG00000025492/ENSMUSG00000020644/ENSMUSG00000071637/ENSMUSG00000016559/ENSMUSG00000052837/ENSMUSG00000024529/ENSMUSG00000042406/ENSMUSG00000013622/ENSMUSG00000036192/ENSMUSG00000023087/ENSMUSG00000054200/ENSMUSG00000071076	12
47	peptide hormone secretion	GO:0030072	14/470	286/22853	0.00255268	0.0467477	0.0375865	ENSMUSG00000037428/ENSMUSG00000033860/ENSMUSG00000018634/ENSMUSG00000026981/ENSMUSG00000031255/ENSMUSG00000026204/ENSMUSG00000004347/ENSMUSG00000038894/ENSMUSG00000021109/ENSMUSG00000026473/ENSMUSG00000047507/ENSMUSG00000054200/ENSMUSG00000029245/ENSMUSG00000021647	14
48	endoplasmic reticulum unfolded protein response	GO:0030968	7/470	68/22853	0.000489046	0.0171696	0.0138048	ENSMUSG00000024539/ENSMUSG00000042406/ENSMUSG00000024079/ENSMUSG00000026864/ENSMUSG00000026628/ENSMUSG00000070348/ENSMUSG00000040435	7
49	positive regulation of oxidoreductase activity	GO:0051353	6/470	58/22853	0.00120089	0.0300515	0.0241623	ENSMUSG00000026154/ENSMUSG00000001123/ENSMUSG00000005514/ENSMUSG00000019370/ENSMUSG00000025486/ENSMUSG00000037580	6
50	positive regulation of transcription from RNA polymerase II promoter in response to endoplasmic reticulum stress	GO:1990440	3/470	11/22853	0.0012611	0.0307112	0.0246926	ENSMUSG00000042406/ENSMUSG00000026628/ENSMUSG00000059552	3
51	peptide transport	GO:0015833	17/470	315/22853	0.000310737	0.0132236	0.0106321	ENSMUSG00000037321/ENSMUSG00000037428/ENSMUSG00000033860/ENSMUSG00000018634/ENSMUSG00000026981/ENSMUSG00000031255/ENSMUSG00000026204/ENSMUSG00000004347/ENSMUSG00000038894/ENSMUSG00000021109/ENSMUSG00000026473/ENSMUSG00000047507/ENSMUSG00000054200/ENSMUSG00000029245/ENSMUSG00000056071/ENSMUSG00000021647/ENSMUSG00000056054	17
52	physiological muscle hypertrophy	GO:0003298	5/470	45/22853	0.00223525	0.0424185	0.0341056	ENSMUSG00000026360/ENSMUSG00000050440/ENSMUSG00000053819/ENSMUSG00000024431/ENSMUSG00000038530	5
53	positive regulation of hormone biosynthetic process	GO:0046886	3/470	14/22853	0.00265723	0.0468406	0.0376611	ENSMUSG00000005514/ENSMUSG00000021109/ENSMUSG00000038418	3
54	lactate metabolic process	GO:0006089	4/470	19/22853	0.00053567	0.0183478	0.0147521	ENSMUSG00000063229/ENSMUSG00000059552/ENSMUSG00000021109/ENSMUSG00000026179	4
55	neurotransmitter transport	GO:0006836	14/470	244/22853	0.000566659	0.0190987	0.0153559	ENSMUSG00000061878/ENSMUSG00000031840/ENSMUSG00000007659/ENSMUSG00000003411/ENSMUSG00000023942/ENSMUSG00000025867/ENSMUSG00000030109/ENSMUSG00000007097/ENSMUSG00000019370/ENSMUSG00000055254/ENSMUSG00000030500/ENSMUSG00000026179/ENSMUSG00000047507/ENSMUSG00000030172	14
56	generation of precursor metabolites and energy	GO:0006091	20/470	430/22853	0.000651144	0.0211031	0.0169675	ENSMUSG00000006818/ENSMUSG00000024038/ENSMUSG00000037428/ENSMUSG00000026154/ENSMUSG00000004040/ENSMUSG00000027613/ENSMUSG00000026895/ENSMUSG00000005514/ENSMUSG00000026032/ENSMUSG00000032047/ENSMUSG00000051671/ENSMUSG00000063229/ENSMUSG00000023456/ENSMUSG00000025486/ENSMUSG00000057411/ENSMUSG00000038894/ENSMUSG00000059552/ENSMUSG00000021109/ENSMUSG00000051319/ENSMUSG00000026819	20
57	multi-organism transport	GO:0044766	4/470	27/22853	0.0021299	0.0419311	0.0337138	ENSMUSG00000096255/ENSMUSG00000046718/ENSMUSG00000000579/ENSMUSG00000021477	4
58	response to interleukin-4	GO:0070670	5/470	32/22853	0.000458524	0.0166531	0.0133896	ENSMUSG00000024539/ENSMUSG00000056749/ENSMUSG00000034422/ENSMUSG00000023004/ENSMUSG00000026864	5
59	regulation of striated muscle contraction	GO:0006942	7/470	88/22853	0.00225534	0.0424185	0.0341056	ENSMUSG00000028525/ENSMUSG00000031791/ENSMUSG00000026360/ENSMUSG00000072772/ENSMUSG00000007097/ENSMUSG00000019370/ENSMUSG00000071657	7
60	regulation of neurotransmitter levels	GO:0001505	14/470	256/22853	0.000905222	0.0259592	0.0208719	ENSMUSG00000061878/ENSMUSG00000031840/ENSMUSG00000007659/ENSMUSG00000003411/ENSMUSG00000023942/ENSMUSG00000025867/ENSMUSG00000007097/ENSMUSG00000019370/ENSMUSG00000055254/ENSMUSG00000000326/ENSMUSG00000030500/ENSMUSG00000026179/ENSMUSG00000047507/ENSMUSG00000030172	14
61	regulation of transcription from RNA polymerase II promoter in response to hypoxia	GO:0061418	3/470	12/22853	0.00165591	0.0357761	0.0287649	ENSMUSG00000059552/ENSMUSG00000021109/ENSMUSG00000038418	3
62	nucleoside triphosphate biosynthetic process	GO:0009142	8/470	79/22853	0.00021926	0.0107412	0.00863623	ENSMUSG00000007659/ENSMUSG00000004040/ENSMUSG00000026817/ENSMUSG00000073435/ENSMUSG00000062683/ENSMUSG00000115338/ENSMUSG00000057411/ENSMUSG00000020638	8
63	cellular response to monoamine stimulus	GO:0071868	6/470	69/22853	0.00294401	0.0492186	0.0395731	ENSMUSG00000029126/ENSMUSG00000028525/ENSMUSG00000020599/ENSMUSG00000042406/ENSMUSG00000025468/ENSMUSG00000038530	6
64	regulation of amine transport	GO:0051952	11/470	117/22853	3.03e-05	0.00354817	0.00285282	ENSMUSG00000031840/ENSMUSG00000018634/ENSMUSG00000003411/ENSMUSG00000022048/ENSMUSG00000026981/ENSMUSG00000026360/ENSMUSG00000020458/ENSMUSG00000038178/ENSMUSG00000024431/ENSMUSG00000021647/ENSMUSG00000038530	11
65	purine nucleoside triphosphate biosynthetic process	GO:0009145	6/470	68/22853	0.00273451	0.047567	0.0382452	ENSMUSG00000007659/ENSMUSG00000004040/ENSMUSG00000073435/ENSMUSG00000062683/ENSMUSG00000115338/ENSMUSG00000057411	6
66	DNA biosynthetic process	GO:0071897	10/470	170/22853	0.00281049	0.0479377	0.0385432	ENSMUSG00000061878/ENSMUSG00000023067/ENSMUSG00000037624/ENSMUSG00000024529/ENSMUSG00000053819/ENSMUSG00000073684/ENSMUSG00000014426/ENSMUSG00000059552/ENSMUSG00000024190/ENSMUSG00000001056	10
67	negative regulation of membrane permeability	GO:1905709	3/470	11/22853	0.0012611	0.0307112	0.0246926	ENSMUSG00000096255/ENSMUSG00000000579/ENSMUSG00000036880	3
68	response to light stimulus	GO:0009416	15/470	320/22853	0.00275762	0.047567	0.0382452	ENSMUSG00000023067/ENSMUSG00000032010/ENSMUSG00000020644/ENSMUSG00000001131/ENSMUSG00000018634/ENSMUSG00000028957/ENSMUSG00000037032/ENSMUSG00000020599/ENSMUSG00000007097/ENSMUSG00000070348/ENSMUSG00000014426/ENSMUSG00000059552/ENSMUSG00000021109/ENSMUSG00000006360/ENSMUSG00000019970	15
69	cellular response to lithium ion	GO:0071285	3/470	14/22853	0.00265723	0.0468406	0.0376611	ENSMUSG00000020644/ENSMUSG00000024778/ENSMUSG00000062515	3
70	regulation of cation transmembrane transport	GO:1904062	20/470	376/22853	0.000114862	0.00793299	0.00637834	ENSMUSG00000018171/ENSMUSG00000034855/ENSMUSG00000020402/ENSMUSG00000028525/ENSMUSG00000026822/ENSMUSG00000031791/ENSMUSG00000026360/ENSMUSG00000020599/ENSMUSG00000050440/ENSMUSG00000038178/ENSMUSG00000007097/ENSMUSG00000079056/ENSMUSG00000019370/ENSMUSG00000057411/ENSMUSG00000053819/ENSMUSG00000025351/ENSMUSG00000019933/ENSMUSG00000069833/ENSMUSG00000032412/ENSMUSG00000038530	20
71	cellular response to unfolded protein	GO:0034620	7/470	90/22853	0.00256319	0.0467477	0.0375865	ENSMUSG00000024539/ENSMUSG00000042406/ENSMUSG00000024079/ENSMUSG00000026864/ENSMUSG00000026628/ENSMUSG00000070348/ENSMUSG00000040435	7
72	multicellular organismal response to stress	GO:0033555	8/470	107/22853	0.0016644	0.0357761	0.0287649	ENSMUSG00000020402/ENSMUSG00000018634/ENSMUSG00000061762/ENSMUSG00000007097/ENSMUSG00000079056/ENSMUSG00000037580/ENSMUSG00000028351/ENSMUSG00000000326	8
73	import into cell	GO:0098657	14/470	229/22853	0.000300011	0.0128974	0.0103699	ENSMUSG00000012428/ENSMUSG00000022094/ENSMUSG00000031089/ENSMUSG00000003411/ENSMUSG00000026822/ENSMUSG00000023942/ENSMUSG00000026360/ENSMUSG00000038178/ENSMUSG00000007097/ENSMUSG00000038894/ENSMUSG00000030500/ENSMUSG00000028645/ENSMUSG00000032412/ENSMUSG00000038530	14
74	regulation of neurotransmitter transport	GO:0051588	9/470	141/22853	0.0026118	0.0468406	0.0376611	ENSMUSG00000061878/ENSMUSG00000031840/ENSMUSG00000007659/ENSMUSG00000003411/ENSMUSG00000025867/ENSMUSG00000019370/ENSMUSG00000055254/ENSMUSG00000026179/ENSMUSG00000047507	9
75	diol metabolic process	GO:0034311	4/470	27/22853	0.0021299	0.0419311	0.0337138	ENSMUSG00000061878/ENSMUSG00000037580/ENSMUSG00000021496/ENSMUSG00000020098	4
76	cellular response to catecholamine stimulus	GO:0071870	6/470	69/22853	0.00294401	0.0492186	0.0395731	ENSMUSG00000029126/ENSMUSG00000028525/ENSMUSG00000020599/ENSMUSG00000042406/ENSMUSG00000025468/ENSMUSG00000038530	6
77	regulation of ion transmembrane transport	GO:0034765	22/470	498/22853	0.000708339	0.0222704	0.017906	ENSMUSG00000018171/ENSMUSG00000034855/ENSMUSG00000037242/ENSMUSG00000020402/ENSMUSG00000028525/ENSMUSG00000026822/ENSMUSG00000031791/ENSMUSG00000026360/ENSMUSG00000020599/ENSMUSG00000050440/ENSMUSG00000038178/ENSMUSG00000007097/ENSMUSG00000079056/ENSMUSG00000019370/ENSMUSG00000057411/ENSMUSG00000053819/ENSMUSG00000025351/ENSMUSG00000019933/ENSMUSG00000069833/ENSMUSG00000050777/ENSMUSG00000032412/…	22
78	gluconeogenesis	GO:0006094	7/470	79/22853	0.00120549	0.0300515	0.0241623	ENSMUSG00000024539/ENSMUSG00000022094/ENSMUSG00000042406/ENSMUSG00000026628/ENSMUSG00000023456/ENSMUSG00000021109/ENSMUSG00000024431	7
79	circadian regulation of gene expression	GO:0032922	9/470	71/22853	1.47e-05	0.00199395	0.00160319	ENSMUSG00000032010/ENSMUSG00000020644/ENSMUSG00000063889/ENSMUSG00000002983/ENSMUSG00000028957/ENSMUSG00000042406/ENSMUSG00000023087/ENSMUSG00000038418/ENSMUSG00000021647	9
80	purine ribonucleoside triphosphate biosynthetic process	GO:0009206	6/470	67/22853	0.00253638	0.0467477	0.0375865	ENSMUSG00000007659/ENSMUSG00000004040/ENSMUSG00000073435/ENSMUSG00000062683/ENSMUSG00000115338/ENSMUSG00000057411	6
81	regulation of mitochondrial membrane permeability	GO:0046902	7/470	60/22853	0.000224302	0.0108619	0.00873326	ENSMUSG00000054428/ENSMUSG00000096255/ENSMUSG00000007659/ENSMUSG00000004040/ENSMUSG00000000579/ENSMUSG00000036880/ENSMUSG00000059552	7
82	short-term memory	GO:0007614	4/470	18/22853	0.000429845	0.0158854	0.0127723	ENSMUSG00000026822/ENSMUSG00000028351/ENSMUSG00000000326/ENSMUSG00000022951	4
83	negative regulation of amine transport	GO:0051953	5/470	37/22853	0.000912257	0.0259685	0.0208794	ENSMUSG00000018634/ENSMUSG00000026981/ENSMUSG00000026360/ENSMUSG00000038178/ENSMUSG00000038530	5
84	response to radiation	GO:0009314	21/470	429/22853	0.000245018	0.0113435	0.00912049	ENSMUSG00000023067/ENSMUSG00000006818/ENSMUSG00000032010/ENSMUSG00000020644/ENSMUSG00000001131/ENSMUSG00000007659/ENSMUSG00000018634/ENSMUSG00000028957/ENSMUSG00000037032/ENSMUSG00000029521/ENSMUSG00000020599/ENSMUSG00000115338/ENSMUSG00000007097/ENSMUSG00000070348/ENSMUSG00000014426/ENSMUSG00000059552/ENSMUSG00000021109/ENSMUSG00000006360/ENSMUSG00000036390/ENSMUSG00000038418/ENSMUSG00000019970	21
85	synaptic vesicle cycle	GO:0099504	12/470	227/22853	0.00272037	0.047567	0.0382452	ENSMUSG00000031840/ENSMUSG00000007659/ENSMUSG00000003411/ENSMUSG00000025867/ENSMUSG00000024511/ENSMUSG00000019370/ENSMUSG00000004319/ENSMUSG00000030500/ENSMUSG00000035566/ENSMUSG00000030172/ENSMUSG00000047139/ENSMUSG00000062825	12
86	positive regulation of nuclear-transcribed mRNA poly(A) tail shortening	GO:0060213	3/470	13/22853	0.00211999	0.0419311	0.0337138	ENSMUSG00000044786/ENSMUSG00000071662/ENSMUSG00000022283	3
87	regulation of muscle system process	GO:0090257	14/470	255/22853	0.000871675	0.0256809	0.0206481	ENSMUSG00000061878/ENSMUSG00000028967/ENSMUSG00000028525/ENSMUSG00000031791/ENSMUSG00000026360/ENSMUSG00000072772/ENSMUSG00000050440/ENSMUSG00000007097/ENSMUSG00000019370/ENSMUSG00000053819/ENSMUSG00000071657/ENSMUSG00000024431/ENSMUSG00000064179/ENSMUSG00000038530	14
88	ATP metabolic process	GO:0046034	16/470	258/22853	9.63e-05	0.00712066	0.00572521	ENSMUSG00000054428/ENSMUSG00000024038/ENSMUSG00000007659/ENSMUSG00000004040/ENSMUSG00000027613/ENSMUSG00000026895/ENSMUSG00000026817/ENSMUSG00000062683/ENSMUSG00000007097/ENSMUSG00000051671/ENSMUSG00000063229/ENSMUSG00000023456/ENSMUSG00000057411/ENSMUSG00000059552/ENSMUSG00000021109/ENSMUSG00000026819	16
89	response to wounding	GO:0009611	23/470	495/22853	0.000267158	0.0121026	0.00973079	ENSMUSG00000023067/ENSMUSG00000006818/ENSMUSG00000031840/ENSMUSG00000001131/ENSMUSG00000033860/ENSMUSG00000044786/ENSMUSG00000021134/ENSMUSG00000031255/ENSMUSG00000085148/ENSMUSG00000020458/ENSMUSG00000096145/ENSMUSG00000024529/ENSMUSG00000074743/ENSMUSG00000019933/ENSMUSG00000022912/ENSMUSG00000021109/ENSMUSG00000070473/ENSMUSG00000026131/ENSMUSG00000092274/ENSMUSG00000047139/ENSMUSG00000062825/…	23
90	rhythmic process	GO:0048511	16/470	306/22853	0.000651176	0.0211031	0.0169675	ENSMUSG00000032010/ENSMUSG00000020644/ENSMUSG00000063889/ENSMUSG00000024778/ENSMUSG00000056749/ENSMUSG00000002983/ENSMUSG00000028957/ENSMUSG00000025225/ENSMUSG00000026204/ENSMUSG00000042406/ENSMUSG00000036192/ENSMUSG00000055254/ENSMUSG00000023087/ENSMUSG00000059552/ENSMUSG00000038418/ENSMUSG00000021647	16
91	mitochondrial membrane organization	GO:0007006	9/470	109/22853	0.000422631	0.0158854	0.0127723	ENSMUSG00000054428/ENSMUSG00000096255/ENSMUSG00000007659/ENSMUSG00000004040/ENSMUSG00000000579/ENSMUSG00000049760/ENSMUSG00000019370/ENSMUSG00000036880/ENSMUSG00000059552	9
92	reactive oxygen species metabolic process	GO:0072593	16/470	243/22853	4.75e-05	0.00434665	0.00349483	ENSMUSG00000023067/ENSMUSG00000029380/ENSMUSG00000006818/ENSMUSG00000054428/ENSMUSG00000020402/ENSMUSG00000004040/ENSMUSG00000027613/ENSMUSG00000032000/ENSMUSG00000026822/ENSMUSG00000060803/ENSMUSG00000051483/ENSMUSG00000037580/ENSMUSG00000004319/ENSMUSG00000059552/ENSMUSG00000021109/ENSMUSG00000036390	16
93	regulation of membrane permeability	GO:0090559	8/470	85/22853	0.000363385	0.0145777	0.0117209	ENSMUSG00000054428/ENSMUSG00000096255/ENSMUSG00000007659/ENSMUSG00000004040/ENSMUSG00000000579/ENSMUSG00000036880/ENSMUSG00000059552/ENSMUSG00000070473	8
94	late endosome	GO:0005770	15/476	240/22838	0.000167639	0.00562234	0.00481876	ENSMUSG00000046879/ENSMUSG00000029126/ENSMUSG00000022094/ENSMUSG00000046718/ENSMUSG00000018634/ENSMUSG00000028062/ENSMUSG00000024511/ENSMUSG00000022500/ENSMUSG00000050552/ENSMUSG00000044252/ENSMUSG00000025351/ENSMUSG00000004319/ENSMUSG00000029826/ENSMUSG00000047507/ENSMUSG00000021477	15
95	exocytic vesicle membrane	GO:0099501	7/476	81/22838	0.00150676	0.0273728	0.0234605	ENSMUSG00000031840/ENSMUSG00000007659/ENSMUSG00000003411/ENSMUSG00000019370/ENSMUSG00000004319/ENSMUSG00000033981/ENSMUSG00000030500	7
96	synaptic vesicle membrane	GO:0030672	7/476	81/22838	0.00150676	0.0273728	0.0234605	ENSMUSG00000031840/ENSMUSG00000007659/ENSMUSG00000003411/ENSMUSG00000019370/ENSMUSG00000004319/ENSMUSG00000033981/ENSMUSG00000030500	7
97	distal axon	GO:0150034	20/476	371/22838	0.00011471	0.004286	0.00367342	ENSMUSG00000031840/ENSMUSG00000096255/ENSMUSG00000000579/ENSMUSG00000037624/ENSMUSG00000022048/ENSMUSG00000037032/ENSMUSG00000025867/ENSMUSG00000020458/ENSMUSG00000026204/ENSMUSG00000027940/ENSMUSG00000079056/ENSMUSG00000019370/ENSMUSG00000055254/ENSMUSG00000004319/ENSMUSG00000033981/ENSMUSG00000055421/ENSMUSG00000026473/ENSMUSG00000021587/ENSMUSG00000028300/ENSMUSG00000062825	20
98	axon terminus	GO:0043679	12/476	188/22838	0.000610621	0.0139554	0.0119608	ENSMUSG00000031840/ENSMUSG00000037624/ENSMUSG00000022048/ENSMUSG00000025867/ENSMUSG00000026204/ENSMUSG00000079056/ENSMUSG00000055254/ENSMUSG00000004319/ENSMUSG00000033981/ENSMUSG00000026473/ENSMUSG00000021587/ENSMUSG00000062825	12
99	intrinsic component of synaptic vesicle membrane	GO:0098563	4/476	25/22838	0.00166524	0.0290419	0.024891	ENSMUSG00000031840/ENSMUSG00000003411/ENSMUSG00000004319/ENSMUSG00000030500	4
100	synaptic vesicle	GO:0008021	11/476	205/22838	0.00397039	0.0480858	0.0412131	ENSMUSG00000061878/ENSMUSG00000031840/ENSMUSG00000020402/ENSMUSG00000007659/ENSMUSG00000003411/ENSMUSG00000028525/ENSMUSG00000019370/ENSMUSG00000004319/ENSMUSG00000033981/ENSMUSG00000030500/ENSMUSG00000030172	11
101	mitochondrial inner membrane	GO:0005743	23/476	458/22838	0.000105075	0.004286	0.00367342	ENSMUSG00000006818/ENSMUSG00000020641/ENSMUSG00000024038/ENSMUSG00000020402/ENSMUSG00000003762/ENSMUSG00000007659/ENSMUSG00000004040/ENSMUSG00000026895/ENSMUSG00000049760/ENSMUSG00000062683/ENSMUSG00000026500/ENSMUSG00000033213/ENSMUSG00000040048/ENSMUSG00000026032/ENSMUSG00000032047/ENSMUSG00000025486/ENSMUSG00000036880/ENSMUSG00000070283/ENSMUSG00000070394/ENSMUSG00000024132/ENSMUSG00000054312/…	23
102	late endosome membrane	GO:0031902	8/476	69/22838	9.22e-05	0.004286	0.00367342	ENSMUSG00000022094/ENSMUSG00000028062/ENSMUSG00000024511/ENSMUSG00000022500/ENSMUSG00000050552/ENSMUSG00000025351/ENSMUSG00000004319/ENSMUSG00000047507	8
103	apical part of cell	GO:0045177	20/476	481/22838	0.0028775	0.0403581	0.0345899	ENSMUSG00000025492/ENSMUSG00000037242/ENSMUSG00000024778/ENSMUSG00000022094/ENSMUSG00000046718/ENSMUSG00000018634/ENSMUSG00000037624/ENSMUSG00000022146/ENSMUSG00000023942/ENSMUSG00000031255/ENSMUSG00000024511/ENSMUSG00000062252/ENSMUSG00000050440/ENSMUSG00000027340/ENSMUSG00000004319/ENSMUSG00000028645/ENSMUSG00000038301/ENSMUSG00000021477/ENSMUSG00000032412/ENSMUSG00000062825	20
104	neuron projection terminus	GO:0044306	13/476	210/22838	0.000491199	0.0118979	0.0101974	ENSMUSG00000031840/ENSMUSG00000037624/ENSMUSG00000022048/ENSMUSG00000025867/ENSMUSG00000026204/ENSMUSG00000047787/ENSMUSG00000079056/ENSMUSG00000055254/ENSMUSG00000004319/ENSMUSG00000033981/ENSMUSG00000026473/ENSMUSG00000021587/ENSMUSG00000062825	13
105	exocytic vesicle	GO:0070382	12/476	228/22838	0.00313932	0.041477	0.0355489	ENSMUSG00000061878/ENSMUSG00000031840/ENSMUSG00000020402/ENSMUSG00000007659/ENSMUSG00000003411/ENSMUSG00000028525/ENSMUSG00000031255/ENSMUSG00000019370/ENSMUSG00000004319/ENSMUSG00000033981/ENSMUSG00000030500/ENSMUSG00000030172	12
106	myelin sheath	GO:0043209	13/476	216/22838	0.000640154	0.0139554	0.0119608	ENSMUSG00000006818/ENSMUSG00000020402/ENSMUSG00000022048/ENSMUSG00000072235/ENSMUSG00000020458/ENSMUSG00000007097/ENSMUSG00000023004/ENSMUSG00000026864/ENSMUSG00000019370/ENSMUSG00000029059/ENSMUSG00000001270/ENSMUSG00000026473/ENSMUSG00000062825	13
107	presynapse	GO:0098793	23/476	490/22838	0.00027951	0.00770171	0.00660093	ENSMUSG00000061878/ENSMUSG00000031840/ENSMUSG00000020402/ENSMUSG00000007659/ENSMUSG00000037624/ENSMUSG00000003411/ENSMUSG00000028525/ENSMUSG00000022048/ENSMUSG00000037032/ENSMUSG00000025867/ENSMUSG00000026204/ENSMUSG00000079056/ENSMUSG00000019370/ENSMUSG00000055254/ENSMUSG00000004319/ENSMUSG00000033981/ENSMUSG00000030500/ENSMUSG00000026473/ENSMUSG00000028645/ENSMUSG00000021587/ENSMUSG00000035566/…	23
108	growth cone	GO:0030426	11/476	201/22838	0.00342129	0.0426194	0.036528	ENSMUSG00000096255/ENSMUSG00000000579/ENSMUSG00000022048/ENSMUSG00000037032/ENSMUSG00000020458/ENSMUSG00000027940/ENSMUSG00000019370/ENSMUSG00000055254/ENSMUSG00000033981/ENSMUSG00000055421/ENSMUSG00000028300	11
109	cell-cell contact zone	GO:0044291	7/476	89/22838	0.00259102	0.0389546	0.033387	ENSMUSG00000050440/ENSMUSG00000007097/ENSMUSG00000053819/ENSMUSG00000055421/ENSMUSG00000069833/ENSMUSG00000028645/ENSMUSG00000026131	7
110	MAP kinase phosphatase activity	GO:0033549	4/463	18/22360	0.000440939	0.0268572	0.0234183	ENSMUSG00000039661/ENSMUSG00000024190/ENSMUSG00000027368/ENSMUSG00000018648	4
111	snoRNA binding	GO:0030515	6/463	32/22360	4.38e-05	0.00808147	0.00704669	ENSMUSG00000039236/ENSMUSG00000026020/ENSMUSG00000022516/ENSMUSG00000027405/ENSMUSG00000020075/ENSMUSG00000001056	6
112	core promoter sequence-specific DNA binding	GO:0001046	7/463	48/22360	5.51e-05	0.00808147	0.00704669	ENSMUSG00000016559/ENSMUSG00000037894/ENSMUSG00000026104/ENSMUSG00000079056/ENSMUSG00000059552/ENSMUSG00000024431/ENSMUSG00000038418	7
113	RNA polymerase II core promoter sequence-specific DNA binding	GO:0000979	4/463	21/22360	0.00082104	0.0392926	0.0342614	ENSMUSG00000016559/ENSMUSG00000037894/ENSMUSG00000026104/ENSMUSG00000038418	4
114	molecular function inhibitor activity	GO:0140678	10/463	139/22360	0.000650392	0.0335202	0.0292281	ENSMUSG00000020644/ENSMUSG00000054428/ENSMUSG00000001131/ENSMUSG00000037624/ENSMUSG00000050440/ENSMUSG00000022906/ENSMUSG00000019370/ENSMUSG00000053819/ENSMUSG00000019933/ENSMUSG00000049502	10
115	antioxidant activity	GO:0016209	8/463	82/22360	0.000296919	0.0248669	0.0216829	ENSMUSG00000032802/ENSMUSG00000006818/ENSMUSG00000060803/ENSMUSG00000041571/ENSMUSG00000026688/ENSMUSG00000029059/ENSMUSG00000056071/ENSMUSG00000056054	8

## Sheet: Gonad_Revigo
	symbol	ID.x	GeneRatio.x	BgRatio.x	pvalue.x	p.adjust.x	qvalue.x	geneID.x	Count.x
1	vascular associated smooth muscle cell proliferation	GO:1990874	3/144	62/22853	0.00706399	0.0392012	0.0293428	ENSMUSG00000026185/ENSMUSG00000023067/ENSMUSG00000052684	3
2	positive regulation of JNK cascade	GO:0046330	4/144	97/22853	0.00332952	0.0219611	0.0164382	ENSMUSG00000031639/ENSMUSG00000032508/ENSMUSG00000021453/ENSMUSG00000015312	4
3	regulation of leukocyte differentiation	GO:1902105	7/144	319/22853	0.00417454	0.0264427	0.0197928	ENSMUSG00000001123/ENSMUSG00000115338/ENSMUSG00000018899/ENSMUSG00000038037/ENSMUSG00000015053/ENSMUSG00000035042/ENSMUSG00000052684	7
4	negative regulation of T cell activation	GO:0050868	4/144	131/22853	0.00955876	0.0495902	0.0371191	ENSMUSG00000001123/ENSMUSG00000016496/ENSMUSG00000018899/ENSMUSG00000038037	4
5	regulation of fibroblast proliferation	GO:0048145	4/144	108/22853	0.00488352	0.0300814	0.0225165	ENSMUSG00000063268/ENSMUSG00000030717/ENSMUSG00000023067/ENSMUSG00000052684	4
6	regulation of type B pancreatic cell proliferation	GO:0061469	3/144	15/22853	0.00010546	0.00133225	0.000997212	ENSMUSG00000030717/ENSMUSG00000028967/ENSMUSG00000023034	3
7	regulation of programmed necrotic cell death	GO:0062098	2/144	22/22853	0.00838596	0.0446453	0.0334177	ENSMUSG00000027514/ENSMUSG00000030717	2
8	regulation of stress-activated MAPK cascade	GO:0032872	5/144	198/22853	0.0084672	0.0449707	0.0336613	ENSMUSG00000024079/ENSMUSG00000031639/ENSMUSG00000032508/ENSMUSG00000021453/ENSMUSG00000015312	5
9	endothelial cell proliferation	GO:0001935	5/144	181/22853	0.00585293	0.0342595	0.0256438	ENSMUSG00000026104/ENSMUSG00000004040/ENSMUSG00000015053/ENSMUSG00000023034/ENSMUSG00000052684	5
10	positive regulation of stress-activated protein kinase signaling cascade	GO:0070304	5/144	133/22853	0.00156097	0.0120356	0.00900888	ENSMUSG00000024079/ENSMUSG00000031639/ENSMUSG00000032508/ENSMUSG00000021453/ENSMUSG00000015312	5
11	stress-activated protein kinase signaling cascade	GO:0031098	6/144	248/22853	0.0049393	0.0302583	0.0226488	ENSMUSG00000024079/ENSMUSG00000031639/ENSMUSG00000032508/ENSMUSG00000028967/ENSMUSG00000021453/ENSMUSG00000015312	6
12	regulation of protein autophosphorylation	GO:0031952	3/144	46/22853	0.00305049	0.0205449	0.0153782	ENSMUSG00000030681/ENSMUSG00000028967/ENSMUSG00000052684	3
13	myeloid leukocyte mediated immunity	GO:0002444	4/144	122/22853	0.00748227	0.0411065	0.0307689	ENSMUSG00000040296/ENSMUSG00000029380/ENSMUSG00000032508/ENSMUSG00000015053	4
14	regulation of vascular associated smooth muscle cell proliferation	GO:1904705	3/144	61/22853	0.00675292	0.0382266	0.0286133	ENSMUSG00000026185/ENSMUSG00000023067/ENSMUSG00000052684	3
15	negative regulation of purine nucleotide metabolic process	GO:1900543	2/144	23/22853	0.00914695	0.0477864	0.0357689	ENSMUSG00000004040/ENSMUSG00000030717	2
16	fibroblast proliferation	GO:0048144	4/144	111/22853	0.0053792	0.0321601	0.0240724	ENSMUSG00000063268/ENSMUSG00000030717/ENSMUSG00000023067/ENSMUSG00000052684	4
17	type B pancreatic cell proliferation	GO:0044342	5/144	28/22853	8.1e-07	1.93e-05	1.44e-05	ENSMUSG00000030717/ENSMUSG00000028967/ENSMUSG00000023034/ENSMUSG00000026185/ENSMUSG00000044734	5
18	positive regulation of endothelial cell proliferation	GO:0001938	4/144	99/22853	0.00358258	0.0232867	0.0174305	ENSMUSG00000004040/ENSMUSG00000015053/ENSMUSG00000023034/ENSMUSG00000052684	4
19	mammary gland involution	GO:0060056	2/144	11/22853	0.00208929	0.0152669	0.0114275	ENSMUSG00000003051/ENSMUSG00000026185	2
20	positive regulation of stress-activated MAPK cascade	GO:0032874	5/144	131/22853	0.00145993	0.011414	0.00854355	ENSMUSG00000024079/ENSMUSG00000031639/ENSMUSG00000032508/ENSMUSG00000021453/ENSMUSG00000015312	5
21	regulation of stress-activated protein kinase signaling cascade	GO:0070302	5/144	201/22853	0.00900051	0.0475771	0.0356123	ENSMUSG00000024079/ENSMUSG00000031639/ENSMUSG00000032508/ENSMUSG00000021453/ENSMUSG00000015312	5

## Sheet: Mel_Revigo
	symbol	ID.x	GeneRatio.x	BgRatio.x	pvalue.x	p.adjust.x	qvalue.x	geneID.x	Count.x
1	autophagosome assembly	GO:0000045	5/165	95/22853	0.000633794	0.00851641	0.00643684	ENSMUSG00000046879/ENSMUSG00000078853/ENSMUSG00000018171/ENSMUSG00000028879/ENSMUSG00000029467	5
2	response to nutrient levels	GO:0031667	9/165	359/22853	0.00123419	0.0138665	0.0104805	ENSMUSG00000073489/ENSMUSG00000021342/ENSMUSG00000037428/ENSMUSG00000024778/ENSMUSG00000024079/ENSMUSG00000029752/ENSMUSG00000042406/ENSMUSG00000015568/ENSMUSG00000026473	9
3	regulation of cell cycle G1/S phase transition	GO:1902806	5/165	150/22853	0.00471585	0.0334102	0.025252	ENSMUSG00000035385/ENSMUSG00000026817/ENSMUSG00000079197/ENSMUSG00000022216/ENSMUSG00000039057	5
4	regulation of activated T cell proliferation	GO:0046006	3/165	45/22853	0.00419887	0.0309305	0.0233778	ENSMUSG00000047139/ENSMUSG00000020612/ENSMUSG00000016496	3
5	purine nucleoside monophosphate catabolic process	GO:0009128	2/165	16/22853	0.0058179	0.0376684	0.0284704	ENSMUSG00000115338/ENSMUSG00000024066	2
6	purine deoxyribonucleoside monophosphate catabolic process	GO:0009172	2/165	11/22853	0.00273045	0.0228878	0.017299	ENSMUSG00000115338/ENSMUSG00000024066	2
7	retrograde trans-synaptic signaling	GO:0098917	2/165	15/22853	0.0051148	0.0346932	0.0262217	ENSMUSG00000024261/ENSMUSG00000027533	2
8	negative regulation of epithelial cell proliferation	GO:0050680	5/165	170/22853	0.00792785	0.047109	0.0356058	ENSMUSG00000060802/ENSMUSG00000035385/ENSMUSG00000026104/ENSMUSG00000021342/ENSMUSG00000024066	5
9	cell-cell adhesion mediated by integrin	GO:0033631	2/165	18/22853	0.00734802	0.0445541	0.0336747	ENSMUSG00000047139/ENSMUSG00000035042	2
10	negative regulation of secretion	GO:0051048	6/165	199/22853	0.00329286	0.0262057	0.0198067	ENSMUSG00000024261/ENSMUSG00000020641/ENSMUSG00000030341/ENSMUSG00000001123/ENSMUSG00000033685/ENSMUSG00000031255	6
11	autophagosome organization	GO:1905037	5/165	101/22853	0.000836926	0.0103369	0.0078128	ENSMUSG00000046879/ENSMUSG00000078853/ENSMUSG00000018171/ENSMUSG00000028879/ENSMUSG00000029467	5
12	lymphocyte apoptotic process	GO:0070227	5/165	104/22853	0.000955003	0.0112497	0.00850269	ENSMUSG00000047139/ENSMUSG00000024778/ENSMUSG00000115338/ENSMUSG00000016496/ENSMUSG00000035042	5
13	negative regulation of cell motility	GO:2000146	7/165	306/22853	0.00694877	0.0433124	0.0327362	ENSMUSG00000025492/ENSMUSG00000046718/ENSMUSG00000004040/ENSMUSG00000001131/ENSMUSG00000035385/ENSMUSG00000037242/ENSMUSG00000024778	7
14	striated muscle adaptation	GO:0014888	3/165	50/22853	0.00564935	0.0371164	0.0280532	ENSMUSG00000028967/ENSMUSG00000028063/ENSMUSG00000029467	3
15	negative regulation of lymphocyte proliferation	GO:0050672	4/165	92/22853	0.00447251	0.0319772	0.0241689	ENSMUSG00000047139/ENSMUSG00000020612/ENSMUSG00000001123/ENSMUSG00000016496	4
16	positive regulation of T cell proliferation	GO:0042102	4/165	104/22853	0.00688677	0.043127	0.0325961	ENSMUSG00000047139/ENSMUSG00000115338/ENSMUSG00000016496/ENSMUSG00000035042	4
17	cold-induced thermogenesis	GO:0106106	6/165	147/22853	0.000706894	0.00922066	0.00696912	ENSMUSG00000026822/ENSMUSG00000027533/ENSMUSG00000033685/ENSMUSG00000024526/ENSMUSG00000021453/ENSMUSG00000042406	6
18	neuron apoptotic process	GO:0051402	8/165	308/22853	0.00183821	0.0179393	0.0135588	ENSMUSG00000026822/ENSMUSG00000035385/ENSMUSG00000031284/ENSMUSG00000030341/ENSMUSG00000021190/ENSMUSG00000024778/ENSMUSG00000031765/ENSMUSG00000042406	8
19	regulation of osteoblast differentiation	GO:0045667	5/165	158/22853	0.00586135	0.0378581	0.0286138	ENSMUSG00000025492/ENSMUSG00000073489/ENSMUSG00000028063/ENSMUSG00000071637/ENSMUSG00000042406	5
20	intrinsic apoptotic signaling pathway by p53 class mediator	GO:0072332	4/165	82/22853	0.00295953	0.0244252	0.018461	ENSMUSG00000073489/ENSMUSG00000053175/ENSMUSG00000025647/ENSMUSG00000029521	4
21	intrinsic apoptotic signaling pathway	GO:0097193	8/165	308/22853	0.00183821	0.0179393	0.0135588	ENSMUSG00000073489/ENSMUSG00000053175/ENSMUSG00000025647/ENSMUSG00000030341/ENSMUSG00000003541/ENSMUSG00000029521/ENSMUSG00000115338/ENSMUSG00000042406	8
22	cellular extravasation	GO:0045123	4/165	79/22853	0.0025851	0.0224127	0.0169399	ENSMUSG00000035385/ENSMUSG00000055447/ENSMUSG00000037405/ENSMUSG00000035042	4
23	dAMP metabolic process	GO:0046053	2/165	10/22853	0.00224463	0.0202775	0.015326	ENSMUSG00000115338/ENSMUSG00000024066	2
24	cardiac muscle hypertrophy in response to stress	GO:0014898	3/165	26/22853	0.000850456	0.0103369	0.0078128	ENSMUSG00000028967/ENSMUSG00000028063/ENSMUSG00000029467	3
25	T cell extravasation	GO:0072683	3/165	13/22853	0.000100228	0.00184834	0.001397	ENSMUSG00000035385/ENSMUSG00000037405/ENSMUSG00000035042	3
26	negative regulation of secretion by cell	GO:1903531	6/165	170/22853	0.00149771	0.0155228	0.0117324	ENSMUSG00000024261/ENSMUSG00000020641/ENSMUSG00000030341/ENSMUSG00000001123/ENSMUSG00000033685/ENSMUSG00000031255	6
27	purine deoxyribonucleoside monophosphate metabolic process	GO:0009170	2/165	15/22853	0.0051148	0.0346932	0.0262217	ENSMUSG00000115338/ENSMUSG00000024066	2
28	positive regulation of osteoblast differentiation	GO:0045669	4/165	77/22853	0.00235441	0.0210559	0.0159144	ENSMUSG00000025492/ENSMUSG00000073489/ENSMUSG00000028063/ENSMUSG00000071637	4
29	cardiac muscle hypertrophy	GO:0003300	4/165	104/22853	0.00688677	0.043127	0.0325961	ENSMUSG00000028967/ENSMUSG00000030341/ENSMUSG00000028063/ENSMUSG00000029467	4
30	response to cold	GO:0009409	3/165	47/22853	0.0047479	0.0334102	0.025252	ENSMUSG00000037428/ENSMUSG00000033685/ENSMUSG00000024526	3
31	negative regulation of tumor necrosis factor superfamily cytokine production	GO:1903556	5/165	69/22853	0.000142908	0.0024814	0.00187548	ENSMUSG00000047139/ENSMUSG00000028967/ENSMUSG00000053175/ENSMUSG00000024526/ENSMUSG00000016496	5
32	positive regulation of leukocyte chemotaxis	GO:0002690	4/165	98/22853	0.00559292	0.0368362	0.0278414	ENSMUSG00000034855/ENSMUSG00000035385/ENSMUSG00000021190/ENSMUSG00000035042	4
33	negative regulation of ERBB signaling pathway	GO:1901185	3/165	30/22853	0.00130022	0.0141333	0.0106822	ENSMUSG00000028967/ENSMUSG00000030681/ENSMUSG00000021190	3
34	allantoin metabolic process	GO:0000255	2/165	13/22853	0.00383573	0.0288922	0.0218372	ENSMUSG00000115338/ENSMUSG00000024066	2
35	regulation of lymphocyte apoptotic process	GO:0070228	4/165	80/22853	0.00270607	0.0228878	0.017299	ENSMUSG00000047139/ENSMUSG00000115338/ENSMUSG00000016496/ENSMUSG00000035042	4
36	regulation of protein stability	GO:0031647	7/165	307/22853	0.00706887	0.043654	0.0329944	ENSMUSG00000046879/ENSMUSG00000078853/ENSMUSG00000032010/ENSMUSG00000028063/ENSMUSG00000028879/ENSMUSG00000029521/ENSMUSG00000059714	7
37	negative regulation of lymphocyte activation	GO:0051250	5/165	168/22853	0.00755277	0.0454867	0.0343796	ENSMUSG00000047139/ENSMUSG00000020612/ENSMUSG00000024778/ENSMUSG00000001123/ENSMUSG00000016496	5
38	extrinsic apoptotic signaling pathway	GO:0097191	7/165	239/22853	0.00179982	0.0176939	0.0133733	ENSMUSG00000026822/ENSMUSG00000037405/ENSMUSG00000064215/ENSMUSG00000013698/ENSMUSG00000028063/ENSMUSG00000024778/ENSMUSG00000023043	7
39	tumor necrosis factor-mediated signaling pathway	GO:0033209	4/165	73/22853	0.00193629	0.0184916	0.0139762	ENSMUSG00000026104/ENSMUSG00000030341/ENSMUSG00000023043/ENSMUSG00000021025	4
40	negative regulation of T cell proliferation	GO:0042130	4/165	75/22853	0.0021383	0.0202043	0.0152708	ENSMUSG00000047139/ENSMUSG00000020612/ENSMUSG00000001123/ENSMUSG00000016496	4
41	purine nucleoside monophosphate metabolic process	GO:0009126	3/165	42/22853	0.00345101	0.0273018	0.0206351	ENSMUSG00000026817/ENSMUSG00000115338/ENSMUSG00000024066	3
42	dGMP metabolic process	GO:0046054	2/165	13/22853	0.00383573	0.0288922	0.0218372	ENSMUSG00000115338/ENSMUSG00000024066	2
43	muscle hypertrophy	GO:0014896	4/165	110/22853	0.00836467	0.0488945	0.0369553	ENSMUSG00000028967/ENSMUSG00000030341/ENSMUSG00000028063/ENSMUSG00000029467	4
44	purine ribonucleoside monophosphate metabolic process	GO:0009167	3/165	39/22853	0.00279103	0.0231777	0.0175181	ENSMUSG00000026817/ENSMUSG00000115338/ENSMUSG00000024066	3
45	protein stabilization	GO:0050821	6/165	190/22853	0.00262016	0.0224561	0.0169727	ENSMUSG00000046879/ENSMUSG00000078853/ENSMUSG00000032010/ENSMUSG00000028879/ENSMUSG00000029521/ENSMUSG00000059714	6
46	negative regulation of protein binding	GO:0032091	4/165	98/22853	0.00559292	0.0368362	0.0278414	ENSMUSG00000060802/ENSMUSG00000045932/ENSMUSG00000026088/ENSMUSG00000029467	4
47	purine nucleoside catabolic process	GO:0006152	2/165	12/22853	0.00326103	0.0261078	0.0197327	ENSMUSG00000115338/ENSMUSG00000024066	2
48	positive regulation of chemokine (C-X-C motif) ligand 2 production	GO:2000343	2/165	13/22853	0.00383573	0.0288922	0.0218372	ENSMUSG00000035042/ENSMUSG00000015568	2
49	regulation of cardiac muscle adaptation	GO:0010612	2/165	10/22853	0.00224463	0.0202775	0.015326	ENSMUSG00000028967/ENSMUSG00000028063	2
50	negative regulation of muscle hypertrophy	GO:0014741	3/165	35/22853	0.00204143	0.0193574	0.0146306	ENSMUSG00000028967/ENSMUSG00000030341/ENSMUSG00000028063	3
51	purine ribonucleoside metabolic process	GO:0046128	3/165	27/22853	0.000951714	0.0112497	0.00850269	ENSMUSG00000026817/ENSMUSG00000115338/ENSMUSG00000024066	3
52	regulation of neuron apoptotic process	GO:0043523	8/165	275/22853	0.000896112	0.0107937	0.00815806	ENSMUSG00000026822/ENSMUSG00000035385/ENSMUSG00000031284/ENSMUSG00000030341/ENSMUSG00000021190/ENSMUSG00000024778/ENSMUSG00000031765/ENSMUSG00000042406	8
53	regulation of calcium ion transport	GO:0051924	7/165	286/22853	0.00485123	0.0339586	0.0256665	ENSMUSG00000034855/ENSMUSG00000035385/ENSMUSG00000037405/ENSMUSG00000032010/ENSMUSG00000018171/ENSMUSG00000031791/ENSMUSG00000035042	7
54	striated muscle hypertrophy	GO:0014897	4/165	108/22853	0.00785096	0.0468604	0.0354179	ENSMUSG00000028967/ENSMUSG00000030341/ENSMUSG00000028063/ENSMUSG00000029467	4
55	regulation of G1/S transition of mitotic cell cycle	GO:2000045	5/165	128/22853	0.00239273	0.0213272	0.0161194	ENSMUSG00000035385/ENSMUSG00000026817/ENSMUSG00000079197/ENSMUSG00000022216/ENSMUSG00000039057	5
56	negative regulation of cell migration	GO:0030336	7/165	293/22853	0.00552183	0.0367298	0.027761	ENSMUSG00000025492/ENSMUSG00000046718/ENSMUSG00000004040/ENSMUSG00000001131/ENSMUSG00000035385/ENSMUSG00000037242/ENSMUSG00000024778	7
57	deoxyribonucleoside metabolic process	GO:0009120	2/165	13/22853	0.00383573	0.0288922	0.0218372	ENSMUSG00000115338/ENSMUSG00000024066	2
58	negative regulation of endothelial cell proliferation	GO:0001937	4/165	69/22853	0.0015726	0.0161116	0.0121774	ENSMUSG00000035385/ENSMUSG00000026104/ENSMUSG00000021342/ENSMUSG00000024066	4
59	positive regulation of cell aging	GO:0090343	2/165	15/22853	0.0051148	0.0346932	0.0262217	ENSMUSG00000060802/ENSMUSG00000028063	2
60	cardiac muscle adaptation	GO:0014887	3/165	27/22853	0.000951714	0.0112497	0.00850269	ENSMUSG00000028967/ENSMUSG00000028063/ENSMUSG00000029467	3
61	purine nucleoside metabolic process	GO:0042278	3/165	34/22853	0.00187633	0.0180478	0.0136408	ENSMUSG00000026817/ENSMUSG00000115338/ENSMUSG00000024066	3
62	mRNA transcription by RNA polymerase II	GO:0042789	2/165	14/22853	0.00445387	0.0319772	0.0241689	ENSMUSG00000004040/ENSMUSG00000042406	2
63	activated T cell proliferation	GO:0050798	3/165	53/22853	0.00664669	0.0418194	0.0316078	ENSMUSG00000047139/ENSMUSG00000020612/ENSMUSG00000016496	3
64	regulation of cold-induced thermogenesis	GO:0120161	6/165	145/22853	0.000657895	0.00870897	0.00658238	ENSMUSG00000026822/ENSMUSG00000027533/ENSMUSG00000033685/ENSMUSG00000024526/ENSMUSG00000021453/ENSMUSG00000042406	6
65	dGMP catabolic process	GO:0046055	2/165	10/22853	0.00224463	0.0202775	0.015326	ENSMUSG00000115338/ENSMUSG00000024066	2
66	purine ribonucleoside monophosphate catabolic process	GO:0009169	2/165	15/22853	0.0051148	0.0346932	0.0262217	ENSMUSG00000115338/ENSMUSG00000024066	2
67	glycosyl compound biosynthetic process	GO:1901659	2/165	12/22853	0.00326103	0.0261078	0.0197327	ENSMUSG00000026817/ENSMUSG00000115338	2
68	regulation of mitotic cell cycle	GO:0007346	10/165	461/22853	0.00196675	0.0187156	0.0141455	ENSMUSG00000035385/ENSMUSG00000026817/ENSMUSG00000079197/ENSMUSG00000032010/ENSMUSG00000003541/ENSMUSG00000021190/ENSMUSG00000022216/ENSMUSG00000039057/ENSMUSG00000029521/ENSMUSG00000029752	10
69	positive regulation of cold-induced thermogenesis	GO:0120162	4/165	97/22853	0.00539444	0.0360618	0.0272561	ENSMUSG00000026822/ENSMUSG00000027533/ENSMUSG00000033685/ENSMUSG00000021453	4
70	nuclear transport	GO:0051169	8/165	326/22853	0.00261114	0.0224508	0.0169687	ENSMUSG00000004040/ENSMUSG00000079363/ENSMUSG00000053175/ENSMUSG00000064215/ENSMUSG00000030341/ENSMUSG00000003541/ENSMUSG00000028063/ENSMUSG00000021025	8
71	sequestering of triglyceride	GO:0030730	2/165	18/22853	0.00734802	0.0445541	0.0336747	ENSMUSG00000024526/ENSMUSG00000015568	2
72	regulation of cell-cell adhesion mediated by integrin	GO:0033632	2/165	12/22853	0.00326103	0.0261078	0.0197327	ENSMUSG00000047139/ENSMUSG00000035042	2
73	regulation of cysteine-type endopeptidase activity	GO:2000116	6/165	238/22853	0.00776797	0.0464688	0.0351219	ENSMUSG00000073489/ENSMUSG00000026104/ENSMUSG00000021190/ENSMUSG00000024778/ENSMUSG00000096727/ENSMUSG00000024066	6
74	purine-containing compound biosynthetic process	GO:0072522	5/165	172/22853	0.00831569	0.0488707	0.0369372	ENSMUSG00000029561/ENSMUSG00000004040/ENSMUSG00000052776/ENSMUSG00000026817/ENSMUSG00000115338	5
75	regulation of muscle adaptation	GO:0043502	4/165	101/22853	0.00621749	0.0396792	0.0299902	ENSMUSG00000028967/ENSMUSG00000030341/ENSMUSG00000028063/ENSMUSG00000029467	4
76	negative regulation of receptor binding	GO:1900121	2/165	13/22853	0.00383573	0.0288922	0.0218372	ENSMUSG00000060802/ENSMUSG00000029467	2
77	muscle hypertrophy in response to stress	GO:0003299	3/165	26/22853	0.000850456	0.0103369	0.0078128	ENSMUSG00000028967/ENSMUSG00000028063/ENSMUSG00000029467	3
78	hepatocyte apoptotic process	GO:0097284	2/165	19/22853	0.00817379	0.0482488	0.0364672	ENSMUSG00000024778/ENSMUSG00000023043	2
79	regulation of sequestering of triglyceride	GO:0010889	2/165	15/22853	0.0051148	0.0346932	0.0262217	ENSMUSG00000024526/ENSMUSG00000015568	2
80	negative regulation of protein transport	GO:0051224	5/165	139/22853	0.0034137	0.0270868	0.0204726	ENSMUSG00000079363/ENSMUSG00000024261/ENSMUSG00000020641/ENSMUSG00000033685/ENSMUSG00000031255	5
81	negative regulation of binding	GO:0051100	5/165	169/22853	0.00773872	0.0464194	0.0350845	ENSMUSG00000060802/ENSMUSG00000073489/ENSMUSG00000045932/ENSMUSG00000026088/ENSMUSG00000029467	5
82	negative regulation of tumor necrosis factor production	GO:0032720	4/165	68/22853	0.00148972	0.0155228	0.0117324	ENSMUSG00000047139/ENSMUSG00000028967/ENSMUSG00000053175/ENSMUSG00000024526	4
83	regulation of binding	GO:0051098	8/165	397/22853	0.00837461	0.0488945	0.0369553	ENSMUSG00000060802/ENSMUSG00000073489/ENSMUSG00000045932/ENSMUSG00000022906/ENSMUSG00000026088/ENSMUSG00000001123/ENSMUSG00000029467/ENSMUSG00000059714	8
84	positive regulation of proteolysis	GO:0045862	8/165	351/22853	0.00408235	0.0302388	0.0228549	ENSMUSG00000004040/ENSMUSG00000073489/ENSMUSG00000026104/ENSMUSG00000079197/ENSMUSG00000021190/ENSMUSG00000024778/ENSMUSG00000022216/ENSMUSG00000024066	8
85	negative regulation of protein secretion	GO:0050709	4/165	79/22853	0.0025851	0.0224127	0.0169399	ENSMUSG00000024261/ENSMUSG00000020641/ENSMUSG00000033685/ENSMUSG00000031255	4
86	negative regulation of mononuclear cell proliferation	GO:0032945	4/165	93/22853	0.00464767	0.033141	0.0250485	ENSMUSG00000047139/ENSMUSG00000020612/ENSMUSG00000001123/ENSMUSG00000016496	4
87	positive regulation of cysteine-type endopeptidase activity	GO:2001056	5/165	148/22853	0.00445645	0.0319772	0.0241689	ENSMUSG00000073489/ENSMUSG00000026104/ENSMUSG00000021190/ENSMUSG00000024778/ENSMUSG00000024066	5
88	nucleocytoplasmic transport	GO:0006913	8/165	326/22853	0.00261114	0.0224508	0.0169687	ENSMUSG00000004040/ENSMUSG00000079363/ENSMUSG00000053175/ENSMUSG00000064215/ENSMUSG00000030341/ENSMUSG00000003541/ENSMUSG00000028063/ENSMUSG00000021025	8
89	regulation of lipid storage	GO:0010883	3/165	54/22853	0.00700088	0.0433341	0.0327526	ENSMUSG00000024526/ENSMUSG00000021025/ENSMUSG00000015568	3
90	regulation of cellular extravasation	GO:0002691	3/165	43/22853	0.00369036	0.0288922	0.0218372	ENSMUSG00000035385/ENSMUSG00000055447/ENSMUSG00000037405	3
91	cellular response to glucose starvation	GO:0042149	3/165	49/22853	0.00533834	0.0358661	0.0271082	ENSMUSG00000073489/ENSMUSG00000029752/ENSMUSG00000042406	3
92	negative regulation of establishment of protein localization	GO:1904950	5/165	144/22853	0.00396842	0.0296412	0.0224033	ENSMUSG00000079363/ENSMUSG00000024261/ENSMUSG00000020641/ENSMUSG00000033685/ENSMUSG00000031255	5
93	purine ribonucleoside catabolic process	GO:0046130	2/165	10/22853	0.00224463	0.0202775	0.015326	ENSMUSG00000115338/ENSMUSG00000024066	2
94	activation of cysteine-type endopeptidase activity	GO:0097202	2/165	18/22853	0.00734802	0.0445541	0.0336747	ENSMUSG00000073489/ENSMUSG00000021190	2
95	negative regulation of cardiac muscle hypertrophy	GO:0010614	3/165	33/22853	0.00171982	0.017224	0.0130182	ENSMUSG00000028967/ENSMUSG00000030341/ENSMUSG00000028063	3
96	apoptotic mitochondrial changes	GO:0008637	5/165	118/22853	0.00167607	0.0170714	0.0129028	ENSMUSG00000047139/ENSMUSG00000003541/ENSMUSG00000028063/ENSMUSG00000024778/ENSMUSG00000115338	5
97	negative regulation of cellular component movement	GO:0051271	7/165	315/22853	0.008086	0.0479423	0.0362355	ENSMUSG00000025492/ENSMUSG00000046718/ENSMUSG00000004040/ENSMUSG00000001131/ENSMUSG00000035385/ENSMUSG00000037242/ENSMUSG00000024778	7
98	B cell mediated immunity	GO:0019724	6/165	220/22853	0.00535509	0.0358885	0.0271251	ENSMUSG00000025498/ENSMUSG00000060802/ENSMUSG00000053175/ENSMUSG00000023224/ENSMUSG00000024778/ENSMUSG00000076498	6
99	AMP catabolic process	GO:0006196	2/165	10/22853	0.00224463	0.0202775	0.015326	ENSMUSG00000115338/ENSMUSG00000024066	2
100	cellular response to external stimulus	GO:0071496	8/165	297/22853	0.00146345	0.0153461	0.0115988	ENSMUSG00000073489/ENSMUSG00000063229/ENSMUSG00000024778/ENSMUSG00000024079/ENSMUSG00000029752/ENSMUSG00000042406/ENSMUSG00000015568/ENSMUSG00000026473	8
101	regulation of cardiac muscle contraction by calcium ion signaling	GO:0010882	2/165	14/22853	0.00445387	0.0319772	0.0241689	ENSMUSG00000029467/ENSMUSG00000031791	2
102	leukocyte apoptotic process	GO:0071887	5/165	140/22853	0.00351988	0.0277645	0.0209849	ENSMUSG00000047139/ENSMUSG00000024778/ENSMUSG00000115338/ENSMUSG00000016496/ENSMUSG00000035042	5
103	AMP metabolic process	GO:0046033	3/165	30/22853	0.00130022	0.0141333	0.0106822	ENSMUSG00000026817/ENSMUSG00000115338/ENSMUSG00000024066	3
104	adaptive thermogenesis	GO:1990845	6/165	162/22853	0.00117042	0.0132615	0.0100233	ENSMUSG00000026822/ENSMUSG00000027533/ENSMUSG00000033685/ENSMUSG00000024526/ENSMUSG00000021453/ENSMUSG00000042406	6
105	negative regulation of leukocyte proliferation	GO:0070664	4/165	98/22853	0.00559292	0.0368362	0.0278414	ENSMUSG00000047139/ENSMUSG00000020612/ENSMUSG00000001123/ENSMUSG00000016496	4
106	negative regulation of activated T cell proliferation	GO:0046007	2/165	17/22853	0.00656251	0.0413872	0.0312811	ENSMUSG00000020612/ENSMUSG00000016496	2
107	cellular calcium ion homeostasis	GO:0006874	10/165	491/22853	0.0030943	0.0253032	0.0191246	ENSMUSG00000034855/ENSMUSG00000047139/ENSMUSG00000029380/ENSMUSG00000035385/ENSMUSG00000058427/ENSMUSG00000029467/ENSMUSG00000031791/ENSMUSG00000042406/ENSMUSG00000071658/ENSMUSG00000035042	10
108	positive regulation of cell adhesion	GO:0045785	10/165	471/22853	0.00229779	0.0206878	0.0156362	ENSMUSG00000060802/ENSMUSG00000047139/ENSMUSG00000035385/ENSMUSG00000055447/ENSMUSG00000037405/ENSMUSG00000001123/ENSMUSG00000115338/ENSMUSG00000016496/ENSMUSG00000059714/ENSMUSG00000035042	10
109	glutamate binding	GO:0016595	2/164	14/22360	0.00459191	0.0449263	0.0381462	ENSMUSG00000026787/ENSMUSG00000026473	2
110	death receptor activity	GO:0005035	2/164	11/22360	0.0028157	0.0328802	0.027918	ENSMUSG00000030341/ENSMUSG00000024778	2
111	metalloendopeptidase inhibitor activity	GO:0008191	2/164	14/22360	0.00459191	0.0449263	0.0381462	ENSMUSG00000046718/ENSMUSG00000001131	2

## Sheet: Thyro_Revigo
	symbol	ID.x	GeneRatio.x	BgRatio.x	pvalue.x	p.adjust.x	qvalue.x	geneID.x	Count.x
1	positive regulation of myeloid leukocyte mediated immunity	GO:0002888	3/87	26/22853	0.000130048	0.00152531	0.00107542	ENSMUSG00000029380/ENSMUSG00000040296/ENSMUSG00000030579	3
2	hematopoietic stem cell proliferation	GO:0071425	2/87	32/22853	0.00659802	0.0356706	0.0251495	ENSMUSG00000029380/ENSMUSG00000024079	2
3	response to zinc ion	GO:0010043	2/87	36/22853	0.00829846	0.0428548	0.0302148	ENSMUSG00000031762/ENSMUSG00000031765	2
4	pyridine-containing compound biosynthetic process	GO:0072525	2/87	23/22853	0.00344104	0.0222542	0.0156903	ENSMUSG00000039783/ENSMUSG00000020572	2
5	positive regulation of peptidyl-threonine phosphorylation	GO:0010800	2/87	30/22853	0.00581515	0.0320644	0.022607	ENSMUSG00000046879/ENSMUSG00000078853	2
6	glutamate secretion	GO:0014047	2/87	34/22853	0.00742603	0.0395294	0.0278702	ENSMUSG00000026981/ENSMUSG00000039783	2
7	regulation of superoxide anion generation	GO:0032928	2/87	28/22853	0.00507813	0.0289224	0.0203917	ENSMUSG00000029380/ENSMUSG00000030579	2
8	positive regulation of syncytium formation by plasma membrane fusion	GO:0060143	2/87	27/22853	0.00472705	0.0276044	0.0194625	ENSMUSG00000030579/ENSMUSG00000009185	2
9	positive regulation of protein-containing complex disassembly	GO:0043243	2/87	35/22853	0.00785674	0.0411884	0.0290399	ENSMUSG00000046879/ENSMUSG00000078853	2
10	regulation of superoxide metabolic process	GO:0090322	2/87	34/22853	0.00742603	0.0395294	0.0278702	ENSMUSG00000029380/ENSMUSG00000030579	2
11	pyridine nucleotide metabolic process	GO:0019362	2/87	27/22853	0.00472705	0.0276044	0.0194625	ENSMUSG00000039783/ENSMUSG00000020572	2
12	pyridine nucleotide biosynthetic process	GO:0019363	2/87	19/22853	0.00234885	0.0172822	0.0121848	ENSMUSG00000039783/ENSMUSG00000020572	2
13	negative regulation of interleukin-10 production	GO:0032693	2/87	24/22853	0.0037446	0.0234504	0.0165337	ENSMUSG00000016496/ENSMUSG00000030579	2
14	regulation of glutamate secretion	GO:0014048	2/87	25/22853	0.00406019	0.0246461	0.0173767	ENSMUSG00000026981/ENSMUSG00000039783	2
15	regulation of lipopolysaccharide-mediated signaling pathway	GO:0031664	2/87	27/22853	0.00472705	0.0276044	0.0194625	ENSMUSG00000066258/ENSMUSG00000057143	2
16	post-translational protein modification	GO:0043687	2/87	26/22853	0.0043877	0.0261749	0.0184546	ENSMUSG00000046879/ENSMUSG00000078853	2
17	positive regulation of superoxide anion generation	GO:0032930	2/87	24/22853	0.0037446	0.0234504	0.0165337	ENSMUSG00000029380/ENSMUSG00000030579	2
18	regulation of myeloid leukocyte mediated immunity	GO:0002886	3/87	70/22853	0.00242682	0.0175849	0.0123982	ENSMUSG00000029380/ENSMUSG00000040296/ENSMUSG00000030579	3
19	negative regulation of vasculature development	GO:1901343	3/87	113/22853	0.00923312	0.0451542	0.031836	ENSMUSG00000034855/ENSMUSG00000026104/ENSMUSG00000035385	3
20	nitric-oxide synthase biosynthetic process	GO:0051767	2/87	28/22853	0.00507813	0.0289224	0.0203917	ENSMUSG00000035385/ENSMUSG00000020572	2
21	positive regulation of double-strand break repair	GO:2000781	2/87	41/22853	0.0106693	0.049886	0.0351721	ENSMUSG00000049502/ENSMUSG00000022906	2
22	negative regulation of blood vessel morphogenesis	GO:2000181	3/87	112/22853	0.00901242	0.0450296	0.0317481	ENSMUSG00000034855/ENSMUSG00000026104/ENSMUSG00000035385	3
23	regulation of nitric-oxide synthase biosynthetic process	GO:0051769	2/87	28/22853	0.00507813	0.0289224	0.0203917	ENSMUSG00000035385/ENSMUSG00000020572	2
24	regulation of double-strand break repair via nonhomologous end joining	GO:2001032	2/87	30/22853	0.00581515	0.0320644	0.022607	ENSMUSG00000049502/ENSMUSG00000022906	2
25	positive regulation of interferon-gamma production	GO:0032729	3/87	83/22853	0.00393139	0.0242904	0.0171259	ENSMUSG00000035692/ENSMUSG00000037447/ENSMUSG00000031639	3
26	positive regulation of synaptic transmission, glutamatergic	GO:0051968	2/87	36/22853	0.00829846	0.0428548	0.0302148	ENSMUSG00000035385/ENSMUSG00000039783	2
27	regulation of protein polyubiquitination	GO:1902914	2/87	30/22853	0.00581515	0.0320644	0.022607	ENSMUSG00000026946/ENSMUSG00000063268	2
28	pyridine-containing compound metabolic process	GO:0072524	2/87	35/22853	0.00785674	0.0411884	0.0290399	ENSMUSG00000039783/ENSMUSG00000020572	2
29	negative regulation of angiogenesis	GO:0016525	3/87	110/22853	0.00858041	0.0439826	0.0310099	ENSMUSG00000034855/ENSMUSG00000026104/ENSMUSG00000035385	3
30	tumor necrosis factor receptor binding	GO:0005164	2/88	33/22360	0.00746954	0.0409867	0.0302411	ENSMUSG00000026104/ENSMUSG00000039304	2
31	pattern recognition receptor activity	GO:0038187	2/88	29/22360	0.00580242	0.03356	0.0247614	ENSMUSG00000066258/ENSMUSG00000057143	2
