# Supplementary material for: Single-cell transcriptomic analysis reveals rich pituitary–Immune interactions under systemic inflammation
Source: PLoS Biol. 2023 Dec 18;21(12):e3002403. doi: 10.1371/journal.pbio.3002403 (PMC10727439; doi:10.1371/journal.pbio.3002403)
Supplement: S10 Table — (XLSX) [file pbio.3002403.s021.xlsx]

## Sheet: GO_BP_Cort_specific_up
ID	Description	GeneRatio	BgRatio	pvalue	p.adjust	qvalue	geneID	Count
GO:1903322	positive regulation of protein modification by small protein conjugation or removal	8/142	147/23062	3.67495e-06	0.00551137	0.00449097	Hspa5/Arrdc4/Trib1/Rnf180/Birc3/Sphk1/Gnl3/Hamp	8
GO:1903320	regulation of protein modification by small protein conjugation or removal	10/142	253/23062	3.95222e-06	0.00551137	0.00449097	Hspa5/Arrdc4/Trib1/Egr1/Rnf180/Birc3/Sphk1/Hif1a/Gnl3/Hamp	10
GO:0031398	positive regulation of protein ubiquitination	7/142	125/23062	1.25911e-05	0.0097482	0.00794337	Hspa5/Arrdc4/Trib1/Rnf180/Birc3/Sphk1/Hamp	7
GO:0043618	regulation of transcription from RNA polymerase II promoter in response to stress	5/142	50/23062	1.39809e-05	0.0097482	0.00794337	Trp53/Atf3/Ppp1r15a/Egr1/Hif1a	5
GO:0043620	regulation of DNA-templated transcription in response to stress	5/142	55/23062	2.23952e-05	0.0100996	0.00822971	Trp53/Atf3/Ppp1r15a/Egr1/Hif1a	5
GO:0010563	negative regulation of phosphorus metabolic process	12/142	454/23062	2.53486e-05	0.0100996	0.00822971	C9orf72/Trib1/Gadd45a/Trp53/Rgs2/Ppp1r15a/Dusp1/Gprc5a/Birc3/Fabp4/Irs2/Ptpn2	12
GO:0045936	negative regulation of phosphate metabolic process	12/142	454/23062	2.53486e-05	0.0100996	0.00822971	C9orf72/Trib1/Gadd45a/Trp53/Rgs2/Ppp1r15a/Dusp1/Gprc5a/Birc3/Fabp4/Irs2/Ptpn2	12
GO:0042326	negative regulation of phosphorylation	11/142	395/23062	3.47784e-05	0.0117707	0.00959144	C9orf72/Trib1/Gadd45a/Rgs2/Ppp1r15a/Dusp1/Gprc5a/Birc3/Fabp4/Irs2/Ptpn2	11
GO:0051348	negative regulation of transferase activity	9/142	263/23062	3.79837e-05	0.0117707	0.00959144	Trib1/Gadd45a/Trp53/Rgs2/Dusp1/Gprc5a/Fabp4/Irs2/Ptpn2	9
GO:0061418	regulation of transcription from RNA polymerase II promoter in response to hypoxia	3/142	12/23062	4.82761e-05	0.0134642	0.0109714	Trp53/Egr1/Hif1a	3
GO:0060537	muscle tissue development	12/142	491/23062	5.40905e-05	0.0137144	0.0111752	Rgs4/Zfand5/Emd/Lox/Rgs2/Atf3/Egr1/Camk2d/Rcan1/Id2/Ifrd1/Hamp	12
GO:0033673	negative regulation of kinase activity	8/142	226/23062	8.1777e-05	0.0190063	0.0154874	Trib1/Gadd45a/Rgs2/Dusp1/Gprc5a/Fabp4/Irs2/Ptpn2	8
GO:0017014	protein nitrosylation	3/142	16/23062	0.000120683	0.0240419	0.0195906	Ddah1/S100a8/S100a9	3
GO:0055119	relaxation of cardiac muscle	3/142	16/23062	0.000120683	0.0240419	0.0195906	Rgs2/Pde4b/Camk2d	3
GO:0007616	long-term memory	4/142	43/23062	0.000141089	0.0247532	0.0201703	Ntrk2/Sgk1/Egr1/Tac1	4
GO:0032868	response to insulin	8/142	250/23062	0.000164055	0.0247532	0.0201703	Sgk1/Uchl3/Egr1/Slc2a1/Eif6/Srsf5/Irs2/Ptpn2	8
GO:0003298	physiological muscle hypertrophy	4/142	45/23062	0.000168723	0.0247532	0.0201703	Rgs4/Rgs2/Camk2d/Hamp	4
GO:0003301	physiological cardiac muscle hypertrophy	4/142	45/23062	0.000168723	0.0247532	0.0201703	Rgs4/Rgs2/Camk2d/Hamp	4
GO:0061049	cell growth involved in cardiac muscle cell development	4/142	45/23062	0.000168723	0.0247532	0.0201703	Rgs4/Rgs2/Camk2d/Hamp	4
GO:0015849	organic acid transport	9/142	322/23062	0.000177506	0.0247532	0.0201703	Ntrk2/Slc23a2/Rgs4/Pla2g12a/Rgs2/Slc6a14/Slc2a1/Fabp4/Irs2	9
GO:0032102	negative regulation of response to external stimulus	10/142	405/23062	0.00021205	0.0281622	0.0229481	Fndc4/Trib1/Cartpt/Thbd/Dusp1/Pros1/Ffar4/Fgl2/Ptpn2/Hamp	10
GO:1905039	carboxylic acid transmembrane transport	6/142	140/23062	0.000233826	0.0291646	0.0237649	Slc23a2/Rgs4/Rgs2/Slc6a14/Slc2a1/Irs2	6
GO:1903825	organic acid transmembrane transport	6/142	141/23062	0.000242996	0.0291646	0.0237649	Slc23a2/Rgs4/Rgs2/Slc6a14/Slc2a1/Irs2	6
GO:0034612	response to tumor necrosis factor	7/142	201/23062	0.000253653	0.0291646	0.0237649	Cd14/Trp53/Gch1/Birc3/Sphk1/Fabp4/Ptpn2	7
GO:0006469	negative regulation of protein kinase activity	7/142	202/23062	0.000261425	0.0291646	0.0237649	Trib1/Gadd45a/Rgs2/Dusp1/Gprc5a/Fabp4/Ptpn2	7
GO:0050872	white fat cell differentiation	3/142	21/23062	0.000280228	0.0300599	0.0244944	Ffar4/Fabp4/Id2	3
GO:0001933	negative regulation of protein phosphorylation	9/142	347/23062	0.000308263	0.0318425	0.025947	C9orf72/Trib1/Gadd45a/Rgs2/Ppp1r15a/Dusp1/Gprc5a/Fabp4/Ptpn2	9
GO:0045649	regulation of macrophage differentiation	3/142	22/23062	0.000323015	0.0321746	0.0262177	Trib1/Id2/Ptpn2	3
GO:0050890	cognition	9/142	356/23062	0.000371514	0.0357294	0.0291143	Ntrk2/Sgk1/Nptx2/Jakmip1/Egr1/Hif1a/Brinp1/Tac1/Rcan1	9
GO:0050727	regulation of inflammatory response	9/142	361/23062	0.000411051	0.0370984	0.0302298	Fndc4/S100a8/S100a9/Ffar4/Sphk1/Fabp4/Tac1/Ptpn2/Hamp	9
GO:0032352	positive regulation of hormone metabolic process	3/142	24/23062	0.000420724	0.0370984	0.0302298	Rdh10/Egr1/Hif1a	3
GO:0031396	regulation of protein ubiquitination	7/142	219/23062	0.000425654	0.0370984	0.0302298	Hspa5/Arrdc4/Trib1/Rnf180/Birc3/Sphk1/Hamp	7
GO:0042692	muscle cell differentiation	10/142	447/23062	0.000462258	0.0377356	0.030749	Rgs4/Lox/Rgs2/Actg1/Camk2d/Rcan1/Id2/H3f3b/Ifrd1/Hamp	10
GO:0007613	memory	6/142	160/23062	0.000477822	0.0377356	0.030749	Ntrk2/Sgk1/Egr1/Brinp1/Tac1/Rcan1	6
GO:0034248	regulation of cellular amide metabolic process	10/142	450/23062	0.000486935	0.0377356	0.030749	Ntrk2/Etf1/Bzw1/Trp53/Rgs2/S100a9/Ppp1r15a/Noct/Sphk1/Eif6	10
GO:0045637	regulation of myeloid cell differentiation	7/142	224/23062	0.000487085	0.0377356	0.030749	Trib1/Lox/Cartpt/Eif6/Hif1a/Id2/Ptpn2	7
GO:2000377	regulation of reactive oxygen species metabolic process	6/142	162/23062	0.000510271	0.0384634	0.0313421	Gadd45a/Trp53/Gch1/Birc3/Eif6/Hif1a	6
GO:0055001	muscle cell development	7/142	228/23062	0.000541156	0.039718	0.0323644	Rgs4/Lox/Rgs2/Actg1/Camk2d/Rcan1/Hamp	7
GO:0002790	peptide secretion	8/142	300/23062	0.000556263	0.03978	0.0324149	S100a8/Cartpt/Pde1c/S100a9/Ffar4/Ptprn/Hif1a/Irs2	8
GO:0036003	positive regulation of transcription from RNA polymerase II promoter in response to stress	3/142	27/23062	0.000599853	0.0418247	0.0340811	Trp53/Atf3/Hif1a	3
GO:0048511	rhythmic process	8/142	307/23062	0.000646814	0.0439651	0.0358252	Ntrk2/Trp53/Cartpt/Noct/Egr1/Ptprn/Nfkb2/Id2	8
GO:0006413	translational initiation	5/142	113/23062	0.000679292	0.0439651	0.0358252	Bzw1/Eif2s2/Ppp1r15a/Eif4a1/Eif6	5
GO:1902106	negative regulation of leukocyte differentiation	5/142	113/23062	0.000679292	0.0439651	0.0358252	Trib1/Cartpt/Fgl2/Id2/Ptpn2	5
GO:0015909	long-chain fatty acid transport	4/142	66/23062	0.00073855	0.0439651	0.0358252	Pla2g12a/Slc2a1/Fabp4/Irs2	4
GO:0051148	negative regulation of muscle cell differentiation	4/142	66/23062	0.00073855	0.0439651	0.0358252	Rgs4/Rgs2/Rcan1/Id2	4
GO:0032891	negative regulation of organic acid transport	3/142	29/23062	0.000742639	0.0439651	0.0358252	Rgs4/Rgs2/Irs2	3
GO:0002791	regulation of peptide secretion	7/142	241/23062	0.000750671	0.0439651	0.0358252	S100a8/Cartpt/Pde1c/S100a9/Ffar4/Hif1a/Irs2	7
GO:0008406	gonad development	7/142	243/23062	0.000787928	0.0439651	0.0358252	Rdh10/Eif2s2/Fst/Rxfp2/Ptprn/Jmjd1c/H3f3b	7
GO:0090087	regulation of peptide transport	7/142	243/23062	0.000787928	0.0439651	0.0358252	S100a8/Cartpt/Pde1c/S100a9/Ffar4/Hif1a/Irs2	7
GO:1903707	negative regulation of hemopoiesis	5/142	117/23062	0.000795111	0.0439651	0.0358252	Trib1/Cartpt/Fgl2/Id2/Ptpn2	5
GO:0038061	NIK/NF-kappaB signaling	5/142	118/23062	0.000826235	0.0439651	0.0358252	Cd14/Birc3/Sphk1/Nfkb2/Malt1	5
GO:0007611	learning or memory	8/142	319/23062	0.000829508	0.0439651	0.0358252	Ntrk2/Sgk1/Nptx2/Egr1/Hif1a/Brinp1/Tac1/Rcan1	8
GO:0015833	peptide transport	8/142	321/23062	0.000863634	0.0439651	0.0358252	S100a8/Cartpt/Pde1c/S100a9/Ffar4/Ptprn/Hif1a/Irs2	8
GO:0045137	development of primary sexual characteristics	7/142	247/23062	0.000866826	0.0439651	0.0358252	Rdh10/Eif2s2/Fst/Rxfp2/Ptprn/Jmjd1c/H3f3b	7
GO:0030968	endoplasmic reticulum unfolded protein response	4/142	69/23062	0.000873361	0.0439651	0.0358252	Hspa5/Atf3/Ppp1r15a/Ptpn2	4
GO:0006814	sodium ion transport	7/142	249/23062	0.000908548	0.0439651	0.0358252	Slc23a2/Slc17a6/Sgk1/Atp1b3/Slc6a14/Camk2d/Slc6a12	7
GO:0045600	positive regulation of fat cell differentiation	4/142	70/23062	0.000921907	0.0439651	0.0358252	Noct/Uchl3/Ffar4/Id2	4
GO:0098657	import into cell	7/142	251/23062	0.000951837	0.0439651	0.0358252	Slc17a6/Rgs4/Atp1b3/Rgs2/Slc6a14/Slc2a1/Irs2	7
GO:2001244	positive regulation of intrinsic apoptotic signaling pathway	4/142	71/23062	0.000972321	0.0439651	0.0358252	S100a8/Trp53/S100a9/Ptpn2	4
GO:0061050	regulation of cell growth involved in cardiac muscle cell development	3/142	32/23062	0.00099456	0.0439651	0.0358252	Rgs4/Rgs2/Hamp	3
GO:0006470	protein dephosphorylation	7/142	253/23062	0.000996737	0.0439651	0.0358252	Ppp1r15a/Dusp1/Ptprn/Dusp2/Rcan1/Dusp14/Ptpn2	7
GO:0048660	regulation of smooth muscle cell proliferation	6/142	185/23062	0.00102066	0.0439651	0.0358252	Trib1/Trp53/Egr1/Hif1a/Camk2d/Id2	6
GO:0071897	DNA biosynthetic process	6/142	185/23062	0.00102066	0.0439651	0.0358252	Lox/Trp53/Dusp1/Sphk1/Camk2d/Nhp2	6
GO:0032922	circadian regulation of gene expression	4/142	72/23062	0.00102464	0.0439651	0.0358252	Cartpt/Noct/Egr1/Id2	4
GO:1902895	positive regulation of miRNA transcription	4/142	72/23062	0.00102464	0.0439651	0.0358252	Trp53/Egr1/Hif1a/Gnl3	4
GO:0043484	regulation of RNA splicing	6/142	187/23062	0.00107881	0.045588	0.0371476	Rrp1b/Ccnl1/Srsf5/Ahnak/Esrp1/Hnrnpf	6
GO:0051047	positive regulation of secretion	9/142	419/23062	0.00118145	0.0489491	0.0398864	S100a8/Cartpt/S100a9/Ffar4/Sphk1/Hif1a/Tac1/Irs2/Pcsk1	9
GO:0010611	regulation of cardiac muscle hypertrophy	4/142	75/23062	0.00119345	0.0489491	0.0398864	Rgs4/Rgs2/Camk2d/Hamp	4
GO:0006997	nucleus organization	5/142	129/23062	0.0012316	0.049219	0.0401064	Neat1/Emd/Nup93/Fam118b/H3f3b	5
GO:0048659	smooth muscle cell proliferation	6/142	192/23062	0.00123533	0.049219	0.0401064	Trib1/Trp53/Egr1/Hif1a/Camk2d/Id2	6
GO:0002793	positive regulation of peptide secretion	5/142	130/23062	0.00127461	0.049677	0.0404796	S100a8/S100a9/Ffar4/Hif1a/Irs2	5
GO:0001503	ossification	9/142	424/23062	0.00128245	0.049677	0.0404796	Jund/Sgms2/Lox/Noct/Ffar4/Hif1a/Tac1/Id2/H3f3b	9
GO:0014743	regulation of muscle hypertrophy	4/142	78/23062	0.00138084	0.0517012	0.042129	Rgs4/Rgs2/Camk2d/Hamp	4
GO:2000630	positive regulation of miRNA metabolic process	4/142	78/23062	0.00138084	0.0517012	0.042129	Trp53/Egr1/Hif1a/Gnl3	4
GO:1901652	response to peptide	9/142	429/23062	0.00139031	0.0517012	0.042129	Sgk1/Trp53/Uchl3/Egr1/Slc2a1/Eif6/Srsf5/Irs2/Ptpn2	9
GO:1903706	regulation of hemopoiesis	9/142	431/23062	0.00143546	0.0526776	0.0429246	Trib1/Lox/Cartpt/Eif6/Hif1a/Fgl2/Malt1/Id2/Ptpn2	9
GO:0098739	import across plasma membrane	6/142	199/23062	0.00148297	0.0537145	0.0437695	Rgs4/Atp1b3/Rgs2/Slc6a14/Slc2a1/Irs2	6
GO:0090075	relaxation of muscle	3/142	37/23062	0.0015234	0.0544714	0.0443863	Rgs2/Pde4b/Camk2d	3
GO:0048588	developmental cell growth	7/142	273/23062	0.00154374	0.0545	0.0444096	Slc23a2/C9orf72/Rgs4/Rgs2/Camk2d/Ifrd1/Hamp	7
GO:0042886	amide transport	8/142	354/23062	0.00160912	0.0560981	0.0457118	S100a8/Cartpt/Pde1c/S100a9/Ffar4/Ptprn/Hif1a/Irs2	8
GO:0018209	peptidyl-serine modification	8/142	355/23062	0.00163783	0.0563939	0.0459529	Ntrk2/Sgk1/Gadd45a/Ppp1r15a/Galnt3/Mast4/Csnk1a1/Camk2d	8
GO:0015711	organic anion transport	8/142	356/23062	0.00166694	0.0566963	0.0461993	Ntrk2/Slc23a2/Rgs4/Pla2g12a/Rgs2/Slc6a14/Slc2a1/Slc6a12	8
GO:0034103	regulation of tissue remodeling	4/142	84/23062	0.00181551	0.0610055	0.0497106	Trp53/Tmbim1/Cartpt/Hamp	4
GO:0070228	regulation of lymphocyte apoptotic process	4/142	85/23062	0.00189617	0.0627094	0.0510991	Trp53/Hif1a/Irs2/Bcl2a1a	4
GO:0002931	response to ischemia	3/142	40/23062	0.00191119	0.0627094	0.0510991	Trp53/Egr1/Rcan1	3
GO:0048708	astrocyte differentiation	4/142	86/23062	0.00197928	0.063276	0.0515608	S100a8/S100a9/Gap43/Id2	4
GO:0140719	constitutive heterochromatin formation	2/142	11/23062	0.00199652	0.063276	0.0515608	Smchd1/H3f3b	2
GO:1990440	positive regulation of transcription from RNA polymerase II promoter in response to endoplasmic reticulum stress	2/142	11/23062	0.00199652	0.063276	0.0515608	Trp53/Atf3	2
GO:0043434	response to peptide hormone	8/142	368/23062	0.00204931	0.0642195	0.0523296	Sgk1/Uchl3/Egr1/Slc2a1/Eif6/Srsf5/Irs2/Ptpn2	8
GO:0032496	response to lipopolysaccharide	8/142	369/23062	0.00208406	0.0645826	0.0526255	Trib1/Cd14/S100a8/S100a9/Gch1/Noct/Pde4b/Malt1	8
GO:0014706	striated muscle tissue development	7/142	290/23062	0.00217207	0.0652432	0.0531638	Rgs4/Lox/Rgs2/Camk2d/Id2/Ifrd1/Hamp	7
GO:0046942	carboxylic acid transport	7/142	290/23062	0.00217207	0.0652432	0.0531638	Ntrk2/Slc23a2/Rgs4/Pla2g12a/Rgs2/Slc6a14/Slc6a12	7
GO:1900744	regulation of p38MAPK cascade	3/142	42/23062	0.00220086	0.0652432	0.0531638	Gadd45a/Dusp1/Sphk1	3
GO:0001558	regulation of cell growth	9/142	459/23062	0.00220121	0.0652432	0.0531638	Slc23a2/Sgk1/Rgs4/Trp53/Rgs2/Sphk1/H3f3b/Ifrd1/Hamp	9
GO:1902893	regulation of miRNA transcription	4/142	89/23062	0.00224368	0.0652432	0.0531638	Trp53/Egr1/Hif1a/Gnl3	4
GO:0034763	negative regulation of transmembrane transport	5/142	149/23062	0.00232075	0.0652432	0.0531638	Rgs4/Rgs2/Camk2d/Irs2/Hamp	5
GO:0043010	camera-type eye development	8/142	376/23062	0.00234046	0.0652432	0.0531638	Tgif1/Ntrk2/Slc17a6/Obsl1/Rdh10/Uchl3/Slc25a25/Hif1a	8
GO:0006984	ER-nucleus signaling pathway	3/142	43/23062	0.00235535	0.0652432	0.0531638	Hspa5/Trp53/Ptpn2	3
GO:0045823	positive regulation of heart contraction	3/142	43/23062	0.00235535	0.0652432	0.0531638	Rgs4/Rgs2/Gch1	3
GO:0015911	long-chain fatty acid import across plasma membrane	2/142	12/23062	0.00238617	0.0652432	0.0531638	Slc2a1/Irs2	2
GO:0070262	peptidyl-serine dephosphorylation	2/142	12/23062	0.00238617	0.0652432	0.0531638	Ppp1r15a/Dusp1	2
GO:1903960	negative regulation of anion transmembrane transport	2/142	12/23062	0.00238617	0.0652432	0.0531638	Rgs4/Rgs2	2
GO:0034620	cellular response to unfolded protein	4/142	91/23062	0.00243288	0.0652432	0.0531638	Hspa5/Atf3/Ppp1r15a/Ptpn2	4
GO:0061614	miRNA transcription	4/142	91/23062	0.00243288	0.0652432	0.0531638	Trp53/Egr1/Hif1a/Gnl3	4
GO:0007623	circadian rhythm	6/142	222/23062	0.00256916	0.0682417	0.0556071	Ntrk2/Trp53/Cartpt/Noct/Egr1/Id2	6
GO:0001649	osteoblast differentiation	6/142	225/23062	0.00274586	0.0711819	0.058003	Jund/Lox/Noct/Ffar4/Id2/H3f3b	6
GO:0006983	ER overload response	2/142	13/23062	0.00280866	0.0711819	0.058003	Hspa5/Trp53	2
GO:0070091	glucagon secretion	2/142	13/23062	0.00280866	0.0711819	0.058003	Cartpt/Ffar4	2
GO:0070092	regulation of glucagon secretion	2/142	13/23062	0.00280866	0.0711819	0.058003	Cartpt/Ffar4	2
GO:2001235	positive regulation of apoptotic signaling pathway	5/142	156/23062	0.00283026	0.0711819	0.058003	S100a8/Trp53/S100a9/Atf3/Ptpn2	5
GO:0015804	neutral amino acid transport	3/142	46/23062	0.00285851	0.0711819	0.058003	Rgs4/Rgs2/Slc6a14	3
GO:0030225	macrophage differentiation	3/142	46/23062	0.00285851	0.0711819	0.058003	Trib1/Id2/Ptpn2	3
GO:0051147	regulation of muscle cell differentiation	5/142	157/23062	0.00290914	0.0716162	0.0583569	Rgs4/Rgs2/Rcan1/Id2/Hamp	5
GO:0002237	response to molecule of bacterial origin	8/142	390/23062	0.0029273	0.0716162	0.0583569	Trib1/Cd14/S100a8/S100a9/Gch1/Noct/Pde4b/Malt1	8
GO:0010907	positive regulation of glucose metabolic process	3/142	47/23062	0.00303976	0.0730821	0.0595513	Hif1a/Irs2/Ptpn2	3
GO:1903524	positive regulation of blood circulation	3/142	47/23062	0.00303976	0.0730821	0.0595513	Rgs4/Rgs2/Gch1	3
GO:0032651	regulation of interleukin-1 beta production	4/142	97/23062	0.00306583	0.0730821	0.0595513	Egr1/Ffar4/Sphk1/Malt1	4
GO:0015908	fatty acid transport	4/142	98/23062	0.00318124	0.0740008	0.0603	Pla2g12a/Slc2a1/Fabp4/Irs2	4
GO:0015816	glycine transport	2/142	14/23062	0.00326357	0.0740008	0.0603	Rgs4/Rgs2	2
GO:0035791	platelet-derived growth factor receptor-beta signaling pathway	2/142	14/23062	0.00326357	0.0740008	0.0603	Lox/Ptpn2	2
GO:0046886	positive regulation of hormone biosynthetic process	2/142	14/23062	0.00326357	0.0740008	0.0603	Egr1/Hif1a	2
GO:0061052	negative regulation of cell growth involved in cardiac muscle cell development	2/142	14/23062	0.00326357	0.0740008	0.0603	Rgs4/Rgs2	2
GO:0071285	cellular response to lithium ion	2/142	14/23062	0.00326357	0.0740008	0.0603	Fabp4/Id2	2
GO:0043502	regulation of muscle adaptation	4/142	101/23062	0.00354518	0.0778195	0.0634117	Rgs4/Rgs2/Camk2d/Hamp	4
GO:0089718	amino acid import across plasma membrane	3/142	50/23062	0.00362534	0.0778195	0.0634117	Rgs4/Rgs2/Slc6a14	3
GO:0007548	sex differentiation	7/142	319/23062	0.00368073	0.0778195	0.0634117	Rdh10/Eif2s2/Fst/Rxfp2/Ptprn/Jmjd1c/H3f3b	7
GO:0018119	peptidyl-cysteine S-nitrosylation	2/142	15/23062	0.00375051	0.0778195	0.0634117	S100a8/S100a9	2
GO:0030007	cellular potassium ion homeostasis	2/142	15/23062	0.00375051	0.0778195	0.0634117	Atp1b3/Camk2d	2
GO:0043584	nose development	2/142	15/23062	0.00375051	0.0778195	0.0634117	Rdh10/Smchd1	2
GO:1902093	positive regulation of flagellated sperm motility	2/142	15/23062	0.00375051	0.0778195	0.0634117	Tac1/Defb1	2
GO:2000155	positive regulation of cilium-dependent cell motility	2/142	15/23062	0.00375051	0.0778195	0.0634117	Tac1/Defb1	2
GO:0032611	interleukin-1 beta production	4/142	103/23062	0.00380292	0.0778195	0.0634117	Egr1/Ffar4/Sphk1/Malt1	4
GO:2000628	regulation of miRNA metabolic process	4/142	103/23062	0.00380292	0.0778195	0.0634117	Trp53/Egr1/Hif1a/Gnl3	4
GO:0032350	regulation of hormone metabolic process	3/142	51/23062	0.00383474	0.0778195	0.0634117	Rdh10/Egr1/Hif1a	3
GO:0006820	anion transport	9/142	500/23062	0.00387607	0.0778195	0.0634117	Ntrk2/Slc23a2/Slc17a6/Rgs4/Pla2g12a/Rgs2/Slc6a14/Slc2a1/Slc6a12	9
GO:0051168	nuclear export	5/142	168/23062	0.00388497	0.0778195	0.0634117	Emd/Nup93/Anp32b/Eif6/Malt1	5
GO:0060047	heart contraction	6/142	242/23062	0.00392484	0.0778195	0.0634117	Rgs4/Rgs2/Gch1/Pde4b/Camk2d/Tac1	6
GO:0055013	cardiac muscle cell development	4/142	104/23062	0.00393643	0.0778195	0.0634117	Rgs4/Rgs2/Camk2d/Hamp	4
GO:0007178	transmembrane receptor protein serine/threonine kinase signaling pathway	8/142	410/23062	0.00395808	0.0778195	0.0634117	Hspa5/Tgif1/Lox/Trp53/Fst/Nup93/Egr1/Gcnt2	8
GO:0071216	cellular response to biotic stimulus	7/142	325/23062	0.00407361	0.0778195	0.0634117	Hspa5/Trib1/Cd14/Trp53/Gch1/Pde4b/Malt1	7
GO:0072593	reactive oxygen species metabolic process	6/142	244/23062	0.00408485	0.0778195	0.0634117	Gadd45a/Trp53/Gch1/Birc3/Eif6/Hif1a	6
GO:0048608	reproductive structure development	7/142	326/23062	0.00414207	0.0778195	0.0634117	Rdh10/Eif2s2/Fst/Rxfp2/Ptprn/Jmjd1c/H3f3b	7
GO:0009267	cellular response to starvation	5/142	171/23062	0.00418739	0.0778195	0.0634117	Hspa5/Trp53/Cartpt/Atf3/Slc2a1	5
GO:0055067	monovalent inorganic cation homeostasis	5/142	171/23062	0.00418739	0.0778195	0.0634117	Sgk1/Atp1b3/Trp53/Camk2d/Tac1	5
GO:1904062	regulation of cation transmembrane transport	8/142	414/23062	0.00419428	0.0778195	0.0634117	Rgs4/Atp1b3/Cd63/Rgs2/Pde4b/Camk2d/Ahnak/Hamp	8
GO:0003300	cardiac muscle hypertrophy	4/142	106/23062	0.00421291	0.0778195	0.0634117	Rgs4/Rgs2/Camk2d/Hamp	4
GO:0031668	cellular response to extracellular stimulus	6/142	246/23062	0.00424965	0.0778195	0.0634117	Hspa5/Trp53/Cartpt/Atf3/Slc2a1/Hamp	6
GO:0003353	positive regulation of cilium movement	2/142	16/23062	0.00426905	0.0778195	0.0634117	Tac1/Defb1	2
GO:0010226	response to lithium ion	2/142	16/23062	0.00426905	0.0778195	0.0634117	Fabp4/Id2	2
GO:0042428	serotonin metabolic process	2/142	16/23062	0.00426905	0.0778195	0.0634117	Gch1/Rnf180	2
GO:0045651	positive regulation of macrophage differentiation	2/142	16/23062	0.00426905	0.0778195	0.0634117	Trib1/Id2	2
GO:0086103	G protein-coupled receptor signaling pathway involved in heart process	2/142	16/23062	0.00426905	0.0778195	0.0634117	Rgs2/Pde4b	2
GO:1902001	fatty acid transmembrane transport	2/142	16/23062	0.00426905	0.0778195	0.0634117	Slc2a1/Irs2	2
GO:0061458	reproductive system development	7/142	330/23062	0.00442466	0.0797499	0.0649846	Rdh10/Eif2s2/Fst/Rxfp2/Ptprn/Jmjd1c/H3f3b	7
GO:1904063	negative regulation of cation transmembrane transport	4/142	108/23062	0.00450221	0.0797499	0.0649846	Rgs4/Rgs2/Camk2d/Hamp	4
GO:0019221	cytokine-mediated signaling pathway	8/142	419/23062	0.00450467	0.0797499	0.0649846	Trp53/Egr1/Ptprn/Sphk1/Hif1a/Il13ra1/Ptpn2/Osmr	8
GO:0038066	p38MAPK cascade	3/142	54/23062	0.0045066	0.0797499	0.0649846	Gadd45a/Dusp1/Sphk1	3
GO:0018105	peptidyl-serine phosphorylation	7/142	333/23062	0.00464601	0.0797499	0.0649846	Ntrk2/Sgk1/Gadd45a/Ppp1r15a/Mast4/Csnk1a1/Camk2d	7
GO:0048661	positive regulation of smooth muscle cell proliferation	4/142	109/23062	0.00465176	0.0797499	0.0649846	Egr1/Hif1a/Camk2d/Id2	4
GO:0070227	lymphocyte apoptotic process	4/142	109/23062	0.00465176	0.0797499	0.0649846	Trp53/Hif1a/Irs2/Bcl2a1a	4
GO:0009991	response to extracellular stimulus	8/142	422/23062	0.00469921	0.0797499	0.0649846	Hspa5/Trp53/Cartpt/Atf3/Noct/Slc2a1/Slc25a25/Hamp	8
GO:0042149	cellular response to glucose starvation	3/142	55/23062	0.00474535	0.0797499	0.0649846	Hspa5/Trp53/Slc2a1	3
GO:2000378	negative regulation of reactive oxygen species metabolic process	3/142	55/23062	0.00474535	0.0797499	0.0649846	Trp53/Birc3/Hif1a	3
GO:0014897	striated muscle hypertrophy	4/142	110/23062	0.00480461	0.0797499	0.0649846	Rgs4/Rgs2/Camk2d/Hamp	4
GO:0055006	cardiac cell development	4/142	110/23062	0.00480461	0.0797499	0.0649846	Rgs4/Rgs2/Camk2d/Hamp	4
GO:0071456	cellular response to hypoxia	4/142	110/23062	0.00480461	0.0797499	0.0649846	Ddah1/Trp53/Egr1/Hif1a	4
GO:0060644	mammary gland epithelial cell differentiation	2/142	17/23062	0.00481881	0.0797499	0.0649846	Hif1a/Id2	2
GO:0070486	leukocyte aggregation	2/142	17/23062	0.00481881	0.0797499	0.0649846	S100a8/S100a9	2
GO:0001654	eye development	8/142	424/23062	0.00483246	0.0797499	0.0649846	Tgif1/Ntrk2/Slc17a6/Obsl1/Rdh10/Uchl3/Slc25a25/Hif1a	8
GO:2001242	regulation of intrinsic apoptotic signaling pathway	5/142	178/23062	0.00495787	0.0804401	0.0655471	S100a8/Trp53/S100a9/Hif1a/Ptpn2	5
GO:0003015	heart process	6/142	254/23062	0.00495838	0.0804401	0.0655471	Rgs4/Rgs2/Gch1/Pde4b/Camk2d/Tac1	6
GO:0035967	cellular response to topologically incorrect protein	4/142	111/23062	0.00496081	0.0804401	0.0655471	Hspa5/Atf3/Ppp1r15a/Ptpn2	4
GO:0150063	visual system development	8/142	427/23062	0.00503775	0.0808479	0.0658794	Tgif1/Ntrk2/Slc17a6/Obsl1/Rdh10/Uchl3/Slc25a25/Hif1a	8
GO:0014896	muscle hypertrophy	4/142	112/23062	0.00512038	0.0808479	0.0658794	Rgs4/Rgs2/Camk2d/Hamp	4
GO:0002762	negative regulation of myeloid leukocyte differentiation	3/142	57/23062	0.00524545	0.0808479	0.0658794	Trib1/Cartpt/Ptpn2	3
GO:0043030	regulation of macrophage activation	3/142	57/23062	0.00524545	0.0808479	0.0658794	Jund/Sphk1/Hamp	3
GO:0030004	cellular monovalent inorganic cation homeostasis	4/142	113/23062	0.00528336	0.0808479	0.0658794	Sgk1/Atp1b3/Trp53/Camk2d	4
GO:0055017	cardiac muscle tissue growth	4/142	113/23062	0.00528336	0.0808479	0.0658794	Rgs4/Rgs2/Camk2d/Hamp	4
GO:0048880	sensory system development	8/142	431/23062	0.00532181	0.0808479	0.0658794	Tgif1/Ntrk2/Slc17a6/Obsl1/Rdh10/Uchl3/Slc25a25/Hif1a	8
GO:0090257	regulation of muscle system process	6/142	258/23062	0.00534366	0.0808479	0.0658794	Rgs4/Rgs2/Sphk1/Pde4b/Camk2d/Hamp	6
GO:0007614	short-term memory	2/142	18/23062	0.00539938	0.0808479	0.0658794	Brinp1/Rcan1	2
GO:0010958	regulation of amino acid import across plasma membrane	2/142	18/23062	0.00539938	0.0808479	0.0658794	Rgs4/Rgs2	2
GO:0030575	nuclear body organization	2/142	18/23062	0.00539938	0.0808479	0.0658794	Neat1/Fam118b	2
GO:1901077	regulation of relaxation of muscle	2/142	18/23062	0.00539938	0.0808479	0.0658794	Pde4b/Camk2d	2
GO:1901160	primary amino compound metabolic process	2/142	18/23062	0.00539938	0.0808479	0.0658794	Gch1/Rnf180	2
GO:1903789	regulation of amino acid transmembrane transport	2/142	18/23062	0.00539938	0.0808479	0.0658794	Rgs4/Rgs2	2
GO:0071356	cellular response to tumor necrosis factor	5/142	182/23062	0.00544072	0.0808479	0.0658794	Trp53/Birc3/Sphk1/Fabp4/Ptpn2	5
GO:0010906	regulation of glucose metabolic process	4/142	114/23062	0.00544977	0.0808479	0.0658794	Trp53/Hif1a/Irs2/Ptpn2	4
GO:0070229	negative regulation of lymphocyte apoptotic process	3/142	58/23062	0.00550693	0.0812637	0.0662182	Hif1a/Irs2/Bcl2a1a	3
GO:0007369	gastrulation	5/142	183/23062	0.00556644	0.0812817	0.0662328	Tgif1/Trp53/Dusp1/Ugdh/Dusp2	5
GO:0060041	retina development in camera-type eye	5/142	183/23062	0.00556644	0.0812817	0.0662328	Tgif1/Ntrk2/Obsl1/Uchl3/Hif1a	5
GO:0043409	negative regulation of MAPK cascade	5/142	185/23062	0.00582403	0.0832585	0.0678436	Rgs2/Atf3/Dusp1/Dusp2/Ptpn2	5
GO:0045444	fat cell differentiation	6/142	263/23062	0.0058556	0.0832585	0.0678436	Rgs2/Noct/Uchl3/Ffar4/Fabp4/Id2	6
GO:0034766	negative regulation of ion transmembrane transport	4/142	117/23062	0.00596996	0.0832585	0.0678436	Rgs4/Rgs2/Camk2d/Hamp	4
GO:0044539	long-chain fatty acid import into cell	2/142	19/23062	0.00601036	0.0832585	0.0678436	Slc2a1/Irs2	2
GO:0045779	negative regulation of bone resorption	2/142	19/23062	0.00601036	0.0832585	0.0678436	Cartpt/Hamp	2
GO:0046827	positive regulation of protein export from nucleus	2/142	19/23062	0.00601036	0.0832585	0.0678436	Emd/Anp32b	2
GO:0051956	negative regulation of amino acid transport	2/142	19/23062	0.00601036	0.0832585	0.0678436	Rgs4/Rgs2	2
GO:0070243	regulation of thymocyte apoptotic process	2/142	19/23062	0.00601036	0.0832585	0.0678436	Trp53/Hif1a	2
GO:1902916	positive regulation of protein polyubiquitination	2/142	19/23062	0.00601036	0.0832585	0.0678436	Birc3/Hamp	2
GO:0043470	regulation of carbohydrate catabolic process	3/142	60/23062	0.00605306	0.0832585	0.0678436	Trp53/Eif6/Hif1a	3
GO:0055078	sodium ion homeostasis	3/142	60/23062	0.00605306	0.0832585	0.0678436	Sgk1/Atp1b3/Tac1	3
GO:0007612	learning	5/142	187/23062	0.00608991	0.0832585	0.0678436	Ntrk2/Sgk1/Nptx2/Hif1a/Tac1	5
GO:0006986	response to unfolded protein	4/142	118/23062	0.00615044	0.0832585	0.0678436	Hspa5/Atf3/Ppp1r15a/Ptpn2	4
GO:0010586	miRNA metabolic process	4/142	118/23062	0.00615044	0.0832585	0.0678436	Trp53/Egr1/Hif1a/Gnl3	4
GO:0032652	regulation of interleukin-1 production	4/142	118/23062	0.00615044	0.0832585	0.0678436	Egr1/Ffar4/Sphk1/Malt1	4
GO:0033002	muscle cell proliferation	6/142	266/23062	0.00617946	0.0832585	0.0678436	Trib1/Trp53/Egr1/Hif1a/Camk2d/Id2	6
GO:0016311	dephosphorylation	7/142	352/23062	0.0062478	0.0834361	0.0679883	Ppp1r15a/Dusp1/Ptprn/Dusp2/Rcan1/Dusp14/Ptpn2	7
GO:0015749	monosaccharide transmembrane transport	4/142	119/23062	0.00633451	0.0834361	0.0679883	Slc23a2/Ffar4/Slc2a1/Irs2	4
GO:2000106	regulation of leukocyte apoptotic process	4/142	119/23062	0.00633451	0.0834361	0.0679883	Trp53/Hif1a/Irs2/Bcl2a1a	4
GO:0031663	lipopolysaccharide-mediated signaling pathway	3/142	61/23062	0.00633783	0.0834361	0.0679883	Trib1/Cd14/Malt1	3
GO:0021700	developmental maturation	7/142	353/23062	0.00634222	0.0834361	0.0679883	Cd63/Rxfp2/Ptprn/Ctsl/Hif1a/Defb1/Id2	7
GO:0005996	monosaccharide metabolic process	6/142	268/23062	0.0064025	0.0834419	0.0679931	Slc23a2/Trp53/Atf3/Hif1a/Irs2/Ptpn2	6
GO:1903522	regulation of blood circulation	6/142	268/23062	0.0064025	0.0834419	0.0679931	Rgs4/Rgs2/Gch1/Pde4b/Hif1a/Tac1	6
GO:0000302	response to reactive oxygen species	5/142	190/23062	0.00650459	0.0838859	0.0683549	Trp53/Gch1/Ptprn/Sphk1/Hif1a	5
GO:0008306	associative learning	4/142	120/23062	0.00652221	0.0838859	0.0683549	Sgk1/Nptx2/Hif1a/Tac1	4
GO:0010676	positive regulation of cellular carbohydrate metabolic process	3/142	62/23062	0.00663047	0.0838859	0.0683549	Hif1a/Irs2/Ptpn2	3
GO:0045620	negative regulation of lymphocyte differentiation	3/142	62/23062	0.00663047	0.0838859	0.0683549	Fgl2/Id2/Ptpn2	3
GO:0045744	negative regulation of G protein-coupled receptor signaling pathway	3/142	62/23062	0.00663047	0.0838859	0.0683549	Rgs4/Rgs2/Pde4b	3
GO:0050873	brown fat cell differentiation	3/142	62/23062	0.00663047	0.0838859	0.0683549	Rgs2/Ffar4/Fabp4	3
GO:0042594	response to starvation	5/142	191/23062	0.00664711	0.0838859	0.0683549	Hspa5/Trp53/Cartpt/Atf3/Slc2a1	5
GO:0021782	glial cell development	4/142	121/23062	0.00671357	0.0839648	0.0684191	Ntrk2/S100a8/S100a9/Id2	4
GO:0061844	antimicrobial humoral immune response mediated by antimicrobial peptide	4/142	121/23062	0.00671357	0.0839648	0.0684191	S100a9/Tac1/Defb1/Hamp	4
GO:0048512	circadian behavior	3/142	63/23062	0.00693103	0.086165	0.070212	Trp53/Egr1/Id2	3
GO:0018210	peptidyl-threonine modification	4/142	123/23062	0.00710736	0.086165	0.070212	Ppp1r15a/Sphk1/Galnt3/Camk2d	4
GO:0060419	heart growth	4/142	123/23062	0.00710736	0.086165	0.070212	Rgs4/Rgs2/Camk2d/Hamp	4
GO:0009749	response to glucose	5/142	195/23062	0.00723914	0.086165	0.070212	Pde1c/Egr1/Ptprn/Hif1a/Irs2	5
GO:0090278	negative regulation of peptide hormone secretion	3/142	64/23062	0.00723958	0.086165	0.070212	Cartpt/Pde1c/Ffar4	3
GO:0032612	interleukin-1 production	4/142	124/23062	0.00730986	0.086165	0.070212	Egr1/Ffar4/Sphk1/Malt1	4
GO:0048145	regulation of fibroblast proliferation	4/142	124/23062	0.00730986	0.086165	0.070212	Tgif1/Emd/Trp53/Sphk1	4
GO:0006089	lactate metabolic process	2/142	21/23062	0.00732201	0.086165	0.070212	Trp53/Hif1a	2
GO:0035584	calcium-mediated signaling using intracellular calcium source	2/142	21/23062	0.00732201	0.086165	0.070212	Ntrk2/Defb1	2
GO:0045652	regulation of megakaryocyte differentiation	2/142	21/23062	0.00732201	0.086165	0.070212	Lox/Eif6	2
GO:0045722	positive regulation of gluconeogenesis	2/142	21/23062	0.00732201	0.086165	0.070212	Hif1a/Ptpn2	2
GO:0046851	negative regulation of bone remodeling	2/142	21/23062	0.00732201	0.086165	0.070212	Cartpt/Hamp	2
GO:0060333	interferon-gamma-mediated signaling pathway	2/142	21/23062	0.00732201	0.086165	0.070212	Trp53/Ptpn2	2
GO:0061469	regulation of type B pancreatic cell proliferation	2/142	21/23062	0.00732201	0.086165	0.070212	Ptprn/Irs2	2
GO:1903532	positive regulation of secretion by cell	7/142	364/23062	0.00745247	0.0873317	0.0711627	Cartpt/Ffar4/Sphk1/Hif1a/Tac1/Irs2/Pcsk1	7
GO:0010959	regulation of metal ion transport	8/142	458/23062	0.00757241	0.087395	0.0712143	Sgk1/Rgs4/Atp1b3/Cd63/Pde4b/Camk2d/Ahnak/Hamp	8
GO:0009746	response to hexose	5/142	198/23062	0.00770666	0.087395	0.0712143	Pde1c/Egr1/Ptprn/Hif1a/Irs2	5
GO:0034219	carbohydrate transmembrane transport	4/142	126/23062	0.0077262	0.087395	0.0712143	Slc23a2/Ffar4/Slc2a1/Irs2	4
GO:0006109	regulation of carbohydrate metabolic process	5/142	199/23062	0.00786706	0.087395	0.0712143	Trp53/Eif6/Hif1a/Irs2/Ptpn2	5
GO:0008016	regulation of heart contraction	5/142	199/23062	0.00786706	0.087395	0.0712143	Rgs4/Rgs2/Gch1/Pde4b/Tac1	5
GO:0002792	negative regulation of peptide secretion	3/142	66/23062	0.00788079	0.087395	0.0712143	Cartpt/Pde1c/Ffar4	3
GO:0007622	rhythmic behavior	3/142	66/23062	0.00788079	0.087395	0.0712143	Trp53/Egr1/Id2	3
GO:0048008	platelet-derived growth factor receptor signaling pathway	3/142	66/23062	0.00788079	0.087395	0.0712143	Zfand5/Lox/Ptpn2	3
GO:0062012	regulation of small molecule metabolic process	7/142	368/23062	0.00788992	0.087395	0.0712143	Trp53/Rdh10/Egr1/Eif6/Hif1a/Irs2/Ptpn2	7
GO:0043280	positive regulation of cysteine-type endopeptidase activity involved in apoptotic process	4/142	127/23062	0.0079401	0.087395	0.0712143	S100a8/S100a9/Anp32b/Malt1	4
GO:0043500	muscle adaptation	4/142	127/23062	0.0079401	0.087395	0.0712143	Rgs4/Rgs2/Camk2d/Hamp	4
GO:0050767	regulation of neurogenesis	8/142	462/23062	0.00795894	0.087395	0.0712143	Ntrk2/Sgk1/Obsl1/Trp53/Hif1a/Brinp1/Id2/Ifrd1	8
GO:0034312	diol biosynthetic process	2/142	22/23062	0.00802191	0.087395	0.0712143	Gch1/Sphk1	2
GO:0045475	locomotor rhythm	2/142	22/23062	0.00802191	0.087395	0.0712143	Egr1/Id2	2
GO:0060749	mammary gland alveolus development	2/142	22/23062	0.00802191	0.087395	0.0712143	Hif1a/Id2	2
GO:0061377	mammary gland lobule development	2/142	22/23062	0.00802191	0.087395	0.0712143	Hif1a/Id2	2
GO:1901317	regulation of flagellated sperm motility	2/142	22/23062	0.00802191	0.087395	0.0712143	Tac1/Defb1	2
GO:1901522	positive regulation of transcription from RNA polymerase II promoter involved in cellular response to chemical stimulus	2/142	22/23062	0.00802191	0.087395	0.0712143	Trp53/Hif1a	2
GO:0034284	response to monosaccharide	5/142	201/23062	0.00819482	0.0885866	0.0721853	Pde1c/Egr1/Ptprn/Hif1a/Irs2	5
GO:0048771	tissue remodeling	5/142	201/23062	0.00819482	0.0885866	0.0721853	Trp53/Tmbim1/Cartpt/Hif1a/Hamp	5
GO:0046879	hormone secretion	7/142	374/23062	0.00858133	0.0924066	0.075298	Cartpt/Pde1c/Ffar4/Ptprn/Hif1a/Tac1/Irs2	7
GO:0010666	positive regulation of cardiac muscle cell apoptotic process	2/142	23/23062	0.00875069	0.0935083	0.0761957	Trp53/Camk2d	2
GO:0140354	lipid import into cell	2/142	23/23062	0.00875069	0.0935083	0.0761957	Slc2a1/Irs2	2
GO:0002262	myeloid cell homeostasis	5/142	205/23062	0.00887855	0.0944192	0.076938	Pde4b/Hif1a/Id2/Ptpn2/Hamp	5
GO:0019933	cAMP-mediated signaling	3/142	69/23062	0.00890364	0.0944192	0.076938	Ffar4/Rxfp2/Defb1	3
GO:0042060	wound healing	7/142	380/23062	0.00931638	0.098422	0.0801997	Lox/Thbd/S100a9/Pros1/Actg1/Hif1a/Ahnak	7
GO:0010663	positive regulation of striated muscle cell apoptotic process	2/142	24/23062	0.00950796	0.09981	0.0813307	Trp53/Camk2d	2
GO:0030072	peptide hormone secretion	6/142	292/23062	0.00955589	0.09981	0.0813307	Cartpt/Pde1c/Ffar4/Ptprn/Hif1a/Irs2	6
GO:0009914	hormone transport	7/142	382/23062	0.00957137	0.09981	0.0813307	Cartpt/Pde1c/Ffar4/Ptprn/Hif1a/Tac1/Irs2	7
GO:0009620	response to fungus	3/142	71/23062	0.00962671	0.09981	0.0813307	Tac1/Malt1/Hamp	3
GO:0030193	regulation of blood coagulation	3/142	71/23062	0.00962671	0.09981	0.0813307	Thbd/S100a9/Pros1	3

## Sheet: GO_BP_Cort_specific_down
ID	Description	GeneRatio	BgRatio	pvalue	p.adjust	qvalue	geneID	Count
GO:0015986	proton motive force-driven ATP synthesis	6/165	69/23062	1.01e-05	0.0121131	0.011498	Ndufb10/Ndufb3/Ndufa8/Atp5g2/Ndufv3/Antkmt	6
GO:0009206	purine ribonucleoside triphosphate biosynthetic process	7/165	115/23062	1.94e-05	0.0121131	0.011498	Ndufb10/Ndufb3/Ndufa8/Atp5g2/Nme3/Ndufv3/Antkmt	7
GO:0009145	purine nucleoside triphosphate biosynthetic process	7/165	116/23062	2.05e-05	0.0121131	0.011498	Ndufb10/Ndufb3/Ndufa8/Atp5g2/Nme3/Ndufv3/Antkmt	7
GO:0009201	ribonucleoside triphosphate biosynthetic process	7/165	120/23062	2.55e-05	0.0121131	0.011498	Ndufb10/Ndufb3/Ndufa8/Atp5g2/Nme3/Ndufv3/Antkmt	7
GO:0035020	regulation of Rac protein signal transduction	4/165	26/23062	3.34e-05	0.0121131	0.011498	Rtn4/Dynlt1b/Stmn3/Dynlt1c	4
GO:0009142	nucleoside triphosphate biosynthetic process	7/165	129/23062	4.06e-05	0.0121131	0.011498	Ndufb10/Ndufb3/Ndufa8/Atp5g2/Nme3/Ndufv3/Antkmt	7
GO:0072521	purine-containing compound metabolic process	13/165	481/23062	4.5e-05	0.0121131	0.011498	Mcee/Ndufb10/Atpif1/Ndufb3/Ndufa8/Acaa2/Acat1/Atp1a2/Atp5g2/Nme3/Ndufv3/Gamt/Antkmt	13
GO:0009150	purine ribonucleotide metabolic process	12/165	423/23062	5.61e-05	0.0121131	0.011498	Mcee/Ndufb10/Atpif1/Ndufb3/Ndufa8/Acaa2/Acat1/Atp1a2/Atp5g2/Nme3/Ndufv3/Antkmt	12
GO:0045333	cellular respiration	9/165	245/23062	7.07e-05	0.0121131	0.011498	Mtln/Ndufb10/Ndufb3/Ndufa8/Etfb/Coa6/Sirt3/Ndufv3/Antkmt	9
GO:0009205	purine ribonucleoside triphosphate metabolic process	9/165	248/23062	7.76e-05	0.0121131	0.011498	Ndufb10/Atpif1/Ndufb3/Ndufa8/Atp1a2/Atp5g2/Nme3/Ndufv3/Antkmt	9
GO:0009259	ribonucleotide metabolic process	12/165	443/23062	8.7e-05	0.0121131	0.011498	Mcee/Ndufb10/Atpif1/Ndufb3/Ndufa8/Acaa2/Acat1/Atp1a2/Atp5g2/Nme3/Ndufv3/Antkmt	12
GO:0009152	purine ribonucleotide biosynthetic process	8/165	198/23062	9.31e-05	0.0121131	0.011498	Ndufb10/Ndufb3/Ndufa8/Acat1/Atp5g2/Nme3/Ndufv3/Antkmt	8
GO:0009144	purine nucleoside triphosphate metabolic process	9/165	254/23062	9.32e-05	0.0121131	0.011498	Ndufb10/Atpif1/Ndufb3/Ndufa8/Atp1a2/Atp5g2/Nme3/Ndufv3/Antkmt	9
GO:0009199	ribonucleoside triphosphate metabolic process	9/165	254/23062	9.32e-05	0.0121131	0.011498	Ndufb10/Atpif1/Ndufb3/Ndufa8/Atp1a2/Atp5g2/Nme3/Ndufv3/Antkmt	9
GO:0006163	purine nucleotide metabolic process	12/165	447/23062	9.47e-05	0.0121131	0.011498	Mcee/Ndufb10/Atpif1/Ndufb3/Ndufa8/Acaa2/Acat1/Atp1a2/Atp5g2/Nme3/Ndufv3/Antkmt	12
GO:0042776	proton motive force-driven mitochondrial ATP synthesis	5/165	65/23062	0.00010304	0.0121131	0.011498	Ndufb10/Ndufb3/Ndufa8/Ndufv3/Antkmt	5
GO:0019693	ribose phosphate metabolic process	12/165	454/23062	0.000109591	0.0121131	0.011498	Mcee/Ndufb10/Atpif1/Ndufb3/Ndufa8/Acaa2/Acat1/Atp1a2/Atp5g2/Nme3/Ndufv3/Antkmt	12
GO:0006754	ATP biosynthetic process	6/165	105/23062	0.000109842	0.0121131	0.011498	Ndufb10/Ndufb3/Ndufa8/Atp5g2/Ndufv3/Antkmt	6
GO:0009260	ribonucleotide biosynthetic process	8/165	210/23062	0.000139852	0.0146108	0.0138689	Ndufb10/Ndufb3/Ndufa8/Acat1/Atp5g2/Nme3/Ndufv3/Antkmt	8
GO:0009141	nucleoside triphosphate metabolic process	9/165	271/23062	0.00015195	0.015081	0.0143153	Ndufb10/Atpif1/Ndufb3/Ndufa8/Atp1a2/Atp5g2/Nme3/Ndufv3/Antkmt	9
GO:0006164	purine nucleotide biosynthetic process	8/165	215/23062	0.000164339	0.0151857	0.0144146	Ndufb10/Ndufb3/Ndufa8/Acat1/Atp5g2/Nme3/Ndufv3/Antkmt	8
GO:0016042	lipid catabolic process	10/165	338/23062	0.000168305	0.0151857	0.0144146	Hint2/Mtln/Bscl2/Fmc1/Acaa2/Acat1/Etfb/Nceh1/Eci1/Cbr1	10
GO:0046390	ribose phosphate biosynthetic process	8/165	219/23062	0.00018638	0.0160854	0.0152687	Ndufb10/Ndufb3/Ndufa8/Acat1/Atp5g2/Nme3/Ndufv3/Antkmt	8
GO:0046034	ATP metabolic process	8/165	222/23062	0.000204459	0.0167372	0.0158874	Ndufb10/Atpif1/Ndufb3/Ndufa8/Atp1a2/Atp5g2/Ndufv3/Antkmt	8
GO:0072522	purine-containing compound biosynthetic process	8/165	223/23062	0.000210797	0.0167372	0.0158874	Ndufb10/Ndufb3/Ndufa8/Acat1/Atp5g2/Nme3/Ndufv3/Antkmt	8
GO:0006635	fatty acid beta-oxidation	5/165	78/23062	0.000244397	0.0186588	0.0177114	Mtln/Acaa2/Acat1/Etfb/Eci1	5
GO:0035795	negative regulation of mitochondrial membrane permeability	3/165	18/23062	0.000271164	0.0199356	0.0189234	Dynlt1b/Acaa2/Dynlt1c	3
GO:1905709	negative regulation of membrane permeability	3/165	20/23062	0.000374871	0.0263584	0.02502	Dynlt1b/Acaa2/Dynlt1c	3
GO:0090559	regulation of membrane permeability	5/165	86/23062	0.000385085	0.0263584	0.02502	Dynlt1b/Atpif1/Cldn3/Acaa2/Dynlt1c	5
GO:0016601	Rac protein signal transduction	4/165	49/23062	0.000416537	0.0269431	0.0255751	Rtn4/Dynlt1b/Stmn3/Dynlt1c	4
GO:0009060	aerobic respiration	7/165	188/23062	0.000420774	0.0269431	0.0255751	Ndufb10/Ndufb3/Ndufa8/Coa6/Sirt3/Ndufv3/Antkmt	7
GO:0006119	oxidative phosphorylation	6/165	141/23062	0.00054154	0.0335924	0.0318867	Ndufb10/Ndufb3/Ndufa8/Coa6/Ndufv3/Antkmt	6
GO:0033108	mitochondrial respiratory chain complex assembly	5/165	94/23062	0.000579746	0.0348726	0.0331019	Ndufb10/Ndufb3/Ndufa8/Ndufaf3/Cox20	5
GO:0009165	nucleotide biosynthetic process	8/165	262/23062	0.000617234	0.0360356	0.0342059	Ndufb10/Ndufb3/Ndufa8/Acat1/Atp5g2/Nme3/Ndufv3/Antkmt	8
GO:1901293	nucleoside phosphate biosynthetic process	8/165	266/23062	0.000681381	0.038644	0.0366819	Ndufb10/Ndufb3/Ndufa8/Acat1/Atp5g2/Nme3/Ndufv3/Antkmt	8
GO:1903170	negative regulation of calcium ion transmembrane transport	4/165	57/23062	0.00074287	0.0399353	0.0379076	Vdac1/Atp1a2/Mrln/Calm3	4
GO:0015980	energy derivation by oxidation of organic compounds	9/165	337/23062	0.000744387	0.0399353	0.0379076	Mtln/Ndufb10/Ndufb3/Ndufa8/Etfb/Coa6/Sirt3/Ndufv3/Antkmt	9
GO:0010257	NADH dehydrogenase complex assembly	4/165	58/23062	0.000793489	0.0403866	0.0383359	Ndufb10/Ndufb3/Ndufa8/Ndufaf3	4
GO:0032981	mitochondrial respiratory chain complex I assembly	4/165	58/23062	0.000793489	0.0403866	0.0383359	Ndufb10/Ndufb3/Ndufa8/Ndufaf3	4
GO:0009062	fatty acid catabolic process	5/165	103/23062	0.000878164	0.0435789	0.0413662	Mtln/Acaa2/Acat1/Etfb/Eci1	5
GO:0046902	regulation of mitochondrial membrane permeability	4/165	61/23062	0.000959917	0.046474	0.0441143	Dynlt1b/Atpif1/Acaa2/Dynlt1c	4
GO:0022900	electron transport chain	5/165	107/23062	0.00104231	0.0492616	0.0467604	Ndufb3/Ndufa8/Etfb/Coa6/Ndufv3	5
GO:1904063	negative regulation of cation transmembrane transport	5/165	108/23062	0.00108668	0.0499529	0.0474165	Slc43a2/Vdac1/Atp1a2/Mrln/Calm3	5
GO:0007006	mitochondrial membrane organization	5/165	109/23062	0.00113243	0.0499529	0.0474165	Dynlt1b/Atpif1/Acaa2/Micos13/Dynlt1c	5
GO:0033555	multicellular organismal response to stress	5/165	109/23062	0.00113243	0.0499529	0.0474165	Kcnip3/Crhr1/Comt/Vdac1/Atp1a2	5
GO:0042558	pteridine-containing compound metabolic process	3/165	31/23062	0.00139524	0.0602076	0.0571505	Pcbd2/Pcbd1/Mthfd2	3
GO:0019395	fatty acid oxidation	5/165	117/23062	0.00155155	0.0641631	0.0609052	Mtln/Acaa2/Acat1/Etfb/Eci1	5
GO:0034766	negative regulation of ion transmembrane transport	5/165	117/23062	0.00155155	0.0641631	0.0609052	Slc43a2/Vdac1/Atp1a2/Mrln/Calm3	5
GO:0051952	regulation of amine transport	5/165	118/23062	0.00161098	0.0652613	0.0619476	Nr3c1/Rtn4/Slc43a2/Crhr1/Dpysl2	5
GO:0015837	amine transport	5/165	123/23062	0.00193354	0.0767617	0.0728641	Nr3c1/Rtn4/Slc43a2/Crhr1/Dpysl2	5
GO:0006091	generation of precursor metabolites and energy	10/165	467/23062	0.0020231	0.0787423	0.0747441	Mtln/Ndufb10/Ndufb3/Ndufa8/Acat1/Etfb/Coa6/Sirt3/Ndufv3/Antkmt	10
GO:0034440	lipid oxidation	5/165	125/23062	0.00207494	0.0792069	0.0751851	Mtln/Acaa2/Acat1/Etfb/Eci1	5
GO:0051926	negative regulation of calcium ion transport	4/165	76/23062	0.0021722	0.08105	0.0769347	Vdac1/Atp1a2/Mrln/Calm3	4
GO:0042373	vitamin K metabolic process	2/165	10/23062	0.00220489	0.08105	0.0769347	Vkorc1/Cbr1	2
GO:0072329	monocarboxylic acid catabolic process	5/165	128/23062	0.00230099	0.0830448	0.0788281	Mtln/Acaa2/Acat1/Etfb/Eci1	5
GO:0048265	response to pain	3/165	39/23062	0.00272052	0.0964325	0.0915361	Kcnip3/Crhr1/Comt	3
