# Supplementary material for: Single-cell transcriptomic analysis reveals rich pituitary–Immune interactions under systemic inflammation
Source: PLoS Biol. 2023 Dec 18;21(12):e3002403. doi: 10.1371/journal.pbio.3002403 (PMC10727439; doi:10.1371/journal.pbio.3002403)
Supplement: S11 Table — (CSV) [file pbio.3002403.s022.csv]

Bst2
Ccl17
Gbp3
H2-D1
Ifitm3
Irf7
Isg15
LOC118568081
Mt1
Mt2
Nfkbia
Rtp4
Serpina3g
Serpina3i
Serpina3m
Serpina3n
Shisa5
Slc10a6
Steap4
Zbp1
Snx10
Oasl2
Tmem140
Ppp1r21
Gbp2
Map1lc3b
Cxcl10
Ifit3
Lcn2
Xaf1
Sbno2
Timp1
Cd302
Usp18
H2-K1
Serping1
Cxcl1
Hoga1
Tiparp
Irf9
Ankrd2
Isg20
Fgg
Sult1a1
Vmp1
Cd79b
Txnip
Ifit1
Lgals3bp
Herc6
Serpina3f
Ly6e
D17H6S56E-5
Ube2l6
Cdkn1a
Ifit3b
Tgtp1
Ccl5
Rsad2
Junb
Socs3
Iigp1
Tacc2
Tap1
Ccl8
Stat2
Il1rn
Ddx58
Bcl2l1
Gbp5
Cebpd
Ifi47
Slc39a14
Pnpla2
Gbp4
Gbp6
Ccdc33
Efemp1
Irgm1
Serpina3h
Gm12250
Saa3
Ddx60
Igtp
Apobec3
Psmb8
Ifi44
Oasl1
Stat1
H2-T23
Deptor
Stat3
Pnp
Parp14
Mx2
Eif2ak2
Gm31593
Zfp36
Arid5a
Map3k6
Tgtp2
Slc12a7
Myd88
Sat1
Upp1
Clic4
Parp9
Psmb10
Lgals9
Tlr2
Il1r2
Gm4275
Nek7
Rnf213
Gbp9
Map3k8
Tsc22d1
Rgs9
Ifit2
Gbp7
Relb
Litaf
Klf15
Tapbp
Ifitm2
Nrtn
Gem
Slc1a4
Icam1
Trim12a
Ifi35
Ifi27
Ifih1
Ralgds
Nfkbiz
Abracl
Bbx
Trim34a
Dtx3l
Trafd1
Saa1
Cd47
Arhgef28
Dhx58
Trim12c
Birc3
Pms2
Por
Irgm2
Parp12
Helz2
Lamp2
Tnfaip3
Cd274
Cmpk2
Gnl2
Orm1
Zc3hav1
Bnip3
Cxcl2
Mdm1
Il1r1
Gm39741
Tnip1
1700092K14Rik
Mitd1
Csf3
Saa2
Gm16174
Rnf125
BC028471
Elf3
Mmp7
H2-T22
Rpap3
Eif1a
Errfi1
Psmb9
Nampt
Herpud1
Cdcp1
Mvp
Il13ra1
Bmper
Gadd45g
H6pd
Spink8
Adar
H2-K2
Nmi
Flot1
Ifitm7
Tapbpl
Vwa5a
Dap
Gm36743
Cttnbp2nl
Pakap
Slc7a8
Rasd1
Ogfr
Tnfrsf1a
Tsc22d3
Nfkbib
Tcf12
Socs1
Lrg1
Gadd45b
Ncoa7
Il18bp
Ubr5
Arhgef12
Cpne8
Eif4ebp1
Socs2
Znfx1
Fggy
Trim25
Asns
Neb
Etnk1
Sod2
Atf4
Phactr3
Krt17
Lgals8
Psme1
Il31ra
Mast4
Slc25a33
4833411C07Rik
C2cd4b
Pdzd2
Cpt2
Trib3
Fut2
Taf1
9530077C05Rik
Irf1
Ccdc192
Aftph
8430426J06Rik
Tap2
Chac1
Gm33424
Ccp110
Tifa
Ly6a
Ctnnd2
Marchf5
Slc3a2
Hdc
Susd6
Ctxn3
Fhad1
Olfml3
Insl6
Cab39l
Fah
Rhoc
Zfand5
Plod2
Ddit3
Cul5
Hacd2
Gmpr
Tor3a
Pcp4
Phf11d
Oas1g
Slfn9
Oas1a
Tnfsf10
Mlkl
Ppa1
Slc25a22
Slfn8
Samd9l
Parp10
Psme2
Oas1b
Mx1
Tlr3
Mef2c
Gm4951
F830016B08Rik
Ccl2
Cxcl11
Pml
Daxx
Grn
Uba7
Apol9b
Samhd1
B2m
Arhgap8
Tbrg1
Cxcl9
Rnf114
Inpp1
Misp
Cnp
Zup1
Rab19
Gm46329
Hap1
Fndc3a
Ccl4
Cnn3
Tspo
Rbm43
Aida
Uaca
Nt5c3
Gm4841
Rnf135
Tor1aip1
Btbd3
Ptpn1
Irf8
Pttg1
Rnasel
Tnfaip2
Pcgf5
Idnk
Jun
Sphk1
Smim3
Srxn1
Tgif1
Nptx2
Id2
Crybg1
Crem
Ptpn2
Ccnl1
LOC118567672
Fas
Gprc5a
Fndc4
Gm6485
Coq8b
Nfil3
Vgf
Gcnt2
H3f3b
Srsf5
Slc6a14
Malt1
Eif6
Akap12
Pde4b
Smox
Emd
Osmr
Bcl2a1a
Tmbim1
Tac1
Odc1
Pfkfb3
Nfkb2
Rsrp1
Rnf180
Mir22hg
Ptprn
Tpm3
Hnrnpf
Trib1
Pde1c
Rrp1b
Cd14
Hamp
Slc6a12
AA467197
Ube2d3
Syt12
Lox
Rdh10
Fam107b
Eif4a1
Eif5
Csnk1a1
Runx1
Gm3704
Rxfp2
Nop58
Galnt3
Slc23a2
Hspa5
Ehd4
Atf3
B3galnt2
Ldha
Pabpc1
Pla2g12a
Etf1
Bzw1
Ier2
Obsl1
Gch1
Sar1a
Camk2d
Arf4
Zc3h12c
Cd63
Ntrk2
Brinp1
Nop56
Ppme1
Fosl2
Thbd
Jmjd1c
Ifi204
Fst
Eif2s2
Irs2
Gnl3
Srsf7
Il6st
Noct
Pros1
Trp53
Gm30050
Tuba1c
Slc17a6
Nup93
Hid1
Hif1a
Lrrc58
Dusp1
Gnl1
Znrf1
Ahnak
Sertad1
Lrrc59
Glul
Esrp1
Arrdc4
Rnf169
4921528I07Rik
Msmo1
Fam118b
Ugdh
Sgms2
Gadd45a
Ddah1
Slc2a1
Pcsk1
Atp1a1
Fmnl2
Fgl2
Cdr2l
Gm32753
Rab6a
Kcnmb4
Zfp52
Adssl1
C9orf72
Kremen1
Tubb6
Ddx21
Ltv1
Dst
Mapk6
Csnk1d
Fabp4
Etv6
Efhd2
LOC118567915
Egr1
Pak1ip1
Neat1
Cab39
Ctsl
Azi2
Rlim
9330159M07Rik
Pcdh17
Tmem87b
Smchd1
Slc25a25
Ffar4
Anp32b
Tigd2
Marcksl1
N4bp2l1
Btg1
Mxd1
Gm38585
Rangap1
Erc1
Defb1
Dnttip2
Uchl3
Cd24a
Kng2
Aebp2
Psg22
Ddx3x
Chpf
Atp1b3
Zfp948
Pfkp
Ak6
Gm33714
Pxk
Arpc3
Jund
Nhp2
Dusp2
Ivns1abp
Ythdf2
Tle1
Rhoj
Gm14051
Iqgap2
Actg1
Snhg5
Sgk1
Cidea
Pcsk2
Glrx
Pik3r1
Dusp14
Ifrd1
AW112010
Ifi203
Alpk2
Nolc1
S100a9
Gap43
Procr
Kcnk10
Ppp1r15a
Rfc3
Orm3
Ass1
D10Wsu102e
Pmvk
Cartpt
S100a8
Rcan1
Rgs4
Bcl3
Prkar1a
Phlda1
Apol9a
Syt4
Pak3
Gad2
Tagln2
Ier3
Lmna
Stx12
Lgmn
Myo16
Atp2a2
Krt18
Gpcpd1
Xdh
Gm31213
Sh2d5
Trbc2
Cd7
Oas2
Serpina3c
Gm12146
Nupr1
Stxbp3
Trim30a
Klf6
Akr1cl
Sp100
Igfbp5
Nxnl2
Gm29941
Palmd
Gm38506
Serpinb1a
Kmo
