# Supplementary material for: Single-cell transcriptomic analysis reveals rich pituitary–Immune interactions under systemic inflammation
Source: PLoS Biol. 2023 Dec 18;21(12):e3002403. doi: 10.1371/journal.pbio.3002403 (PMC10727439; doi:10.1371/journal.pbio.3002403)
Supplement: S12 Table — (CSV) [file pbio.3002403.s023.csv]

ID	Entry.name	Pvalue	FC	sig	ensembl_id	gene
Q91WP6	SPA3N_MOUSE	1.11e-6	3.809370904	up	ENSMUSG00000021091	Serpina3n
Q9Z0E6	GBP2_MOUSE	0.008580847	3.395669042	up	ENSMUSG00000028270	Gbp2
P02802	MT1_MOUSE	0.007175685	5.260046582	up	ENSMUSG00000031765	Mt1
P02798	MT2_MOUSE	1.67e-5	3.592352832	up	ENSMUSG00000031762	Mt2
Q64345	IFIT3_MOUSE	0.00198174	2.626774639	up	ENSMUSG00000074896	Ifit3
Q9QYB1	CLIC4_MOUSE	2.19263e-4	1.679994949	up	ENSMUSG00000037242	Clic4
Q9QY24	ZBP1_MOUSE	0.013780964	3.039064215	up	ENSMUSG00000027514	Zbp1
Q64339	ISG15_MOUSE	0.048294673	2.984731805	up	ENSMUSG00000035692	Isg15
Q8CFB4	GBP5_MOUSE	0.003773908	2.559813969	up	ENSMUSG00000105504	Gbp5
Q03734	SPA3M_MOUSE	0.003310959	3.610890966	up	ENSMUSG00000079012	Serpina3m
Q9CQW9	IFM3_MOUSE	0.001766258	1.975381482	up	ENSMUSG00000025492	Ifitm3
Q9WVL3	S12A7_MOUSE	0.005218192	1.816158335	up	ENSMUSG00000017756	Slc12a7
P11672	NGAL_MOUSE	0.002079729	8.678071905	up	ENSMUSG00000026822	Lcn2
O35309	NMI_MOUSE	0.004468002	1.497277677	up	ENSMUSG00000026946	Nmi
Q64282	IFIT1_MOUSE	0.039325563	1.445603976	up	ENSMUSG00000034459	Ifit1
Q3U5Q7	CMPK2_MOUSE	3.00604e-4	1.119670231	up	ENSMUSG00000020638	Cmpk2
Q9JJG0	TACC2_MOUSE	0.042120723	2.101540653	up	ENSMUSG00000030852	Tacc2
O08692	NGP_MOUSE	0.006162479	2.230896874	up	ENSMUSG00000032484	Ngp
Q60766	IRGM1_MOUSE	0.022539453	1.070227841	up	ENSMUSG00000046879	Irgm1
O88630	GOSR1_MOUSE	0.001676847	1.733135298	up	ENSMUSG00000010392	Gosr1
O89053	COR1A_MOUSE	0.046292517	1.212993723	up	ENSMUSG00000030707	Coro1a
Q3V384	AFG1L_MOUSE	0.021341117	1.984585661	up	ENSMUSG00000038302	Afg1l
P13597	ICAM1_MOUSE	0.004292721	2.635277791	up	ENSMUSG00000037405	Icam1
Q8R0F6	ILKAP_MOUSE	0.002862093	2.387658361	up	ENSMUSG00000026309	Ilkap
Q9R1C7	PR40A_MOUSE	0.03757274	1.159454735	up	ENSMUSG00000061136	Prpf40a
P39447	ZO1_MOUSE	0.019040194	1.194361931	up	ENSMUSG00000030516	Tjp1
P19137	LAMA1_MOUSE	0.047916717	1.123003222	up	ENSMUSG00000032796	Lama1
O70589	CSKP_MOUSE	0.004450736	1.519405871	up	ENSMUSG00000031012	Cask
Q6P542	ABCF1_MOUSE	0.017272715	1.380894738	up	ENSMUSG00000038762	Abcf1
Q9JM13	RABX5_MOUSE	0.012649695	1.777830406	up	ENSMUSG00000025340	Rabgef1
O09159	MA2B1_MOUSE	0.045270274	1.178098933	up	ENSMUSG00000005142	Man2b1
Q5UAK0	MIER1_MOUSE	0.034301441	1.0538157	up	ENSMUSG00000028522	Mier1
Q925J9	MED1_MOUSE	0.031716091	1.657616189	up	ENSMUSG00000018160	Med1
P16110	LEG3_MOUSE	0.029935975	1.01674018	up	ENSMUSG00000050335	Lgals3
Q9D8C4	IN35_MOUSE	0.016613379	1.225258438	up	ENSMUSG00000010358	Ifi35
O08573	LEG9_MOUSE	0.04371522	1.339649865	up	ENSMUSG00000001123	Lgals9
