# Supplementary material for: Single-cell transcriptomic analysis reveals rich pituitary–Immune interactions under systemic inflammation
Source: PLoS Biol. 2023 Dec 18;21(12):e3002403. doi: 10.1371/journal.pbio.3002403 (PMC10727439; doi:10.1371/journal.pbio.3002403)
Supplement: S13 Table — (XLSX) [file pbio.3002403.s024.xlsx]

## Sheet: qPCR primer sequence
primer name	primer sequence
mouse-Il6-F	TAGTCCTTCCTACCCCAATTTCC
mouse-Il6-R	TTGGTCCTTAGCCACTCCTTC
mouse-Nos2-F	GTTCTCAGCCCAACAATACAAGA
mouse-Nos2-R	GTGGACGGGTCGATGTCAC
mouse-Il12b-F	TGGTTTGCCATCGTTTTGCTG
mouse-Il12b-R	ACAGGTGAGGTTCACTGTTTCT
mouse-Il1b-F	GCAACTGTTCCTGAACTCAACT
mouse-Il1b-R	ATCTTTTGGGGTCCGTCAACT
mouse-Il1a-F	CGAAGACTACAGTTCTGCCATT
mouse-Il1a-R	GACGTTTCAGAGGTTCTCAGAG
mouse-Bak1-F	GTGACCTGCTTTTTGGCTGAT
mouse-Bak1-R	GGTCTCTACGCAAATTCAGGG
mouse-Ripk1-F	GAAGACAGACCTAGACAGCGG
mouse-Ripk1-R	CCAGTAGCTTCACCACTCGAC
mouse-Trp53-F	GTCACAGCACATGACGGAGG
mouse-Trp53-R	TCTTCCAGATGCTCGGGATAC
mouse-Ccl2-F	TTAAAAACCTGGATCGGAACCAA
mouse-Ccl2-R	GCATTAGCTTCAGATTTACGGGT
mouse-Cxcl1-F	CTGGGATTCACCTCAAGAACATC
mouse-Cxcl1-R	CAGGGTCAAGGCAAGCCTC
mouse-Cxcl10-F	CCAAGTGCTGCCGTCATTTTC
mouse-Cxcl10-R	GGCTCGCAGGGATGATTTCAA
mouse-Stat3-F	AGCTGGACACACGCTACCT
mouse-Stat3-R	AGGAATCGGCTATATTGCTGGT
mouse-Irf7-F	GAGACTGGCTATTGGGGGAG
mouse-Irf7-R	GACCGAAATGCTTCCAGGG
mouse-Syn1-F	AGCTCAACAAATCCCAGTCTCT
mouse-Syn1-R	CGGATGGTCTCAGCTTTCAC
mouse-Cartpt-F	CCCGAGCCCTGGACATCTA
mouse-Cartpt-R	GCTTCGATCTGCAACATAGCG
mouse-Fgg-F	ACCAGAGATAACTGTTGCATCCT
mouse-Fgg-R	CCACGTCGGTTTGGTAAGAAG
mouse-Fndc4-F	CTTTGATGCCTCTTTCCCCAT
mouse-Fndc4-R	TGACCGTCACATTCACAGGAG
mouse-Il1r2-F	GTTTCTGCTTTCACCACTCCA
mouse-Il1r2-R	GAGTCCAATTTACTCCAGGTCAG
mouse-Insl6-F	TGCTGTTCTTGTCTGTTGTGG
mouse-Insl6-R	AACCGGCTCCAGTCACTTTG
mouse-Isg15-F	GGTGTCCGTGACTAACTCCAT
mouse-Isg15-R	TGGAAAGGGTAAGACCGTCCT
mouse-Lbp-F	GATCACCGACAAGGGCCTG
mouse-Lbp-R	GGCTATGAAACTCGTACTGCC
mouse-Lgals9-F	ATGCCCTTTGAGCTTTGCTTC
mouse-Lgals9-R	AACTGGACTGGCTGAGAGAAC
mouse-Lox-F	AAGCAGAGCCTTCCTGCAAA
mouse-Lox-R	GGTCACAGCGGTCTCGTTGT
mouse-Nptx2-F	TCAAGGACCGCTTGGAGAG
mouse-Nptx2-R	CGAGGTCTCATTATGAAGCAGG
mouse-Nrtn-F	GGGCTACACGTCGGATGAG
mouse-Nrtn-R	CCAGGTCGTAGATGCGGATG
mouse-Serpina3n-F	ATTTGTCCCAATGTCTGCGAA
mouse-Serpina3n-R	TGGCTATCTTGGCTATAAAGGGG
mouse-Vgf-F	TTCAGTCCGAGCAATGCTAAG
mouse-Vgf-R	AGCCTGGAATTGGGAAGGGA
mouse-Ccl5-F	GCTGCTTTGCCTACCTCTCC
mouse-Ccl5-R	TCGAGTGACAAACACGACTGC
mouse-Ccl8-F	TCTACGCAGTGCTTCTTTGCC
mouse-Ccl8-R	AAGGGGGATCTTCAGCTTTAGTA
mouse-Ccl17-F	TACCATGAGGTCACTTCAGATGC
mouse-Ccl17-R	GCACTCTCGGCCTACATTGG
mouse-Pomc-F	ATGCCGAGATTCTGCTACAGT
mouse-Pomc-R	TCCAGCGAGAGGTCGAGTTT
mouse-Pcsk1-F	AGTTGGAGGCATAAGAATGCTG
mouse-Pcsk1-R	GCCTTCTGGGCTAGTCTGC
mouse-Cd11b-F	CCTTCATCAACACAACCAGAGTGG
mouse-Cd11b-R	CGAGGTGCTCCTAAAACCAAGC
mouse-Mrc1-F	CTCTGTTCAGCTATTGGACGC
mouse-Mrc1-R	CGGAATTTCTGGGATTCAGCTTC
mouse-Cd301-F	TGAGAAAGGCTTTAAGAACTGGG
mouse-Cd301-R	GACCACCTGTAGTGATGTGGG
mouse-Gapdh-F	AGGTCGGTGTGAACGGATTTG
mouse-Gapdh-R	TGTAGACCATGTAGTTGAGGTCA

## Sheet: in situ primer sequence
primer name	primer sequence
Nptx2-F	AAGAGTCTTGAGCCACTTCCTG
Nptx2-R	TGATATATGATGCAGCCTGGAG
T7-Nptx2-R	CAGTGAATTGTAATACGACTCACTATAGGGAGATGATATATGATGCAGCCTGGAG
Crhr1-F	AGAGTCAGCTTCCACAGCATC
Crhr1-R	CACTCCTTCCTCATAGACTGGG
T7-Crhr1-R	CAGTGAATTGTAATACGACTCACTATAGGGAGACACTCCTTCCTCATAGACTGGG

## Sheet: sgRNA primer sequence
primer name	primer sequence
sgRNA-mNptx2-F1	CACCGCATGCCCGGCAACATCATCCC
sgRNA-mNptx2-R1	AAACGGGATGATGTTGCCGGGCATGC
sgRNA-mNptx2-F2	CACCGAGTACCCACCTGCTCCTGCCC
sgRNA-mNptx2-R2	AAACGGGCAGGAGCAGGTGGGTACTC
sgRNA-mNptx2-F3	CACCGATCGACATTGTTGTCCACCCA
sgRNA-mNptx2-R3	AAACTGGGTGGACAACAATGTCGATC

## Sheet: single-cell sequencing primer
primer name	primer sequence
single cell Barcode primer1	TCAGACGTGTGCTCTTCCGATCTGATAGACADDDDDDDDttttttttttttttttttttttttt
single cell Barcode primer2	TCAGACGTGTGCTCTTCCGATCTGCCACATADDDDDDDDttttttttttttttttttttttttt
single cell Barcode primer3	TCAGACGTGTGCTCTTCCGATCTGCGAGTAADDDDDDDDttttttttttttttttttttttttt
single cell Barcode primer4	TCAGACGTGTGCTCTTCCGATCTGCTAACGADDDDDDDDttttttttttttttttttttttttt
single cell Barcode primer5	TCAGACGTGTGCTCTTCCGATCTGCTCGGTADDDDDDDDttttttttttttttttttttttttt
single cell Barcode primer6	TCAGACGTGTGCTCTTCCGATCTGGAGAACADDDDDDDDttttttttttttttttttttttttt
single cell Barcode primer7	TCAGACGTGTGCTCTTCCGATCTGGTGCGAADDDDDDDDttttttttttttttttttttttttt
single cell Barcode primer8	TCAGACGTGTGCTCTTCCGATCTGTACGCAADDDDDDDDttttttttttttttttttttttttt
single cell Barcode primer9	TCAGACGTGTGCTCTTCCGATCTGTCGTAGADDDDDDDDttttttttttttttttttttttttt
single cell Barcode primer10	TCAGACGTGTGCTCTTCCGATCTGTCTGTCADDDDDDDDttttttttttttttttttttttttt
single cell Barcode primer11	TCAGACGTGTGCTCTTCCGATCTGTGTTCTADDDDDDDDttttttttttttttttttttttttt
single cell Barcode primer12	TCAGACGTGTGCTCTTCCGATCTTAGGATGADDDDDDDDttttttttttttttttttttttttt
single cell Barcode primer13	TCAGACGTGTGCTCTTCCGATCTTATCAGCADDDDDDDDttttttttttttttttttttttttt
single cell Barcode primer14	TCAGACGTGTGCTCTTCCGATCTTCCGTCTADDDDDDDDttttttttttttttttttttttttt
single cell Barcode primer15	TCAGACGTGTGCTCTTCCGATCTTCTTCACADDDDDDDDttttttttttttttttttttttttt
single cell Barcode primer16	TCAGACGTGTGCTCTTCCGATCTTGAAGAGADDDDDDDDttttttttttttttttttttttttt
single cell Barcode primer17	TCAGACGTGTGCTCTTCCGATCTTGGAACAADDDDDDDDttttttttttttttttttttttttt
single cell Barcode primer18	TCAGACGTGTGCTCTTCCGATCTTGGCTTCADDDDDDDDttttttttttttttttttttttttt
single cell Barcode primer19	TCAGACGTGTGCTCTTCCGATCTTGGTGGTADDDDDDDDttttttttttttttttttttttttt
single cell Barcode primer20	TCAGACGTGTGCTCTTCCGATCTTTCACGCADDDDDDDDttttttttttttttttttttttttt
single cell Barcode primer21	TCAGACGTGTGCTCTTCCGATCTAACTCACCDDDDDDDDttttttttttttttttttttttttt
single cell Barcode primer22	TCAGACGTGTGCTCTTCCGATCTAAGAGATCDDDDDDDDttttttttttttttttttttttttt
single cell Barcode primer23	TCAGACGTGTGCTCTTCCGATCTAAGGACACDDDDDDDDttttttttttttttttttttttttt
single cell Barcode primer24	TCAGACGTGTGCTCTTCCGATCTAATCCGTCDDDDDDDDttttttttttttttttttttttttt
single cell Barcode primer25	TCAGACGTGTGCTCTTCCGATCTAATGTTGCDDDDDDDDttttttttttttttttttttttttt
single cell Barcode primer26	TCAGACGTGTGCTCTTCCGATCTACACGACCDDDDDDDDttttttttttttttttttttttttt
single cell Barcode primer27	TCAGACGTGTGCTCTTCCGATCTACAGATTCDDDDDDDDttttttttttttttttttttttttt
single cell Barcode primer28	TCAGACGTGTGCTCTTCCGATCTAGATGTACDDDDDDDDttttttttttttttttttttttttt
single cell Barcode primer29	TCAGACGTGTGCTCTTCCGATCTAGCACCTCDDDDDDDDttttttttttttttttttttttttt
single cell Barcode primer30	TCAGACGTGTGCTCTTCCGATCTAGCCATGCDDDDDDDDttttttttttttttttttttttttt
single cell Barcode primer31	TCAGACGTGTGCTCTTCCGATCTAGGCTAACDDDDDDDDttttttttttttttttttttttttt
single cell Barcode primer32	TCAGACGTGTGCTCTTCCGATCTATAGCGACDDDDDDDDttttttttttttttttttttttttt
single cell Barcode primer33	TCAGACGTGTGCTCTTCCGATCTATCATTCCDDDDDDDDttttttttttttttttttttttttt
single cell Barcode primer34	TCAGACGTGTGCTCTTCCGATCTATTGGCTCDDDDDDDDttttttttttttttttttttttttt
single cell Barcode primer35	TCAGACGTGTGCTCTTCCGATCTCAAGGAGCDDDDDDDDttttttttttttttttttttttttt
single cell Barcode primer36	TCAGACGTGTGCTCTTCCGATCTCACCTTACDDDDDDDDttttttttttttttttttttttttt
single cell Barcode primer37	TCAGACGTGTGCTCTTCCGATCTCCATCCTCDDDDDDDDttttttttttttttttttttttttt
single cell Barcode primer38	TCAGACGTGTGCTCTTCCGATCTCCGACAACDDDDDDDDttttttttttttttttttttttttt
single cell Barcode primer39	TCAGACGTGTGCTCTTCCGATCTCCTAATCCDDDDDDDDttttttttttttttttttttttttt
single cell Barcode primer40	TCAGACGTGTGCTCTTCCGATCTCCTCTATCDDDDDDDDttttttttttttttttttttttttt
single cell Barcode primer41	TCAGACGTGTGCTCTTCCGATCTCGACACACDDDDDDDDttttttttttttttttttttttttt
single cell Barcode primer42	TCAGACGTGTGCTCTTCCGATCTCGGATTGCDDDDDDDDttttttttttttttttttttttttt
single cell Barcode primer43	TCAGACGTGTGCTCTTCCGATCTCTAAGGTCDDDDDDDDttttttttttttttttttttttttt
single cell Barcode primer44	TCAGACGTGTGCTCTTCCGATCTGAACAGGCDDDDDDDDttttttttttttttttttttttttt
single cell Barcode primer45	TCAGACGTGTGCTCTTCCGATCTGACAGTGCDDDDDDDDttttttttttttttttttttttttt
single cell Barcode primer46	TCAGACGTGTGCTCTTCCGATCTGAGTTAGCDDDDDDDDttttttttttttttttttttttttt
single cell Barcode primer47	TCAGACGTGTGCTCTTCCGATCTGATGAATCDDDDDDDDttttttttttttttttttttttttt
single cell Barcode primer48	TCAGACGTGTGCTCTTCCGATCTGCCAAGACDDDDDDDDttttttttttttttttttttttttt
Biotin-full-P2-index50	/5Biotin/CAAGCAGAAGACGGCATACGAGATTGCCATGTGACTGGAGTTCAGACGTGTGCTCTTCCGATC
Biotin-full-P2-index52	/5Biotin/CAAGCAGAAGACGGCATACGAGATAGATAGGTGACTGGAGTTCAGACGTGTGCTCTTCCGATC
Biotin-full-P2-index54	/5Biotin/CAAGCAGAAGACGGCATACGAGATATAATAGTGACTGGAGTTCAGACGTGTGCTCTTCCGATC
Biotin-full-P2-index17	/5Biotin/CAAGCAGAAGACGGCATACGAGATCTCTACGTGACTGGAGTTCAGACGTGTGCTCTTCCGATC
Biotin-full-P2-index24	/5Biotin/CAAGCAGAAGACGGCATACGAGATGCTACCGTGACTGGAGTTCAGACGTGTGCTCTTCCGATC
Biotin-full-P2-index26	/5Biotin/CAAGCAGAAGACGGCATACGAGATGCTCATGTGACTGGAGTTCAGACGTGTGCTCTTCCGATC
TSO	AAGCAGTGGTATCAACGCAGAGTACATrGrG+G
ISPCR oligo	AAGCAGTGGTATCAACGCAGAGT
3'-P2	GTGACTGGAGTTCAGACGTGTGCTCTTCCGATC
short universal primer	AAT GAT ACG GCG ACC ACC GAG ATC TAC ACT CTT TCC CTA CAC GAC
illunima-QP2	CAAGCAGAAGACGGCATACGA
